# Supplementary material for: Monocyte biomarkers define sargramostim treatment outcomes for Parkinson's disease
Source: Clin Transl Med. 2022 Jul 8;12(7):e958. doi: 10.1002/ctm2.958 (PMC9270000; doi:10.1002/ctm2.958)
Supplement: Supplementary file 2 — Supporting Information [file CTM2-12-e958-s009.xlsx]

## Sheet: 2 months vs baseline
Accession	Description	Gene_Names	2003_baseline-a	2003_baseline-b	2003_baseline-c	2005_baseline-a	2005_baseline-b	2005_baseline-c	2001_baseline-a	2001_baseline-b	2001_baseline-c	2004_baseline-a	2004_baseline-b	2004_baseline-c	2003_2 months-a	2003_2 months-b	2003_2 months-c	2005_2 months-a	2005_2 months-b	2005_2 months-c	2001_2 months-a	2001_2 months-b	2001_2 months-c	2004_2 months-a	2004_2 months-b	2004_2 months-c	2006_2 months-a	2006_2 months-b	2006_2 months-c	p-value(All_2 months vs. All_baseline)	Ratio(All_2 months vs. All_baseline)	Fold-Change(All_2 months vs. All_baseline)	Fold-Change (Description)
P22897	Macrophage mannose receptor 1 OS=Homo sapiens OX=9606 GN=MRC1 PE=1 SV=1	MRC1	204467	194445	206879	125220	144495	142196	116987	128702	143017	48521.2	51000.8	45376.6	8.1847e+06	7.72181e+06	7.28374e+06	4.17407e+06	3.6775e+06	3.77234e+06	2.94801e+06	3.01953e+06	3.08341e+06	9.77308e+06	1.00317e+07	9.82414e+06	2.83541e+06	2.90351e+06	2.87881e+06	8.56041e-16	41.9212	41.9212	All_2 months up vs All_baseline
P36269	Glutathione hydrolase 5 proenzyme OS=Homo sapiens OX=9606 GN=GGT5 PE=1 SV=2	GGT5	78.0157	1461.6	2.46858	9167.08	3806.32	28.4058	4156.1	1621.19	1269.91	306.612	840.78	89.1675	736787	669850	339572	542801	463588	385137	203082	216054	220950	393423	824717	430338	119339	67944.5	34722.5	6.67623e-10	642.436	642.436	All_2 months up vs All_baseline
Q687X5	Metalloreductase STEAP4 OS=Homo sapiens OX=9606 GN=STEAP4 PE=1 SV=1	STEAP4	68484.9	64744.7	84823	182575	321503	410123	27470	22484.5	58254.3	241667	184552	215213	2.82474e+06	3.16205e+06	2.14155e+06	1.53275e+06	1.45595e+06	1.51521e+06	812978	755649	644894	3.48399e+06	3.4281e+06	3.68321e+06	774556	696918	789999	9.39297e-09	13.7256	13.7256	All_2 months up vs All_baseline
P09601	Heme oxygenase 1 OS=Homo sapiens OX=9606 GN=HMOX1 PE=1 SV=1	HMOX1	849276	853325	841998	886542	797786	768038	570074	611970	613250	475019	456939	465015	270661	265696	110712	228302	204412	192699	326963	335095	407508	309757	344110	379074	302829	207971	283193	3.47116e-08	0.400802	-2.49499	All_2 months down vs All_baseline
Q8WWI5	Choline transporter-like protein 1 OS=Homo sapiens OX=9606 GN=SLC44A1 PE=1 SV=1	SLC44A1	166823	117167	128009	161068	89408.7	16913.8	143789	119542	137437	169793	192045	164052	1.19598e+06	1.52813e+06	1.65268e+06	395705	400313	313865	426349	395396	417212	1.51762e+06	1.34383e+06	1.42513e+06	376475	398744	423809	4.56306e-07	5.56542	5.56542	All_2 months up vs All_baseline
Q9NR97	Toll-like receptor 8 OS=Homo sapiens OX=9606 GN=TLR8 PE=1 SV=1	TLR8	378155	375991	366593	356663	270941	377371	405995	388103	364758	507415	510402	440084	451536	365045	207742	148557	138717	137501	195397	154716	203445	228595	206431	282402	145742	155017	136731	3.09138e-06	0.50283	-1.98875	All_2 months down vs All_baseline
P04179	Superoxide dismutase [Mn], mitochondrial OS=Homo sapiens OX=9606 GN=SOD2 PE=1 SV=3	SOD2	7.25204e+06	7.07544e+06	8.83808e+06	7.78825e+06	7.15517e+06	7.66815e+06	8.67544e+06	8.50009e+06	8.90328e+06	8.89852e+06	9.04685e+06	9.41753e+06	8.03649e+06	6.84647e+06	7.25918e+06	3.39293e+06	3.54442e+06	3.46325e+06	3.64398e+06	3.58762e+06	3.88948e+06	6.05178e+06	6.14123e+06	6.04079e+06	3.23592e+06	3.3745e+06	3.35378e+06	4.07102e-06	0.550541	-1.81639	All_2 months down vs All_baseline
P20231	Tryptase beta-2 OS=Homo sapiens OX=9606 GN=TPSB2 PE=1 SV=2	TPSB2	213944	207591	121011	377999	816724	830335	455874	463936	471465	26226.7	126824	63266.9	6119.19	7210.23	10558.9	24363.1	41274.4	45679.3	39774.8	99397.7	76804.1	3943.58	0	4565.83	33452.1	7407.31	40695.8	4.42198e-06	0.0830025	-12.0478	All_2 months down vs All_baseline
Q5S007	Leucine-rich repeat serine/threonine-protein kinase 2 OS=Homo sapiens OX=9606 GN=LRRK2 PE=1 SV=2	LRRK2	111134	114909	103525	86198.7	98097.3	105843	135445	146041	162782	51466.1	60614.2	48709.3	40523.3	43759	26812.1	29644.3	37169.5	34346.9	45125.5	60453.7	56250	60624.1	67458.6	58499.6	64160.4	51183.1	33329.9	8.5441e-06	0.475399	-2.1035	All_2 months down vs All_baseline
P21926	CD9 antigen OS=Homo sapiens OX=9606 GN=CD9 PE=1 SV=4	CD9	815311	843471	700892	366496	297980	329214	561916	543077	532565	244387	288996	228929	167552	176815	306620	80642.2	74211.9	113256	179918	214874	217316	91784.8	79361.1	115272	27309.6	15017.3	57628.9	8.59084e-06	0.230442	-4.33949	All_2 months down vs All_baseline
O43681	ATPase GET3 OS=Homo sapiens OX=9606 GN=GET3 PE=1 SV=2	GET3	1.7958e+06	1.96869e+06	2.027e+06	1.40958e+06	1.24179e+06	1.18119e+06	1.14157e+06	1.13179e+06	1.14595e+06	1.30033e+06	1.20683e+06	1.13016e+06	429446	471918	613785	1.4491e+06	1.39174e+06	1.2436e+06	606882	626335	571022	374928	457147	308411	673819	246581	652914	2.41329e-05	0.436627	-2.29028	All_2 months down vs All_baseline
P33992	DNA replication licensing factor MCM5 OS=Homo sapiens OX=9606 GN=MCM5 PE=1 SV=5	MCM5	186210	205925	145913	480280	318578	471992	939303	902665	876993	932098	1.0184e+06	1.07739e+06	92764.1	120032	59019.5	143131	117182	157324	317263	350038	358670	152177	78996	142525	67195.3	217629	25751.1	5.07944e-05	0.252719	-3.95696	All_2 months down vs All_baseline
O60841	Eukaryotic translation initiation factor 5B OS=Homo sapiens OX=9606 GN=EIF5B PE=1 SV=4	EIF5B	258080	311865	298957	132346	268501	372231	324574	288289	252766	162371	240653	240489	318568	207264	54644.5	138773	162173	166083	43270.7	52074.1	37014.4	77970.3	138450	92856.1	93996.2	90081.3	103985	5.08915e-05	0.394139	-2.53717	All_2 months down vs All_baseline
Q9UN86	Ras GTPase-activating protein-binding protein 2 OS=Homo sapiens OX=9606 GN=G3BP2 PE=1 SV=2	G3BP2	80251	0	0	97358.2	109349	142305	172029	187967	202482	0	0	0	17711.5	0	0	0	0	67227.5	13290.1	40762.6	33325.9	0	0	0	0	18786.3	0	0.000103998	0.202146	-4.94691	All_2 months down vs All_baseline
Q13242	Serine/arginine-rich splicing factor 9 OS=Homo sapiens OX=9606 GN=SRSF9 PE=1 SV=1	SRSF9	1.52975e+06	1.80033e+06	1.39541e+06	1.5673e+06	1.14103e+06	1.25518e+06	1.5819e+06	1.66328e+06	1.5475e+06	1.27381e+06	1.26081e+06	1.22805e+06	1.29217e+06	1.33104e+06	1.82617e+06	909831	780998	879613	884362	923271	970798	965396	987884	1.06755e+06	963725	1.04397e+06	987865	0.000120339	0.724043	-1.38113	All_2 months down vs All_baseline
Q9H098	Protein FAM107B OS=Homo sapiens OX=9606 GN=FAM107B PE=1 SV=1	FAM107B	135007	117943	59994.9	528287	74114.4	29430.6	346324	288928	305932	0	0	0	55460.7	56532.2	0	59288.7	35669.1	23353.9	4083.94	0	10591.3	12627	10957.8	28082.1	3456.38	75968.5	19261.6	0.000174178	0.140326	-7.12628	All_2 months down vs All_baseline
P17927	Complement receptor type 1 OS=Homo sapiens OX=9606 GN=CR1 PE=1 SV=3	CR1	829038	816960	722369	707957	511371	609378	687179	762793	722045	560873	576718	461679	1.71798e+06	1.76692e+06	1.06704e+06	649298	684746	696370	954027	946725	934561	1.08839e+06	1.40941e+06	1.46996e+06	902108	920890	943793	0.000177385	1.57118	1.57118	All_2 months up vs All_baseline
Q9HD89	Resistin OS=Homo sapiens OX=9606 GN=RETN PE=1 SV=1	RETN	236164	258064	267623	496310	536254	668640	249262	233099	205923	162880	168975	217907	583988	652454	882026	381430	359455	369713	462330	374072	406288	485765	556460	580341	950948	1.02649e+06	984661	0.00018292	2.02866	2.02866	All_2 months up vs All_baseline
P50148	Guanine nucleotide-binding protein G(q) subunit alpha OS=Homo sapiens OX=9606 GN=GNAQ PE=1 SV=4	GNAQ	58980.7	201842	300872	263626	239538	256073	405676	412982	448342	282283	297609	279003	1.1028e+06	1.15123e+06	1.23542e+06	479648	451984	453012	422615	417637	432808	1.21565e+06	1.18751e+06	926129	377836	389039	376596	0.000195916	2.39124	2.39124	All_2 months up vs All_baseline
B5ME19	Eukaryotic translation initiation factor 3 subunit C-like protein OS=Homo sapiens OX=9606 GN=EIF3CL PE=3 SV=1	EIF3CL	1.27387e+06	1.26526e+06	1.12626e+06	1.01234e+06	988277	1.08277e+06	1.36085e+06	1.22831e+06	1.30264e+06	806459	851099	768728	953592	938114	814310	894905	846486	854629	650631	645217	671372	799169	817623	783656	905753	928119	878651	0.00026841	0.765465	-1.3064	All_2 months down vs All_baseline
Q96RU3	Formin-binding protein 1 OS=Homo sapiens OX=9606 GN=FNBP1 PE=1 SV=2	FNBP1	369363	431359	370917	452366	560165	480393	695305	708119	775591	371963	378069	382424	408310	399706	311289	326581	322831	366833	221122	201380	248497	337506	303505	288170	358596	419887	383579	0.000287028	0.666511	-1.50035	All_2 months down vs All_baseline
Q08945	FACT complex subunit SSRP1 OS=Homo sapiens OX=9606 GN=SSRP1 PE=1 SV=1	SSRP1	1.10522e+06	977492	991083	1.06637e+06	901363	931041	1.27642e+06	1.24422e+06	1.26682e+06	1.0985e+06	1.11066e+06	1.1368e+06	1.06455e+06	1.04708e+06	994685	699914	715078	745451	738245	775742	804077	1.04296e+06	1.01383e+06	991817	839466	853883	836065	0.000307425	0.799745	-1.2504	All_2 months down vs All_baseline
Q9HB71	Calcyclin-binding protein OS=Homo sapiens OX=9606 GN=CACYBP PE=1 SV=2	CACYBP	560759	597287	575026	736505	670879	678777	831434	773310	771660	0	0	0	84293.9	97628.5	195736	468195	444283	594249	361322	315208	389436	175869	95353.9	34179.7	444335	53900.5	94795.2	0.000323469	0.273348	-3.65834	All_2 months down vs All_baseline
O43809	Cleavage and polyadenylation specificity factor subunit 5 OS=Homo sapiens OX=9606 GN=NUDT21 PE=1 SV=1	NUDT21	600460	568349	520357	698704	630512	651874	498566	487697	421532	218278	252626	249794	353814	386355	299994	284109	265581	284538	215813	157590	191472	230537	237283	249302	308530	340650	314594	0.000333995	0.592547	-1.68763	All_2 months down vs All_baseline
P01834	Immunoglobulin kappa constant OS=Homo sapiens OX=9606 GN=IGKC PE=1 SV=2	IGKC	809452	696401	675497	1.90583e+06	1.06763e+06	984487	607678	595967	571572	926487	864529	932972	740661	823104	601505	467851	477302	373328	166133	173998	177652	618157	600598	602579	341370	349718	352885	0.000367887	0.488303	-2.04791	All_2 months down vs All_baseline
Q9Y3C0	WASH complex subunit 3 OS=Homo sapiens OX=9606 GN=WASHC3 PE=1 SV=1	WASHC3	212018	218213	230440	138539	104758	106926	186400	285082	168491	146653	148144	131928	64489.5	75084.1	73136.5	178512	78414.1	90945.5	115793	125772	96595.4	131846	165579	124913	84832.9	103891	87704.7	0.000390172	0.615756	-1.62402	All_2 months down vs All_baseline
O60826	Coiled-coil domain-containing protein 22 OS=Homo sapiens OX=9606 GN=CCDC22 PE=1 SV=1	CCDC22	171340	180019	201344	209717	206584	220238	206509	212079	225539	114979	127943	117303	110636	115467	167783	158726	147023	167791	97864.6	108740	103750	117155	116709	121504	131842	135223	140799	0.000409393	0.716873	-1.39495	All_2 months down vs All_baseline
Q9HA64	Ketosamine-3-kinase OS=Homo sapiens OX=9606 GN=FN3KRP PE=1 SV=2	FN3KRP	83285.5	62414.9	30275.3	197092	115886	85432.1	122749	175000	125902	0	0	0	25615.5	7752.85	0	14679	0	17191.4	34607.9	44176.4	29344.4	14677.3	16590.7	18276.4	85229.1	89471.2	75360.6	0.000441267	0.283147	-3.53173	All_2 months down vs All_baseline
O43592	Exportin-T OS=Homo sapiens OX=9606 GN=XPOT PE=1 SV=2	XPOT	0	0	0	14787.8	10603.7	15363	1685.96	6423.74	1729.35	0	0	0	0	0	0	0	0	0	0	0	0	0	0	0	0.93424	0	0	0.000502983	0.000156595	-6385.88	All_2 months down vs All_baseline
Q9UKL0	REST corepressor 1 OS=Homo sapiens OX=9606 GN=RCOR1 PE=1 SV=2	RCOR1	68695.1	71462.4	75376.4	138479	110786	130417	236779	270419	255011	58493.2	47873.2	27973.5	213142	29188.5	3107.07	15320.1	11158.5	2199.16	43968.6	33107.2	28632.3	46779.3	90012.3	34521.2	9719.43	27564.9	12560.8	0.000673627	0.222171	-4.50103	All_2 months down vs All_baseline
P04264	Keratin, type II cytoskeletal 1 OS=Homo sapiens OX=9606 GN=KRT1 PE=1 SV=6	KRT1	1.22775e+07	1.37245e+07	1.26848e+07	1.68683e+07	1.33838e+07	1.51966e+07	1.43997e+07	1.44006e+07	1.4424e+07	2.29567e+07	2.4489e+07	2.35603e+07	1.55701e+07	1.56292e+07	5.85768e+06	1.39347e+07	1.49933e+07	1.49987e+07	7.43464e+06	6.61705e+06	6.93011e+06	1.08072e+07	1.16845e+07	1.24336e+07	7.1416e+06	6.74095e+06	6.39356e+06	0.000725564	0.610744	-1.63735	All_2 months down vs All_baseline
P08571	Monocyte differentiation antigen CD14 OS=Homo sapiens OX=9606 GN=CD14 PE=1 SV=2	CD14	1.12382e+07	1.15441e+07	1.06011e+07	7.37194e+06	5.93645e+06	6.88092e+06	6.93784e+06	7.19777e+06	7.1464e+06	8.61982e+06	7.92429e+06	7.31952e+06	7.4112e+06	7.79814e+06	8.45415e+06	2.00058e+06	2.65543e+06	2.74652e+06	2.26612e+06	2.10775e+06	2.29413e+06	8.52921e+06	8.61078e+06	8.50093e+06	2.06816e+06	2.33174e+06	2.48497e+06	0.000868093	0.477235	-2.0954	All_2 months down vs All_baseline
P18206	Vinculin OS=Homo sapiens OX=9606 GN=VCL PE=1 SV=4	VCL	4.41179e+06	4.16789e+06	4.19655e+06	4.82107e+06	4.4459e+06	4.80255e+06	3.46743e+06	3.35797e+06	3.35584e+06	2.78235e+06	3.10888e+06	3.3928e+06	2.84971e+06	3.01921e+06	2.75658e+06	3.73018e+06	3.58171e+06	3.71767e+06	2.17622e+06	2.32524e+06	2.25663e+06	2.46083e+06	2.50976e+06	2.46143e+06	3.28258e+06	3.62438e+06	3.37743e+06	0.000979379	0.760373	-1.31514	All_2 months down vs All_baseline
O60784	Target of Myb protein 1 OS=Homo sapiens OX=9606 GN=TOM1 PE=1 SV=2	TOM1	934269	853575	1.09294e+06	1.32388e+06	1.17264e+06	1.03346e+06	1.34048e+06	1.10947e+06	1.30177e+06	621196	740249	697685	988860	948755	1.12109e+06	860595	782943	746361	386392	362141	391357	440742	621333	677548	506823	433282	591931	0.00106481	0.623328	-1.60429	All_2 months down vs All_baseline
P17213	Bactericidal permeability-increasing protein OS=Homo sapiens OX=9606 GN=BPI PE=1 SV=4	BPI	16835.2	12435.9	47907.5	860092	712597	920196	374547	353012	527911	38919.3	37134.7	43049.2	853955	996051	1.21226e+06	502735	471128	507744	1.80886e+06	1.45347e+06	1.63015e+06	720394	636757	661434	246418	329672	296417	0.00120735	5.28952	5.28952	All_2 months up vs All_baseline
Q13263	Transcription intermediary factor 1-beta OS=Homo sapiens OX=9606 GN=TRIM28 PE=1 SV=5	TRIM28	3.47001e+06	3.4553e+06	3.64207e+06	4.39458e+06	3.2183e+06	2.91601e+06	3.71618e+06	3.62614e+06	3.61408e+06	2.42753e+06	2.49602e+06	2.34405e+06	3.06607e+06	2.88717e+06	3.22159e+06	2.3303e+06	2.26978e+06	2.22355e+06	1.85268e+06	1.87717e+06	1.87768e+06	2.97583e+06	3.12963e+06	3.07891e+06	1.87001e+06	2.06389e+06	2.05601e+06	0.00122546	0.744535	-1.34312	All_2 months down vs All_baseline
O43865	S-adenosylhomocysteine hydrolase-like protein 1 OS=Homo sapiens OX=9606 GN=AHCYL1 PE=1 SV=2	AHCYL1	263936	250985	200475	432393	298810	267685	451988	431398	463292	75856.2	98378.9	124738	104798	98111.9	53400.8	83016.2	118906	123290	165981	162336	191289	82538.2	105457	84255.8	162569	208526	164346	0.00122985	0.494675	-2.02153	All_2 months down vs All_baseline
Q8ND71	GTPase IMAP family member 8 OS=Homo sapiens OX=9606 GN=GIMAP8 PE=2 SV=2	GIMAP8	454790	462865	440404	479657	571879	624904	596273	584535	538737	243063	255810	261374	284519	289884	167014	360403	353781	317415	229045	239041	274182	320720	331329	360934	364562	334124	284409	0.00133128	0.674941	-1.48161	All_2 months down vs All_baseline
P33176	Kinesin-1 heavy chain OS=Homo sapiens OX=9606 GN=KIF5B PE=1 SV=1	KIF5B	528434	584043	535578	641694	575313	624486	710215	709438	714842	355903	279216	310373	228914	222403	231564	513833	454939	428433	435780	459903	415490	201734	233875	311044	316955	437344	332174	0.00138306	0.634751	-1.57542	All_2 months down vs All_baseline
P51570	Galactokinase OS=Homo sapiens OX=9606 GN=GALK1 PE=1 SV=1	GALK1	177345	212135	131791	558211	377558	364428	377907	380767	397839	94186.4	147122	142935	61453.3	41337.9	172683	192229	190073	195080	105493	101388	127575	43163.6	41908.9	58034.8	173956	200591	157795	0.00147218	0.436378	-2.29159	All_2 months down vs All_baseline
P29966	Myristoylated alanine-rich C-kinase substrate OS=Homo sapiens OX=9606 GN=MARCKS PE=1 SV=4	MARCKS	0	6625.17	0	89827.9	124482	0	91694.7	7223.97	46257.4	0	0	0	3306.54	27.1679	0	0	0	0	0	0	0	118.458	0	4.10468	0	0	0	0.00160049	0.00224252	-445.928	All_2 months down vs All_baseline
Q92841	Probable ATP-dependent RNA helicase DDX17 OS=Homo sapiens OX=9606 GN=DDX17 PE=1 SV=2	DDX17	4.31888e+06	4.58669e+06	4.16552e+06	4.78064e+06	4.19231e+06	4.27734e+06	3.60151e+06	3.47642e+06	3.63055e+06	2.23294e+06	2.31178e+06	2.28548e+06	3.33926e+06	3.41316e+06	2.93483e+06	2.93939e+06	2.8078e+06	3.01216e+06	1.99166e+06	1.94369e+06	2.0166e+06	2.50403e+06	2.59632e+06	2.60771e+06	2.42959e+06	2.22875e+06	2.53112e+06	0.00163681	0.730545	-1.36884	All_2 months down vs All_baseline
Q9UPN9	E3 ubiquitin-protein ligase TRIM33 OS=Homo sapiens OX=9606 GN=TRIM33 PE=1 SV=3	TRIM33	0	0	0	0	0	0	26980.4	32364.1	36948.9	26129.6	24703	11229	0	0	0	0	0	0	0	8238.56	4253.94	0	6960.4	0	0	0	0	0.00172639	0.251731	-3.9725	All_2 months down vs All_baseline
Q14165	Malectin OS=Homo sapiens OX=9606 GN=MLEC PE=1 SV=1	MLEC	2.32005e+07	2.33381e+07	2.04157e+07	6.12033e+07	4.5436e+07	5.26947e+07	3.50716e+07	3.42183e+07	3.36559e+07	2.20018e+07	2.258e+07	2.14739e+07	3.1101e+07	3.205e+07	3.97817e+07	6.755e+07	7.56427e+07	7.86031e+07	3.59597e+07	3.70356e+07	3.62117e+07	4.83244e+07	4.97301e+07	5.05236e+07	5.96342e+07	6.62619e+07	6.27018e+07	0.0018056	1.59929	1.59929	All_2 months up vs All_baseline
Q567U6	Coiled-coil domain-containing protein 93 OS=Homo sapiens OX=9606 GN=CCDC93 PE=1 SV=2	CCDC93	278734	324931	259376	391071	246495	286935	404587	430101	445939	237674	213864	232877	219801	262068	309494	219989	186849	229059	211009	264061	191324	226204	209618	203595	270213	252182	234085	0.00182585	0.760954	-1.31414	All_2 months down vs All_baseline
Q9NTI5	Sister chromatid cohesion protein PDS5 homolog B OS=Homo sapiens OX=9606 GN=PDS5B PE=1 SV=1	PDS5B	809966	810064	846647	782854	467275	529673	476566	452301	451528	907151	790534	744409	745345	747699	624867	406088	395264	442827	260212	275995	253151	458086	553801	494418	378177	307502	321982	0.00187771	0.644713	-1.55108	All_2 months down vs All_baseline
P14222	Perforin-1 OS=Homo sapiens OX=9606 GN=PRF1 PE=1 SV=1	PRF1	0	0	0	4771.63	708.131	1694.46	2296.67	600.851	2534.04	2047.77	0	681.949	0	0	0	6898.87	4125.08	8299.75	1205.66	0	0	0	3718.76	7744.66	26289	26137.5	19198	0.00193058	5.15078	5.15078	All_2 months up vs All_baseline
P78537	Biogenesis of lysosome-related organelles complex 1 subunit 1 OS=Homo sapiens OX=9606 GN=BLOC1S1 PE=1 SV=2	BLOC1S1	62763.5	74145.7	107592	5615.24	59292.7	79587.3	124731	115527	126581	35094.6	31939.3	54703.9	61885.5	11398.4	0	8655.82	16094.8	30250.2	44142.6	38812.9	41950.5	23424.1	11409.1	13151.4	5820.48	8823.79	0	0.00207402	0.324773	-3.07907	All_2 months down vs All_baseline
O75558	Syntaxin-11 OS=Homo sapiens OX=9606 GN=STX11 PE=1 SV=1	STX11	202018	192524	388673	450960	390119	482499	623454	595668	569880	193463	174862	261328	313905	359591	797704	82108.3	92609.3	76943.3	169723	150108	128711	133654	172023	237621	82404.3	103853	82629.7	0.00212189	0.453518	-2.20498	All_2 months down vs All_baseline
Q53EL6	Programmed cell death protein 4 OS=Homo sapiens OX=9606 GN=PDCD4 PE=1 SV=2	PDCD4	1.78846e+06	1.83422e+06	1.86178e+06	1.55356e+06	1.18943e+06	1.15686e+06	1.58987e+06	1.64944e+06	1.53001e+06	1.38387e+06	1.44644e+06	1.38081e+06	1.44376e+06	1.46485e+06	225218	1.19084e+06	1.0927e+06	1.1561e+06	655394	684974	753636	984207	1.08661e+06	1.06683e+06	1.08901e+06	1.14315e+06	1.14454e+06	0.00212838	0.62084	-1.61072	All_2 months down vs All_baseline
P43490	Nicotinamide phosphoribosyltransferase OS=Homo sapiens OX=9606 GN=NAMPT PE=1 SV=1	NAMPT	774702	815239	731710	1.2885e+06	1.19939e+06	1.28686e+06	1.41679e+06	1.37221e+06	1.35477e+06	149086	162981	159228	248114	238051	337439	451771	418227	392022	370295	363030	388725	156531	193453	171443	265208	242519	251234	0.00215493	0.419862	-2.38173	All_2 months down vs All_baseline
Q92696	Geranylgeranyl transferase type-2 subunit alpha OS=Homo sapiens OX=9606 GN=RABGGTA PE=1 SV=2	RABGGTA	0	0	0	0	13409.9	15524.2	32357.7	37295.6	35718.3	5974.36	10512.2	4233.61	2183.81	1567.87	0	379.882	0	5945.91	2188.4	121.345	2869.34	93.167	828.384	0	17230.3	5980.92	6998.52	0.00232657	0.109006	-9.17382	All_2 months down vs All_baseline
P46063	ATP-dependent DNA helicase Q1 OS=Homo sapiens OX=9606 GN=RECQL PE=1 SV=3	RECQL	300874	307685	321016	318159	344508	369062	504928	504016	480704	315068	336295	341096	386829	397424	378144	258956	239635	253032	220540	240474	236395	308972	325895	335931	197477	201402	207328	0.00252566	0.746697	-1.33923	All_2 months down vs All_baseline
P51610	Host cell factor 1 OS=Homo sapiens OX=9606 GN=HCFC1 PE=1 SV=2	HCFC1	680533	663097	629997	642531	490776	561563	591656	596564	577527	590010	599871	552437	682829	652923	352106	379258	375199	392117	265874	255150	276810	618087	649840	598208	408373	433380	400458	0.00262009	0.715512	-1.3976	All_2 months down vs All_baseline
P01857	Immunoglobulin heavy constant gamma 1 OS=Homo sapiens OX=9606 GN=IGHG1 PE=1 SV=1	IGHG1	845649	802849	695448	1.93457e+06	1.84152e+06	1.98e+06	1.28712e+06	1.34286e+06	1.30918e+06	1.11954e+06	1.17683e+06	1.20886e+06	1.09251e+06	1.15304e+06	1.55395e+06	787988	780216	832298	576112	527162	557446	904257	932173	998741	671409	750411	732871	0.00282578	0.668119	-1.49674	All_2 months down vs All_baseline
P05362	Intercellular adhesion molecule 1 OS=Homo sapiens OX=9606 GN=ICAM1 PE=1 SV=2	ICAM1	190459	137674	157110	183312	138906	126094	124538	114225	112985	198291	225322	195938	539628	569051	977431	191857	167061	172760	167660	175321	177103	435721	458443	463321	189006	213131	177769	0.00300977	1.82565	1.82565	All_2 months up vs All_baseline
P61923	Coatomer subunit zeta-1 OS=Homo sapiens OX=9606 GN=COPZ1 PE=1 SV=1	COPZ1	1.7488e+06	1.83103e+06	1.58301e+06	1.67399e+06	1.144e+06	1.28019e+06	1.29596e+06	1.26261e+06	1.32409e+06	1.12409e+06	1.19682e+06	1.33921e+06	1.16632e+06	1.20247e+06	1.25949e+06	1.44347e+06	1.32646e+06	1.25302e+06	639565	623854	681444	1.1099e+06	1.23039e+06	1.20164e+06	964803	920095	903237	0.00300995	0.743982	-1.34412	All_2 months down vs All_baseline
P30876	DNA-directed RNA polymerase II subunit RPB2 OS=Homo sapiens OX=9606 GN=POLR2B PE=1 SV=1	POLR2B	269346	253051	206617	190136	323889	227688	432791	445872	400735	206954	208143	185698	218333	230006	177268	203743	168499	167161	232145	157340	195515	220343	244701	256769	116853	121702	116613	0.00305038	0.688066	-1.45335	All_2 months down vs All_baseline
Q01130	Serine/arginine-rich splicing factor 2 OS=Homo sapiens OX=9606 GN=SRSF2 PE=1 SV=4	SRSF2	3.51895e+06	3.56024e+06	3.47255e+06	2.81415e+06	2.64173e+06	2.77657e+06	3.84491e+06	3.80871e+06	3.92179e+06	4.16564e+06	4.2084e+06	4.19465e+06	4.14045e+06	4.20579e+06	3.94185e+06	1.87805e+06	1.96077e+06	2.00964e+06	1.92543e+06	1.95642e+06	1.93852e+06	3.05434e+06	3.44324e+06	3.37566e+06	1.85167e+06	1.90656e+06	1.9305e+06	0.00305598	0.705708	-1.41702	All_2 months down vs All_baseline
P20701	Integrin alpha-L OS=Homo sapiens OX=9606 GN=ITGAL PE=1 SV=3	ITGAL	1.65752e+06	1.95024e+06	1.98961e+06	2.33344e+06	1.33948e+06	1.12412e+06	1.64906e+06	1.59219e+06	1.56077e+06	1.87106e+06	2.04695e+06	1.85533e+06	2.10573e+06	2.21897e+06	1.81554e+06	920743	933945	871729	643314	604757	618636	1.42726e+06	1.76247e+06	1.667e+06	517047	518464	508427	0.00315851	0.577127	-1.73272	All_2 months down vs All_baseline
Q9BZK7	F-box-like/WD repeat-containing protein TBL1XR1 OS=Homo sapiens OX=9606 GN=TBL1XR1 PE=1 SV=1	TBL1XR1	442337	390939	411803	306362	543320	569076	690804	665097	644428	361539	391890	363850	433575	513499	465097	170885	217106	244733	310973	301298	296554	465249	414918	423480	188786	241205	220631	0.00326034	0.662288	-1.50992	All_2 months down vs All_baseline
Q15052	Rho guanine nucleotide exchange factor 6 OS=Homo sapiens OX=9606 GN=ARHGEF6 PE=1 SV=2	ARHGEF6	626072	637254	716828	509255	581764	762168	685273	709010	703465	262441	377005	305159	427399	335076	92996.2	391503	403657	441421	321493	362236	375185	412732	358742	420715	345798	372900	307218	0.00326337	0.628161	-1.59195	All_2 months down vs All_baseline
Q5K4L6	Solute carrier family 27 member 3 OS=Homo sapiens OX=9606 GN=SLC27A3 PE=1 SV=4	SLC27A3	0	0	79629.7	8313.02	0	0	0	0	0	26679.4	0	0	465921	537223	174298	0	0	0	0	0	0	116901	581405	427064	0	0	0	0.00339813	12.6305	12.6305	All_2 months up vs All_baseline
Q92614	Unconventional myosin-XVIIIa OS=Homo sapiens OX=9606 GN=MYO18A PE=1 SV=3	MYO18A	892443	844882	837769	310268	518439	549758	611605	551345	565235	395371	490861	513116	497590	559417	253572	504476	491522	456012	243391	184040	231360	548058	511407	548594	181898	218454	245921	0.00358258	0.613069	-1.63114	All_2 months down vs All_baseline
P25685	DnaJ homolog subfamily B member 1 OS=Homo sapiens OX=9606 GN=DNAJB1 PE=1 SV=4	DNAJB1	355536	367698	349065	665169	509362	562756	628564	594273	598204	364365	359293	376002	231281	222217	144610	398055	437921	416622	422752	428535	409201	180633	174315	183889	387502	395248	371024	0.00361362	0.644989	-1.55041	All_2 months down vs All_baseline
P09497	Clathrin light chain B OS=Homo sapiens OX=9606 GN=CLTB PE=1 SV=1	CLTB	1.2306e+06	1.22754e+06	1.22594e+06	1.45109e+06	1.41165e+06	1.57495e+06	1.78409e+06	1.71287e+06	1.8417e+06	1.37467e+06	1.37889e+06	1.53397e+06	1.44799e+06	1.59518e+06	535975	930338	1.13167e+06	1.17934e+06	1.33251e+06	1.22742e+06	1.20063e+06	1.10517e+06	1.1561e+06	1.05496e+06	1.17009e+06	1.18413e+06	1.20839e+06	0.00375637	0.775713	-1.28914	All_2 months down vs All_baseline
Q8IY17	Neuropathy target esterase OS=Homo sapiens OX=9606 GN=PNPLA6 PE=1 SV=3	PNPLA6	291480	292234	369914	170081	735769	736492	1.34531e+06	1.3589e+06	1.45612e+06	1.02785e+06	1.02704e+06	962897	1.54032e+06	1.26593e+06	1.54578e+06	810916	853841	861207	1.76081e+06	1.6774e+06	1.69852e+06	1.46209e+06	1.63334e+06	1.33552e+06	1.11463e+06	1.0123e+06	1.10661e+06	0.00376788	1.90138	1.90138	All_2 months up vs All_baseline
P02671	Fibrinogen alpha chain OS=Homo sapiens OX=9606 GN=FGA PE=1 SV=2	FGA	105069	47853.9	180200	54540.3	69952.6	22273.7	427705	359145	398361	86366.1	109553	77978	78755.3	7407.95	9353.49	33029.6	17229.9	11949.8	123696	130169	140504	3727.03	19217.7	29306.6	49768.7	39084.6	69082	0.00390459	0.279599	-3.57655	All_2 months down vs All_baseline
Q9Y295	Developmentally-regulated GTP-binding protein 1 OS=Homo sapiens OX=9606 GN=DRG1 PE=1 SV=1	DRG1	436277	439893	391924	668816	469899	535635	572934	561457	614426	271321	280932	287475	321972	286607	236534	359904	368388	356282	331840	331509	279748	301681	335948	305539	415733	365806	407564	0.0040059	0.74826	-1.33643	All_2 months down vs All_baseline
Q96FS4	Signal-induced proliferation-associated protein 1 OS=Homo sapiens OX=9606 GN=SIPA1 PE=1 SV=1	SIPA1	194647	165679	137008	200905	95854.3	21516.1	172121	97339.7	105711	0	0	0	22377.7	1547.77	9102.67	108513	67715.4	49778.5	44839.1	38233.6	32536.4	47511.1	18450.3	69962.6	49517.4	78414.6	27811.1	0.00405262	0.28305	-3.53294	All_2 months down vs All_baseline
P00352	Retinal dehydrogenase 1 OS=Homo sapiens OX=9606 GN=ALDH1A1 PE=1 SV=2	ALDH1A1	16924.6	13497.9	154518	158902	209277	176900	139091	24052.3	130583	28002.9	16132.7	15883.6	18936.8	19968.8	51134.3	12476.3	15895.8	15030.2	11839.9	10474.2	10155.5	33270.3	15400.5	23440.9	24814.1	34788.5	27082	0.00407925	0.357126	-2.80013	All_2 months down vs All_baseline
P26368	Splicing factor U2AF 65 kDa subunit OS=Homo sapiens OX=9606 GN=U2AF2 PE=1 SV=4	U2AF2	2.83431e+06	2.77782e+06	2.74702e+06	3.00213e+06	2.69128e+06	2.83987e+06	2.64242e+06	2.58769e+06	2.68908e+06	2.20615e+06	2.32167e+06	2.21541e+06	2.51031e+06	2.53662e+06	3.14571e+06	1.89527e+06	1.92774e+06	1.93057e+06	1.60105e+06	1.68686e+06	1.62341e+06	2.39653e+06	2.63605e+06	2.44252e+06	2.11933e+06	2.25361e+06	2.14601e+06	0.00412106	0.821891	-1.21671	All_2 months down vs All_baseline
Q969G3	SWI/SNF-related matrix-associated actin-dependent regulator of chromatin subfamily E member 1 OS=Homo sapiens OX=9606 GN=SMARCE1 PE=1 SV=2	SMARCE1	195436	142183	206942	145152	203831	228336	282688	263251	247554	239655	251070	280978	464634	503587	41891.4	121834	100576	109398	37565.6	57238.3	56352.6	124768	277082	144154	26054.5	30150.6	33794.1	0.00446999	0.411786	-2.42845	All_2 months down vs All_baseline
Q96K17	Transcription factor BTF3 homolog 4 OS=Homo sapiens OX=9606 GN=BTF3L4 PE=1 SV=1	BTF3L4	415472	478042	965425	1.07246e+06	1.37245e+06	1.25068e+06	1.22047e+06	1.22031e+06	1.28425e+06	701573	658875	752793	387176	399973	234227	1.22339e+06	1.01741e+06	952953	444249	276353	385526	580299	699299	445100	245994	40694.6	99804.8	0.0045592	0.420181	-2.37992	All_2 months down vs All_baseline
Q9NX08	COMM domain-containing protein 8 OS=Homo sapiens OX=9606 GN=COMMD8 PE=1 SV=1	COMMD8	483176	503061	466353	353231	368281	389474	363155	361628	351727	233504	235441	228634	226652	219389	115090	292485	285755	289943	265516	228388	225224	303136	346398	350460	251356	276179	228177	0.00479743	0.723237	-1.38267	All_2 months down vs All_baseline
P13611	Versican core protein OS=Homo sapiens OX=9606 GN=VCAN PE=1 SV=3	VCAN	1.20142e+06	1.22783e+06	1.06431e+06	471070	622770	675016	727326	723336	690034	378262	396983	312715	414248	404425	135455	44235.1	43074.2	50186.3	372687	342308	369836	1.15165e+06	1.0711e+06	1.03524e+06	80985.9	93594.6	80067.6	0.00495799	0.328306	-3.04594	All_2 months down vs All_baseline
P26373	60S ribosomal protein L13 OS=Homo sapiens OX=9606 GN=RPL13 PE=1 SV=4	RPL13	3.35404e+06	3.35619e+06	3.06686e+06	2.54938e+06	2.34756e+06	2.50603e+06	2.50009e+06	2.47809e+06	2.55382e+06	2.34587e+06	2.48707e+06	2.4856e+06	3.15601e+06	3.19369e+06	1.2423e+06	1.78958e+06	1.79417e+06	1.86066e+06	1.56026e+06	1.46718e+06	1.62352e+06	2.6134e+06	2.72681e+06	2.79314e+06	1.82788e+06	1.88481e+06	1.74036e+06	0.00502463	0.755944	-1.32285	All_2 months down vs All_baseline
O95104	SR-related and CTD-associated factor 4 OS=Homo sapiens OX=9606 GN=SCAF4 PE=1 SV=3	SCAF4	261465	256944	232099	266013	233114	251186	264026	258964	313272	229018	246339	305700	222411	221712	59647.6	190922	155112	161713	156279	160600	156217	332437	271839	260193	181397	199530	164441	0.00505315	0.702209	-1.42408	All_2 months down vs All_baseline
P07203	Glutathione peroxidase 1 OS=Homo sapiens OX=9606 GN=GPX1 PE=1 SV=4	GPX1	5.35725e+06	5.55138e+06	4.39844e+06	5.59516e+06	4.782e+06	4.93514e+06	3.53575e+06	3.76237e+06	3.49871e+06	2.67523e+06	2.75174e+06	2.38175e+06	4.61048e+06	4.64005e+06	2.2671e+06	2.42667e+06	2.34315e+06	2.51025e+06	1.21136e+06	1.37894e+06	1.31735e+06	4.14212e+06	4.42563e+06	3.98789e+06	1.79557e+06	1.75679e+06	1.64962e+06	0.00533539	0.614393	-1.62762	All_2 months down vs All_baseline
P25205	DNA replication licensing factor MCM3 OS=Homo sapiens OX=9606 GN=MCM3 PE=1 SV=3	MCM3	423420	459998	413869	328352	359773	410438	695645	711914	712692	357858	371931	349168	204168	196486	282934	263899	259047	265782	538231	510447	508622	198202	217080	224266	406533	377988	371145	0.00540751	0.675212	-1.48102	All_2 months down vs All_baseline
Q9Y5P4	Ceramide transfer protein OS=Homo sapiens OX=9606 GN=CERT1 PE=1 SV=1	CERT1	127343	191674	258802	241995	322909	296543	223632	234859	242366	65838.7	69164.6	66934	113753	126296	576.357	151490	168785	203481	26490.1	38074	17832.9	1865.07	4692.48	6658.24	87944.9	96574.3	100995	0.00563086	0.188949	-5.29243	All_2 months down vs All_baseline
P62328	Thymosin beta-4 OS=Homo sapiens OX=9606 GN=TMSB4X PE=1 SV=2	TMSB4X	2.42705e+06	2.97365e+06	2.50773e+06	4.81569e+06	3.95573e+06	4.37682e+06	4.16034e+06	4.26657e+06	4.51473e+06	521024	476031	504538	1.27762e+06	1.3089e+06	558811	1.42027e+06	1.61419e+06	1.6447e+06	455470	517459	483229	875724	1.09364e+06	979497	1.22207e+06	1.39811e+06	1.22738e+06	0.00599996	0.441396	-2.26554	All_2 months down vs All_baseline
P16435	NADPH--cytochrome P450 reductase OS=Homo sapiens OX=9606 GN=POR PE=1 SV=2	POR	210279	174301	620058	224514	557094	687147	676696	538853	666115	619480	610421	548392	1.18275e+06	1.31485e+06	2.25779e+06	687441	779278	836304	500233	503695	455081	1.52483e+06	1.5862e+06	1.45868e+06	513714	549399	501973	0.00605445	1.83763	1.83763	All_2 months up vs All_baseline
O00560	Syntenin-1 OS=Homo sapiens OX=9606 GN=SDCBP PE=1 SV=1	SDCBP	977771	992447	1.01275e+06	946809	1.05116e+06	1.157e+06	1.023e+06	977420	1.08148e+06	555994	569342	525472	612797	631259	744899	479522	455700	393374	534404	558157	554401	842566	838932	856257	748645	849580	797156	0.0061435	0.731528	-1.367	All_2 months down vs All_baseline
P30533	Alpha-2-macroglobulin receptor-associated protein OS=Homo sapiens OX=9606 GN=LRPAP1 PE=1 SV=1	LRPAP1	246493	183824	246300	150397	155542	166996	150588	166409	144798	143014	184283	147759	767153	792152	487120	318043	226419	223906	151934	176084	169342	980029	920291	749886	158527	156965	173857	0.00618773	1.93915	1.93915	All_2 months up vs All_baseline
P15586	N-acetylglucosamine-6-sulfatase OS=Homo sapiens OX=9606 GN=GNS PE=1 SV=3	GNS	1.65248e+06	1.68841e+06	1.7044e+06	1.74824e+06	1.18419e+06	1.42704e+06	1.49365e+06	1.48034e+06	1.47337e+06	2.03864e+06	1.97164e+06	1.90507e+06	2.08498e+06	2.20371e+06	2.21515e+06	777242	752961	816746	692720	701541	688717	1.52339e+06	1.62527e+06	1.60177e+06	612687	654429	614546	0.00633241	0.632986	-1.57981	All_2 months down vs All_baseline
Q9NZ52	ADP-ribosylation factor-binding protein GGA3 OS=Homo sapiens OX=9606 GN=GGA3 PE=1 SV=1	GGA3	0	56605.9	29120.5	72075.7	49939.8	33097.4	74951.5	59222.3	72460	0	0	3651.85	6216.74	0	9933.83	21269.9	8431.88	18310.8	4586.34	22538.9	13124.7	30521	13954.5	56880.1	2201.38	23883.4	4868.27	0.00643086	0.310538	-3.22022	All_2 months down vs All_baseline
Q9HAB8	Phosphopantothenate--cysteine ligase OS=Homo sapiens OX=9606 GN=PPCS PE=1 SV=2	PPCS	0	0	0	0	0	125302	216196	242793	271271	0	0	0	0	0	2084.68	0	0	0	12610.9	61141.2	3050.79	0	0	0	0	0	0	0.00657997	0.0407167	-24.5599	All_2 months down vs All_baseline
Q9Y371	Endophilin-B1 OS=Homo sapiens OX=9606 GN=SH3GLB1 PE=1 SV=1	SH3GLB1	67640.3	49516.1	105889	58261.5	22964.7	110208	0	4822.9	0	0	0	0	4357.65	3207.43	0	34643.5	25463.5	19722.2	5468.37	7863.94	6185.69	0	36207.8	8658.82	13028.6	0	11967.9	0.00662886	0.258726	-3.86509	All_2 months down vs All_baseline
P25774	Cathepsin S OS=Homo sapiens OX=9606 GN=CTSS PE=1 SV=3	CTSS	1.21189e+07	1.23406e+07	1.2605e+07	1.10748e+07	1.07914e+07	1.18898e+07	1.08613e+07	1.0639e+07	1.1094e+07	1.46953e+07	1.55247e+07	1.48829e+07	1.44065e+07	1.41747e+07	2.13005e+07	5.0916e+06	5.0222e+06	5.2545e+06	4.96673e+06	5.21715e+06	5.17895e+06	1.16016e+07	1.23758e+07	1.2225e+07	5.56671e+06	5.75048e+06	5.48509e+06	0.00670198	0.635815	-1.57278	All_2 months down vs All_baseline
Q8N5W9	Refilin-B OS=Homo sapiens OX=9606 GN=RFLNB PE=1 SV=1	RFLNB	446840	548942	386233	548762	462709	462450	352777	348613	344833	376215	378183	441583	408479	427108	602940	153838	136607	141346	30002.6	48970.8	27656.4	343823	370822	383440	257714	230370	201744	0.00675922	0.431943	-2.31512	All_2 months down vs All_baseline
P14598	Neutrophil cytosol factor 1 OS=Homo sapiens OX=9606 GN=NCF1 PE=1 SV=4	NCF1	2.64732e+06	2.73193e+06	2.51598e+06	2.76984e+06	2.54308e+06	2.7459e+06	3.21277e+06	3.45929e+06	3.11805e+06	614099	575966	520911	868940	935996	720915	898179	856626	918930	1.21036e+06	1.29075e+06	1.25861e+06	1.00923e+06	1.10821e+06	1.02318e+06	1257496	1.52666e+06	1.33527e+06	0.00676397	0.557107	-1.79499	All_2 months down vs All_baseline
P08621	U1 small nuclear ribonucleoprotein 70 kDa OS=Homo sapiens OX=9606 GN=SNRNP70 PE=1 SV=2	SNRNP70	865593	873449	881916	1.0682e+06	959709	1.00321e+06	901276	956909	954193	837768	707931	784271	1.10141e+06	1.04503e+06	1.13649e+06	556605	577210	647495	384910	422423	416937	819024	785240	837751	537192	569205	578926	0.00694826	0.73243	-1.36532	All_2 months down vs All_baseline
O15371	Eukaryotic translation initiation factor 3 subunit D OS=Homo sapiens OX=9606 GN=EIF3D PE=1 SV=1	EIF3D	869992	853828	907584	760427	908533	1.01458e+06	930195	862106	907017	463818	459131	426802	767094	813874	632141	640106	600383	657658	363351	354920	373986	495303	557832	475314	609388	321449	615455	0.00704861	0.709401	-1.40964	All_2 months down vs All_baseline
P43353	Aldehyde dehydrogenase family 3 member B1 OS=Homo sapiens OX=9606 GN=ALDH3B1 PE=1 SV=1	ALDH3B1	463994	441379	423789	428010	411578	444074	394630	367784	371119	435796	416030	432821	459775	516999	117383	135385	133182	122192	176433	215573	199544	624371	554483	581554	196842	211250	208270	0.00705826	0.592294	-1.68835	All_2 months down vs All_baseline
P32121	Beta-arrestin-2 OS=Homo sapiens OX=9606 GN=ARRB2 PE=1 SV=2	ARRB2	816854	766773	847658	595208	720656	769105	829266	852695	856006	574968	621381	548443	675997	715483	597512	547228	607714	535080	653782	665691	674225	631310	627186	652688	595854	636895	628368	0.00729169	0.86717	-1.15318	All_2 months down vs All_baseline
Q3ZCQ8	Mitochondrial import inner membrane translocase subunit TIM50 OS=Homo sapiens OX=9606 GN=TIMM50 PE=1 SV=2	TIMM50	168164	144266	141269	169399	207377	220354	261120	242332	253540	184512	170770	127577	231652	329090	118973	44087.8	67451.5	59601.3	76964	66911.1	85663.7	211891	216747	241740	63544.4	36882.4	39634.2	0.00758737	0.526629	-1.89887	All_2 months down vs All_baseline
P01903	HLA class II histocompatibility antigen, DR alpha chain OS=Homo sapiens OX=9606 GN=HLA-DRA PE=1 SV=1	HLA-DRA	5.88062e+06	5.99529e+06	6.36071e+06	5.62717e+06	6.0585e+06	6.45965e+06	5.43821e+06	5.47657e+06	5.42768e+06	1.04461e+07	1.05646e+07	1.00055e+07	2.94014e+07	3.00193e+07	3.24954e+07	8.54566e+06	8.18454e+06	8.4334e+06	6.61752e+06	6.68298e+06	6.46038e+06	2.56748e+07	2.57619e+07	2.54038e+07	6.814e+06	7.12073e+06	6.90731e+06	0.00762093	1.8488	1.8488	All_2 months up vs All_baseline
P53621	Coatomer subunit alpha OS=Homo sapiens OX=9606 GN=COPA PE=1 SV=2	COPA	2.56413e+06	2.7706e+06	2.7135e+06	2.18995e+06	2.29935e+06	2.66587e+06	2.31081e+06	2.33449e+06	2.25109e+06	3.05202e+06	3.16388e+06	3.23818e+06	2.34522e+06	2.41826e+06	2.68474e+06	2.66195e+06	2.93564e+06	3.02689e+06	1.81087e+06	1.66108e+06	1.71021e+06	1.55986e+06	1.74207e+06	1.68759e+06	2.13075e+06	2.0686e+06	1.86897e+06	0.0076464	0.807182	-1.23888	All_2 months down vs All_baseline
Q9GZQ3	COMM domain-containing protein 5 OS=Homo sapiens OX=9606 GN=COMMD5 PE=1 SV=1	COMMD5	99291.7	118016	97630.2	0	28866.6	104147	7997.56	13061.7	3494.15	0	0	0	0	0	0	0	7763.96	5971.17	6818.37	2375.11	0	0	373.962	0	0	6306.86	0	0.00767734	0.106908	-9.35382	All_2 months down vs All_baseline
P52298	Nuclear cap-binding protein subunit 2 OS=Homo sapiens OX=9606 GN=NCBP2 PE=1 SV=1	NCBP2	14670	15095.6	30739.2	0	24593.2	19165.2	28531.9	24089.9	29919.1	0	0	0	15506.1	21312.8	0	6310.54	23271.6	15308.6	0	0	0	9889.35	14810.4	12286.3	10435.3	3489.51	13716.8	0.00802283	0.527886	-1.89435	All_2 months down vs All_baseline
Q8N386	Leucine-rich repeat-containing protein 25 OS=Homo sapiens OX=9606 GN=LRRC25 PE=1 SV=2	LRRC25	695268	657123	656902	865030	688063	796799	707574	649864	633558	686306	642314	623403	585482	671272	505697	428147	411167	411248	401657	420986	406933	906195	956916	927657	376972	359185	310983	0.00840488	0.730534	-1.36886	All_2 months down vs All_baseline
P35908	Keratin, type II cytoskeletal 2 epidermal OS=Homo sapiens OX=9606 GN=KRT2 PE=1 SV=2	KRT2	4.44854e+06	4.61132e+06	4.58191e+06	3.50549e+06	2.93452e+06	3.11571e+06	4.52823e+06	4.68973e+06	4.56079e+06	7.27057e+06	7.8723e+06	7.5614e+06	5.47371e+06	5.50836e+06	4.43147e+06	4.19575e+06	4.25477e+06	4.22912e+06	1.98052e+06	1.8829e+06	1.95211e+06	3.41517e+06	3.53874e+06	3.74517e+06	1.92404e+06	1.92158e+06	1.83854e+06	0.00841937	0.653364	-1.53054	All_2 months down vs All_baseline
Q9UHD8	Septin-9 OS=Homo sapiens OX=9606 GN=SEPTIN9 PE=1 SV=2	SEPTIN9	1.20881e+06	1.19727e+06	1.15355e+06	1.73757e+06	1.52231e+06	1.61422e+06	1.25683e+06	1.20612e+06	1.25094e+06	654537	699061	600126	635281	601660	932115	1.21778e+06	1.10259e+06	1.08851e+06	590193	664602	641187	855029	739234	864027	840177	1.01389e+06	588846	0.00849645	0.718105	-1.39255	All_2 months down vs All_baseline
Q96B97	SH3 domain-containing kinase-binding protein 1 OS=Homo sapiens OX=9606 GN=SH3KBP1 PE=1 SV=2	SH3KBP1	1.37971e+06	1.36522e+06	1.51085e+06	1.40041e+06	1.12249e+06	1.4428e+06	1.24497e+06	1.23803e+06	1.13995e+06	700926	748581	721830	1.03801e+06	1.0614e+06	1.10909e+06	1.08943e+06	892912	953753	568324	625678	553807	835119	918992	988376	810033	845199	818249	0.00863481	0.756938	-1.32111	All_2 months down vs All_baseline
Q03405	Urokinase plasminogen activator surface receptor OS=Homo sapiens OX=9606 GN=PLAUR PE=1 SV=1	PLAUR	421195	322147	332032	336176	292091	295231	365453	311442	324815	515906	588801	558195	240392	330250	76369.5	122886	137503	64715.7	250122	159221	141751	593003	464212	515493	258121	221829	282160	0.00888302	0.565987	-1.76682	All_2 months down vs All_baseline
Q14141	Septin-6 OS=Homo sapiens OX=9606 GN=SEPTIN6 PE=1 SV=4	SEPTIN6	1.37335e+06	1.37708e+06	1.65226e+06	2.22677e+06	1.71583e+06	1.89572e+06	1.82124e+06	1.87771e+06	1.85711e+06	1.02726e+06	1.02141e+06	1.06291e+06	1.17756e+06	1.29735e+06	2.04946e+06	1.43256e+06	1.37829e+06	1.48012e+06	843710	873553	884896	925684	918143	947363	1.19177e+06	1.23811e+06	1.20908e+06	0.0098323	0.755893	-1.32294	All_2 months down vs All_baseline
O60885	Bromodomain-containing protein 4 OS=Homo sapiens OX=9606 GN=BRD4 PE=1 SV=2	BRD4	203145	235855	260663	204456	148436	140141	187562	188325	157521	240060	239980	201371	178136	138477	20016.7	84349.7	82786.3	89815.1	75214.6	66894.2	57238.5	286692	331103	332888	101265	108352	84811.3	0.00988789	0.541155	-1.8479	All_2 months down vs All_baseline
Q08257	Quinone oxidoreductase OS=Homo sapiens OX=9606 GN=CRYZ PE=1 SV=1	CRYZ	473163	473084	466884	142991	128466	131006	369669	364719	337948	189375	211230	176710	253529	303554	8013.99	120084	154568	158593	208380	252624	234558	106828	98468.7	144680	63796.2	32613.5	45079.9	0.0102659	0.421342	-2.37337	All_2 months down vs All_baseline
P28300	Protein-lysine 6-oxidase OS=Homo sapiens OX=9606 GN=LOX PE=1 SV=2	LOX	0	0	17918.3	24570.5	30143.2	54241	22336.4	20614	17053.6	0	0	0	0	0	107694	70047.3	75396.2	76480.5	59492.2	58417.1	77739.2	55444.3	51800.4	0	67996.2	0	8028.93	0.0104204	2.28156	2.28156	All_2 months up vs All_baseline
Q96AQ6	Pre-B-cell leukemia transcription factor-interacting protein 1 OS=Homo sapiens OX=9606 GN=PBXIP1 PE=1 SV=1	PBXIP1	28502.2	0	16591.1	23237.3	23721.5	6400.56	13203.1	13032.9	0	6347.42	5176.65	25500.6	189859	235033	77212.3	27114	19932.8	18831.5	26243.1	54120.4	21462.2	102963	111868	112502	10908.2	23725	4195.01	0.011186	2.9764	2.9764	All_2 months up vs All_baseline
Q2M385	Macrophage-expressed gene 1 protein OS=Homo sapiens OX=9606 GN=MPEG1 PE=1 SV=1	MPEG1	1.95818e+06	2.04352e+06	1.79472e+06	2.00813e+06	1.05857e+06	1.10079e+06	957351	930630	925124	1.77288e+06	1.75314e+06	1.76197e+06	1.7819e+06	1.93356e+06	2.2396e+06	441850	391110	367740	204014	194185	198758	1.98974e+06	2.14541e+06	2.11026e+06	228611	274414	246128	0.0114687	0.422024	-2.36954	All_2 months down vs All_baseline
P16070	CD44 antigen OS=Homo sapiens OX=9606 GN=CD44 PE=1 SV=3	CD44	1.04145e+06	1.23687e+06	1.05704e+06	579231	548707	537489	2.89343e+06	2.81085e+06	3.01961e+06	1.44772e+06	1.42167e+06	1.20321e+06	7.61929e+06	8.09639e+06	1.0874e+07	835351	840577	832888	2.05794e+06	2.09364e+06	2.11963e+06	5.62408e+06	5.21012e+06	5.55001e+06	1.93875e+06	2.29809e+06	1.75071e+06	0.0119695	2.22817	2.22817	All_2 months up vs All_baseline
O00743	Serine/threonine-protein phosphatase 6 catalytic subunit OS=Homo sapiens OX=9606 GN=PPP6C PE=1 SV=1	PPP6C	282672	326393	325598	254818	281610	341053	319763	305906	300370	147544	193649	168467	197153	166979	115086	233008	227703	251600	179483	226431	207750	202909	234655	179605	213054	262533	206948	0.011971	0.776827	-1.28729	All_2 months down vs All_baseline
Q68EM7	Rho GTPase-activating protein 17 OS=Homo sapiens OX=9606 GN=ARHGAP17 PE=1 SV=1	ARHGAP17	863304	626231	719974	798612	1.05665e+06	1.21126e+06	1.17124e+06	1.18689e+06	1.08055e+06	236291	273549	294178	401651	401899	260411	506291	512074	569535	503507	446375	523600	316483	326092	237133	553441	555241	516084	0.0122733	0.61974	-1.61358	All_2 months down vs All_baseline
Q13561	Dynactin subunit 2 OS=Homo sapiens OX=9606 GN=DCTN2 PE=1 SV=4	DCTN2	1.21896e+06	1.46726e+06	1.34593e+06	2.23766e+06	1.46701e+06	1.49098e+06	1.68639e+06	1.63343e+06	1.60368e+06	753300	803191	745165	1.28053e+06	1.24247e+06	1.00799e+06	1.12862e+06	1.15972e+06	1.15214e+06	834730	870152	869994	733466	736625	881485	993091	1.01698e+06	1.05519e+06	0.012283	0.755861	-1.32299	All_2 months down vs All_baseline
Q9UFN0	Protein NipSnap homolog 3A OS=Homo sapiens OX=9606 GN=NIPSNAP3A PE=1 SV=2	NIPSNAP3A	1.21288e+06	1.21418e+06	1.2755e+06	1.41642e+06	1.22785e+06	1.36751e+06	948670	922347	936651	795435	823242	829453	1.201e+06	1.20021e+06	1.01846e+06	718136	760042	766012	475876	492297	464870	1.17149e+06	1.16392e+06	1.11528e+06	479435	633679	484438	0.0124301	0.713593	-1.40136	All_2 months down vs All_baseline
O00203	AP-3 complex subunit beta-1 OS=Homo sapiens OX=9606 GN=AP3B1 PE=1 SV=3	AP3B1	254054	252778	231318	206476	227377	203500	280478	275514	281072	296499	306200	357450	243502	264951	168294	169807	146881	180720	207000	214929	190783	304683	293871	299240	169211	101045	183259	0.012579	0.769402	-1.29971	All_2 months down vs All_baseline
Q08170	Serine/arginine-rich splicing factor 4 OS=Homo sapiens OX=9606 GN=SRSF4 PE=1 SV=2	SRSF4	606707	585957	599424	540204	648761	542526	687437	708063	691719	708067	700868	650429	790679	798227	453046	382249	430965	457726	322222	359687	272404	720435	735044	717537	372689	399384	410356	0.0127808	0.75207	-1.32966	All_2 months down vs All_baseline
P79483	HLA class II histocompatibility antigen, DR beta 3 chain OS=Homo sapiens OX=9606 GN=HLA-DRB3 PE=1 SV=1	HLA-DRB3	228784	156468	275926	69267.9	89312.8	102354	45762.2	48845.3	49527.3	178852	230371	216167	602613	607918	922807	84461.5	98588.6	102945	98282.5	104902	99155.8	537508	528350	567027	342780	388934	365594	0.0128272	2.28345	2.28345	All_2 months up vs All_baseline
O43760	Synaptogyrin-2 OS=Homo sapiens OX=9606 GN=SYNGR2 PE=1 SV=1	SYNGR2	265171	245208	250833	121870	217121	225340	272531	251259	290924	238704	243708	224628	586571	563730	15541.2	42352.1	46133.6	35456.4	89776.8	106995	95683.3	237752	258451	243395	60491.2	110753	27909.1	0.0130418	0.427051	-2.34164	All_2 months down vs All_baseline
P63313	Thymosin beta-10 OS=Homo sapiens OX=9606 GN=TMSB10 PE=1 SV=2	TMSB10	16036	3218.45	277209	0	1.62605e+06	1.57144e+06	2.24798e+06	2.16613e+06	2.22287e+06	0	0	0	8256.71	55251.2	83241.9	292049	397162	469308	0	14983.6	0	23737.4	3262.04	30226.6	5064.61	1112.94	4293.99	0.0132406	0.0674104	-14.8345	All_2 months down vs All_baseline
Q9Y6K9	NF-kappa-B essential modulator OS=Homo sapiens OX=9606 GN=IKBKG PE=1 SV=2	IKBKG	226939	208895	169597	259449	185538	104467	282459	275593	312019	52256.4	27896	41427.6	81637.5	74929.4	25469.5	60576.1	84485.7	89588.8	60703.4	80526.3	75921.3	65045.8	84895.4	54970	83880.9	116919	143687	0.0138298	0.527897	-1.89431	All_2 months down vs All_baseline
Q9NZM3	Intersectin-2 OS=Homo sapiens OX=9606 GN=ITSN2 PE=1 SV=3	ITSN2	2868.62	1797.97	24346.8	76274.1	61500.3	0	44179.3	29356.7	30918.9	4078.09	0	9710.7	9695.49	4066.47	0	26351.3	6496.86	4571.97	4492.53	2991.56	0	7042.77	0	183.446	296.606	768.656	0	0.0140895	0.184225	-5.42814	All_2 months down vs All_baseline
Q8N2G8	GH3 domain-containing protein OS=Homo sapiens OX=9606 GN=GHDC PE=1 SV=2	GHDC	42174.3	45532.5	40064.3	29416.5	24335.8	33510.9	38422	36907.9	36786.4	69212.2	52850	53739.2	32299.4	30727.2	12283.7	31408.2	22954.4	23622.8	22548.1	25073.6	25544	56897.6	62708.2	39996.1	15392.9	14620	0	0.014106	0.662185	-1.51015	All_2 months down vs All_baseline
Q92619	Rho GTPase-activating protein 45 OS=Homo sapiens OX=9606 GN=ARHGAP45 PE=1 SV=2	ARHGAP45	2.24576e+06	2.05729e+06	1.87087e+06	3.17373e+06	2.59551e+06	2.94943e+06	2.57356e+06	2.36396e+06	1.91632e+06	896482	805762	784010	1.18927e+06	1.18199e+06	1.01563e+06	1.7295e+06	1.76833e+06	1.56624e+06	1.25532e+06	927512	1.30251e+06	1.17681e+06	1.11369e+06	1.03655e+06	1.44247e+06	1.15605e+06	1.39587e+06	0.0143641	0.690598	-1.44802	All_2 months down vs All_baseline
O15121	Sphingolipid delta(4)-desaturase DES1 OS=Homo sapiens OX=9606 GN=DEGS1 PE=1 SV=1	DEGS1	16448.3	457.712	39159.1	6153.08	10254.2	12868.5	8619.16	8950.45	7207.41	0	8259.95	8759.28	132674	211860	7853.67	11191.8	11172	13883.8	38724.1	71669.6	25505.8	343847	327989	364277	4199.72	7757.99	5821.96	0.0144147	4.44024	4.44024	All_2 months up vs All_baseline
P24928	DNA-directed RNA polymerase II subunit RPB1 OS=Homo sapiens OX=9606 GN=POLR2A PE=1 SV=2	POLR2A	63712.2	65742.6	72746.7	29787.4	52784.6	62688.1	94438.3	91233.6	87083.9	72316	66478.5	71085.9	88791.1	90391.4	6194.19	24802.5	24927.3	24079.3	24840.8	25678.6	18045.9	122703	107564	92115	17211.1	25119.9	9369.31	0.0147368	0.483401	-2.06868	All_2 months down vs All_baseline
Q04206	Transcription factor p65 OS=Homo sapiens OX=9606 GN=RELA PE=1 SV=2	RELA	0	14043.3	0	0	52746.6	23598.9	86561	76362	88068	0	0	0	0	0	0	15293.8	14107.8	27779.3	22473.6	31568.5	27188.3	8251.04	0	0	0	0	7254.62	0.0147418	0.364827	-2.74102	All_2 months down vs All_baseline
Q92616	eIF-2-alpha kinase activator GCN1 OS=Homo sapiens OX=9606 GN=GCN1 PE=1 SV=6	GCN1	158276	167944	115638	113745	126334	140948	163015	146701	150673	44348.4	42268.1	42767.8	63676.5	49076	47755.9	94489.4	102367	103386	65918.4	59359.4	66909.3	61667.9	55633.3	64551.4	121363	56460	58495.8	0.0154716	0.652778	-1.53191	All_2 months down vs All_baseline
Q8IXH7	Negative elongation factor C/D OS=Homo sapiens OX=9606 GN=NELFCD PE=1 SV=2	NELFCD	151644	157283	159728	217415	76462.8	69393.6	179030	177741	151743	48134.3	44173	89252.1	43795.7	23006.3	49224.5	18244.7	28425	38206.2	88840.8	63930.3	72538	154408	106092	154781	1546.55	2057.03	111235	0.0161707	0.331333	-3.01811	All_2 months down vs All_baseline
P54136	Arginine--tRNA ligase, cytoplasmic OS=Homo sapiens OX=9606 GN=RARS PE=1 SV=2	RARS	729855	725044	747799	813108	768175	496671	836914	787925	817614	845754	840893	863393	587026	605924	356134	665603	708935	684585	643483	645212	695664	522195	594593	557998	782007	841012	837368	0.0167064	0.830613	-1.20393	All_2 months down vs All_baseline
Q9H5X1	Cytosolic iron-sulfur assembly component 2A OS=Homo sapiens OX=9606 GN=CIAO2A PE=1 SV=1	CIAO2A	91727.8	53601.6	52841.8	28685.3	163977	263594	331683	364705	321066	0	0	12711.4	19023	18851.1	386.065	8595.92	45849.1	20157.1	26040.7	148360	108723	0	0	20055.1	66359	51807.2	29361.8	0.0171759	0.230266	-4.34281	All_2 months down vs All_baseline
Q96RR4	Calcium/calmodulin-dependent protein kinase kinase 2 OS=Homo sapiens OX=9606 GN=CAMKK2 PE=1 SV=2	CAMKK2	55668.9	51115.7	27557.3	69774.3	52405.7	47214.1	26803.4	46527	44793.5	1811.96	0	0	13061.6	10009.5	21822.9	42746.6	30148.9	29045.2	15128.6	3524.24	0	13908	3173.24	22370.3	2823.66	8500.22	8387.6	0.0174429	0.364408	-2.74418	All_2 months down vs All_baseline
Q969T9	WW domain-binding protein 2 OS=Homo sapiens OX=9606 GN=WBP2 PE=1 SV=1	WBP2	0	0	0	0	0	0	67467.4	65214.4	62839.4	0	0	0	0	0	4616.59	0	0	0	0	0	14792.3	0	0	0	0	0	0	0.0177149	0.12685	-7.88334	All_2 months down vs All_baseline
P35606	Coatomer subunit beta' OS=Homo sapiens OX=9606 GN=COPB2 PE=1 SV=2	COPB2	1.79507e+06	1.81575e+06	1.92598e+06	1.94248e+06	1.66411e+06	1.80709e+06	1.71484e+06	1.62042e+06	1.63536e+06	1.08934e+06	1.00481e+06	1.07671e+06	1.63825e+06	1.72674e+06	1.64384e+06	1.406e+06	1.51639e+06	1.52852e+06	952751	968985	929125	1.1846e+06	1.28476e+06	1.20318e+06	950538	1.04587e+06	990097	0.0178373	0.794738	-1.25828	All_2 months down vs All_baseline
Q9Y262	Eukaryotic translation initiation factor 3 subunit L OS=Homo sapiens OX=9606 GN=EIF3L PE=1 SV=1	EIF3L	1.41415e+06	1.50837e+06	1.50501e+06	994493	1.42646e+06	1.61267e+06	1.18694e+06	1.21103e+06	1.20285e+06	1.11432e+06	1.07598e+06	1.06131e+06	1.40849e+06	1.4722e+06	1.40336e+06	988790	1.00947e+06	1.08155e+06	662837	639504	674596	1.05369e+06	1.1138e+06	1.15134e+06	974380	1.02837e+06	1.01328e+06	0.0178526	0.804175	-1.24351	All_2 months down vs All_baseline
Q8N6L1	Keratinocyte-associated protein 2 OS=Homo sapiens OX=9606 GN=KRTCAP2 PE=1 SV=2	KRTCAP2	28847.7	13419.5	48768.4	135779	91072.5	89936.5	114082	124777	103823	76257	46997.8	38507.6	222679	120852	0	46037.4	46736.8	21764.5	16273.3	18389.5	9725.28	0	14305.6	3413.36	17720.4	0	8447.14	0.0178835	0.368453	-2.71405	All_2 months down vs All_baseline
Q96A72	Protein mago nashi homolog 2 OS=Homo sapiens OX=9606 GN=MAGOHB PE=1 SV=1	MAGOHB	2.11019e+06	2.25937e+06	1.77695e+06	2.7447e+06	2.01864e+06	2.03261e+06	2.46227e+06	2.47229e+06	2.52944e+06	1.55159e+06	1.49677e+06	1.49792e+06	2.37128e+06	2.65444e+06	1.3486e+06	1.01093e+06	1.02069e+06	1.02603e+06	1.07823e+06	1.1853e+06	1.05559e+06	2.09653e+06	2.07152e+06	2.30864e+06	1.57001e+06	1.71804e+06	1.65451e+06	0.0180328	0.746885	-1.33889	All_2 months down vs All_baseline
Q9Y228	TRAF3-interacting JNK-activating modulator OS=Homo sapiens OX=9606 GN=TRAF3IP3 PE=1 SV=2	TRAF3IP3	70236.5	73114.4	43658.8	20421.4	31734.2	29849.5	95936.1	89311.9	77629.6	73952.7	76314.5	72220	83728.1	107404	1283.87	19116.9	23591.9	21140.6	23928.5	19910.4	19529.4	63551.3	58509.1	49424.4	0	3418.28	1449.76	0.0181791	0.337051	-2.96691	All_2 months down vs All_baseline
Q7L014	Probable ATP-dependent RNA helicase DDX46 OS=Homo sapiens OX=9606 GN=DDX46 PE=1 SV=2	DDX46	241184	229734	247263	375760	302902	392005	528592	497887	512105	182623	210569	181793	280787	298675	264267	181845	158638	156183	196268	172100	175944	314166	310510	346803	128765	171806	199606	0.0183867	0.707644	-1.41314	All_2 months down vs All_baseline
Q15554	Telomeric repeat-binding factor 2 OS=Homo sapiens OX=9606 GN=TERF2 PE=1 SV=3	TERF2	128983	238703	223072	280875	156832	169665	214489	224742	211563	373513	360353	361915	446275	510483	3706.36	68074.1	84892.3	72292.5	63064.7	56057	66186.7	238990	239354	266959	44399.8	78326.8	114473	0.0193823	0.410037	-2.43881	All_2 months down vs All_baseline
Q5VYY1	Ankyrin repeat domain-containing protein 22 OS=Homo sapiens OX=9606 GN=ANKRD22 PE=2 SV=1	ANKRD22	93248.6	71294.2	107326	72285.6	61418	56005.4	52080.2	36975.2	34737.7	130773	128696	117441	532490	469135	50607.8	117515	162080	173146	117161	102436	109616	501208	569949	561906	46131.8	55753	41206.3	0.0194482	2.15678	2.15678	All_2 months up vs All_baseline
P09012	U1 small nuclear ribonucleoprotein A OS=Homo sapiens OX=9606 GN=SNRPA PE=1 SV=3	SNRPA	260819	300403	396661	550291	317192	366076	291958	304853	293880	194575	189975	205857	270235	289216	296399	179930	166931	205246	166963	188140	184300	268460	261997	294664	220754	283516	208827	0.0194694	0.77673	-1.28745	All_2 months down vs All_baseline
Q8TDQ1	CMRF35-like molecule 1 OS=Homo sapiens OX=9606 GN=CD300LF PE=1 SV=3	CD300LF	153122	138001	121842	155643	102789	183949	301070	265078	298197	74259.1	83312.4	60253.5	453132	522591	174873	85696.2	127335	106684	162640	202600	181993	308243	331604	422215	303744	360596	424410	0.0198127	1.70584	1.70584	All_2 months up vs All_baseline
Q9H0L4	Cleavage stimulation factor subunit 2 tau variant OS=Homo sapiens OX=9606 GN=CSTF2T PE=1 SV=1	CSTF2T	172361	220081	170459	245989	168286	150718	186719	198883	208330	161311	150418	163896	202578	250562	235516	79564.1	58709.1	69357.9	31289.9	20048.1	31931.7	222736	187845	225353	111237	114726	97810.2	0.0203933	0.548967	-1.8216	All_2 months down vs All_baseline
P24158	Myeloblastin OS=Homo sapiens OX=9606 GN=PRTN3 PE=1 SV=3	PRTN3	8.04235e+06	8.50267e+06	7.69469e+06	1.5629e+07	1.27569e+07	1.31703e+07	1.00125e+07	1.00929e+07	9.56706e+06	6.09887e+06	5.86873e+06	5.8608e+06	1.89257e+07	1.97052e+07	2.12774e+07	8.28622e+06	7.76397e+06	8.0451e+06	1.05602e+07	1.06399e+07	1.0718e+07	1.40528e+07	1.42162e+07	1.46831e+07	1.10779e+07	1.13469e+07	1.11432e+07	0.0207524	1.35906	1.35906	All_2 months up vs All_baseline
P07948	Tyrosine-protein kinase Lyn OS=Homo sapiens OX=9606 GN=LYN PE=1 SV=3	LYN	1.58715e+06	1.38856e+06	1.36267e+06	1.48658e+06	1.44649e+06	1.44185e+06	1.60589e+06	1.53712e+06	1.47767e+06	1.00916e+06	1.11289e+06	1.00824e+06	1.36855e+06	1.37885e+06	1.22109e+06	838192	818217	765736	910010	960230	909609	1.55527e+06	1.90779e+06	1.42725e+06	1.00817e+06	837691	954551	0.0210261	0.798624	-1.25215	All_2 months down vs All_baseline
P29622	Kallistatin OS=Homo sapiens OX=9606 GN=SERPINA4 PE=1 SV=3	SERPINA4	778372	1.08151e+06	1.65825e+06	227908	2.01855e+06	2.13633e+06	311118	259569	256277	1.10443e+06	1.21491e+06	749742	1.3963e+06	1.33881e+06	227211	4.1031e+06	3.29753e+06	3.28723e+06	1.06628e+06	954955	1.03772e+06	1.32674e+06	1.71724e+06	2.15296e+06	1.8757e+06	1.77793e+06	1.69787e+06	0.0213827	2.04929	2.04929	All_2 months up vs All_baseline
P53634	Dipeptidyl peptidase 1 OS=Homo sapiens OX=9606 GN=CTSC PE=1 SV=2	CTSC	3.32631e+06	3.36623e+06	3.60545e+06	3.06889e+06	2.66749e+06	2.65972e+06	2.01836e+06	2.047e+06	2.0593e+06	4.1197e+06	4.28954e+06	4.07689e+06	1.08238e+07	1.12929e+07	1.52872e+07	4.45824e+06	4.48061e+06	4.48672e+06	2.52501e+06	2.59235e+06	2.71977e+06	9.47719e+06	1.01416e+07	8.97249e+06	2.42211e+06	2.34627e+06	2.4732e+06	0.0214423	1.68362	1.68362	All_2 months up vs All_baseline
Q8N423	Leukocyte immunoglobulin-like receptor subfamily B member 2 OS=Homo sapiens OX=9606 GN=LILRB2 PE=1 SV=4	LILRB2	169763	275334	270719	462037	492751	472935	307594	278931	270843	412392	420807	462478	483825	518158	414929	193371	171639	178853	97705	105817	102049	398294	411591	403094	64454.9	59841	81300	0.0215015	0.551576	-1.81299	All_2 months down vs All_baseline
P33121	Long-chain-fatty-acid--CoA ligase 1 OS=Homo sapiens OX=9606 GN=ACSL1 PE=1 SV=1	ACSL1	369496	364914	249240	438780	383231	357737	290756	286043	297926	128156	128023	112651	211545	236690	42688.7	191063	194693	191647	171421	175213	184814	164564	179610	183129	182037	201958	200080	0.0215843	0.662643	-1.50911	All_2 months down vs All_baseline
Q96JJ3	Engulfment and cell motility protein 2 OS=Homo sapiens OX=9606 GN=ELMO2 PE=1 SV=2	ELMO2	446597	401440	257121	435761	401278	448780	462313	409210	434225	143339	179112	165231	225157	260264	250084	181202	242663	220889	177864	178010	188736	230342	295091	310799	253407	301977	287516	0.0219851	0.732404	-1.36537	All_2 months down vs All_baseline
Q9BZF1	Oxysterol-binding protein-related protein 8 OS=Homo sapiens OX=9606 GN=OSBPL8 PE=1 SV=3	OSBPL8	472271	298721	363056	233135	130105	111303	129788	132856	117788	58808.1	84913	69489.5	153291	161744	11058.8	24121.8	25811.8	24675.3	44127.5	44612.4	39511.8	298732	285278	204719	78150.8	55752	76379.9	0.0220001	0.441364	-2.2657	All_2 months down vs All_baseline
Q13155	Aminoacyl tRNA synthase complex-interacting multifunctional protein 2 OS=Homo sapiens OX=9606 GN=AIMP2 PE=1 SV=2	AIMP2	719653	681053	672048	813592	668319	630471	1.08914e+06	929657	918962	353367	337841	328203	532828	475307	633128	513131	496038	457027	208570	245046	235726	509556	511501	571964	538040	506777	541445	0.0220359	0.699956	-1.42866	All_2 months down vs All_baseline
P61224	Ras-related protein Rap-1b OS=Homo sapiens OX=9606 GN=RAP1B PE=1 SV=1	RAP1B	3.86044e+06	3.83883e+06	3.1752e+06	3.32623e+06	3.40748e+06	3.79516e+06	3.1534e+06	3.02565e+06	3.07006e+06	5.81393e+06	5.63508e+06	5.74495e+06	1.92829e+06	1.85815e+06	1.60905e+06	3.15335e+06	3.09935e+06	3.24731e+06	4.08745e+06	4.27397e+06	4.04841e+06	3.29042e+06	3.25278e+06	3.24575e+06	3.08481e+06	3.16712e+06	3.07902e+06	0.022064	0.772865	-1.29389	All_2 months down vs All_baseline
Q7Z434	Mitochondrial antiviral-signaling protein OS=Homo sapiens OX=9606 GN=MAVS PE=1 SV=2	MAVS	82665.8	44783.4	44295.4	228806	111880	47085.4	152758	142405	163040	27372.4	109369	37539.5	54886	169149	0	82179	48917	27216.3	0	12932.2	3830.98	88655.3	48658.9	44304.2	24304.5	36598.4	13842	0.0222057	0.432587	-2.31167	All_2 months down vs All_baseline
Q8ND76	Cyclin-Y OS=Homo sapiens OX=9606 GN=CCNY PE=1 SV=2	CCNY	11740.6	104047	56967	283397	193535	207067	215375	227984	152894	111113	82763.5	171193	279088	320756	2226.35	53032.1	42564.9	54800.3	31176.7	22046.8	52114.8	46148.7	108416	146111	2794.28	13072	25578.7	0.0224629	0.319519	-3.1297	All_2 months down vs All_baseline
Q14314	Fibroleukin OS=Homo sapiens OX=9606 GN=FGL2 PE=1 SV=1	FGL2	432241	22504.3	207291	146313	305110	350482	765428	852333	756533	209969	186616	139237	123130	201392	136873	25835.6	49973.6	12651.9	273620	258563	300965	142273	160553	180068	82365.2	87032.6	75661.6	0.0231678	0.414259	-2.41395	All_2 months down vs All_baseline
Q13363	C-terminal-binding protein 1 OS=Homo sapiens OX=9606 GN=CTBP1 PE=1 SV=2	CTBP1	719559	813671	601421	696297	360246	355908	611186	575074	514386	560674	566912	622890	833984	763958	225127	248940	242445	254310	197787	218610	225454	649586	703893	728966	368140	428875	410009	0.0233235	0.665945	-1.50163	All_2 months down vs All_baseline
Q5JSP0	FYVE, RhoGEF and PH domain-containing protein 3 OS=Homo sapiens OX=9606 GN=FGD3 PE=1 SV=1	FGD3	118350	60456	35175.3	83710.3	129218	113838	155100	134470	148204	27810.6	50016.9	103391	30134.6	56276.5	106223	9486.73	28712.1	30760.8	46421.5	54296	40651.8	47697.6	71676.5	40948.1	87437.5	98147.3	91251.3	0.0233756	0.567139	-1.76323	All_2 months down vs All_baseline
P21333	Filamin-A OS=Homo sapiens OX=9606 GN=FLNA PE=1 SV=4	FLNA	2.9874e+07	3.09543e+07	2.96883e+07	3.69616e+07	3.10623e+07	2.99155e+07	2.78827e+07	2.76713e+07	2.76359e+07	1.66665e+07	1.66703e+07	1.65485e+07	2.27912e+07	2.33754e+07	3.11526e+07	2.62107e+07	2.562e+07	2.46882e+07	1.617e+07	1.64462e+07	1.64785e+07	2.05629e+07	2.00533e+07	2.08092e+07	1.77346e+07	1.82455e+07	1.70808e+07	0.0236137	0.800441	-1.24931	All_2 months down vs All_baseline
P50990	T-complex protein 1 subunit theta OS=Homo sapiens OX=9606 GN=CCT8 PE=1 SV=4	CCT8	3.99177e+06	4.19966e+06	3.28166e+06	3.17753e+06	2.88789e+06	3.17627e+06	3.52478e+06	3.46457e+06	3.49153e+06	1.73491e+06	1.91974e+06	1.89928e+06	2.82226e+06	2.62583e+06	1.50477e+06	2.68161e+06	2.73779e+06	2.74052e+06	1.88989e+06	2.0644e+06	1.91531e+06	1.83815e+06	2.63571e+06	2.49704e+06	2.48001e+06	2.82431e+06	2.50192e+06	0.0239879	0.795037	-1.2578	All_2 months down vs All_baseline
Q8NHL6	Leukocyte immunoglobulin-like receptor subfamily B member 1 OS=Homo sapiens OX=9606 GN=LILRB1 PE=1 SV=1	LILRB1	475829	665513	633117	716842	646889	620938	486258	486426	452258	643050	655603	779523	920636	1.00344e+06	742358	404103	353827	360565	113575	141245	156119	688818	649330	682835	148857	114977	176271	0.024067	0.564711	-1.77082	All_2 months down vs All_baseline
P48960	Adhesion G protein-coupled receptor E5 OS=Homo sapiens OX=9606 GN=ADGRE5 PE=1 SV=4	ADGRE5	950776	885780	737234	1.30267e+06	792181	838727	942414	957395	896511	767111	755115	627594	1.21717e+06	1.50793e+06	482349	876579	826918	903434	1.25159e+06	1.2024e+06	1.25387e+06	2.1796e+06	2.35833e+06	1.93156e+06	1.00434e+06	947377	964298	0.0242648	1.35938	1.35938	All_2 months up vs All_baseline
P33993	DNA replication licensing factor MCM7 OS=Homo sapiens OX=9606 GN=MCM7 PE=1 SV=4	MCM7	516831	737136	572729	490791	434126	449606	598411	603175	600862	94968	100797	81249.7	161166	157216	85790.2	326375	282172	286679	247357	213220	256040	154151	172844	152268	227705	259945	198291	0.0254655	0.57394	-1.74234	All_2 months down vs All_baseline
P21399	Cytoplasmic aconitate hydratase OS=Homo sapiens OX=9606 GN=ACO1 PE=1 SV=3	ACO1	88346.4	100514	129297	234368	226655	195163	167386	152151	164520	32723.7	38100.6	42250.8	48695	42874.3	46906.1	146490	156913	148648	94713.6	61194.5	65520	28998.2	22857.9	28163.9	41816.7	92723	39076.2	0.0255214	0.543768	-1.83902	All_2 months down vs All_baseline
Q92878	DNA repair protein RAD50 OS=Homo sapiens OX=9606 GN=RAD50 PE=1 SV=1	RAD50	208701	166938	305773	117041	213802	239071	306404	284266	297327	312406	330079	329586	355280	360531	190370	96908.5	151968	171738	109905	108333	109953	272838	254500	197855	177001	160148	149174	0.0256551	0.706324	-1.41578	All_2 months down vs All_baseline
P02776	Platelet factor 4 OS=Homo sapiens OX=9606 GN=PF4 PE=1 SV=2	PF4	1.45206e+06	1.47566e+06	1.41182e+06	1.26197e+06	1.32905e+06	1.24561e+06	1.31095e+06	1.3015e+06	1.31093e+06	848651	881293	801205	1.43495e+06	1.47374e+06	878662	345763	350095	419249	815834	844007	1.00575e+06	1.43195e+06	1.50282e+06	1.57911e+06	492625	654774	449222	0.0256832	0.665515	-1.5026	All_2 months down vs All_baseline
Q9UNA4	DNA polymerase iota OS=Homo sapiens OX=9606 GN=POLI PE=1 SV=3	POLI	189542	22756.5	271684	474.659	352140	387268	37207.4	40862.1	6270.3	1.25837e+06	679658	1.22078e+06	346316	400437	709254	358980	649375	393492	215413	268926	134941	506372	426893	461108	640398	703247	1.02124e+06	0.0257017	4.40703	4.40703	All_2 months up vs All_baseline
Q12768	WASH complex subunit 5 OS=Homo sapiens OX=9606 GN=WASHC5 PE=1 SV=1	WASHC5	359391	383711	389954	401300	306804	310693	414444	397654	365335	315455	335800	325631	392861	387321	316554	301147	253877	274021	254435	233579	224805	389756	367340	470065	269244	195503	256333	0.0259936	0.831708	-1.20234	All_2 months down vs All_baseline
Q9H4G4	Golgi-associated plant pathogenesis-related protein 1 OS=Homo sapiens OX=9606 GN=GLIPR2 PE=1 SV=3	GLIPR2	4.81557e+06	4.83019e+06	4.93984e+06	8.03521e+06	6.10823e+06	6.35292e+06	6.0433e+06	6.05878e+06	6.0365e+06	2.77505e+06	2.92283e+06	2.856e+06	6.80407e+06	7.48346e+06	7.8343e+06	5.50421e+06	5.61535e+06	5.65741e+06	5.11886e+06	4.93686e+06	5.01354e+06	7.55873e+06	7.79236e+06	7.86228e+06	5.80419e+06	6.03899e+06	5.87746e+06	0.0263143	1.27772	1.27772	All_2 months up vs All_baseline
Q7Z5L9	Interferon regulatory factor 2-binding protein 2 OS=Homo sapiens OX=9606 GN=IRF2BP2 PE=1 SV=2	IRF2BP2	240131	412103	459593	647526	431444	335311	447206	422520	431875	243700	228161	255643	737974	770668	371113	553909	498629	477580	300446	255745	310646	531992	531327	507878	596197	595179	610322	0.0265575	1.3485	1.3485	All_2 months up vs All_baseline
P55884	Eukaryotic translation initiation factor 3 subunit B OS=Homo sapiens OX=9606 GN=EIF3B PE=1 SV=3	EIF3B	1.59936e+06	1.72335e+06	1.97396e+06	1.90842e+06	1.85711e+06	1.96314e+06	1.87272e+06	1.75087e+06	1.80493e+06	1.14415e+06	1.13932e+06	1.12251e+06	1.62312e+06	1.71883e+06	1.64332e+06	1.45991e+06	1.46866e+06	1.49667e+06	1.07092e+06	1.01618e+06	1.05399e+06	851087	957708	871182	1.59026e+06	1.60237e+06	1.62919e+06	0.0266907	0.800723	-1.24887	All_2 months down vs All_baseline
Q92974	Rho guanine nucleotide exchange factor 2 OS=Homo sapiens OX=9606 GN=ARHGEF2 PE=1 SV=4	ARHGEF2	745574	773149	719903	674275	667978	795309	880483	897138	870067	466614	440474	441672	700838	679225	667656	652999	665115	569750	449704	499603	491170	551903	506441	569180	501526	533324	442708	0.0270435	0.825964	-1.21071	All_2 months down vs All_baseline
Q8TD55	Pleckstrin homology domain-containing family O member 2 OS=Homo sapiens OX=9606 GN=PLEKHO2 PE=1 SV=1	PLEKHO2	744644	770501	949416	813323	1.25406e+06	1.34558e+06	1.18461e+06	1.10519e+06	1.12765e+06	251615	262642	258458	529929	482330	548176	639322	696404	727933	308213	277077	309947	454449	436900	379364	436718	536493	469862	0.0272734	0.646087	-1.54778	All_2 months down vs All_baseline
Q2TAY7	WD40 repeat-containing protein SMU1 OS=Homo sapiens OX=9606 GN=SMU1 PE=1 SV=2	SMU1	433350	454169	389418	255416	269789	233692	233473	273941	231420	327748	328329	303684	388262	409822	74240.8	159861	200391	168970	125059	154731	132197	370057	432577	435049	162485	134096	157325	0.0273244	0.668001	-1.497	All_2 months down vs All_baseline
O95881	Thioredoxin domain-containing protein 12 OS=Homo sapiens OX=9606 GN=TXNDC12 PE=1 SV=1	TXNDC12	623274	453322	608324	1.52413e+06	950605	846243	1.25777e+06	1.10962e+06	1.27701e+06	595496	591166	731892	1.91956e+06	2.12498e+06	2.04776e+06	939454	1.00946e+06	923320	824945	686206	772229	1.85753e+06	1.8474e+06	1.90239e+06	912677	751070	966116	0.0279721	1.44731	1.44731	All_2 months up vs All_baseline
P42025	Beta-centractin OS=Homo sapiens OX=9606 GN=ACTR1B PE=1 SV=1	ACTR1B	253725	249781	171554	395779	121455	136939	454687	535534	507000	227092	191836	203391	90293.2	97145.4	181387	104582	110362	92573.5	390491	385093	346269	77244	286927	80346	128111	209258	174867	0.0281017	0.607342	-1.64652	All_2 months down vs All_baseline
Q7Z392	Trafficking protein particle complex subunit 11 OS=Homo sapiens OX=9606 GN=TRAPPC11 PE=1 SV=2	TRAPPC11	11254.3	28927.6	12331.3	11522.6	25395.8	15692.7	41326.6	35711.4	39896.8	651.391	5956.34	0	9974.47	13653.2	4968.84	6327.92	3837.38	449.051	8300.33	9494.64	3571.12	9951.92	10754.1	5031.32	1047.37	7306.88	8978.08	0.0283562	0.378465	-2.64226	All_2 months down vs All_baseline
Q07955	Serine/arginine-rich splicing factor 1 OS=Homo sapiens OX=9606 GN=SRSF1 PE=1 SV=2	SRSF1	7.03751e+06	7.54724e+06	7.07968e+06	6.63461e+06	5.47811e+06	6.4095e+06	6.30567e+06	6.23958e+06	6.51416e+06	9.04235e+06	8.96691e+06	8.83686e+06	8.28736e+06	8.28577e+06	1.0097e+07	4.15486e+06	4.30705e+06	4.4692e+06	3.35557e+06	4.25197e+06	3.42933e+06	6.35386e+06	6.65621e+06	6.70711e+06	5.67902e+06	6.05175e+06	5.82392e+06	0.0293384	0.785787	-1.27261	All_2 months down vs All_baseline
P69849	Nodal modulator 3 OS=Homo sapiens OX=9606 GN=NOMO3 PE=3 SV=2	NOMO3	747313	617226	791902	525816	414717	435364	556345	568052	510830	589234	701999	558796	1.28897e+06	1.12128e+06	933943	479634	445560	402911	557086	521883	517362	2.12041e+06	2.35143e+06	2.32319e+06	1.01018e+06	1.00177e+06	692614	0.0294067	1.52807	1.52807	All_2 months up vs All_baseline
P13861	cAMP-dependent protein kinase type II-alpha regulatory subunit OS=Homo sapiens OX=9606 GN=PRKAR2A PE=1 SV=2	PRKAR2A	285492	270792	196311	251339	291843	338073	253118	263553	281057	170045	139871	139403	215779	226125	285166	190694	170824	185281	150687	154360	140933	228011	196325	220525	135844	168323	159833	0.0294779	0.798681	-1.25206	All_2 months down vs All_baseline
Q14694	Ubiquitin carboxyl-terminal hydrolase 10 OS=Homo sapiens OX=9606 GN=USP10 PE=1 SV=2	USP10	70539.1	63405.1	31666	36969.6	29997.2	66992.3	39634.7	47185.5	38507.8	22055.1	25287.5	18736	85756.5	111639	2643.48	30165.1	36948.5	36883.9	1401.41	1849.81	3471.96	6879.13	16141.4	25009.2	0	0	0	0.0297567	0.349168	-2.86395	All_2 months down vs All_baseline
Q14683	Structural maintenance of chromosomes protein 1A OS=Homo sapiens OX=9606 GN=SMC1A PE=1 SV=2	SMC1A	943627	950539	836334	820808	496601	534178	662945	648470	645485	887054	897031	886770	1.14406e+06	1.31701e+06	1.12834e+06	322888	314238	334976	149632	176227	153434	801421	912526	918101	393866	188967	356285	0.0301118	0.583285	-1.71443	All_2 months down vs All_baseline
Q9P2R7	Succinate--CoA ligase [ADP-forming] subunit beta, mitochondrial OS=Homo sapiens OX=9606 GN=SUCLA2 PE=1 SV=3	SUCLA2	45043.7	37336	67985.1	0	345112	545255	549906	590538	601095	0	96418.8	77288.7	124716	199882	49746.7	0	1372.53	0	159882	126142	150277	0	124190	1147.61	13961.9	4780.95	0	0.0302574	0.185269	-5.39755	All_2 months down vs All_baseline
Q16181	Septin-7 OS=Homo sapiens OX=9606 GN=SEPTIN7 PE=1 SV=2	SEPTIN7	1.06498e+06	1.3495e+06	1.0372e+06	1.25842e+06	797235	751531	1.32114e+06	1.3165e+06	1.30268e+06	553475	525831	545350	814606	874482	1.18986e+06	648857	645403	599408	335733	391182	387970	653826	638153	652979	746411	1.09104e+06	939952	0.0302582	0.718464	-1.39186	All_2 months down vs All_baseline
Q13451	Peptidyl-prolyl cis-trans isomerase FKBP5 OS=Homo sapiens OX=9606 GN=FKBP5 PE=1 SV=2	FKBP5	343886	391179	475911	325452	468847	504647	257951	343852	376083	251632	242989	243789	349077	315161	12531.1	265233	305302	318776	153456	88710	140922	207966	254573	230599	370801	247729	203743	0.0307821	0.558587	-1.79023	All_2 months down vs All_baseline
O15400	Syntaxin-7 OS=Homo sapiens OX=9606 GN=STX7 PE=1 SV=4	STX7	1.33901e+06	939988	1.1844e+06	1.11258e+06	1.32989e+06	1.08817e+06	966268	979108	994712	1.54367e+06	1.30757e+06	1.45821e+06	1.13879e+06	2.11091e+06	1.07198e+06	594019	676453	502447	403243	381787	386062	1.84682e+06	1.3846e+06	1.40398e+06	549663	554789	854677	0.0309486	0.674323	-1.48297	All_2 months down vs All_baseline
Q96TA1	Protein Niban 2 OS=Homo sapiens OX=9606 GN=NIBAN2 PE=1 SV=3	NIBAN2	184587	164990	172180	263523	320186	369996	211854	165564	218594	29567.3	62385.4	37329.4	197701	185618	452611	332957	356902	327976	208451	234044	202511	242850	114294	218923	267733	267514	256638	0.0311391	1.69384	1.69384	All_2 months up vs All_baseline
Q96QK1	Vacuolar protein sorting-associated protein 35 OS=Homo sapiens OX=9606 GN=VPS35 PE=1 SV=2	VPS35	2.15688e+06	3.2368e+06	3.01956e+06	3.98757e+06	3.01583e+06	3.52631e+06	3.62631e+06	3.35147e+06	3.28908e+06	1.54444e+06	1.57391e+06	1.80263e+06	2.88416e+06	2.92473e+06	2.57143e+06	2.28798e+06	2.38347e+06	2.46545e+06	1.73468e+06	1.73098e+06	1.78353e+06	2.05414e+06	2.15528e+06	2.10861e+06	1.64746e+06	2.01587e+06	1.99583e+06	0.0318105	0.793319	-1.26053	All_2 months down vs All_baseline
P15374	Ubiquitin carboxyl-terminal hydrolase isozyme L3 OS=Homo sapiens OX=9606 GN=UCHL3 PE=1 SV=1	UCHL3	272746	278718	252951	1.17035e+06	849315	809406	551784	479075	493402	275436	203069	292626	93916.4	109575	394791	750707	804336	827200	219137	201118	148826	109398	155500	146941	196863	130618	382690	0.0321753	0.550935	-1.8151	All_2 months down vs All_baseline
O14579	Coatomer subunit epsilon OS=Homo sapiens OX=9606 GN=COPE PE=1 SV=3	COPE	934965	977151	1.01127e+06	1.10873e+06	727719	844798	862351	857974	791566	693672	735571	804867	861423	896760	706476	799753	744492	780862	468137	508883	454992	753341	823594	833848	784619	818581	824290	0.0324032	0.844834	-1.18366	All_2 months down vs All_baseline
Q13243	Serine/arginine-rich splicing factor 5 OS=Homo sapiens OX=9606 GN=SRSF5 PE=1 SV=1	SRSF5	972645	920675	868411	918672	775179	815092	845374	888571	852445	1.24729e+06	1.28239e+06	1.24545e+06	1.32051e+06	1.38865e+06	294716	651931	621670	658014	464500	524553	493289	1.05301e+06	1.10816e+06	1.12887e+06	591064	626697	615610	0.0326773	0.737445	-1.35603	All_2 months down vs All_baseline
P63092	Guanine nucleotide-binding protein G(s) subunit alpha isoforms short OS=Homo sapiens OX=9606 GN=GNAS PE=1 SV=1	GNAS	203991	213269	216816	98772.7	159031	187251	154031	170707	176174	158061	160570	141501	264913	253437	283324	76699.5	86580.5	61378.1	26331.5	36258.1	28970.7	116734	270383	166899	98038.1	72752.9	81790.1	0.0327781	0.583322	-1.71432	All_2 months down vs All_baseline
Q15582	Transforming growth factor-beta-induced protein ig-h3 OS=Homo sapiens OX=9606 GN=TGFBI PE=1 SV=1	TGFBI	460943	578367	553731	163889	404915	507839	238596	222162	226374	536940	530107	541643	464514	461389	523221	324914	356548	354250	89372.8	77730.9	96904.5	259682	376689	350948	139322	131568	118774	0.0337713	0.598845	-1.66988	All_2 months down vs All_baseline
Q8N163	Cell cycle and apoptosis regulator protein 2 OS=Homo sapiens OX=9606 GN=CCAR2 PE=1 SV=2	CCAR2	1.05228e+06	1.08923e+06	806379	974316	740714	839043	750261	817499	705049	597505	533751	587295	803624	748358	915135	582039	542408	560779	366704	348969	330705	911366	901542	897886	554719	274415	534498	0.0338872	0.743945	-1.34419	All_2 months down vs All_baseline
Q9NX63	MICOS complex subunit MIC19 OS=Homo sapiens OX=9606 GN=CHCHD3 PE=1 SV=1	CHCHD3	396184	263493	283107	304073	301907	288804	253788	255325	283773	451419	477096	455906	659183	788982	187673	148124	123543	130159	43981.5	31221	47383.7	505260	404901	421275	101200	142316	126095	0.0339077	0.5157	-1.93911	All_2 months down vs All_baseline
Q15020	Squamous cell carcinoma antigen recognized by T-cells 3 OS=Homo sapiens OX=9606 GN=SART3 PE=1 SV=1	SART3	234966	240909	334913	163268	295160	323872	175555	193688	206989	74673.3	74039.7	64191.6	143100	136042	236385	111693	123211	142427	86107.9	78327	70815.9	128339	137681	130373	87630.6	110185	117844	0.0341532	0.677842	-1.47527	All_2 months down vs All_baseline
O60603	Toll-like receptor 2 OS=Homo sapiens OX=9606 GN=TLR2 PE=1 SV=1	TLR2	872593	904565	927123	1.00213e+06	806640	898142	721096	679237	656214	1.22486e+06	1.28942e+06	1.18938e+06	1.09232e+06	1.12475e+06	2.28614e+06	452163	539639	515039	266743	261203	217921	1.05708e+06	1.24666e+06	1.1421e+06	164349	183325	190092	0.0348362	0.565099	-1.7696	All_2 months down vs All_baseline
P35251	Replication factor C subunit 1 OS=Homo sapiens OX=9606 GN=RFC1 PE=1 SV=4	RFC1	19513.4	23348.7	5129.11	7926.27	9683.26	18997.6	22750.3	25293	21913.5	5755.49	9252.8	11615.9	8451.74	2448.14	0	938.8	3193.57	3462.27	9068.57	6937.44	3287.19	22365.3	31480.1	33393.2	6166.82	1455.67	0	0.0348507	0.445002	-2.24718	All_2 months down vs All_baseline
P00738	Haptoglobin OS=Homo sapiens OX=9606 GN=HP PE=1 SV=1	HP	487445	499494	535805	487297	508855	529102	758943	977266	826915	622636	669633	573726	616600	589044	331948	204144	193845	199320	766604	761661	745216	443749	494965	475568	408072	506384	434532	0.0348778	0.717699	-1.39334	All_2 months down vs All_baseline
Q9Y6C9	Mitochondrial carrier homolog 2 OS=Homo sapiens OX=9606 GN=MTCH2 PE=1 SV=1	MTCH2	992770	907137	953955	958595	877646	878894	875006	825287	939921	1.33259e+06	1.37314e+06	1.32108e+06	1.30625e+06	1.39422e+06	1.32796e+06	1.08229e+06	1.10343e+06	1.18879e+06	1.02624e+06	1.00285e+06	1.01214e+06	1.27408e+06	1.39075e+06	1.26062e+06	943813	1.0314e+06	1.02965e+06	0.0349474	1.14481	1.14481	All_2 months up vs All_baseline
Q15126	Phosphomevalonate kinase OS=Homo sapiens OX=9606 GN=PMVK PE=1 SV=3	PMVK	5658.04	2856.56	6720.26	5310	0	9207.69	1533.35	15602	8824.69	0	0	0	0	0	0	769.601	2076.92	619.017	7829.03	864.5	2097.89	4863.17	0	3496.85	1494.54	12575.2	1694.08	0.0351484	0.395029	-2.53146	All_2 months down vs All_baseline
Q9Y230	RuvB-like 2 OS=Homo sapiens OX=9606 GN=RUVBL2 PE=1 SV=3	RUVBL2	1.39045e+06	1.4102e+06	1.30793e+06	1.21861e+06	1.10841e+06	1.02421e+06	1.13973e+06	1.154e+06	1.00215e+06	1.26208e+06	1.23264e+06	1.35231e+06	1.61171e+06	1.53046e+06	470310	949137	842977	910598	504927	486091	565066	1.39331e+06	1.39552e+06	1.42842e+06	864168	944996	918232	0.0351548	0.752372	-1.32913	All_2 months down vs All_baseline
P31150	Rab GDP dissociation inhibitor alpha OS=Homo sapiens OX=9606 GN=GDI1 PE=1 SV=2	GDI1	3.17102e+06	3.54632e+06	2.98143e+06	5.67692e+06	3.99881e+06	4.37113e+06	2.22446e+06	2.2104e+06	2.23744e+06	5.01199e+06	4.85246e+06	4.94954e+06	7.71801e+06	7.5805e+06	1.25837e+07	9.99929e+06	9.80076e+06	9.48469e+06	3.34905e+06	3.15257e+06	3.36909e+06	2.38096e+06	2.59991e+06	2.534e+06	6.30132e+06	6.91347e+06	6.72772e+06	0.0352097	1.52378	1.52378	All_2 months up vs All_baseline
Q9Y5B9	FACT complex subunit SPT16 OS=Homo sapiens OX=9606 GN=SUPT16H PE=1 SV=1	SUPT16H	1.03509e+06	1.0333e+06	989941	1.50994e+06	1.00612e+06	1.02157e+06	841546	793739	731098	1.13989e+06	1.15623e+06	1.1304e+06	1.11155e+06	1.07595e+06	1.13013e+06	827860	731264	750691	465599	503055	540548	1.06081e+06	1.11548e+06	1.12199e+06	714542	752733	759890	0.0352577	0.797794	-1.25346	All_2 months down vs All_baseline
P12429	Annexin A3 OS=Homo sapiens OX=9606 GN=ANXA3 PE=1 SV=3	ANXA3	273193	267371	252898	1.11673e+06	871748	940716	796358	748511	756029	241520	223001	262894	718339	876619	1.10316e+06	571038	553765	534951	2.50638e+06	2.5062e+06	2.42753e+06	274002	232182	265725	2.04596e+06	2.16604e+06	1.98714e+06	0.0359452	1.96023	1.96023	All_2 months up vs All_baseline
P20036	HLA class II histocompatibility antigen, DP alpha 1 chain OS=Homo sapiens OX=9606 GN=HLA-DPA1 PE=1 SV=1	HLA-DPA1	693079	738652	510067	551859	520916	464972	605365	636675	627311	1.78604e+06	1.90832e+06	1.86251e+06	3.60412e+06	3.40297e+06	2.56977e+06	627759	614433	649972	872681	721806	819113	4.40763e+06	4.30885e+06	4.32626e+06	926181	865915	871411	0.0359766	1.83604	1.83604	All_2 months up vs All_baseline
Q9UPW5	Cytosolic carboxypeptidase 1 OS=Homo sapiens OX=9606 GN=AGTPBP1 PE=1 SV=3	AGTPBP1	69210.4	41677.5	61299.5	62516	44145.6	44226.4	70589.5	63401.6	63572.7	10180.9	14189.1	11665.7	6247.73	11206.7	46472.1	32258.1	30669.2	33086.7	51998	54682.7	45841.2	16153.2	14443.3	14123.7	14677.9	7406.09	9163.01	0.0361749	0.532115	-1.87929	All_2 months down vs All_baseline
P42166	Lamina-associated polypeptide 2, isoform alpha OS=Homo sapiens OX=9606 GN=TMPO PE=1 SV=2	TMPO	888779	876510	871078	713861	561339	585855	619573	632240	610178	657098	684525	605993	1.03647e+06	977314	1.08184e+06	334465	305638	277031	233428	196671	205675	765774	782880	770302	386650	411574	367270	0.0362716	0.668645	-1.49556	All_2 months down vs All_baseline
Q9NUU7	ATP-dependent RNA helicase DDX19A OS=Homo sapiens OX=9606 GN=DDX19A PE=1 SV=1	DDX19A	0	0	101714	0	158314	10456.2	448737	275295	415324	0	0	0	5351.84	0	145996	27362	75368	115500	6038.24	16617.6	1759.8	0	0	0	0	0	0	0.0363292	0.14405	-6.94204	All_2 months down vs All_baseline
Q14498	RNA-binding protein 39 OS=Homo sapiens OX=9606 GN=RBM39 PE=1 SV=2	RBM39	1.12807e+06	1.09051e+06	1.20983e+06	1.0713e+06	903459	1.00895e+06	1.10059e+06	1.0585e+06	1.03326e+06	851122	890684	810492	1.43091e+06	1.4257e+06	1.12323e+06	767887	735990	710894	408637	419976	417471	992917	1.01435e+06	1.13426e+06	496025	740183	515401	0.0367877	0.748728	-1.3356	All_2 months down vs All_baseline
P62829	60S ribosomal protein L23 OS=Homo sapiens OX=9606 GN=RPL23 PE=1 SV=1	RPL23	6.72723e+06	7.57748e+06	6.08267e+06	7.61375e+06	4.0865e+06	4.07381e+06	3.00526e+06	2.91192e+06	3.20507e+06	5.00709e+06	5.08698e+06	4.91783e+06	5.04259e+06	5.89826e+06	1.16134e+06	3.88268e+06	3.81853e+06	3.83451e+06	2.1051e+06	2.32107e+06	2.05463e+06	5.15756e+06	5.29495e+06	5.55885e+06	3.04177e+06	2.79519e+06	3.05401e+06	0.0373725	0.704186	-1.42008	All_2 months down vs All_baseline
Q14764	Major vault protein OS=Homo sapiens OX=9606 GN=MVP PE=1 SV=4	MVP	3.61281e+06	3.36271e+06	3.30833e+06	3.74874e+06	2.51995e+06	2.85451e+06	2.54579e+06	2.53098e+06	2.57001e+06	2.11384e+06	1.97528e+06	1.98961e+06	2.64597e+06	2.66263e+06	2.69941e+06	2.52788e+06	2.4013e+06	2.48465e+06	2.14865e+06	2.1259e+06	1.98023e+06	2.69024e+06	2.55123e+06	2.72896e+06	1.40246e+06	1.58512e+06	1.53848e+06	0.0373987	0.825886	-1.21082	All_2 months down vs All_baseline
P32456	Guanylate-binding protein 2 OS=Homo sapiens OX=9606 GN=GBP2 PE=1 SV=3	GBP2	242101	248820	218883	331466	413499	431361	369704	342151	361242	45601.5	43116.1	41743.5	58173.9	66010.1	46285	178387	182384	156291	113287	88246.7	104395	117186	122545	102199	148290	152330	108782	0.0375638	0.55798	-1.79218	All_2 months down vs All_baseline
O00193	Small acidic protein OS=Homo sapiens OX=9606 GN=SMAP PE=1 SV=1	SMAP	0	0	20466.7	0	11294	0	323465	339156	353103	0	0	0	38295.2	26301.7	0	0	0	0	4449.29	6031.73	5301.23	0	0	0	0	0	0	0.0376335	0.109861	-9.10242	All_2 months down vs All_baseline
P98196	Probable phospholipid-transporting ATPase IH OS=Homo sapiens OX=9606 GN=ATP11A PE=1 SV=3	ATP11A	254425	198029	204614	134806	151296	123312	97219.2	82944.2	77128.3	158555	157982	125828	161947	181069	9864.6	115231	99917.2	95059.9	55127	50688.2	62669.6	21479.5	344305	298059	58428.4	25765.1	38898.5	0.0377667	0.518568	-1.92839	All_2 months down vs All_baseline
Q92608	Dedicator of cytokinesis protein 2 OS=Homo sapiens OX=9606 GN=DOCK2 PE=1 SV=2	DOCK2	1.29288e+06	1.25902e+06	1.24335e+06	1.33525e+06	911786	1.00326e+06	907439	918025	936838	947596	882372	955098	1.14826e+06	1.09937e+06	1.40341e+06	1.04437e+06	968859	912562	455220	446969	449916	960174	924410	1.04646e+06	818069	548065	303758	0.0378082	0.740494	-1.35045	All_2 months down vs All_baseline
Q13409	Cytoplasmic dynein 1 intermediate chain 2 OS=Homo sapiens OX=9606 GN=DYNC1I2 PE=1 SV=3	DYNC1I2	196241	141899	222465	283172	231871	181612	179362	177997	145411	81894.5	93820.2	60469.8	106692	158198	225104	169247	165294	138160	63889.7	44202.2	38947.2	55197.3	75146.5	119335	93767	97334.4	139089	0.038033	0.655999	-1.52439	All_2 months down vs All_baseline
P49585	Choline-phosphate cytidylyltransferase A OS=Homo sapiens OX=9606 GN=PCYT1A PE=1 SV=2	PCYT1A	195733	187112	161245	252605	149619	108799	162178	158441	162776	153421	241542	143239	149957	125228	10490.7	102687	95072.1	83498.4	75930	74680.3	66394.7	202844	291826	252284	103688	131866	111041	0.0383477	0.604633	-1.6539	All_2 months down vs All_baseline
Q92643	GPI-anchor transamidase OS=Homo sapiens OX=9606 GN=PIGK PE=1 SV=2	PIGK	8315.99	6881.44	18795.4	16177.9	9175.41	15309	6092.1	26604.6	15351	35452.5	23999.2	35131.8	25255.5	18425.8	2529.97	1791.98	6788.84	5115.58	1918.99	4444.08	0	31610.3	38320.3	26696.5	7554.27	342.286	572.499	0.0384133	0.363061	-2.75436	All_2 months down vs All_baseline
Q8IWA5	Choline transporter-like protein 2 OS=Homo sapiens OX=9606 GN=SLC44A2 PE=1 SV=3	SLC44A2	151026	169555	57189.3	156955	193254	273397	276696	266125	296428	54040.4	80643	94738	102752	164908	151227	44533	41174.9	51290.4	156610	148543	167092	99826	91184.3	94133.7	51240.5	45265.5	135449	0.0385926	0.616852	-1.62113	All_2 months down vs All_baseline
P27348	14-3-3 protein theta OS=Homo sapiens OX=9606 GN=YWHAQ PE=1 SV=1	YWHAQ	4.00443e+06	4.1134e+06	3.74384e+06	4.85949e+06	4.43897e+06	4.5124e+06	3.62574e+06	3.50756e+06	3.51347e+06	2.90943e+06	2.97289e+06	2.9017e+06	3.70663e+06	3.82195e+06	4.84474e+06	3.73313e+06	3.77714e+06	3.91048e+06	1.82617e+06	1.87119e+06	1.8476e+06	2.64923e+06	2.78982e+06	3.05157e+06	2.87067e+06	3.1205e+06	2.96423e+06	0.0386219	0.809153	-1.23586	All_2 months down vs All_baseline
A6NHT5	Homeobox protein HMX3 OS=Homo sapiens OX=9606 GN=HMX3 PE=1 SV=1	HMX3	6627.87	8475.35	6856.17	541316	796125	849239	115333	117053	150680	805680	751733	648247	1.36267e+06	1.49786e+06	1.11746e+06	590355	612285	661086	107495	104856	109252	978264	954481	797954	451438	414991	477643	0.0386267	3.46018	3.46018	All_2 months up vs All_baseline
P84095	Rho-related GTP-binding protein RhoG OS=Homo sapiens OX=9606 GN=RHOG PE=1 SV=1	RHOG	2.22189e+06	2.11083e+06	3.30239e+06	4.01962e+06	4.87053e+06	4.80242e+06	3.98188e+06	4.09921e+06	3.83072e+06	2.06533e+06	1.77743e+06	1.64262e+06	2.85292e+06	3.009e+06	1.98704e+06	6.23032e+06	5.77201e+06	5.64964e+06	9.28166e+06	8.07185e+06	9.21837e+06	2.25393e+06	2.97367e+06	2.4546e+06	5.52122e+06	5.254e+06	5.01601e+06	0.038775	1.48676	1.48676	All_2 months up vs All_baseline
Q86Y82	Syntaxin-12 OS=Homo sapiens OX=9606 GN=STX12 PE=1 SV=1	STX12	25198.6	50541.7	104117	25271.1	188824	116154	351914	361955	355588	177968	109688	49673.9	152766	71197	85717	24786.8	54832.4	0	96334.5	111738	105744	71429	58020.6	36400.9	16672.7	16388.8	24873.4	0.038817	0.483072	-2.07008	All_2 months down vs All_baseline
O95295	SNARE-associated protein Snapin OS=Homo sapiens OX=9606 GN=SNAPIN PE=1 SV=1	SNAPIN	63878.6	78433.4	129415	27319.2	144172	83509.7	210895	253329	303269	220218	203621	194044	293734	326621	141436	114276	109063	94329.7	61634.5	21920.1	34186.9	23701.9	47646.4	36238.8	73312.3	54075.7	30706.2	0.0394654	0.518176	-1.92985	All_2 months down vs All_baseline
P49792	E3 SUMO-protein ligase RanBP2 OS=Homo sapiens OX=9606 GN=RANBP2 PE=1 SV=2	RANBP2	458833	433557	273079	326260	294053	291483	303270	304135	298767	497350	404989	311234	536302	582003	387944	232031	242435	226558	201890	112362	149594	215100	383316	353734	223048	147778	162914	0.0399012	0.723342	-1.38247	All_2 months down vs All_baseline
P51553	Isocitrate dehydrogenase [NAD] subunit gamma, mitochondrial OS=Homo sapiens OX=9606 GN=IDH3G PE=1 SV=1	IDH3G	516449	485908	672169	347936	418732	439543	347778	255982	335877	657395	862334	893342	668437	605507	76142.2	366359	377620	355697	190294	114539	126749	778847	623491	803067	156250	140192	142583	0.0401581	0.579045	-1.72698	All_2 months down vs All_baseline
Q15075	Early endosome antigen 1 OS=Homo sapiens OX=9606 GN=EEA1 PE=1 SV=2	EEA1	63267.1	42290.5	22129.9	17290	3153.07	0	90451.8	56983.3	40629	17815.9	0	0	0	6547.77	904.226	1550.33	4478.42	30.7065	28598.9	29205.7	13109	9249.45	3166.45	3645.59	23827	39413.3	63030.2	0.0421657	0.212864	-4.69783	All_2 months down vs All_baseline
O14980	Exportin-1 OS=Homo sapiens OX=9606 GN=XPO1 PE=1 SV=1	XPO1	2.28772e+06	1.9018e+06	1.63305e+06	1.25775e+06	1.81881e+06	1.88206e+06	2.38455e+06	2.41036e+06	2.38225e+06	1.49706e+06	1.506e+06	1.43152e+06	833101	838110	925035	1.46074e+06	1.32729e+06	1.41494e+06	2.06232e+06	2.15729e+06	2.03044e+06	1.55669e+06	1.43525e+06	1.51268e+06	1.68943e+06	1.85996e+06	1.60651e+06	0.0425057	0.797094	-1.25456	All_2 months down vs All_baseline
P15498	Proto-oncogene vav OS=Homo sapiens OX=9606 GN=VAV1 PE=1 SV=4	VAV1	314458	329225	273878	433204	321778	371259	426115	426627	409272	184195	175032	161441	204732	202932	197687	253016	267915	271422	262818	257240	258570	150650	162899	166849	327908	303871	325438	0.0425537	0.776465	-1.28789	All_2 months down vs All_baseline
Q9Y2T2	AP-3 complex subunit mu-1 OS=Homo sapiens OX=9606 GN=AP3M1 PE=1 SV=1	AP3M1	344376	346598	403941	123418	369989	457107	455570	431364	456041	309546	378779	314282	337587	366700	362676	207825	232375	261567	255268	269718	283738	290035	275149	199762	278071	294920	332031	0.0425656	0.798005	-1.25312	All_2 months down vs All_baseline
Q05315	Galectin-10 OS=Homo sapiens OX=9606 GN=CLC PE=1 SV=3	CLC	1.46614e+07	1.4583e+07	1.45016e+07	1.88191e+07	1.74765e+07	1.70494e+07	1.56979e+07	1.60673e+07	1.60422e+07	1.69545e+06	1.56602e+06	1.46317e+06	2.75702e+06	2.53315e+06	5.21199e+06	1.6967e+06	1.83909e+06	2.00099e+06	4.57079e+06	4.45498e+06	4.5767e+06	2.45005e+06	2.51822e+06	2.55336e+06	1.69192e+07	1.81951e+07	1.80127e+07	0.0426917	0.46213	-2.1639	All_2 months down vs All_baseline
Q15121	Astrocytic phosphoprotein PEA-15 OS=Homo sapiens OX=9606 GN=PEA15 PE=1 SV=2	PEA15	132244	0	96341.1	100058	172039	99762.5	30328.9	36918.7	29786.5	0	0	0	0	0	882.047	41563.1	36079.1	36924.9	82155.7	56049.7	64571.8	52041.8	8748.89	0	521.835	11467.2	0	0.0431388	0.238905	-4.18576	All_2 months down vs All_baseline
P50995	Annexin A11 OS=Homo sapiens OX=9606 GN=ANXA11 PE=1 SV=1	ANXA11	3.78528e+06	4.00288e+06	3.7724e+06	2.6259e+06	2.26338e+06	2.59038e+06	3.10926e+06	3.06274e+06	2.98756e+06	3.92664e+06	3.84406e+06	3.86577e+06	5.637e+06	5.64779e+06	7.00503e+06	2.55052e+06	2.73728e+06	2.66588e+06	2.97025e+06	3.05484e+06	3.01112e+06	6.29615e+06	6.65851e+06	6.77513e+06	4.35114e+06	4.35395e+06	3.95588e+06	0.0434397	1.29359	1.29359	All_2 months up vs All_baseline
Q69YN4	Protein virilizer homolog OS=Homo sapiens OX=9606 GN=VIRMA PE=1 SV=2	VIRMA	133366	147609	143229	80448.9	112970	122786	78786.4	86306	75949.3	110956	90485	77370.8	136720	107776	116233	32258.2	18838.5	28469.9	24767.4	20833.5	18531.7	188222	168605	168001	58848.3	77023.2	49765.1	0.0438184	0.575973	-1.73619	All_2 months down vs All_baseline
P01009	Alpha-1-antitrypsin OS=Homo sapiens OX=9606 GN=SERPINA1 PE=1 SV=3	SERPINA1	2.92853e+06	3.15434e+06	3.21471e+06	4.03901e+06	3.25946e+06	3.13393e+06	4.96389e+06	4.85151e+06	5.09525e+06	2.34921e+06	2.52642e+06	2.30029e+06	3.69538e+06	3.74297e+06	3.90971e+06	1.72519e+06	1.6998e+06	1.88512e+06	3.00411e+06	3.20826e+06	3.02642e+06	2.90021e+06	3.0413e+06	3.10228e+06	2.02192e+06	2.2947e+06	2.12092e+06	0.0442854	0.791934	-1.26273	All_2 months down vs All_baseline
Q9Y3D3	28S ribosomal protein S16, mitochondrial OS=Homo sapiens OX=9606 GN=MRPS16 PE=1 SV=1	MRPS16	437814	385135	420459	63284	182011	216114	137965	125202	147388	352191	380103	317322	416424	420845	5254.06	127206	91106	97183	52995.9	50890.1	48241.4	443150	406933	420639	42765.7	49589.2	24311.7	0.0445466	0.421468	-2.37266	All_2 months down vs All_baseline
Q13418	Integrin-linked protein kinase OS=Homo sapiens OX=9606 GN=ILK PE=1 SV=2	ILK	656907	709744	771595	702508	778742	922460	1.09062e+06	1.12888e+06	1.15369e+06	326332	375434	228019	606688	621282	120686	487866	500373	518520	508232	493670	485893	416704	439726	487522	444957	553641	544609	0.0446419	0.692149	-1.44478	All_2 months down vs All_baseline
Q09161	Nuclear cap-binding protein subunit 1 OS=Homo sapiens OX=9606 GN=NCBP1 PE=1 SV=1	NCBP1	355158	403316	290811	279259	299554	347084	228491	209916	239048	230362	237169	211058	248955	250972	93866.6	261717	261113	265452	121756	137453	152381	320859	313300	254555	233772	233252	192788	0.0447775	0.777249	-1.28659	All_2 months down vs All_baseline
Q92499	ATP-dependent RNA helicase DDX1 OS=Homo sapiens OX=9606 GN=DDX1 PE=1 SV=2	DDX1	1.71533e+06	1.81036e+06	1.44472e+06	1.21559e+06	947910	996818	826441	973803	905209	1.08147e+06	1.02107e+06	926928	1.05455e+06	1.08608e+06	422626	934446	869872	837287	628529	578464	586371	1.30311e+06	1.40991e+06	1.55829e+06	817088	848551	785054	0.0448858	0.771312	-1.29649	All_2 months down vs All_baseline
O14964	Hepatocyte growth factor-regulated tyrosine kinase substrate OS=Homo sapiens OX=9606 GN=HGS PE=1 SV=1	HGS	362244	362054	279334	377771	363845	250159	344272	332032	328375	83713.5	33752.5	79687.8	137718	193276	0	157561	123576	229161	127485	104909	111217	122292	142990	120455	111232	122820	133509	0.0454282	0.62407	-1.60238	All_2 months down vs All_baseline
Q13422	DNA-binding protein Ikaros OS=Homo sapiens OX=9606 GN=IKZF1 PE=1 SV=1	IKZF1	1.1013e+06	1.15137e+06	1.03216e+06	1.15381e+06	1.31201e+06	1.19143e+06	1.03323e+06	964083	916302	1.24647e+06	1.30338e+06	914524	1.10857e+06	1.25228e+06	267322	955612	616104	689455	523152	472277	559532	1.95403e+06	1.59502e+06	1.50205e+06	676718	628395	699746	0.0454593	0.716795	-1.3951	All_2 months down vs All_baseline
Q1KMD3	Heterogeneous nuclear ribonucleoprotein U-like protein 2 OS=Homo sapiens OX=9606 GN=HNRNPUL2 PE=1 SV=1	HNRNPUL2	4.44648e+06	4.45283e+06	4.11603e+06	3.91677e+06	3.21564e+06	3.25595e+06	3.46578e+06	3.4237e+06	3.55658e+06	2.56424e+06	2.67009e+06	2.65856e+06	3.75881e+06	4.08576e+06	1.22603e+06	2.1641e+06	2.23841e+06	2.30671e+06	2.00463e+06	1.97312e+06	2.0489e+06	3.99487e+06	4.37596e+06	4.13774e+06	2.63421e+06	2.81468e+06	2.86453e+06	0.0457768	0.782995	-1.27715	All_2 months down vs All_baseline
Q00610	Clathrin heavy chain 1 OS=Homo sapiens OX=9606 GN=CLTC PE=1 SV=5	CLTC	1.15476e+07	1.1782e+07	1.08248e+07	9.1902e+06	8.09921e+06	8.51382e+06	8.44627e+06	7.61973e+06	7.9663e+06	9.05165e+06	9.3561e+06	9.33987e+06	9.26514e+06	9.53569e+06	7.32741e+06	7.27339e+06	7.19201e+06	7.03176e+06	4.97955e+06	5.18874e+06	5.37469e+06	1.06091e+07	1.20303e+07	1.14998e+07	6.76012e+06	7.58831e+06	7.52989e+06	0.0458279	0.831813	-1.20219	All_2 months down vs All_baseline
O96019	Actin-like protein 6A OS=Homo sapiens OX=9606 GN=ACTL6A PE=1 SV=1	ACTL6A	820549	972111	613591	763756	552568	599740	777477	758888	782285	690153	570762	715273	1.02916e+06	1.00645e+06	445212	317962	306826	370207	448115	402910	478730	818312	814291	1.04107e+06	473158	382476	483723	0.0461863	0.756571	-1.32175	All_2 months down vs All_baseline
P51531	Probable global transcription activator SNF2L2 OS=Homo sapiens OX=9606 GN=SMARCA2 PE=1 SV=2	SMARCA2	795084	922777	974561	1.04523e+06	678054	863865	919086	897449	857464	953272	914636	961725	1.08668e+06	1.10774e+06	978570	612932	599646	606115	377763	475437	464661	1.14137e+06	1.00047e+06	1.11658e+06	534367	604841	592531	0.0463524	0.789494	-1.26663	All_2 months down vs All_baseline
P09326	CD48 antigen OS=Homo sapiens OX=9606 GN=CD48 PE=1 SV=2	CD48	895740	892724	858701	744865	916686	921618	1.40914e+06	1.44139e+06	1.38372e+06	1.28499e+06	1.17841e+06	1.14725e+06	1.35601e+06	1.42707e+06	1.1375e+06	661913	694271	750051	786899	829157	813142	995770	1.03616e+06	1.06336e+06	601381	644938	657712	0.046462	0.812392	-1.23093	All_2 months down vs All_baseline
O43586	Proline-serine-threonine phosphatase-interacting protein 1 OS=Homo sapiens OX=9606 GN=PSTPIP1 PE=1 SV=1	PSTPIP1	208619	226150	204164	174946	155863	185457	331082	287683	287412	49429.9	68050.6	44092.8	161441	156198	119126	83788.2	90353.7	106001	85408.7	89936.1	74000.2	74759.1	81637.2	74169.3	128037	122833	159878	0.0464697	0.663011	-1.50827	All_2 months down vs All_baseline
Q7Z4V5	Hepatoma-derived growth factor-related protein 2 OS=Homo sapiens OX=9606 GN=HDGFL2 PE=1 SV=1	HDGFL2	137089	123650	174373	92031.1	134016	165688	190611	180756	162605	222836	219862	185652	238502	228513	116454	94402	89712.9	101237	83917.8	86501.4	85250.4	186379	186783	174415	104367	118344	92763	0.0471149	0.765523	-1.3063	All_2 months down vs All_baseline
Q00341	Vigilin OS=Homo sapiens OX=9606 GN=HDLBP PE=1 SV=2	HDLBP	640898	632091	675170	901249	553680	557635	522480	533728	511782	311704	303556	296948	349492	356591	401277	589492	535362	564330	283668	307343	279751	448906	448745	460501	389792	399013	392909	0.0471928	0.792465	-1.26189	All_2 months down vs All_baseline
P61981	14-3-3 protein gamma OS=Homo sapiens OX=9606 GN=YWHAG PE=1 SV=2	YWHAG	7.73271e+06	8.0487e+06	7.22913e+06	8.92321e+06	7.26094e+06	7.7861e+06	6.64619e+06	6.26285e+06	6.33497e+06	5.36278e+06	5.53383e+06	5.27898e+06	6.87642e+06	7.16695e+06	9.70092e+06	6.91686e+06	7.0355e+06	7.09108e+06	3.49618e+06	3.43399e+06	3.38831e+06	4.50025e+06	5.02629e+06	5.3725e+06	5.16122e+06	5.54002e+06	5.56465e+06	0.047678	0.812596	-1.23062	All_2 months down vs All_baseline
P09132	Signal recognition particle 19 kDa protein OS=Homo sapiens OX=9606 GN=SRP19 PE=1 SV=3	SRP19	0	0	0	0	0	61705	452999	459421	413803	0	0	0	0	0	0	0	0	112064	128334	60336.1	63258.9	0	0	0	0	2515.75	5177.76	0.0477089	0.110755	-9.02892	All_2 months down vs All_baseline
Q9BZZ5	Apoptosis inhibitor 5 OS=Homo sapiens OX=9606 GN=API5 PE=1 SV=3	API5	1.40546e+06	1.31492e+06	1.37165e+06	1.08071e+06	1.42422e+06	1.2048e+06	1.59292e+06	1.68096e+06	1.60603e+06	586997	581108	573344	1.05984e+06	1.04777e+06	815066	1.15666e+06	1.16082e+06	1.17517e+06	598330	693695	664914	1.03988e+06	1.04002e+06	1.14585e+06	493104	448210	530635	0.0482846	0.736975	-1.3569	All_2 months down vs All_baseline
Q9NZK5	Adenosine deaminase 2 OS=Homo sapiens OX=9606 GN=ADA2 PE=1 SV=2	ADA2	2.49144e+06	2.73648e+06	2.64379e+06	3.90165e+06	2.50544e+06	2.67196e+06	2.41695e+06	2.36125e+06	2.303e+06	5.0309e+06	4.75623e+06	4.6581e+06	4.52474e+06	4.93923e+06	4.83163e+06	1.46299e+06	1.42193e+06	1.49703e+06	1.23129e+06	1.31868e+06	1.23511e+06	3623690	3.85897e+06	3.92302e+06	894591	992551	982449	0.04845	0.65168	-1.53449	All_2 months down vs All_baseline
Q7Z7H5	Transmembrane emp24 domain-containing protein 4 OS=Homo sapiens OX=9606 GN=TMED4 PE=1 SV=1	TMED4	108628	102053	83858.4	128388	58771.4	57699.9	67285.1	75864.6	74512.1	126654	125956	107960	155983	195495	15753.9	49355.2	40752.7	50606.5	31809.5	38595.9	36905.2	137442	139424	150913	16864.6	21912	23023.2	0.0498234	0.580511	-1.72262	All_2 months down vs All_baseline
P20160	Azurocidin OS=Homo sapiens OX=9606 GN=AZU1 PE=1 SV=3	AZU1	1.12242e+07	1.09966e+07	1.14684e+07	9.90026e+06	1.05208e+07	1.11438e+07	1.10169e+07	1.10823e+07	1.06748e+07	7.24417e+06	7.19623e+06	6.77414e+06	7.73754e+06	8.46897e+06	1.16762e+07	4.91185e+06	5.12216e+06	5.10225e+06	1.05244e+07	1.11249e+07	1.09124e+07	8.78388e+06	8.9533e+06	8.92021e+06	7.1368e+06	7.29243e+06	7.7354e+06	0.0498603	0.819244	-1.22064	All_2 months down vs All_baseline
Q92785	Zinc finger protein ubi-d4 OS=Homo sapiens OX=9606 GN=DPF2 PE=1 SV=2	DPF2	317562	339687	314759	434367	359311	433162	658986	668362	649652	287636	326508	302119	401880	391263	148601	262971	253273	294720	332230	392092	324929	443371	448395	419269	276916	244796	284371	0.0502991	0.782964	-1.2772	All_2 months down vs All_baseline
Q9H1E5	Thioredoxin-related transmembrane protein 4 OS=Homo sapiens OX=9606 GN=TMX4 PE=1 SV=1	TMX4	393073	492627	485741	305560	200139	124388	309882	269253	283288	440232	437991	438451	772572	791548	3959.3	82538.1	143916	71582.1	42883.4	38807.1	47399.2	462912	569572	515476	142834	176080	166043	0.0507269	0.414987	-2.40971	All_2 months down vs All_baseline
Q96D96	Voltage-gated hydrogen channel 1 OS=Homo sapiens OX=9606 GN=HVCN1 PE=1 SV=1	HVCN1	939617	853193	783931	953432	638396	568482	1.05687e+06	1.05124e+06	1.09503e+06	1.06036e+06	996531	856327	1.31232e+06	1.52174e+06	1.86937e+06	174193	161524	124280	470974	424447	457586	884201	992022	1.00462e+06	366495	467492	482393	0.0508258	0.603993	-1.65565	All_2 months down vs All_baseline
O75843	AP-1 complex subunit gamma-like 2 OS=Homo sapiens OX=9606 GN=AP1G2 PE=1 SV=1	AP1G2	227752	269084	209108	140636	213145	254165	190605	205605	215960	72283.7	68436.1	109971	117077	133879	180915	151700	193193	171742	83138.3	75889.2	91409.3	131363	181256	136169	90364.3	86883.6	88524.5	0.0509681	0.730285	-1.36933	All_2 months down vs All_baseline
Q06278	Aldehyde oxidase OS=Homo sapiens OX=9606 GN=AOX1 PE=1 SV=2	AOX1	1.7643e+06	1.67779e+06	1.34699e+06	1.09177e+06	795969	1.00146e+06	1.18566e+06	1.14406e+06	1.24349e+06	1.79865e+06	1.45917e+06	1.86002e+06	1.90295e+06	1.61028e+06	1.88421e+06	863963	834513	947701	575488	628059	747517	1.34483e+06	1.42591e+06	1.3731e+06	673108	710638	720744	0.0518568	0.754599	-1.32521	All_2 months down vs All_baseline
P10153	Non-secretory ribonuclease OS=Homo sapiens OX=9606 GN=RNASE2 PE=1 SV=2	RNASE2	3.26063e+06	3.30557e+06	4.55396e+06	7.02357e+06	4.94743e+06	4.69255e+06	5.77577e+06	5.65691e+06	5.7196e+06	4.36208e+06	4.65166e+06	3.95733e+06	3.99302e+06	4.02267e+06	3.49223e+06	2.78401e+06	2.82934e+06	3.00879e+06	6.04929e+06	5.79736e+06	5.56572e+06	4.29756e+06	4.28976e+06	4.34474e+06	3.1325e+06	3.52088e+06	2.97985e+06	0.051887	0.823512	-1.21431	All_2 months down vs All_baseline
P55145	Mesencephalic astrocyte-derived neurotrophic factor OS=Homo sapiens OX=9606 GN=MANF PE=1 SV=3	MANF	762132	676244	669201	998464	1.20136e+06	1.23749e+06	1.08279e+06	1.06722e+06	1.10171e+06	697916	717350	695707	1.99425e+06	1.61609e+06	2.57599e+06	1.17905e+06	1.22793e+06	1.26668e+06	652548	696533	658186	1.85905e+06	2.02418e+06	1.81472e+06	649707	840508	951003	0.0522042	1.36211	1.36211	All_2 months up vs All_baseline
O75533	Splicing factor 3B subunit 1 OS=Homo sapiens OX=9606 GN=SF3B1 PE=1 SV=3	SF3B1	1.13211e+06	1.14908e+06	1.22809e+06	1.82383e+06	1.20862e+06	1.22313e+06	1.56846e+06	1.55503e+06	1.40276e+06	1.44637e+06	966255	1.36133e+06	1.40393e+06	1.57534e+06	138816	715108	654969	769519	861307	775588	726917	1.66619e+06	1.62805e+06	1.58814e+06	1.06207e+06	939003	990584	0.0522518	0.686494	-1.45668	All_2 months down vs All_baseline
Q99747	Gamma-soluble NSF attachment protein OS=Homo sapiens OX=9606 GN=NAPG PE=1 SV=1	NAPG	142481	146966	120980	83788.9	78672	101422	121875	125112	108736	108832	114043	95411.5	111235	132611	37058	74008.8	43301	42643.4	64267.5	62069.1	66284.3	176725	181419	175859	64392.9	72662.2	63271.1	0.0524543	0.720645	-1.38765	All_2 months down vs All_baseline
Q14919	Dr1-associated corepressor OS=Homo sapiens OX=9606 GN=DRAP1 PE=1 SV=3	DRAP1	345147	344016	344126	527136	372945	410208	481487	465817	443385	164790	148066	124553	269532	270076	223170	262679	240744	269275	225998	236241	255675	101484	21189.5	119961	283168	285304	292947	0.0526297	0.618018	-1.61808	All_2 months down vs All_baseline
Q01844	RNA-binding protein EWS OS=Homo sapiens OX=9606 GN=EWSR1 PE=1 SV=1	EWSR1	1.20969e+06	1.18386e+06	1.53588e+06	1.68849e+06	1.65908e+06	1.72573e+06	2.12372e+06	2.12772e+06	2.05247e+06	588964	649583	575825	1.70827e+06	1.8015e+06	1.18053e+06	629294	755860	774532	688230	563939	633867	1.03154e+06	983415	1.00875e+06	974564	1.00295e+06	1.04231e+06	0.0528343	0.720492	-1.38794	All_2 months down vs All_baseline
Q6UXN9	WD repeat-containing protein 82 OS=Homo sapiens OX=9606 GN=WDR82 PE=1 SV=1	WDR82	514046	511538	406179	472591	346185	318593	249484	219045	217223	166529	185410	117037	349775	336856	77328.5	225460	210933	232897	115836	113930	87790	316247	314003	374551	12549.5	41196.4	235328	0.0530136	0.541247	-1.84758	All_2 months down vs All_baseline
O14974	Protein phosphatase 1 regulatory subunit 12A OS=Homo sapiens OX=9606 GN=PPP1R12A PE=1 SV=1	PPP1R12A	135874	73704	56006.9	41090.4	57387	8007.28	131939	142335	164542	16555.9	31131.5	48977.2	43026.7	79386.9	42787.2	0	0	6361.3	37748.7	12702.3	25290.8	29317	57761.5	34041.2	22682.3	24495.9	29127.8	0.053103	0.524979	-1.90484	All_2 months down vs All_baseline
P09668	Pro-cathepsin H OS=Homo sapiens OX=9606 GN=CTSH PE=1 SV=4	CTSH	1.31761e+06	1.41634e+06	1.23456e+06	588395	818943	844702	1.10038e+06	1.10847e+06	1.05451e+06	936413	957532	1.00378e+06	3.50784e+06	3.75929e+06	1.21927e+06	670662	747257	737451	987760	917023	907414	2.70739e+06	2.64565e+06	2.9868e+06	1.327e+06	1.52357e+06	1.44608e+06	0.0533666	1.45444	1.45444	All_2 months up vs All_baseline
O00462	Beta-mannosidase OS=Homo sapiens OX=9606 GN=MANBA PE=1 SV=3	MANBA	293290	294158	267242	214050	189912	244715	317926	309270	301892	272138	279969	311393	463628	511916	195258	122634	96054.2	101110	140526	151303	99940.5	371129	380138	403542	127027	71841.8	143752	0.0539736	0.674237	-1.48316	All_2 months down vs All_baseline
O95168	NADH dehydrogenase [ubiquinone] 1 beta subcomplex subunit 4 OS=Homo sapiens OX=9606 GN=NDUFB4 PE=1 SV=3	NDUFB4	1.45267e+06	1.58685e+06	1.48199e+06	1.62733e+06	790302	776814	674449	711683	724123	1.81924e+06	2.02733e+06	1.81328e+06	3.20525e+06	3.44808e+06	1.84674e+06	517681	466571	500712	125362	140822	187170	2.04539e+06	1.78638e+06	1.93986e+06	23353	98105.9	57465.5	0.054209	0.383538	-2.6073	All_2 months down vs All_baseline
Q14152	Eukaryotic translation initiation factor 3 subunit A OS=Homo sapiens OX=9606 GN=EIF3A PE=1 SV=1	EIF3A	2.35944e+06	2.3826e+06	2.16427e+06	1.69385e+06	1.79119e+06	1.81103e+06	1.66336e+06	1.62986e+06	1.53817e+06	1.25565e+06	1.41339e+06	1.19087e+06	1.51538e+06	1.54184e+06	3.84669e+06	1.46613e+06	1.43977e+06	1.30533e+06	780577	807010	776465	1.396e+06	1.09633e+06	1.49014e+06	1.23371e+06	1.40206e+06	1.37249e+06	0.054698	0.776721	-1.28746	All_2 months down vs All_baseline
Q13547	Histone deacetylase 1 OS=Homo sapiens OX=9606 GN=HDAC1 PE=1 SV=1	HDAC1	762164	884216	1.2121e+06	692907	628579	658255	570144	485429	575305	717460	774918	1645864	986687	1.01496e+06	348231	436445	473738	523227	268973	234485	249898	1.03989e+06	1.0549e+06	1.05149e+06	417486	435693	488829	0.0549022	0.693845	-1.44124	All_2 months down vs All_baseline
P38571	Lysosomal acid lipase/cholesteryl ester hydrolase OS=Homo sapiens OX=9606 GN=LIPA PE=1 SV=2	LIPA	234265	201155	224652	157833	143665	159102	192368	201592	209834	66333.1	118785	60466.6	205072	205297	274364	28036.1	37534.4	37053.8	95153.7	157511	176578	72560.1	77751.9	95099	77750.9	128127	83694.4	0.0558565	0.632297	-1.58153	All_2 months down vs All_baseline
Q9BVJ7	Dual specificity protein phosphatase 23 OS=Homo sapiens OX=9606 GN=DUSP23 PE=1 SV=1	DUSP23	0	41699.6	6545.84	0	127760	114922	239401	289173	248751	32601.2	0	0	0	8441.29	107629	0	0	0	11613.5	12135.4	19863.3	0	0	0	0	0	0	0.0565118	0.230175	-4.34451	All_2 months down vs All_baseline
Q8NB37	Glutamine amidotransferase-like class 1 domain-containing protein 1 OS=Homo sapiens OX=9606 GN=GATD1 PE=1 SV=1	GATD1	336977	46633.7	346286	268094	230141	295837	307561	321952	301340	180709	160724	152151	178121	158733	119226	225322	207979	204487	122692	131787	139832	182883	187155	183063	130095	147883	140800	0.0567414	0.729661	-1.3705	All_2 months down vs All_baseline
P02775	Platelet basic protein OS=Homo sapiens OX=9606 GN=PPBP PE=1 SV=3	PPBP	1.2471e+06	1.24476e+06	1.21595e+06	1.22916e+06	997446	1.05722e+06	1.16213e+06	1.19943e+06	1.2505e+06	1.27738e+06	1.24105e+06	1.24168e+06	1.62648e+06	1.69184e+06	1.50477e+06	269391	256491	290901	880404	890680	915421	1.55581e+06	1.67137e+06	1.66875e+06	433876	506093	430414	0.0571124	0.654054	-1.52893	All_2 months down vs All_baseline
Q92973	Transportin-1 OS=Homo sapiens OX=9606 GN=TNPO1 PE=1 SV=2	TNPO1	459146	945305	1.0311e+06	785035	800239	902408	1.08736e+06	1.11651e+06	1.06221e+06	481140	476371	617061	619381	583330	389060	785328	743890	776469	601878	564124	623780	619576	634824	556091	681978	755922	677533	0.0571625	0.81682	-1.22426	All_2 months down vs All_baseline
Q9NZM1	Myoferlin OS=Homo sapiens OX=9606 GN=MYOF PE=1 SV=1	MYOF	417478	356125	420626	559755	536104	556169	471644	507858	517360	862306	843209	778340	1.1082e+06	1.12281e+06	201851	459942	493435	484099	153231	135056	144730	645492	651275	760828	121542	131044	151185	0.0575412	0.60471	-1.65369	All_2 months down vs All_baseline
P55769	NHP2-like protein 1 OS=Homo sapiens OX=9606 GN=SNU13 PE=1 SV=3	SNU13	2.29235e+06	2.34214e+06	2.04223e+06	2.05579e+06	1.91557e+06	2.10372e+06	2.39346e+06	2.62779e+06	2.81776e+06	2.33947e+06	2.44783e+06	2.40872e+06	2.86713e+06	2.92196e+06	3.9333e+06	1.37638e+06	1.41534e+06	1.50336e+06	1.38484e+06	1.26452e+06	1.33562e+06	2.41608e+06	2.43964e+06	2.35924e+06	1.34239e+06	1.66597e+06	1.4388e+06	0.0577269	0.803061	-1.24524	All_2 months down vs All_baseline
Q9NQG5	Regulation of nuclear pre-mRNA domain-containing protein 1B OS=Homo sapiens OX=9606 GN=RPRD1B PE=1 SV=1	RPRD1B	693558	1.03877e+06	644778	806694	649261	619377	492426	523081	550577	419504	484061	433446	545007	511608	217432	528791	485615	513951	319530	336757	321018	640755	694733	790080	649983	356086	445277	0.0578415	0.783165	-1.27687	All_2 months down vs All_baseline
Q15427	Splicing factor 3B subunit 4 OS=Homo sapiens OX=9606 GN=SF3B4 PE=1 SV=1	SF3B4	1.18832e+06	1.19473e+06	1.31375e+06	955347	1.21242e+06	1.37529e+06	1.10245e+06	1.12013e+06	1.18387e+06	989766	1.07876e+06	853811	1.83263e+06	1.91457e+06	2.2849e+06	425515	648186	607125	225768	246135	298830	1.06505e+06	1.17015e+06	1.2495e+06	614418	693024	630381	0.0581124	0.652853	-1.53174	All_2 months down vs All_baseline
P11169	Solute carrier family 2, facilitated glucose transporter member 3 OS=Homo sapiens OX=9606 GN=SLC2A3 PE=1 SV=1	SLC2A3	628139	644499	588196	448517	401423	474891	339454	348123	340838	465939	492198	496156	723541	707260	786375	452331	447078	485741	444546	437441	450648	878619	985187	971328	467845	464312	400106	0.0582088	1.24757	1.24757	All_2 months up vs All_baseline
P22894	Neutrophil collagenase OS=Homo sapiens OX=9606 GN=MMP8 PE=1 SV=1	MMP8	16676.1	24785.9	25064.9	11678.9	25311	41403.4	26822.5	29267.6	37509	9661.35	10033	19302.3	11550.5	39630.4	65458.6	18575.9	16618.7	11095.3	137264	163770	159930	21877.9	19862.1	25732.8	39486.8	32027.1	69475	0.0591303	1.77939	1.77939	All_2 months up vs All_baseline
O14972	Vacuolar protein sorting-associated protein 26C OS=Homo sapiens OX=9606 GN=VPS26C PE=1 SV=1	VPS26C	64268.2	73263.3	67153.1	82362.8	51121.9	63109.7	34171.1	29547.2	25988.8	30151.7	42467.4	33910.3	38700.6	46157.2	362.367	26063.4	38864.7	31380	10829.2	5750.68	7047.44	49866.8	49466.4	60878.2	39107.1	39197.7	31594.6	0.0591468	0.452974	-2.20763	All_2 months down vs All_baseline
Q9GZT3	SRA stem-loop-interacting RNA-binding protein, mitochondrial OS=Homo sapiens OX=9606 GN=SLIRP PE=1 SV=1	SLIRP	849656	806824	922591	672814	707907	708553	943157	916807	958382	1.14953e+06	1.27067e+06	1.20497e+06	1.33326e+06	1.38955e+06	1.06811e+06	402320	344810	365718	451159	462170	497343	1.19337e+06	1.262e+06	1.17612e+06	414609	457595	452173	0.0593572	0.716991	-1.39472	All_2 months down vs All_baseline
P08758	Annexin A5 OS=Homo sapiens OX=9606 GN=ANXA5 PE=1 SV=2	ANXA5	3.01012e+07	2.89434e+07	2.7123e+07	2.15335e+07	2.00959e+07	2.28744e+07	3.01978e+07	2.974e+07	3.002e+07	3.2073e+07	3.11054e+07	3.07377e+07	3.46466e+07	3.29973e+07	4.96441e+07	1.44497e+07	1.49352e+07	1.4983e+07	1.478e+07	1.45096e+07	1.51928e+07	3.17632e+07	2.97807e+07	3.35569e+07	1.62745e+07	1.65507e+07	1.61401e+07	0.0605344	0.771317	-1.29648	All_2 months down vs All_baseline
A8MVS5	Protein HIDE1 OS=Homo sapiens OX=9606 GN=HIDE1 PE=2 SV=2	HIDE1	838992	747183	612981	621648	411712	566075	68860.3	84665.1	91644.2	689306	791650	480383	846003	917396	2184.66	411011	324554	338929	32786.6	13039	16508.3	802925	884255	440303	96784.1	19427.5	11237.2	0.0606258	0.290097	-3.44713	All_2 months down vs All_baseline
Q8NHV1	GTPase IMAP family member 7 OS=Homo sapiens OX=9606 GN=GIMAP7 PE=1 SV=1	GIMAP7	133366	117177	178465	297660	384186	559700	177072	203794	240023	288753	317647	271059	312894	486191	220925	289604	368076	335492	66992.5	43663	60421.1	24726.7	31719	13273.1	223893	235408	157387	0.0610715	0.503694	-1.98533	All_2 months down vs All_baseline
P54578	Ubiquitin carboxyl-terminal hydrolase 14 OS=Homo sapiens OX=9606 GN=USP14 PE=1 SV=3	USP14	212267	238541	132093	445105	140338	206871	133392	122438	131184	19772.1	14499.6	27055.3	42680.6	39593.8	66880.4	66227.5	64260.4	72832.9	51997.7	36348	48268.8	54585.3	18463.7	40478.5	56372	206043	100710	0.0611813	0.540069	-1.85161	All_2 months down vs All_baseline
Q9Y6A9	Signal peptidase complex subunit 1 OS=Homo sapiens OX=9606 GN=SPCS1 PE=1 SV=5	SPCS1	104626	44038.7	42555.4	2821.58	0	0	10518.3	0	23294.6	205211	7717.36	89366.5	516788	504810	40876.2	13263.3	47359.5	16969.1	0	10346.6	0	237338	320712	365421	142061	150371	119231	0.0612199	3.29623	3.29623	All_2 months up vs All_baseline
P20702	Integrin alpha-X OS=Homo sapiens OX=9606 GN=ITGAX PE=1 SV=3	ITGAX	1.4664e+06	1.43933e+06	1.35622e+06	907377	726951	792391	690917	827404	789787	2.15676e+06	2.25789e+06	2.33333e+06	1.45331e+06	1.45612e+06	1.62922e+06	668179	651190	656863	378413	439113	421158	1.65489e+06	1.78856e+06	1.83317e+06	288331	422004	254231	0.0629912	0.626818	-1.59536	All_2 months down vs All_baseline
Q15080	Neutrophil cytosol factor 4 OS=Homo sapiens OX=9606 GN=NCF4 PE=1 SV=2	NCF4	1.6915e+06	1.6833e+06	1.82992e+06	2.88199e+06	1.79262e+06	1.97017e+06	2.90119e+06	2.77198e+06	2.84728e+06	447530	451337	425369	1.89822e+06	1.80569e+06	1.64786e+06	2.27779e+06	2.1962e+06	2.3097e+06	2.44305e+06	2.39582e+06	2.47346e+06	1.68119e+06	1.626e+06	1.68311e+06	3.12995e+06	3.23565e+06	3.17135e+06	0.0630695	1.49552	1.49552	All_2 months up vs All_baseline
Q8NDH3	Probable aminopeptidase NPEPL1 OS=Homo sapiens OX=9606 GN=NPEPL1 PE=1 SV=3	NPEPL1	0	0	11001.1	142603	112378	103669	138223	122734	168705	8291.58	11084.6	13470.2	43452	42495.1	8784.76	7124.9	18672.5	34994.2	76427.3	61891.8	7562.82	4294.08	5424.2	6413.63	37774.8	23.5028	39419.9	0.0630868	0.24862	-4.02221	All_2 months down vs All_baseline
P12081	Histidine--tRNA ligase, cytoplasmic OS=Homo sapiens OX=9606 GN=HARS1 PE=1 SV=2	HARS1	335756	434518	538387	554409	412080	468571	507188	491738	480610	383716	500216	253084	494271	490033	87185.8	584039	538987	609125	124497	162515	142844	311346	427958	371890	326494	343567	280204	0.0635656	0.69699	-1.43474	All_2 months down vs All_baseline
P45973	Chromobox protein homolog 5 OS=Homo sapiens OX=9606 GN=CBX5 PE=1 SV=1	CBX5	275116	295605	258553	185562	206327	266579	287061	268039	235473	128274	162064	165077	279944	305847	349946	112348	122277	122068	126261	121958	113833	175850	156356	204973	228611	153121	186401	0.0637533	0.776697	-1.2875	All_2 months down vs All_baseline
Q9BRF8	Serine/threonine-protein phosphatase CPPED1 OS=Homo sapiens OX=9606 GN=CPPED1 PE=1 SV=3	CPPED1	3.53593e+06	3.3171e+06	3.38035e+06	9.81517e+06	6.1045e+06	5.94128e+06	5.25175e+06	5.42351e+06	5.27183e+06	2.26502e+06	2.26397e+06	2.1697e+06	2.40606e+06	3.04347e+06	191498	4.55235e+06	4.53716e+06	4.4103e+06	2.64692e+06	2.70432e+06	2.68705e+06	2.19491e+06	2.44647e+06	2.29862e+06	3.24547e+06	3.43888e+06	3.36467e+06	0.0641154	0.615724	-1.62411	All_2 months down vs All_baseline
Q6P587	Acylpyruvase FAHD1, mitochondrial OS=Homo sapiens OX=9606 GN=FAHD1 PE=1 SV=2	FAHD1	214004	187067	203384	143370	84010.6	122477	121042	135822	125516	200574	181498	179511	273059	301493	0	58625.5	43471.2	47103.8	32453.7	35319.8	27434.2	276280	260168	191045	83039	98680.6	77263.7	0.0641305	0.596056	-1.6777	All_2 months down vs All_baseline
Q6YHK3	CD109 antigen OS=Homo sapiens OX=9606 GN=CD109 PE=1 SV=2	CD109	199.522	113390	68519.8	19178.5	3.17924	1344.53	17488.5	15180.2	7334.71	113152	96004.6	108894	66160.4	53445.5	5.52216e+06	38751.3	42394.5	56439.3	24410	19346.8	27197.4	81015.7	31208.1	28486.6	20775.3	37564.3	44708.8	0.0643744	5.78415	5.78415	All_2 months up vs All_baseline
Q29RF7	Sister chromatid cohesion protein PDS5 homolog A OS=Homo sapiens OX=9606 GN=PDS5A PE=1 SV=1	PDS5A	431352	465540	359640	319575	270660	309828	405837	385788	375558	448652	482767	432995	482919	490537	260835	265560	282798	278806	231218	218001	220340	453560	510404	495233	270067	243978	258083	0.0644857	0.814331	-1.228	All_2 months down vs All_baseline
Q8IYB3	Serine/arginine repetitive matrix protein 1 OS=Homo sapiens OX=9606 GN=SRRM1 PE=1 SV=2	SRRM1	674940	660112	583481	609808	393868	418615	239367	276224	266557	644516	574093	600410	422642	468007	465848	260691	262058	268737	160739	171875	200390	564419	615284	642343	348443	339579	368085	0.0646255	0.729619	-1.37058	All_2 months down vs All_baseline
Q9NRF9	DNA polymerase epsilon subunit 3 OS=Homo sapiens OX=9606 GN=POLE3 PE=1 SV=1	POLE3	217395	213286	283432	430142	44446.1	39652.7	348920	388841	362256	5918.61	0	14808.3	295769	11802.7	0	105258	53766.8	53172.6	190.444	213.527	231.281	134011	136779	78021.8	80552.4	25575.2	94800.2	0.065859	0.181841	-5.49931	All_2 months down vs All_baseline
O14880	Microsomal glutathione S-transferase 3 OS=Homo sapiens OX=9606 GN=MGST3 PE=1 SV=1	MGST3	2.57661e+06	2.64352e+06	2.61622e+06	2.34418e+06	1.95132e+06	1.92206e+06	1.15064e+06	1.1169e+06	1.17586e+06	1.79575e+06	1.79409e+06	1.78026e+06	2.46932e+06	2.46113e+06	1.53746e+06	1.0784e+06	1.07891e+06	1.07677e+06	757503	745109	768302	2.50563e+06	2.69984e+06	2.73223e+06	821142	797591	914383	0.0669341	0.717083	-1.39454	All_2 months down vs All_baseline
P38159	RNA-binding motif protein, X chromosome OS=Homo sapiens OX=9606 GN=RBMX PE=1 SV=3	RBMX	5958795	6.65885e+06	6.49263e+06	6.45404e+06	5.20428e+06	5.70852e+06	4.88532e+06	4.92148e+06	4.95892e+06	3.13319e+06	3.0464e+06	3.24468e+06	5.3949e+06	5.39013e+06	5.23065e+06	4.04086e+06	4.13169e+06	4.21709e+06	2.34525e+06	2.35568e+06	2.46262e+06	3.81654e+06	4.59368e+06	4.19801e+06	4.347e+06	4.4337e+06	4.37346e+06	0.0671216	0.810319	-1.23408	All_2 months down vs All_baseline
P49441	Inositol polyphosphate 1-phosphatase OS=Homo sapiens OX=9606 GN=INPP1 PE=1 SV=1	INPP1	44934.2	52633.9	37116.2	150200	112621	131872	160784	158542	126047	13251.9	18801.8	17758	7316.04	9767.22	305.357	59150.9	65204.2	74258.7	67348	49842.1	53994.6	25492.6	19415	17040.2	28798.5	64262.5	43347	0.0681245	0.402941	-2.48175	All_2 months down vs All_baseline
P84098	60S ribosomal protein L19 OS=Homo sapiens OX=9606 GN=RPL19 PE=1 SV=1	RPL19	2.78935e+06	2.83493e+06	2.55349e+06	3.76138e+06	2.74271e+06	2.94656e+06	2.52896e+06	2.40026e+06	2.37167e+06	2.69523e+06	2.74357e+06	2.38349e+06	4.17369e+06	4.36167e+06	2.12412e+06	2.62556e+06	2.45689e+06	2.5801e+06	751462	794504	833606	2.88347e+06	2.98172e+06	3.00091e+06	1.31425e+06	1.45395e+06	1.46448e+06	0.0687973	0.721507	-1.38599	All_2 months down vs All_baseline
Q15149	Plectin OS=Homo sapiens OX=9606 GN=PLEC PE=1 SV=3	PLEC	6.12967e+06	6.14555e+06	5.92553e+06	2.98139e+06	8.75706e+06	9.94369e+06	1.46e+07	1.47855e+07	1.50324e+07	5.70858e+06	6.02444e+06	5.96253e+06	9.53826e+06	9.55582e+06	9.54613e+06	5.46043e+06	5.66154e+06	5.76306e+06	5.58206e+07	5.7172e+07	5.61742e+07	7.95875e+06	8.4295e+06	8.40666e+06	1.2963e+07	1.37782e+07	1.33222e+07	0.0688921	1.66954	1.66954	All_2 months up vs All_baseline
P23381	Tryptophan--tRNA ligase, cytoplasmic OS=Homo sapiens OX=9606 GN=WARS PE=1 SV=2	WARS	8.34197e+06	6.5121e+06	5.77699e+06	9.73968e+06	7.90308e+06	9.44702e+06	6.7016e+06	7.13879e+06	6.36036e+06	2.38978e+06	2.50019e+06	2.40078e+06	3.52641e+06	3.94367e+06	3.78689e+06	5.88086e+06	6.00146e+06	5.68557e+06	3.8489e+06	4.2946e+06	4.11435e+06	3.85046e+06	4.92535e+06	3.83783e+06	4.06078e+06	3.29313e+06	3.89739e+06	0.0689683	0.757147	-1.32075	All_2 months down vs All_baseline
P30044	Peroxiredoxin-5, mitochondrial OS=Homo sapiens OX=9606 GN=PRDX5 PE=1 SV=4	PRDX5	4.48232e+06	4.39828e+06	2.89507e+06	8.43244e+06	7.52944e+06	8.23881e+06	7.28557e+06	7.5534e+06	7.2797e+06	4.18767e+06	4.08979e+06	4.03174e+06	5.97728e+06	5.87508e+06	7.32978e+06	4.60777e+06	4.44248e+06	4.56054e+06	3.73952e+06	3.93815e+06	3.87957e+06	4.56862e+06	4.57346e+06	4.63909e+06	4.13028e+06	3.12294e+06	3.02699e+06	0.0690315	0.802849	-1.24556	All_2 months down vs All_baseline
P05386	60S acidic ribosomal protein P1 OS=Homo sapiens OX=9606 GN=RPLP1 PE=1 SV=1	RPLP1	7.20192e+06	6.71355e+06	9.09501e+06	5.03499e+06	7.92129e+06	7.94675e+06	4.26513e+06	4.07226e+06	4.25534e+06	7.81763e+06	8.01047e+06	7.53455e+06	6.66296e+06	6.90527e+06	6.26323e+06	3.9819e+06	4.17411e+06	3.86737e+06	2.34549e+06	2.16305e+06	1.96922e+06	1.02772e+07	1.0701e+07	9.31327e+06	3.58274e+06	3.42879e+06	3.56795e+06	0.0690382	0.714621	-1.39934	All_2 months down vs All_baseline
Q9NUB1	Acetyl-coenzyme A synthetase 2-like, mitochondrial OS=Homo sapiens OX=9606 GN=ACSS1 PE=1 SV=2	ACSS1	512262	521100	430180	216545	163295	165412	198454	182998	221561	399042	330715	354986	510512	488800	1726.16	123969	95205.9	167227	7724.38	59642.1	67523.1	475371	474990	437755	133613	136497	144810	0.0694327	0.403323	-2.4794	All_2 months down vs All_baseline
Q9H307	Pinin OS=Homo sapiens OX=9606 GN=PNN PE=1 SV=5	PNN	562279	570260	419178	408281	252930	277086	285368	260152	321638	485182	558819	565295	843043	912782	142304	224803	196028	242716	66815.2	37897.8	64627.7	433190	473015	550575	252988	243064	222184	0.0697498	0.58748	-1.70218	All_2 months down vs All_baseline
P41091	Eukaryotic translation initiation factor 2 subunit 3 OS=Homo sapiens OX=9606 GN=EIF2S3 PE=1 SV=3	EIF2S3	1.77399e+06	1.71485e+06	1.59334e+06	1.75688e+06	1.34617e+06	1.25708e+06	1.26323e+06	1.12483e+06	1.27812e+06	1.08494e+06	1.05041e+06	1.029e+06	1.36925e+06	1.34189e+06	1.67462e+06	1.22838e+06	1.22584e+06	1.19499e+06	715789	749477	741231	1.26086e+06	1.27434e+06	1.31803e+06	1.0552e+06	1.07316e+06	1.11508e+06	0.07071	0.846077	-1.18192	All_2 months down vs All_baseline
Q9Y2X3	Nucleolar protein 58 OS=Homo sapiens OX=9606 GN=NOP58 PE=1 SV=1	NOP58	630736	666551	540876	868367	640550	561001	835600	798355	851422	770588	811125	801265	1.14866e+06	1.22187e+06	188515	438702	458210	459164	378660	429801	406005	828053	891387	911724	420357	515098	448604	0.0710487	0.751841	-1.33007	All_2 months down vs All_baseline
O75531	Barrier-to-autointegration factor OS=Homo sapiens OX=9606 GN=BANF1 PE=1 SV=1	BANF1	5.62747e+06	6.04426e+06	5.22122e+06	5.87614e+06	4.11196e+06	3.87733e+06	4.50943e+06	4.50366e+06	4.27203e+06	2.70789e+06	2.76055e+06	2.9021e+06	4.03357e+06	4.17827e+06	3.5587e+06	3.59953e+06	3.39366e+06	3.01671e+06	1.55343e+06	1.53766e+06	1.5807e+06	4.60503e+06	4.64727e+06	4.75252e+06	3.72108e+06	4.12831e+06	3.69325e+06	0.0711378	0.771842	-1.2956	All_2 months down vs All_baseline
Q641Q2	WASH complex subunit 2A OS=Homo sapiens OX=9606 GN=WASHC2A PE=1 SV=3	WASHC2A	395818	349702	330075	366709	301462	316078	351645	304089	323432	317141	338443	285889	365313	378506	494073	297239	297878	290834	138008	149048	130177	399261	340773	309676	242651	142061	253004	0.0715465	0.788506	-1.26822	All_2 months down vs All_baseline
Q15019	Septin-2 OS=Homo sapiens OX=9606 GN=SEPTIN2 PE=1 SV=1	SEPTIN2	1.54816e+06	1.75188e+06	2.23011e+06	1.56248e+06	2.29838e+06	2.43477e+06	2.34668e+06	2.42323e+06	2.2751e+06	984977	924201	905020	1.04736e+06	1.12079e+06	860679	1.86452e+06	1.84913e+06	1.96846e+06	1.05616e+06	1.15093e+06	1.06306e+06	1.25153e+06	1.19517e+06	1.2113e+06	1.71563e+06	1.66657e+06	1.69986e+06	0.0722933	0.788672	-1.26795	All_2 months down vs All_baseline
Q93009	Ubiquitin carboxyl-terminal hydrolase 7 OS=Homo sapiens OX=9606 GN=USP7 PE=1 SV=2	USP7	1.02835e+06	1.16248e+06	1.08219e+06	661641	1.26202e+06	1.53509e+06	1.27621e+06	1.37367e+06	1.45088e+06	477984	413181	434635	755401	940714	465826	832041	794808	839118	556224	574217	619647	734745	667079	635793	827024	870029	698121	0.0725214	0.771106	-1.29684	All_2 months down vs All_baseline
P09874	Poly [ADP-ribose] polymerase 1 OS=Homo sapiens OX=9606 GN=PARP1 PE=1 SV=4	PARP1	637781	694830	581751	529567	609448	611083	982255	946038	527316	1.30474e+06	1.42179e+06	1.23007e+06	1.59335e+06	1.88679e+06	1.77992e+06	299891	325205	321789	195602	189948	228235	1.05577e+06	1.04803e+06	1.0586e+06	197351	150769	112944	0.0726941	0.567125	-1.76328	All_2 months down vs All_baseline
P05091	Aldehyde dehydrogenase, mitochondrial OS=Homo sapiens OX=9606 GN=ALDH2 PE=1 SV=2	ALDH2	1.16576e+07	1.15385e+07	1.16282e+07	1.19394e+07	7.83857e+06	7.46227e+06	5.88179e+06	5.81565e+06	5.84343e+06	9.97993e+06	9.95717e+06	9.22722e+06	1.281e+07	1.28489e+07	1.43706e+07	3.31624e+06	3.17326e+06	3.30717e+06	2.6373e+06	2.76889e+06	2.88305e+06	1.15258e+07	1.12618e+07	1.14027e+07	5.41373e+06	5.6533e+06	5.37923e+06	0.0727268	0.681165	-1.46807	All_2 months down vs All_baseline
Q9Y333	U6 snRNA-associated Sm-like protein LSm2 OS=Homo sapiens OX=9606 GN=LSM2 PE=1 SV=1	LSM2	382836	1.04372e+06	923870	1.43562e+06	666378	871229	738197	727917	644283	423464	387859	387407	739991	779108	806382	768153	749323	789249	597063	690938	551499	1.05629e+06	966809	1.09685e+06	1.16876e+06	1.11792e+06	1.10479e+06	0.0730282	1.2787	1.2787	All_2 months up vs All_baseline
P04259	Keratin, type II cytoskeletal 6B OS=Homo sapiens OX=9606 GN=KRT6B PE=1 SV=5	KRT6B	507653	516119	509454	272581	234272	268359	376674	350875	346869	782959	876293	840422	811160	803707	1.04447e+06	250083	270777	276457	163471	143922	153366	378384	394784	421700	150493	132476	113069	0.0731948	0.639549	-1.5636	All_2 months down vs All_baseline
P29590	Protein PML OS=Homo sapiens OX=9606 GN=PML PE=1 SV=3	PML	589479	465077	388595	632550	424847	398353	414263	362510	350002	585000	537343	583681	539246	611652	621848	405390	381680	390321	347523	333855	339135	431114	382079	369157	291528	351800	346681	0.0738342	0.853896	-1.1711	All_2 months down vs All_baseline
Q8N4P3	Guanosine-3',5'-bis(diphosphate) 3'-pyrophosphohydrolase MESH1 OS=Homo sapiens OX=9606 GN=HDDC3 PE=1 SV=3	HDDC3	2859.42	4149.84	546.959	0	4489.99	44610.2	38518.2	45014	2941.77	7467.49	0	5443.22	0	0	0	1423.04	0	7882.56	10482.9	511.415	0	0	22.4248	0	3862.68	1666.18	0	0.0738995	0.195438	-5.11671	All_2 months down vs All_baseline
Q6NVY1	3-hydroxyisobutyryl-CoA hydrolase, mitochondrial OS=Homo sapiens OX=9606 GN=HIBCH PE=1 SV=2	HIBCH	115185	118469	140229	20823.2	20788.5	18166.2	47556.8	57237.7	45124.4	53264.9	97417.9	87007.1	112855	149126	7313.8	9285.53	10451.3	14165.2	8223.4	17036.4	11114.3	149287	166882	166329	3851.93	21456.3	7113.03	0.07411	0.440261	-2.27138	All_2 months down vs All_baseline
Q9BV38	WD repeat-containing protein 18 OS=Homo sapiens OX=9606 GN=WDR18 PE=1 SV=2	WDR18	127472	107102	91043.6	108482	168133	166819	171921	160366	138646	117003	107088	118050	124865	151309	72427.3	78191.5	96154	82698	83700	80955.5	86606.3	148660	171798	146910	117399	131412	98207.4	0.0742809	0.830548	-1.20402	All_2 months down vs All_baseline
P42229	Signal transducer and activator of transcription 5A OS=Homo sapiens OX=9606 GN=STAT5A PE=1 SV=1	STAT5A	190257	195264	154869	149215	272663	290147	241707	256490	237137	65228.6	44936.3	64111.6	65751.9	67529.6	60820.9	189971	204510	204004	105569	142545	133996	90874.4	55557.7	70353.9	110773	110001	112030	0.0744212	0.679107	-1.47252	All_2 months down vs All_baseline
O75822	Eukaryotic translation initiation factor 3 subunit J OS=Homo sapiens OX=9606 GN=EIF3J PE=1 SV=2	EIF3J	412029	456807	453068	629735	568576	577548	740830	806240	793791	181754	169527	123801	631473	643610	47259.6	350403	363366	348740	204681	209943	200571	272495	284224	266756	271052	259020	287718	0.074866	0.641426	-1.55903	All_2 months down vs All_baseline
P39880	Homeobox protein cut-like 1 OS=Homo sapiens OX=9606 GN=CUX1 PE=1 SV=3	CUX1	183691	185849	167722	108228	109040	83327.4	132014	115014	121345	220462	153156	172664	237319	223995	348640	63940.2	67889.2	66425.3	27723.1	54367.7	3848.39	265269	17284.4	252577	37150.2	108939	49330.5	0.0751002	0.511155	-1.95635	All_2 months down vs All_baseline
P26640	Valine--tRNA ligase OS=Homo sapiens OX=9606 GN=VARS PE=1 SV=4	VARS	956176	1.05911e+06	1.09186e+06	1.25864e+06	1.03262e+06	1.0158e+06	962005	985132	968309	389071	386990	430998	556672	559015	2.00689e+06	763298	800025	796656	554557	614109	556614	266980	430708	449863	603935	351471	633422	0.075837	0.727634	-1.37432	All_2 months down vs All_baseline
O95544	NAD kinase OS=Homo sapiens OX=9606 GN=NADK PE=1 SV=1	NADK	481212	531617	442597	773198	632467	687301	652951	626873	633867	19808.6	38732.4	48777.2	192710	205929	239684	296324	212828	229341	164475	173717	157563	24025.7	58102.7	66579.4	138403	137422	162860	0.0763739	0.48541	-2.06011	All_2 months down vs All_baseline
P10412	Histone H1.4 OS=Homo sapiens OX=9606 GN=HIST1H1E PE=1 SV=2	HIST1H1E	1.92634e+07	2.13803e+07	2.05494e+07	1.74669e+07	1.56752e+07	1.57509e+07	1.0355e+07	1.11679e+07	1.12738e+07	2.11004e+07	2.18637e+07	2.09244e+07	4.82351e+07	4.3888e+07	161650	8.69117e+06	9.13136e+06	9.28239e+06	3.5823e+06	3.83254e+06	3.91842e+06	2.16724e+07	2.27631e+07	2.21126e+07	5.74829e+06	5.98687e+06	5.57302e+06	0.0767846	0.47317	-2.11341	All_2 months down vs All_baseline
P46734	Dual specificity mitogen-activated protein kinase kinase 3 OS=Homo sapiens OX=9606 GN=MAP2K3 PE=1 SV=2	MAP2K3	112730	86528.7	72202.5	161172	347139	454884	338556	366118	363022	31613.1	26909.9	40848.3	33514.2	32808.1	12216.9	181388	188370	234464	124791	129221	98679.3	42831.4	14687	32321.8	124080	45301.5	88905.5	0.0769806	0.495912	-2.01649	All_2 months down vs All_baseline
Q6ZT62	Bargin OS=Homo sapiens OX=9606 GN=BARGIN PE=1 SV=2	BARGIN	924009	911986	849518	1.43404e+06	1.07442e+06	1.13185e+06	1.17895e+06	1.18569e+06	1.24552e+06	356826	338367	344063	512627	550871	653630	805336	801527	837018	545524	558370	557162	449210	444818	466467	724873	790296	789770	0.0780135	0.753813	-1.32659	All_2 months down vs All_baseline
P30050	60S ribosomal protein L12 OS=Homo sapiens OX=9606 GN=RPL12 PE=1 SV=1	RPL12	1.01183e+07	10023902	9.19821e+06	1.0256e+07	7.4392e+06	5.9061e+06	9.51451e+06	9.79661e+06	9.80372e+06	1.04469e+07	1.05292e+07	1.03146e+07	1.2582e+07	1.2976e+07	5.48383e+06	6.59472e+06	6.41872e+06	6.54284e+06	5.43717e+06	5.41959e+06	5.64571e+06	1.01354e+07	1.13886e+07	1.14918e+07	6.78962e+06	7.45174e+06	7.45732e+06	0.0789689	0.82739	-1.20862	All_2 months down vs All_baseline
Q96L92	Sorting nexin-27 OS=Homo sapiens OX=9606 GN=SNX27 PE=1 SV=2	SNX27	432435	422292	529625	916686	790623	734149	725310	756130	763870	252664	248181	258674	255017	261434	349600	517999	460749	479167	405009	484813	442717	630792	411780	584112	181537	409987	164323	0.0797014	0.730447	-1.36903	All_2 months down vs All_baseline
P17612	cAMP-dependent protein kinase catalytic subunit alpha OS=Homo sapiens OX=9606 GN=PRKACA PE=1 SV=2	PRKACA	1.16547e+06	1.24339e+06	1.13132e+06	1.09985e+06	1.3428e+06	1.56418e+06	1.66479e+06	1.64736e+06	1.5939e+06	466126	488385	489635	904304	933209	597073	905591	947151	987798	904564	863343	872260	641468	656694	697632	802247	880904	883579	0.0799586	0.781587	-1.27945	All_2 months down vs All_baseline
P00813	Adenosine deaminase OS=Homo sapiens OX=9606 GN=ADA PE=1 SV=3	ADA	25415.1	85425.3	44219.8	67289.4	201036	248258	417787	424531	372288	3988.89	2133.62	2985.02	3018.77	3789.27	6406.64	65305	70323.4	75082.7	26659.2	31327.4	35675.8	2605.07	2776.37	2560.74	51385.7	45490.3	51186	0.0800122	0.306948	-3.25788	All_2 months down vs All_baseline
Q5VYJ5	MAM and LDL-receptor class A domain-containing protein 1 OS=Homo sapiens OX=9606 GN=MALRD1 PE=1 SV=4	MALRD1	29267.3	4215.47	30996.7	12529.5	69145.3	81162.1	127733	112665	122959	0	0	0	0	0	0	8648.25	19822	8828.9	21722.4	26661.5	39171.2	0	0	5944.39	25790.5	42432.3	0	0.080111	0.426749	-2.3433	All_2 months down vs All_baseline
Q6ZS17	Rho family-interacting cell polarization regulator 1 OS=Homo sapiens OX=9606 GN=RIPOR1 PE=1 SV=1	RIPOR1	0	0	0	126659	141426	145388	190155	182208	170668	0	0	0	0	0	0	1238.34	5058.93	19168	101186	105658	70665.9	0	0	0	119670	177463	145113	0.0802906	0.255416	-3.91519	All_2 months down vs All_baseline
Q96AG4	Leucine-rich repeat-containing protein 59 OS=Homo sapiens OX=9606 GN=LRRC59 PE=1 SV=1	LRRC59	2.3797e+06	2.38154e+06	2.06512e+06	1.93958e+06	1.92527e+06	2.21598e+06	2.4758e+06	2.42874e+06	2.09561e+06	1.15713e+06	1.14436e+06	1.14005e+06	2.65724e+06	2.74929e+06	2.91786e+06	1.7529e+06	1.73405e+06	1.72555e+06	1.96758e+06	1.92402e+06	1.85114e+06	2.99946e+06	2.99527e+06	3.08139e+06	2.07429e+06	2.06913e+06	2.09886e+06	0.080651	1.20396	1.20396	All_2 months up vs All_baseline
P31943	Heterogeneous nuclear ribonucleoprotein H OS=Homo sapiens OX=9606 GN=HNRNPH1 PE=1 SV=4	HNRNPH1	1.02963e+07	1.06583e+07	1.0254e+07	1.18666e+07	9.07996e+06	1.01435e+07	7.75281e+06	7.70747e+06	7.70999e+06	5.58373e+06	5.88748e+06	5.94003e+06	9.45535e+06	9.74052e+06	1.00449e+07	7.01448e+06	7.17144e+06	7.36012e+06	3.51042e+06	3.66231e+06	3.75312e+06	8.22029e+06	8.24866e+06	8.7074e+06	5.93482e+06	6.41835e+06	6.20988e+06	0.0807867	0.801476	-1.2477	All_2 months down vs All_baseline
Q14103	Heterogeneous nuclear ribonucleoprotein D0 OS=Homo sapiens OX=9606 GN=HNRNPD PE=1 SV=1	HNRNPD	1.53422e+07	1.55851e+07	1.46049e+07	1.46858e+07	1.23278e+07	1.35656e+07	1.25603e+07	1.23359e+07	1.25996e+07	6.89539e+06	6.8846e+06	6.86652e+06	1.35855e+07	1.36927e+07	1.0797e+07	1.02474e+07	9.91035e+06	1.06079e+07	5.5059e+06	5.53954e+06	5.72225e+06	9.30511e+06	9.95851e+06	9.79026e+06	9.52949e+06	1.05502e+07	9.92693e+06	0.0812367	0.808184	-1.23734	All_2 months down vs All_baseline
Q96AB3	Isochorismatase domain-containing protein 2 OS=Homo sapiens OX=9606 GN=ISOC2 PE=1 SV=1	ISOC2	355721	455022	336612	391476	243824	223650	148219	159509	128557	310841	308890	311692	555934	551528	809.22	141549	151374	167529	36242	28105.2	61870	618975	712950	761085	27943.8	38284.5	34988.2	0.0813327	0.372563	-2.68411	All_2 months down vs All_baseline
O43815	Striatin OS=Homo sapiens OX=9606 GN=STRN PE=1 SV=4	STRN	220555	217147	242245	171697	200373	231960	169735	173394	131819	204486	229922	215668	306901	321258	104850	87697.3	70167.8	108290	65952.9	39877.7	66721.7	423181	398533	369470	110975	79630.6	72106.4	0.0818168	0.653584	-1.53003	All_2 months down vs All_baseline
O14657	Torsin-1B OS=Homo sapiens OX=9606 GN=TOR1B PE=1 SV=2	TOR1B	0	0	0	0	0	9813.85	0	0	0	0	0	4154.2	0	0	0	15885.8	68854.4	31997.4	0	0	0	0	0	0	0	0	0	0.0819147	5.12297	5.12297	All_2 months up vs All_baseline
Q9UBB5	Methyl-CpG-binding domain protein 2 OS=Homo sapiens OX=9606 GN=MBD2 PE=1 SV=1	MBD2	684520	765815	643738	431444	437570	528639	566037	480322	556442	956501	952707	989718	1.08654e+06	1.07502e+06	0	336603	410217	366712	219049	214587	219939	860174	992249	848669	289732	307822	295304	0.0823737	0.695732	-1.43733	All_2 months down vs All_baseline
Q12904	Aminoacyl tRNA synthase complex-interacting multifunctional protein 1 OS=Homo sapiens OX=9606 GN=AIMP1 PE=1 SV=2	AIMP1	826080	878522	753300	350186	492867	578370	431036	451853	425468	225776	244201	232061	342840	339972	43297	461569	467825	496354	137058	147124	145948	474105	601255	484820	306833	308120	380190	0.0836967	0.650135	-1.53814	All_2 months down vs All_baseline
P62318	Small nuclear ribonucleoprotein Sm D3 OS=Homo sapiens OX=9606 GN=SNRPD3 PE=1 SV=1	SNRPD3	3.49352e+06	3.51594e+06	2.86127e+06	3.4338e+06	2.07102e+06	2.34477e+06	2.56843e+06	2.59945e+06	2.58895e+06	2.7689e+06	3.01306e+06	2.95531e+06	3.617e+06	3.67894e+06	4.08288e+06	1.66394e+06	1.55814e+06	1.5234e+06	1.49247e+06	1.47694e+06	1.50738e+06	3.06613e+06	3.26217e+06	3.2383e+06	1.95971e+06	2.28358e+06	2.13327e+06	0.0838372	0.806178	-1.24042	All_2 months down vs All_baseline
Q96QH2	PML-RARA-regulated adapter molecule 1 OS=Homo sapiens OX=9606 GN=PRAM1 PE=1 SV=3	PRAM1	1.7239e+06	892807	1.49337e+06	832038	727635	368593	656144	509948	570187	424378	356074	477727	574773	823521	197747	573481	574413	452376	389551	297257	303122	520125	502393	548815	526228	591080	888102	0.0840618	0.73298	-1.36429	All_2 months down vs All_baseline
O15173	Membrane-associated progesterone receptor component 2 OS=Homo sapiens OX=9606 GN=PGRMC2 PE=1 SV=1	PGRMC2	426748	416180	405618	297608	389564	416308	548103	561163	532780	542525	596570	559581	764951	806465	1.02089e+06	207309	193306	178269	187870	175778	194597	559959	589955	568503	202192	199295	211488	0.0846822	0.696978	-1.43477	All_2 months down vs All_baseline
Q9H3G5	Probable serine carboxypeptidase CPVL OS=Homo sapiens OX=9606 GN=CPVL PE=1 SV=2	CPVL	2.15487e+06	3.53683e+06	3.64919e+06	2.33619e+06	1.98011e+06	2.21616e+06	1.62999e+06	1.6156e+06	1.64263e+06	3.66411e+06	3.59474e+06	3.70457e+06	6.43257e+06	6.26829e+06	8.64686e+06	1.90982e+06	1.88938e+06	1.88803e+06	1.88414e+06	1.87591e+06	1.75541e+06	7.21818e+06	7.28918e+06	7.78229e+06	3.40603e+06	3.45155e+06	3.23379e+06	0.0847392	1.4424	1.4424	All_2 months up vs All_baseline
P05164	Myeloperoxidase OS=Homo sapiens OX=9606 GN=MPO PE=1 SV=1	MPO	1.05818e+08	1.07816e+08	1.01767e+08	1.07977e+08	7.89395e+07	8.43732e+07	9.06029e+07	8.94387e+07	8.93622e+07	1.19753e+08	1.20755e+08	1.15667e+08	1.23161e+08	1.29479e+08	1.75203e+08	6.04957e+07	6.18071e+07	6.14826e+07	7.00533e+07	7.01031e+07	7.03522e+07	1.03849e+08	1.11909e+08	1.08813e+08	5.29148e+07	5.5062e+07	5.49509e+07	0.0855129	0.812381	-1.23095	All_2 months down vs All_baseline
Q9NY65	Tubulin alpha-8 chain OS=Homo sapiens OX=9606 GN=TUBA8 PE=1 SV=1	TUBA8	4.39982e+06	4.35615e+06	3.05511e+06	4.95072e+06	2.33312e+06	2.19939e+06	1.22764e+06	1.30846e+06	1.13733e+06	7.17122e+06	6.86104e+06	6.85808e+06	2.83268e+06	3.43739e+06	1.60104e+06	5.69362e+06	5.52899e+06	5.51458e+06	4.12379e+06	4.18205e+06	4.52053e+06	6.02689e+06	6.34477e+06	4.47395e+06	5.00124e+06	6.6782e+06	6.26305e+06	0.0856385	1.451	1.451	All_2 months up vs All_baseline
Q92945	Far upstream element-binding protein 2 OS=Homo sapiens OX=9606 GN=KHSRP PE=1 SV=4	KHSRP	2.13261e+06	2.05705e+06	1.96402e+06	2.54517e+06	2.04949e+06	2.24048e+06	2.94148e+06	2.87721e+06	2.98175e+06	820717	849353	752295	1.3736e+06	1.45944e+06	1.85092e+06	1.52073e+06	1.47303e+06	1.48497e+06	1.30607e+06	1.32631e+06	1.35121e+06	1.10412e+06	1.07321e+06	1.17845e+06	1.64637e+06	1.73193e+06	1.65448e+06	0.0859607	0.779068	-1.28358	All_2 months down vs All_baseline
P51606	N-acylglucosamine 2-epimerase OS=Homo sapiens OX=9606 GN=RENBP PE=1 SV=2	RENBP	0	0	7031.89	0	78925.5	37997.1	218299	215340	213306	0	0	0	6927.1	0	82874.1	7754.63	75971.6	26271	45908.9	7268.35	28557.2	0	0	0	0	0	0	0.0860768	0.300903	-3.32333	All_2 months down vs All_baseline
Q86V81	THO complex subunit 4 OS=Homo sapiens OX=9606 GN=ALYREF PE=1 SV=3	ALYREF	3.34726e+06	3.32433e+06	3.39959e+06	3.98206e+06	3.22017e+06	3.41151e+06	3.42737e+06	3.4893e+06	3.44718e+06	1.64736e+06	1.60627e+06	1.61445e+06	2.85761e+06	3.05358e+06	3.76603e+06	1.83463e+06	1.92716e+06	2.04115e+06	1.63708e+06	1.67994e+06	1.71383e+06	3.07872e+06	2.73223e+06	3.12497e+06	1.94664e+06	2.35533e+06	2.16911e+06	0.0873492	0.810966	-1.2331	All_2 months down vs All_baseline
O15514	DNA-directed RNA polymerase II subunit RPB4 OS=Homo sapiens OX=9606 GN=POLR2D PE=1 SV=1	POLR2D	291944	267461	374269	341219	294084	325454	379313	331601	371155	431190	427769	424822	659266	683983	681408	139177	188046	148389	28690.5	33053.1	31708.3	425853	475171	463320	191443	205894	209696	0.0879756	0.563672	-1.77408	All_2 months down vs All_baseline
P42126	Enoyl-CoA delta isomerase 1, mitochondrial OS=Homo sapiens OX=9606 GN=ECI1 PE=1 SV=1	ECI1	257468	300774	409878	197884	282066	446436	524532	513012	487410	620372	492723	564009	588158	487184	900312	103395	156985	128648	204341	163316	89502.2	844752	870226	442042	115270	93632.5	159917	0.088518	0.620376	-1.61192	All_2 months down vs All_baseline
Q8TCU6	Phosphatidylinositol 3,4,5-trisphosphate-dependent Rac exchanger 1 protein OS=Homo sapiens OX=9606 GN=PREX1 PE=1 SV=3	PREX1	245008	300552	246723	193651	320107	335409	368280	312322	290263	128623	188043	217212	182881	134796	1155.16	156083	213838	221332	141817	128525	147346	104523	118658	96447.6	414530	453952	185470	0.0890058	0.489488	-2.04295	All_2 months down vs All_baseline
Q9HB90	Ras-related GTP-binding protein C OS=Homo sapiens OX=9606 GN=RRAGC PE=1 SV=1	RRAGC	261661	285938	262727	249020	221983	301645	274953	273001	250951	215602	231372	248195	399886	377105	416199	195573	189298	234129	201985	187394	211917	442901	449454	483696	380581	401315	362499	0.0901156	1.21385	1.21385	All_2 months up vs All_baseline
Q13813	Spectrin alpha chain, non-erythrocytic 1 OS=Homo sapiens OX=9606 GN=SPTAN1 PE=1 SV=3	SPTAN1	147021	573671	558856	905217	599612	569931	939724	1.12107e+06	1.10039e+06	317890	266978	258971	617092	612853	431337	567355	506457	556196	1.01687e+06	1.34413e+06	1.1855e+06	605221	484215	672658	1.02724e+06	1.08265e+06	1.05634e+06	0.0902855	1.41862	1.41862	All_2 months up vs All_baseline
Q12765	Secernin-1 OS=Homo sapiens OX=9606 GN=SCRN1 PE=1 SV=2	SCRN1	37834.6	40430.8	39931.1	52623.8	64949.3	115191	179622	156988	83764.3	10547.3	0	3571.97	73697.8	59606.4	0	8541.2	14911.9	27340.9	17462.1	18569.1	3533.6	48517.7	47855.2	29245.5	9323.91	0	29432.8	0.0904706	0.479547	-2.0853	All_2 months down vs All_baseline
P15509	Granulocyte-macrophage colony-stimulating factor receptor subunit alpha OS=Homo sapiens OX=9606 GN=CSF2RA PE=1 SV=1	CSF2RA	6679.85	8209.12	156948	15188	147716	179488	131959	8591.65	100064	34392.8	24224.4	20409.1	142253	164035	193185	45767.5	41229.6	23178	94234	90075	64552.3	329071	4168.79	293169	119199	126473	86515.1	0.0904876	2.22909	2.22909	All_2 months up vs All_baseline
P19338	Nucleolin OS=Homo sapiens OX=9606 GN=NCL PE=1 SV=3	NCL	1.02433e+07	1.03063e+07	9.54985e+06	1.00627e+07	9.26017e+06	1.0168e+07	7.06813e+06	7.21108e+06	7.03415e+06	4.88978e+06	5.02766e+06	4.85549e+06	7.58908e+06	7.53894e+06	9.58778e+06	6.59256e+06	6.74483e+06	6.70268e+06	3.63527e+06	3.65898e+06	3.60354e+06	7.78694e+06	7.95804e+06	7.83504e+06	5.78024e+06	6.1117e+06	6.04034e+06	0.0910735	0.81222	-1.23119	All_2 months down vs All_baseline
P48739	Phosphatidylinositol transfer protein beta isoform OS=Homo sapiens OX=9606 GN=PITPNB PE=1 SV=2	PITPNB	337944	135845	284771	503299	414622	398251	312276	348330	301170	66871.6	170376	75935.6	100083	94063.1	37713.7	347951	352197	333637	95003	129507	108764	124389	89656.4	48827	273405	270981	364933	0.0910821	0.616196	-1.62286	All_2 months down vs All_baseline
Q12906	Interleukin enhancer-binding factor 3 OS=Homo sapiens OX=9606 GN=ILF3 PE=1 SV=3	ILF3	5.4547e+06	5.39963e+06	4.68758e+06	5.21082e+06	3.61923e+06	3.95439e+06	3.69829e+06	3.66392e+06	3.66338e+06	3.02959e+06	3.03863e+06	3.09633e+06	5.68634e+06	5.98185e+06	4.42522e+06	3.20627e+06	3.21885e+06	3.3262e+06	1.78835e+06	1.85131e+06	1.85544e+06	4.16992e+06	4.0615e+06	4.43922e+06	2.2034e+06	2.35067e+06	2.29986e+06	0.0912137	0.794262	-1.25903	All_2 months down vs All_baseline
Q16658	Fascin OS=Homo sapiens OX=9606 GN=FSCN1 PE=1 SV=3	FSCN1	36895.6	23076.3	6359.55	251168	173114	181059	187925	180129	174896	0	0	102.522	3577.24	3714.82	0	32614.1	23747.5	17282.8	7470.07	7647.49	0	2978.5	10583.3	14011.2	40067.6	11731.6	47099.6	0.0912216	0.272537	-3.66923	All_2 months down vs All_baseline
P13645	Keratin, type I cytoskeletal 10 OS=Homo sapiens OX=9606 GN=KRT10 PE=1 SV=6	KRT10	5.86927e+06	5.81621e+06	5.77867e+06	2.54785e+06	3.65121e+06	3.88975e+06	6.34539e+06	6.47082e+06	6.72957e+06	1.0216e+07	1.05295e+07	1.0422e+07	9.41416e+06	9.37751e+06	1.1012e+07	4.48602e+06	4.60948e+06	4.78509e+06	2.24062e+06	2.275e+06	2.22368e+06	5.13144e+06	5.26276e+06	5.22319e+06	2.64831e+06	2.6032e+06	2.70344e+06	0.0913762	0.710838	-1.40679	All_2 months down vs All_baseline
P55795	Heterogeneous nuclear ribonucleoprotein H2 OS=Homo sapiens OX=9606 GN=HNRNPH2 PE=1 SV=1	HNRNPH2	1.3688e+06	1.41324e+06	1.28579e+06	1.75349e+06	1.24276e+06	1.42443e+06	990824	952889	953107	611889	654024	645637	1.21573e+06	1.26108e+06	1.06764e+06	823701	812035	825457	384549	402031	406187	1.27462e+06	1.15429e+06	1.23348e+06	667124	785921	688608	0.0913968	0.764745	-1.30763	All_2 months down vs All_baseline
P42167	Lamina-associated polypeptide 2, isoforms beta/gamma OS=Homo sapiens OX=9606 GN=TMPO PE=1 SV=2	TMPO	8.51978e+06	8.60652e+06	8.05621e+06	5.64316e+06	5.58164e+06	6.11034e+06	6.13155e+06	6.22308e+06	6.00653e+06	8.30748e+06	8.46006e+06	7.70305e+06	1.16988e+07	1.08867e+07	1.32659e+07	3.84017e+06	3.32289e+06	3.32464e+06	2.56265e+06	2.2487e+06	2.32278e+06	8.71659e+06	8.87568e+06	9.09733e+06	3.48391e+06	3.86549e+06	3.62307e+06	0.0915262	0.716806	-1.39508	All_2 months down vs All_baseline
O60216	Double-strand-break repair protein rad21 homolog OS=Homo sapiens OX=9606 GN=RAD21 PE=1 SV=2	RAD21	703883	676437	610720	445306	395238	431633	471045	430148	477494	787924	642924	647188	689514	666581	291325	298748	249101	277474	324970	265587	392191	861871	806744	871221	383660	336045	315655	0.0915744	0.771043	-1.29694	All_2 months down vs All_baseline
Q14242	P-selectin glycoprotein ligand 1 OS=Homo sapiens OX=9606 GN=SELPLG PE=1 SV=1	SELPLG	235985	221031	266473	141543	160428	197280	82270.5	104078	92686.8	290897	286039	282879	710961	673603	351696	338020	338736	317120	72726	51763.7	53878.6	790506	820410	810987	300855	299306	283975	0.0929422	1.68274	1.68274	All_2 months up vs All_baseline
P09496	Clathrin light chain A OS=Homo sapiens OX=9606 GN=CLTA PE=1 SV=1	CLTA	64786.2	0	198440	3425.95	630666	465946	540465	642421	670549	0	0	0	592821	0	565733	1549.76	54.4452	0	82970.1	105442	96833.3	0	201866	136629	3803.06	53928.7	313.359	0.0933248	0.119073	-8.39822	All_2 months down vs All_baseline
P48444	Coatomer subunit delta OS=Homo sapiens OX=9606 GN=ARCN1 PE=1 SV=1	ARCN1	2.62492e+06	2.80508e+06	2.3701e+06	2.45986e+06	1.73042e+06	1.53268e+06	1.3936e+06	1.32694e+06	1.42036e+06	3.10732e+06	3.33208e+06	3.1951e+06	1.96705e+06	1.97036e+06	4.06109e+06	3.00398e+06	2.87336e+06	2.94449e+06	2.63084e+06	2.81022e+06	2.76808e+06	1.98418e+06	2.24339e+06	2.08189e+06	2.75842e+06	2.97974e+06	2.69144e+06	0.0933497	1.20795	1.20795	All_2 months up vs All_baseline
Q9UKX7	Nuclear pore complex protein Nup50 OS=Homo sapiens OX=9606 GN=NUP50 PE=1 SV=2	NUP50	478193	407532	648420	597981	620777	661726	872061	801159	842625	568840	618939	601632	1.31429e+06	1.39452e+06	1.24253e+06	224386	248949	266094	167920	258064	207625	475446	618041	630773	471603	329283	464363	0.0935418	0.694483	-1.43992	All_2 months down vs All_baseline
P55209	Nucleosome assembly protein 1-like 1 OS=Homo sapiens OX=9606 GN=NAP1L1 PE=1 SV=1	NAP1L1	3.55237e+06	3.47953e+06	3.71435e+06	4.62029e+06	3.36385e+06	3.52151e+06	3.46698e+06	3.37306e+06	3.23988e+06	680155	750685	770788	1.93922e+06	2.20741e+06	528092	2.56166e+06	2.25206e+06	2.3375e+06	1.0859e+06	1.10375e+06	1.11306e+06	1.75364e+06	1.90123e+06	1.84763e+06	1.81095e+06	1.94866e+06	1.82448e+06	0.0935765	0.680304	-1.46993	All_2 months down vs All_baseline
P31946	14-3-3 protein beta/alpha OS=Homo sapiens OX=9606 GN=YWHAB PE=1 SV=3	YWHAB	1.99397e+07	2.04137e+07	2.00178e+07	2.60382e+07	2.27022e+07	2.45643e+07	1.81238e+07	1.80678e+07	1.77662e+07	1.64427e+07	1.65363e+07	1.61322e+07	2.05125e+07	2.10909e+07	2.38203e+07	2.13166e+07	2.18018e+07	2.18497e+07	9.54553e+06	9.76443e+06	9.43972e+06	1.4036e+07	1.45823e+07	1.59426e+07	1.6692e+07	1.82213e+07	1.78517e+07	0.0947535	0.839801	-1.19076	All_2 months down vs All_baseline
O75563	Src kinase-associated phosphoprotein 2 OS=Homo sapiens OX=9606 GN=SKAP2 PE=1 SV=1	SKAP2	795720	868856	976042	1.67991e+06	1.42618e+06	1.55433e+06	1.76262e+06	1.64875e+06	1.65198e+06	225633	226705	212311	536516	556139	733291	681891	717754	748901	524240	563824	545859	499805	533809	522648	501773	500855	525557	0.0947652	0.679254	-1.4722	All_2 months down vs All_baseline
Q9NY12	H/ACA ribonucleoprotein complex subunit 1 OS=Homo sapiens OX=9606 GN=GAR1 PE=1 SV=1	GAR1	5654.38	49974.4	138914	34986.7	154227	173944	172037	170516	134060	14690.5	25688.6	2198.98	51807.7	58799	268253	113329	99019.3	107968	48417.1	81407.2	93985.8	266167	307834	116326	123286	21966.6	104503	0.0951402	2.12008	2.12008	All_2 months up vs All_baseline
Q9BXW7	Haloacid dehalogenase-like hydrolase domain-containing 5 OS=Homo sapiens OX=9606 GN=HDHD5 PE=1 SV=1	HDHD5	705273	592312	723234	905522	642866	689955	638782	641557	601898	816555	853107	785695	1.06213e+06	1.14507e+06	984998	552824	514306	522212	386813	382783	385660	661500	896538	720349	357767	372421	351453	0.0951426	0.799211	-1.25123	All_2 months down vs All_baseline
Q9UQE7	Structural maintenance of chromosomes protein 3 OS=Homo sapiens OX=9606 GN=SMC3 PE=1 SV=2	SMC3	1.2322e+06	1.19302e+06	1.08547e+06	759242	542408	562115	628592	581356	622339	798316	762986	766482	1.09812e+06	1.12345e+06	1.21663e+06	502621	468739	450253	243753	217112	240710	1.21265e+06	981369	1.23164e+06	295917	277757	251677	0.0951799	0.686222	-1.45725	All_2 months down vs All_baseline
Q14318	Peptidyl-prolyl cis-trans isomerase FKBP8 OS=Homo sapiens OX=9606 GN=FKBP8 PE=1 SV=2	FKBP8	6675.5	410097	275241	50514.7	106549	140779	77871.1	97330.8	60695.8	318647	351353	319683	651413	703824	665563	146758	196989	212764	74205.5	124061	93561.1	363564	372442	342577	138945	153801	143942	0.0955094	1.8899	1.8899	All_2 months up vs All_baseline
Q9UHX1	Poly(U)-binding-splicing factor PUF60 OS=Homo sapiens OX=9606 GN=PUF60 PE=1 SV=1	PUF60	979246	960625	930425	1.20342e+06	878347	836773	618413	645991	679301	829764	747618	719604	985335	1.05119e+06	543990	723815	693003	711251	163536	122505	132829	974426	984740	1.17595e+06	571345	633000	692320	0.095971	0.677561	-1.47588	All_2 months down vs All_baseline
O43772	Mitochondrial carnitine/acylcarnitine carrier protein OS=Homo sapiens OX=9606 GN=SLC25A20 PE=1 SV=1	SLC25A20	541794	369983	565130	754008	621236	548259	963873	928734	1.0814e+06	575082	680754	482834	1.54749e+06	1.50713e+06	23443.1	245186	252503	164143	576711	565309	607779	743970	673584	679522	165751	312384	218050	0.0969621	0.581556	-1.71953	All_2 months down vs All_baseline
P28676	Grancalcin OS=Homo sapiens OX=9606 GN=GCA PE=1 SV=2	GCA	9.20765e+06	9.67713e+06	9.46096e+06	4.59005e+06	3.95936e+06	4.70091e+06	9.29756e+06	9.33469e+06	9.24008e+06	5.21656e+06	5.31395e+06	5.30251e+06	1.18383e+07	1.15063e+07	1.31083e+07	3.47394e+06	3.53732e+06	3.7427e+06	1.15642e+07	1.18134e+07	1.20193e+07	1.03706e+07	1.06281e+07	1.08081e+07	1.03614e+07	1.06919e+07	1.05225e+07	0.0975548	1.33072	1.33072	All_2 months up vs All_baseline
P29372	DNA-3-methyladenine glycosylase OS=Homo sapiens OX=9606 GN=MPG PE=1 SV=3	MPG	62338.6	71000.8	54049.2	819.025	76246.4	71187.6	58510.7	68076.9	74817.4	43349.6	43896.2	10910.1	65039.8	40478.2	35802	90065.1	80584.3	68456.3	46363.1	39433.4	43364.4	62643.5	48970.4	73805.1	168454	185646	207508	0.097609	1.90957	1.90957	All_2 months up vs All_baseline
P08311	Cathepsin G OS=Homo sapiens OX=9606 GN=CTSG PE=1 SV=2	CTSG	2.42145e+07	2.45311e+07	2.57332e+07	2.9723e+07	2.23444e+07	2.29334e+07	3.20792e+07	3.27732e+07	3.29264e+07	1.69486e+07	1.67417e+07	1.5839e+07	3.22298e+07	3.16906e+07	4.05867e+07	1.5384e+07	1.52474e+07	1.67101e+07	3.67661e+07	3.85696e+07	3.85857e+07	3.32373e+07	3.33806e+07	3.50731e+07	2.9889e+07	3.24271e+07	3.13546e+07	0.0978586	1.22519	1.22519	All_2 months up vs All_baseline
Q8NB16	Mixed lineage kinase domain-like protein OS=Homo sapiens OX=9606 GN=MLKL PE=1 SV=1	MLKL	79234	76076	56286.8	138039	18004.5	15350.4	106751	55681.6	45489.7	13758.8	65237.4	67021.1	197735	89123.3	12977.4	42642.7	41968.3	47739.9	145524	155847	127335	81135.1	71979.2	57400.2	119827	125901	125266	0.0983898	1.62157	1.62157	All_2 months up vs All_baseline
Q96T51	RUN and FYVE domain-containing protein 1 OS=Homo sapiens OX=9606 GN=RUFY1 PE=1 SV=2	RUFY1	782249	792176	910378	457794	704941	777446	632253	575949	606362	227403	209118	255841	643090	617993	102103	447655	497766	363438	175824	143331	153251	902297	750981	453191	262106	519111	225270	0.0984252	0.666004	-1.50149	All_2 months down vs All_baseline
Q07666	KH domain-containing, RNA-binding, signal transduction-associated protein 1 OS=Homo sapiens OX=9606 GN=KHDRBS1 PE=1 SV=1	KHDRBS1	3.09728e+06	3.12172e+06	2.93304e+06	2.58918e+06	2.02669e+06	2.01422e+06	1.34335e+06	1.43931e+06	1.37298e+06	1.04046e+06	1.04071e+06	858731	1.30453e+06	1.14068e+06	1.55216e+06	1.60853e+06	1.62307e+06	1.65841e+06	1.02107e+06	1.08897e+06	1.09439e+06	2.18334e+06	1.66309e+06	1.96418e+06	1.04361e+06	1.10043e+06	1.07583e+06	0.0986767	0.787511	-1.26982	All_2 months down vs All_baseline
Q9Y606	tRNA pseudouridine synthase A OS=Homo sapiens OX=9606 GN=PUS1 PE=1 SV=3	PUS1	87302.4	87355.5	82522.4	68635.8	47822.6	50039.7	102199	103103	106502	65085.5	82108.5	74752.3	147388	168047	10325.1	42879.2	49625.3	51801.6	33008.2	34180.9	32369.7	94859.7	93858.3	113974	43286.9	37643.9	45654.4	0.0986779	0.687392	-1.45477	All_2 months down vs All_baseline
Q8NCE2	Myotubularin-related protein 14 OS=Homo sapiens OX=9606 GN=MTMR14 PE=1 SV=2	MTMR14	0	0	3504.61	18817	45483.3	62720.3	61980.5	58490	58272	0	1374.07	1040.9	1131.88	1577.29	1750.25	20463.4	26114.5	23442.5	5942	8889.43	11562.7	0	1332.03	0	0	0	976.228	0.098848	0.306325	-3.2645	All_2 months down vs All_baseline
P05771	Protein kinase C beta type OS=Homo sapiens OX=9606 GN=PRKCB PE=1 SV=4	PRKCB	1.08015e+06	1.14396e+06	1.08338e+06	856067	539721	539377	589041	580531	649720	764058	838189	811016	1.34712e+06	1.38521e+06	847332	390036	405166	432279	209114	232436	259324	1.02375e+06	1.16864e+06	1.17498e+06	345386	393940	282609	0.0988979	0.695561	-1.43769	All_2 months down vs All_baseline
Q15393	Splicing factor 3B subunit 3 OS=Homo sapiens OX=9606 GN=SF3B3 PE=1 SV=4	SF3B3	1.68738e+06	1.68396e+06	1.6648e+06	1.43096e+06	1.29063e+06	1.49564e+06	1.46961e+06	1.3694e+06	1.41749e+06	1.91869e+06	1.93233e+06	1.94018e+06	2.3113e+06	2.42058e+06	1.46851e+06	1.09335e+06	1.11843e+06	1.17569e+06	833958	899098	877890	1.77694e+06	1.90651e+06	1.85312e+06	1.06005e+06	1.16612e+06	1.11981e+06	0.0990175	0.831037	-1.20332	All_2 months down vs All_baseline
Q53H82	Endoribonuclease LACTB2 OS=Homo sapiens OX=9606 GN=LACTB2 PE=1 SV=2	LACTB2	77279.4	84169.7	65116.6	233259	156023	189393	133167	127508	109974	11307.8	10511.8	9667.93	45219.1	63980.1	10342.6	74087.5	57479.7	51386.1	4599.52	17141.9	26010.2	52548.2	63917.4	74054.8	31238.6	22961.2	45024.3	0.0994929	0.52374	-1.90935	All_2 months down vs All_baseline
Q7Z6P3	Ras-related protein Rab-44 OS=Homo sapiens OX=9606 GN=RAB44 PE=1 SV=4	RAB44	336338	324695	322758	210905	214140	254306	258886	262128	255758	256474	268425	299372	437488	457460	564192	148770	149992	151008	122322	119072	136654	333261	385441	394685	48495.6	59055.8	48520.1	0.0996383	0.658279	-1.51911	All_2 months down vs All_baseline
Q52LJ0	Protein FAM98B OS=Homo sapiens OX=9606 GN=FAM98B PE=1 SV=2	FAM98B	368157	354432	377824	206475	288782	365777	356797	400488	385546	165416	183923	153720	265588	311666	937444	215669	182673	203113	86933.5	92368.8	92752.7	404811	361223	332882	81060.3	95179.4	91536	0.0996801	0.670725	-1.49092	All_2 months down vs All_baseline
P06865	Beta-hexosaminidase subunit alpha OS=Homo sapiens OX=9606 GN=HEXA PE=1 SV=2	HEXA	665971	730096	783242	620851	541804	598903	567879	640230	644309	907918	990129	942386	1.037e+06	1.16904e+06	520068	424942	438909	461981	461373	458560	408987	939433	985547	881829	297098	338022	364420	0.100019	0.784551	-1.27461	All_2 months down vs All_baseline
Q13185	Chromobox protein homolog 3 OS=Homo sapiens OX=9606 GN=CBX3 PE=1 SV=4	CBX3	3.60868e+06	3.95485e+06	1.74837e+06	3.56935e+06	3.37537e+06	3.6905e+06	2.86809e+06	2.75825e+06	2.84679e+06	1.33271e+06	1.35491e+06	1.38367e+06	2.84711e+06	2.98401e+06	2.04954e+06	1.64654e+06	1.61029e+06	1.58249e+06	1.32215e+06	1.29072e+06	1.25508e+06	3.25026e+06	3.11394e+06	3.35557e+06	1.91496e+06	1.4203e+06	1.29025e+06	0.100163	0.767533	-1.30287	All_2 months down vs All_baseline
Q9H2K8	Serine/threonine-protein kinase TAO3 OS=Homo sapiens OX=9606 GN=TAOK3 PE=1 SV=2	TAOK3	69224.9	108906	119261	88664.9	115627	96196.5	161764	151126	168558	43635.8	46275.8	49273.2	116996	117510	85338.1	80585.4	81929.3	101122	53120.5	54244.7	48652.5	74056.7	68192.5	81316.7	49960.2	48210.6	48976.5	0.100343	0.767384	-1.30313	All_2 months down vs All_baseline
P33991	DNA replication licensing factor MCM4 OS=Homo sapiens OX=9606 GN=MCM4 PE=1 SV=5	MCM4	195775	23499.6	73024.1	69131	24193.8	93034.8	42665.9	94926.6	72012.9	23009.8	22999.3	9677.28	3465.6	1241.05	149460	45781.1	99698.3	80920.6	45432.3	37372.1	36814.9	1507.53	18317.3	21723.3	26363.9	2220.92	39887.2	0.100381	0.426723	-2.34344	All_2 months down vs All_baseline
Q8IZ83	Aldehyde dehydrogenase family 16 member A1 OS=Homo sapiens OX=9606 GN=ALDH16A1 PE=1 SV=2	ALDH16A1	307533	306132	271824	293193	369001	277524	352344	321831	329818	33947.8	39247.6	36617.6	104184	108343	5362.68	205356	198859	203897	54821.9	74593.6	65990.9	70286.5	78038.8	75690.6	209452	237248	216903	0.100859	0.528926	-1.89062	All_2 months down vs All_baseline
Q92522	Histone H1x OS=Homo sapiens OX=9606 GN=H1FX PE=1 SV=1	H1FX	1.32231e+07	1.27249e+07	1.30836e+07	1.05305e+07	8.28091e+06	9.25526e+06	1.00941e+07	1.0527e+07	1.03857e+07	1.44273e+07	1.44129e+07	1.47456e+07	1.5633e+07	1.53474e+07	1.89695e+07	6.26887e+06	5.54784e+06	6.16246e+06	5.45872e+06	5.35024e+06	6.136e+06	1.21392e+07	1.27807e+07	1.22538e+07	9.08401e+06	1.03088e+07	9.65514e+06	0.102023	0.794818	-1.25815	All_2 months down vs All_baseline
Q9Y5K6	CD2-associated protein OS=Homo sapiens OX=9606 GN=CD2AP PE=1 SV=1	CD2AP	301562	321970	379937	214947	216745	228853	240086	230934	218083	207747	235491	243079	295603	302314	180374	286999	252025	248205	97291.7	87971.8	91384.1	311279	319422	309185	137965	136635	148012	0.10204	0.775953	-1.28874	All_2 months down vs All_baseline
Q9H269	Vacuolar protein sorting-associated protein 16 homolog OS=Homo sapiens OX=9606 GN=VPS16 PE=1 SV=2	VPS16	81490.8	63741.4	141822	19526.8	63033.9	96450.5	117099	121187	84470.3	11644.2	14064.8	9454.51	14620.4	16670.6	151268	48842	28035.4	45616.1	24629.6	30059.1	41830.7	47334.5	36872.2	19932.5	12825.8	15507.2	8293.38	0.102299	0.570954	-1.75145	All_2 months down vs All_baseline
P56192	Methionine--tRNA ligase, cytoplasmic OS=Homo sapiens OX=9606 GN=MARS PE=1 SV=2	MARS	743186	707311	761562	710031	665132	640661	621682	673132	603403	258736	254527	206242	337678	359349	9977.15	438232	436611	363806	332106	340925	336641	362736	469655	384110	483563	521285	474905	0.102593	0.595906	-1.67812	All_2 months down vs All_baseline
Q86VX2	COMM domain-containing protein 7 OS=Homo sapiens OX=9606 GN=COMMD7 PE=1 SV=2	COMMD7	261109	191259	224850	239190	38782.8	65682	298806	275030	308950	81312.4	72066.8	88491.2	121205	148594	0	92608.6	81376.7	91753.7	180703	172190	183566	12425.8	15649	61230.8	154212	78201.3	117185	0.103833	0.590556	-1.69332	All_2 months down vs All_baseline
G2XKQ0	Small ubiquitin-related modifier 5 OS=Homo sapiens OX=9606 GN=SUMO1P1 PE=1 SV=2	SUMO1P1	948629	1.07701e+06	944100	1.05223e+06	891490	971605	1.2498e+06	1.22793e+06	1.27356e+06	998552	1.15136e+06	957420	1.19063e+06	1.32602e+06	2.24259e+06	587545	664212	748982	567159	580503	634221	946906	968110	980334	829701	989727	820718	0.104474	0.828059	-1.20764	All_2 months down vs All_baseline
Q8TDZ2	[F-actin]-monooxygenase MICAL1 OS=Homo sapiens OX=9606 GN=MICAL1 PE=1 SV=2	MICAL1	229567	540288	542728	568959	468810	523507	544075	555363	567662	228077	260208	221234	438962	439541	447149	347932	332630	354403	275774	270960	279506	367751	371684	375846	272906	245233	260783	0.104506	0.8146	-1.2276	All_2 months down vs All_baseline
P04440	HLA class II histocompatibility antigen, DP beta 1 chain OS=Homo sapiens OX=9606 GN=HLA-DPB1 PE=1 SV=1	HLA-DPB1	2.17704e+06	2.15777e+06	2.26276e+06	2.99977e+06	3.00799e+06	3.24746e+06	2.85667e+06	2.94015e+06	2.93573e+06	3.20377e+06	3.30418e+06	3.24503e+06	5.57729e+06	5.59064e+06	7.7546e+06	3.1002e+06	3.28083e+06	3.4033e+06	2.85656e+06	2.85104e+06	2.8853e+06	4.95026e+06	5.26907e+06	5.10568e+06	1.80747e+06	1.97413e+06	1.93048e+06	0.104768	1.255	1.255	All_2 months up vs All_baseline
O75306	NADH dehydrogenase [ubiquinone] iron-sulfur protein 2, mitochondrial OS=Homo sapiens OX=9606 GN=NDUFS2 PE=1 SV=2	NDUFS2	753883	826818	891926	579153	445624	517257	557638	567803	571459	1.14845e+06	1.34338e+06	1.12413e+06	1.29914e+06	1.4301e+06	1.38615e+06	274064	285233	296684	196911	183687	173918	999172	1.2767e+06	1.34923e+06	290579	181451	276426	0.104771	0.632443	-1.58117	All_2 months down vs All_baseline
Q96KP4	Cytosolic non-specific dipeptidase OS=Homo sapiens OX=9606 GN=CNDP2 PE=1 SV=2	CNDP2	3.74338e+06	3.79824e+06	3.40313e+06	4.81474e+06	3.40257e+06	3.74566e+06	3.21673e+06	3.22633e+06	3.7158e+06	1.05687e+06	1.06879e+06	1.01434e+06	2.01642e+06	1.97165e+06	2.01734e+06	3.36354e+06	3.20957e+06	3.22082e+06	1.60357e+06	1.63679e+06	1.64888e+06	1.83639e+06	2.01558e+06	2.14627e+06	1.87716e+06	1.42307e+06	1.3815e+06	0.105172	0.752941	-1.32813	All_2 months down vs All_baseline
O00567	Nucleolar protein 56 OS=Homo sapiens OX=9606 GN=NOP56 PE=1 SV=4	NOP56	1.64895e+06	1.68099e+06	1.50741e+06	2.22263e+06	2.04715e+06	2.27698e+06	2.21396e+06	2.12059e+06	2.16158e+06	4.08413e+06	4.29672e+06	4.05915e+06	2.47451e+06	2.5358e+06	3.32539e+06	3.736e+06	3.65155e+06	3.98361e+06	4.21559e+06	4.26368e+06	4.36893e+06	1.54811e+06	1.64333e+06	1.5188e+06	3.39213e+06	3.72168e+06	3.50006e+06	0.106435	1.27109	1.27109	All_2 months up vs All_baseline
Q30154	HLA class II histocompatibility antigen, DR beta 5 chain OS=Homo sapiens OX=9606 GN=HLA-DRB5 PE=1 SV=1	HLA-DRB5	3.59276e+06	3.73399e+06	3.23833e+06	3.16467e+06	2.2137e+06	2.01116e+06	1.52364e+06	1.50587e+06	1.53551e+06	6.96491e+06	7.58414e+06	7.3066e+06	1.74561e+07	1.72749e+07	2.10804e+07	2.54499e+06	2.45884e+06	2.35184e+06	1.71926e+06	1.72487e+06	1.68646e+06	1.98269e+07	2.04453e+07	2.03241e+07	3.40024e+06	3.59763e+06	3.41046e+06	0.106499	1.79363	1.79363	All_2 months up vs All_baseline
P34910	Protein EVI2B OS=Homo sapiens OX=9606 GN=EVI2B PE=1 SV=2	EVI2B	1.58505e+06	1.81492e+06	2.06262e+06	1.36833e+06	2.08469e+06	2.00487e+06	2.49074e+06	2.46875e+06	2.62383e+06	1.4869e+06	1.68468e+06	1.39783e+06	3.52219e+06	3.56349e+06	1.91339e+06	1.31899e+06	1.35108e+06	1.4009e+06	891185	870490	869686	2.0574e+06	2.17639e+06	2.15622e+06	892084	719892	805972	0.106721	0.758853	-1.31778	All_2 months down vs All_baseline
P42331	Rho GTPase-activating protein 25 OS=Homo sapiens OX=9606 GN=ARHGAP25 PE=1 SV=2	ARHGAP25	133406	136609	61822	298414	303690	267801	187328	157712	179229	35692.8	30356.5	22945.8	18029.1	15323.1	7729.01	172590	191732	181806	48408.8	66735.5	61180.9	44454.9	66182.5	85664	96901.4	113844	85373.9	0.106836	0.548256	-1.82397	All_2 months down vs All_baseline
Q2M389	WASH complex subunit 4 OS=Homo sapiens OX=9606 GN=WASHC4 PE=1 SV=2	WASHC4	316158	352603	316285	248120	207277	207946	213266	206245	216746	202319	253151	217766	287578	291065	255298	190998	193464	184688	108238	88365.1	98089.6	322407	348111	316871	136955	185873	128951	0.107071	0.788194	-1.26872	All_2 months down vs All_baseline
Q9BXB4	Oxysterol-binding protein-related protein 11 OS=Homo sapiens OX=9606 GN=OSBPL11 PE=1 SV=2	OSBPL11	215858	261544	220350	404383	252490	280239	238155	225824	214370	102322	85051.3	93723.1	148479	211563	0	172698	131447	207911	114281	101490	96254.8	152160	132613	174797	210948	178494	179862	0.107761	0.77943	-1.28299	All_2 months down vs All_baseline
O15031	Plexin-B2 OS=Homo sapiens OX=9606 GN=PLXNB2 PE=1 SV=3	PLXNB2	321895	284681	250632	368103	92948.3	46258.4	200468	182994	225828	383660	208592	354133	406249	454126	49390.9	102565	119210	79475.1	34425.8	23118.7	29365.4	312811	321183	286869	153437	147353	178721	0.107935	0.581482	-1.71974	All_2 months down vs All_baseline
P61106	Ras-related protein Rab-14 OS=Homo sapiens OX=9606 GN=RAB14 PE=1 SV=4	RAB14	1.16093e+06	1.30412e+06	1.21165e+06	702949	1.02098e+06	1.1975e+06	941511	957514	892090	1.44589e+06	1.33706e+06	1.30377e+06	1.76462e+06	1.81385e+06	1.22209e+06	1.00709e+06	1.03672e+06	1.01944e+06	1.53857e+06	1.40321e+06	1.52815e+06	1.70856e+06	2.00512e+06	1.85416e+06	762811	986592	886604	0.1083	1.1902	1.1902	All_2 months up vs All_baseline
P36405	ADP-ribosylation factor-like protein 3 OS=Homo sapiens OX=9606 GN=ARL3 PE=1 SV=2	ARL3	381553	48866.2	296559	328272	410185	375610	221172	153316	299969	12488	16731.9	13241.4	49882.3	54345.9	399.383	237439	239657	227317	97659.6	42130.6	30943	123372	115091	25453.1	297.251	351055	937.683	0.109019	0.278814	-3.58662	All_2 months down vs All_baseline
Q9P2J5	Leucine--tRNA ligase, cytoplasmic OS=Homo sapiens OX=9606 GN=LARS PE=1 SV=2	LARS	142513	142238	133857	153151	265512	287697	329760	285346	338576	54315.1	51010.8	44048	99257.3	104382	147699	135140	172357	162118	57904.5	93004.4	77381.4	77184.2	75990.3	67726.4	104036	99287.1	181330	0.109185	0.695987	-1.43681	All_2 months down vs All_baseline
P07814	Bifunctional glutamate/proline--tRNA ligase OS=Homo sapiens OX=9606 GN=EPRS PE=1 SV=5	EPRS	1.15598e+06	1.21208e+06	1.2033e+06	1.02246e+06	1.09831e+06	1.28942e+06	860698	855310	755505	642361	687958	619593	604120	619906	364456	1.15329e+06	1.09328e+06	936818	566750	533941	587301	1.09707e+06	1.22584e+06	1.11019e+06	766376	573061	675230	0.109324	0.811643	-1.23207	All_2 months down vs All_baseline
Q9NPA8	Transcription and mRNA export factor ENY2 OS=Homo sapiens OX=9606 GN=ENY2 PE=1 SV=1	ENY2	814815	804338	790518	731292	711358	890493	1.00153e+06	983577	743593	680404	836641	689358	1.00224e+06	970354	0	550657	557510	451634	538746	480689	484020	1.01385e+06	1.22927e+06	1.28633e+06	584233	312627	392602	0.109505	0.799996	-1.25001	All_2 months down vs All_baseline
Q9NZB2	Constitutive coactivator of PPAR-gamma-like protein 1 OS=Homo sapiens OX=9606 GN=FAM120A PE=1 SV=2	FAM120A	187642	223006	397829	300189	202169	219024	266158	247930	238785	157312	155891	144351	202804	208334	34525.3	188663	177494	179356	156163	164232	165512	184163	159654	204643	203446	251433	246927	0.109929	0.774696	-1.29083	All_2 months down vs All_baseline
Q9BZH6	WD repeat-containing protein 11 OS=Homo sapiens OX=9606 GN=WDR11 PE=1 SV=1	WDR11	289636	184432	274076	151690	227699	194921	69574	89047.1	72845.7	298955	278390	253551	165102	165833	245375	237695	244883	221712	36025.8	30466.3	36219.5	123059	231019	170745	105416	47373.3	88286.2	0.109991	0.64587	-1.5483	All_2 months down vs All_baseline
P43034	Platelet-activating factor acetylhydrolase IB subunit alpha OS=Homo sapiens OX=9606 GN=PAFAH1B1 PE=1 SV=2	PAFAH1B1	371411	348219	325191	699412	593315	654224	636448	613414	598877	61559.2	67689.6	82200.1	129212	175536	76713.4	300899	311519	334802	269935	268459	296563	116462	80126.6	121651	256552	253878	278198	0.110144	0.624339	-1.60169	All_2 months down vs All_baseline
P01920	HLA class II histocompatibility antigen, DQ beta 1 chain OS=Homo sapiens OX=9606 GN=HLA-DQB1 PE=1 SV=2	HLA-DQB1	72483.6	99069	149512	64213	13891.6	4857.02	44494.6	58606.9	64200.7	79054.4	53088.6	120917	409413	603040	421579	10994.8	5291.94	2299.89	99276.2	126744	115559	796223	759831	487735	246904	246212	330196	0.110642	2.64363	2.64363	All_2 months up vs All_baseline
Q9UNN5	FAS-associated factor 1 OS=Homo sapiens OX=9606 GN=FAF1 PE=1 SV=2	FAF1	0	0	30844.1	0	40064	0	123204	97071.3	119154	0	0	0	0	0	31454.7	0	0	0	23610.6	0	0	0	0	0	0	0	0	0.110912	0.385697	-2.59271	All_2 months down vs All_baseline
Q13395	Probable methyltransferase TARBP1 OS=Homo sapiens OX=9606 GN=TARBP1 PE=1 SV=1	TARBP1	193412	119017	478986	1.1899e+06	926274	1.13331e+06	154064	149217	179247	3.95389e+06	4.03487e+06	3.89201e+06	288730	393210	1.35818e+06	1.96561e+06	2.00625e+06	2.08823e+06	710926	718160	709160	1.43157e+06	1.54386e+06	1.41244e+06	2.35755e+06	2.3982e+06	2.42431e+06	0.111216	1.95286	1.95286	All_2 months up vs All_baseline
P42566	Epidermal growth factor receptor substrate 15 OS=Homo sapiens OX=9606 GN=EPS15 PE=1 SV=2	EPS15	250675	264112	258123	239544	269899	304453	414187	402652	421209	214353	228005	225685	319692	328257	246563	192272	220529	238651	208174	207273	216853	209582	205284	197916	319431	317432	320013	0.111318	0.865698	-1.15514	All_2 months down vs All_baseline
Q00169	Phosphatidylinositol transfer protein alpha isoform OS=Homo sapiens OX=9606 GN=PITPNA PE=1 SV=2	PITPNA	54647.1	13976.8	92891.7	140751	301128	368037	840173	840897	1.088e+06	24051.6	21677	43107.9	65752.5	112801	0	56434.9	15436.4	18012.4	17637	23602.2	82051.3	0	16906.5	43505.3	130725	301726	268698	0.112124	0.42005	-2.38067	All_2 months down vs All_baseline
Q13247	Serine/arginine-rich splicing factor 6 OS=Homo sapiens OX=9606 GN=SRSF6 PE=1 SV=2	SRSF6	1.97861e+06	1.91675e+06	1.75481e+06	1.85813e+06	1.37671e+06	1.48902e+06	1.46445e+06	1.49464e+06	1.49401e+06	2.45932e+06	2.58126e+06	2.45143e+06	2.5825e+06	2.70645e+06	2.08723e+06	1.16679e+06	1.17547e+06	1.234e+06	813563	838457	808935	1.95772e+06	2.15624e+06	2.17958e+06	1.28819e+06	1.24601e+06	1.43868e+06	0.112453	0.803322	-1.24483	All_2 months down vs All_baseline
O95373	Importin-7 OS=Homo sapiens OX=9606 GN=IPO7 PE=1 SV=1	IPO7	173527	164497	59465.9	0	43577.4	86546.9	62262	71430.8	70441.4	0	7480.28	0	27328.9	9412.51	0	32726.7	41538.8	25261.3	53123	42458.1	21050.5	25759.5	41091.9	52208.3	67874.7	82256.4	80399.2	0.11263	0.596083	-1.67762	All_2 months down vs All_baseline
P82979	SAP domain-containing ribonucleoprotein OS=Homo sapiens OX=9606 GN=SARNP PE=1 SV=3	SARNP	756558	767052	791294	926330	990658	1.22189e+06	1.56744e+06	1.44754e+06	1.57446e+06	442110	458581	436401	874116	836187	1.13132e+06	592247	593405	628761	570576	565997	568085	702891	658567	693144	698815	729765	697796	0.113522	0.802728	-1.24575	All_2 months down vs All_baseline
P84103	Serine/arginine-rich splicing factor 3 OS=Homo sapiens OX=9606 GN=SRSF3 PE=1 SV=1	SRSF3	4.50435e+06	4.36359e+06	4.18949e+06	3.53699e+06	2.47841e+06	2.99343e+06	1.75109e+06	1.74392e+06	1.80387e+06	3.33986e+06	3.41803e+06	3.1978e+06	2.49634e+06	2.80721e+06	527488	2.48368e+06	2.54256e+06	2.49953e+06	1.51372e+06	1.61904e+06	1.53587e+06	3.91144e+06	4.40206e+06	3.65471e+06	2.29621e+06	2.21546e+06	2.30698e+06	0.114383	0.754227	-1.32586	All_2 months down vs All_baseline
P49189	4-trimethylaminobutyraldehyde dehydrogenase OS=Homo sapiens OX=9606 GN=ALDH9A1 PE=1 SV=3	ALDH9A1	921755	880105	1.11657e+06	1.10237e+06	1.52258e+06	1.55482e+06	997304	1.06554e+06	1.25049e+06	736238	828336	774372	1.11926e+06	1.52803e+06	1.27037e+06	1.11568e+06	1.07952e+06	1.15692e+06	589556	576809	597779	861308	983426	900876	548861	609084	561235	0.114623	0.82299	-1.21508	All_2 months down vs All_baseline
P00751	Complement factor B OS=Homo sapiens OX=9606 GN=CFB PE=1 SV=2	CFB	4.68889e+06	1.8279e+06	4.8044e+06	564.475	3.18623e+06	3.5513e+06	211748	220648	17458.5	5.76926e+06	4.25741e+06	5.42002e+06	4.27719e+06	4.78799e+06	6.61932e+06	2.76894e+06	4.62515e+06	3.29974e+06	791714	925757	593101	4.54205e+06	3.77686e+06	4.0963e+06	2.09222e+06	2.2048e+06	2.43639e+06	0.11472	3.53402	3.53402	All_2 months up vs All_baseline
Q01433	AMP deaminase 2 OS=Homo sapiens OX=9606 GN=AMPD2 PE=1 SV=2	AMPD2	138091	154350	101408	169947	166094	220772	290474	345702	274002	45235.2	62181	49404.3	53253.9	67043.5	22400.6	118322	138780	140208	162472	139517	160424	63189.3	74430.8	83458.4	129490	89407.9	139151	0.114855	0.679934	-1.47073	All_2 months down vs All_baseline
Q9H665	IGF-like family receptor 1 OS=Homo sapiens OX=9606 GN=IGFLR1 PE=1 SV=1	IGFLR1	4538.84	1741.42	14898.1	772.623	3640.02	16367.1	462.18	5688.16	4253.01	15036.8	1824.59	0	126880	91961	0	23261.9	23915.9	11046.4	0	164.874	2703.4	63131.5	72530	77498.2	4819.37	328.664	0	0.114975	3.45943	3.45943	All_2 months up vs All_baseline
P07339	Cathepsin D OS=Homo sapiens OX=9606 GN=CTSD PE=1 SV=1	CTSD	9.0152e+06	9.9632e+06	9.52386e+06	7.16577e+06	3.58062e+06	5.02906e+06	3.4956e+06	3.61712e+06	3.6368e+06	7.96778e+06	7.69981e+06	7.65218e+06	9.19231e+06	9.02927e+06	2.00302e+06	3.02164e+06	2.78375e+06	2.71458e+06	2.96809e+06	2.05448e+06	3.1045e+06	9.45474e+06	9.68302e+06	8.98586e+06	4.03576e+06	3.82357e+06	4.04909e+06	0.115034	0.718467	-1.39185	All_2 months down vs All_baseline
Q9P289	Serine/threonine-protein kinase 26 OS=Homo sapiens OX=9606 GN=STK26 PE=1 SV=2	STK26	342070	297450	354030	271182	471000	588671	888866	863272	860987	166327	72712	120018	503852	519615	98002.9	222988	253599	331418	188191	191384	191440	160490	172841	145073	266167	259700	290918	0.115093	0.671995	-1.48811	All_2 months down vs All_baseline
Q5SSJ5	Heterochromatin protein 1-binding protein 3 OS=Homo sapiens OX=9606 GN=HP1BP3 PE=1 SV=1	HP1BP3	4.57833e+06	4.50079e+06	4.19071e+06	3.74097e+06	2.32786e+06	2.64619e+06	2.76395e+06	2.79069e+06	2.84917e+06	5.09827e+06	4.65866e+06	4.68702e+06	6.06211e+06	6.42793e+06	2.37605e+06	1.92067e+06	1.87486e+06	1.92821e+06	1.33857e+06	1.3564e+06	1.37311e+06	4.59961e+06	4.83203e+06	4.99239e+06	2.53258e+06	2.74401e+06	2.59396e+06	0.115673	0.752396	-1.32909	All_2 months down vs All_baseline
O00483	Cytochrome c oxidase subunit NDUFA4 OS=Homo sapiens OX=9606 GN=NDUFA4 PE=1 SV=1	NDUFA4	5.69469e+06	5.47685e+06	5.37784e+06	6.6128e+06	5.25276e+06	5.75718e+06	4.63871e+06	4.56616e+06	4.72503e+06	5.20745e+06	4.67909e+06	5.07001e+06	6.74321e+06	7.22367e+06	7.91494e+06	2.4825e+06	2.43648e+06	2.30009e+06	3.24399e+06	3.37377e+06	3.29791e+06	5.62757e+06	5.65787e+06	5.75125e+06	4.60315e+06	3.9341e+06	4.74831e+06	0.115731	0.820592	-1.21863	All_2 months down vs All_baseline
P49736	DNA replication licensing factor MCM2 OS=Homo sapiens OX=9606 GN=MCM2 PE=1 SV=4	MCM2	397106	421814	386453	48765.4	196166	277061	350113	347475	345905	82732.9	81676.7	78768.2	111141	105336	4241.59	171933	152010	175565	194520	189076	212290	109279	75142.8	70758.8	162049	190785	192190	0.115998	0.567326	-1.76265	All_2 months down vs All_baseline
P09917	Arachidonate 5-lipoxygenase OS=Homo sapiens OX=9606 GN=ALOX5 PE=1 SV=2	ALOX5	2.23975e+06	2.19115e+06	2.19791e+06	2.04492e+06	1.57e+06	1.74735e+06	1.34994e+06	1.3083e+06	1.23308e+06	2.73746e+06	2.80542e+06	2.73931e+06	5.42461e+06	5.17117e+06	6.37075e+06	1.96111e+06	1.92453e+06	1.87823e+06	1.37653e+06	1.33576e+06	1.28178e+06	5.82923e+06	5.95795e+06	5.74344e+06	1.7732e+06	1.77058e+06	1.54528e+06	0.116887	1.39257	1.39257	All_2 months up vs All_baseline
P41250	Glycine--tRNA ligase OS=Homo sapiens OX=9606 GN=GARS PE=1 SV=3	GARS	223700	301978	249636	326999	387742	389539	3838.68	4011.13	85479	10406	5158.66	536.495	97457.7	76502.4	91542	214218	200654	155603	118145	134848	93232.3	42072.4	88050.7	31558.5	240578	257732	234864	0.116986	2.79179	2.79179	All_2 months up vs All_baseline
P40306	Proteasome subunit beta type-10 OS=Homo sapiens OX=9606 GN=PSMB10 PE=1 SV=1	PSMB10	2.16635e+06	2.43818e+06	1.82369e+06	1.97908e+06	1.29004e+06	1.2762e+06	1.48409e+06	1.50848e+06	1.5079e+06	469719	482885	433128	630921	603508	1.15414e+06	1.52847e+06	1.56302e+06	1.42837e+06	764597	737670	852585	804367	917636	873655	810263	841982	712007	0.116994	0.744977	-1.34232	All_2 months down vs All_baseline
Q13423	NAD(P) transhydrogenase, mitochondrial OS=Homo sapiens OX=9606 GN=NNT PE=1 SV=3	NNT	3.6835e+06	3.88253e+06	3.4011e+06	2.50801e+06	1.84912e+06	2.04711e+06	2.54582e+06	2.39883e+06	2.53633e+06	5.40543e+06	5.55039e+06	5.87388e+06	6.51177e+06	6.40005e+06	4.28422e+06	1.43159e+06	1.52978e+06	1.37822e+06	1.3316e+06	1.43218e+06	1.374e+06	5.22293e+06	5.36033e+06	5.43023e+06	586453	600333	618922	0.117275	0.635271	-1.57413	All_2 months down vs All_baseline
O60488	Long-chain-fatty-acid--CoA ligase 4 OS=Homo sapiens OX=9606 GN=ACSL4 PE=1 SV=2	ACSL4	164515	146669	146903	271096	191223	196410	244315	236561	209231	101520	121392	85906.3	223015	254198	236441	205375	176031	190918	170195	157323	167239	251260	265954	287752	158708	169411	150146	0.11871	1.19792	1.19792	All_2 months up vs All_baseline
Q8N201	Integrator complex subunit 1 OS=Homo sapiens OX=9606 GN=INTS1 PE=1 SV=2	INTS1	69955.5	69429.3	57405.2	8372.39	22643.4	28140.8	60334.1	63656.1	55572.1	61212.1	62384.4	34244.5	79953.6	91006.4	9263.57	20826.8	18675	21080.3	22749.1	11952.5	33688.9	74056	75259.7	78223.9	11849.9	13255.1	3609.97	0.118776	0.591077	-1.69183	All_2 months down vs All_baseline
Q5H9R7	Serine/threonine-protein phosphatase 6 regulatory subunit 3 OS=Homo sapiens OX=9606 GN=PPP6R3 PE=1 SV=2	PPP6R3	63260.8	35427	38704.7	212613	83421.5	35697.8	145910	152883	142622	21558.8	21532	2983.84	30139.6	43860.5	920.454	38293.3	22281.8	43145.3	26987.3	29109.8	33881.8	18751.6	34784.7	6441.96	36832.9	54425.6	80774.7	0.119636	0.495779	-2.01703	All_2 months down vs All_baseline
O43660	Pleiotropic regulator 1 OS=Homo sapiens OX=9606 GN=PLRG1 PE=1 SV=1	PLRG1	603426	665268	506827	542989	386409	399551	418227	407892	416314	322184	365034	404648	711078	722245	34309	198903	149226	208539	194869	199660	191296	709733	799570	828326	286329	306627	318416	0.11966	0.663445	-1.50729	All_2 months down vs All_baseline
Q92835	Phosphatidylinositol 3,4,5-trisphosphate 5-phosphatase 1 OS=Homo sapiens OX=9606 GN=INPP5D PE=1 SV=2	INPP5D	296954	315900	340610	639125	471475	555172	685234	701400	660620	188333	160200	152603	251830	265380	212414	259647	312170	341320	186216	251547	253587	354273	421157	348118	371625	229060	384171	0.120355	0.768286	-1.3016	All_2 months down vs All_baseline
Q13555	Calcium/calmodulin-dependent protein kinase type II subunit gamma OS=Homo sapiens OX=9606 GN=CAMK2G PE=1 SV=4	CAMK2G	271366	298932	245531	117515	183914	255976	219310	242027	237279	166977	181114	180291	285060	292364	377069	99045.4	100326	115521	86136.9	93451.3	80937.8	239923	258310	243269	163361	144375	164979	0.120713	0.769231	-1.3	All_2 months down vs All_baseline
Q14011	Cold-inducible RNA-binding protein OS=Homo sapiens OX=9606 GN=CIRBP PE=1 SV=1	CIRBP	0	0	0	2426.47	337694	339234	262071	302929	284445	0	0	0	0	0	0	0	0	0	111310	106573	112748	0	186.868	15.795	24128.2	0	34265	0.120766	0.062744	-15.9378	All_2 months down vs All_baseline
Q8IYS1	Peptidase M20 domain-containing protein 2 OS=Homo sapiens OX=9606 GN=PM20D2 PE=1 SV=2	PM20D2	0	7143.59	0	57312.5	16053	15435	24793.3	9628.5	20338.2	0	6191.9	0	0	0	8133.63	4965.87	5566.89	7256.79	13600.2	11066.8	1316.78	0	0	382.622	34955.3	5073.97	41626.9	0.121129	0.425676	-2.34921	All_2 months down vs All_baseline
P62316	Small nuclear ribonucleoprotein Sm D2 OS=Homo sapiens OX=9606 GN=SNRPD2 PE=1 SV=1	SNRPD2	2.65105e+06	2.7543e+06	2.60778e+06	2.05561e+06	1.82616e+06	1.90862e+06	2.64285e+06	2.57786e+06	2.36286e+06	2.17769e+06	2.39152e+06	1.91141e+06	3.39457e+06	3.14444e+06	4.4884e+06	1.3611e+06	1.26926e+06	1.33724e+06	949170	1.06356e+06	1.06114e+06	2.63018e+06	2.64369e+06	2.59279e+06	1.54082e+06	1.52119e+06	1.59665e+06	0.121235	0.791704	-1.2631	All_2 months down vs All_baseline
Q9BXP5	Serrate RNA effector molecule homolog OS=Homo sapiens OX=9606 GN=SRRT PE=1 SV=1	SRRT	1.06026e+06	1.27761e+06	1.22972e+06	614498	775484	936902	818439	841512	788622	1.10515e+06	1.09879e+06	1.12546e+06	1.02202e+06	1.13705e+06	731740	792383	818791	874600	552136	555539	510288	1.10571e+06	1.1105e+06	1.19772e+06	720780	737680	759839	0.121366	0.854348	-1.17048	All_2 months down vs All_baseline
Q5JTH9	RRP12-like protein OS=Homo sapiens OX=9606 GN=RRP12 PE=1 SV=2	RRP12	14748.4	13051.6	27042.3	4176.56	14466.8	22234.1	42356	40529.8	39013.6	2614.01	8180.51	19501.4	9051.43	10320.9	0	8231.45	10340.6	13822.3	20382.4	22824.3	17602.5	9965.54	4316.04	6017.6	3479.75	8255.81	0	0.122816	0.624727	-1.6007	All_2 months down vs All_baseline
P62424	60S ribosomal protein L7a OS=Homo sapiens OX=9606 GN=RPL7A PE=1 SV=2	RPL7A	6.37805e+06	6.63071e+06	6.65199e+06	6.64364e+06	5.78352e+06	6.21538e+06	6.15482e+06	5.98171e+06	6.17414e+06	6.87529e+06	6.9053e+06	6.80292e+06	9.62227e+06	9.98341e+06	7.0714e+06	4.83382e+06	4.62703e+06	4.79716e+06	3.47882e+06	3.371e+06	3.19902e+06	6.98265e+06	6.95498e+06	7.15518e+06	4.67634e+06	5.01396e+06	4.84173e+06	0.122817	0.84678	-1.18094	All_2 months down vs All_baseline
P11021	Endoplasmic reticulum chaperone BiP OS=Homo sapiens OX=9606 GN=HSPA5 PE=1 SV=2	HSPA5	1.96916e+07	2.08163e+07	1.76349e+07	2.62808e+07	2.03395e+07	2.19627e+07	1.87505e+07	1.87438e+07	1.8491e+07	1.71061e+07	1.81165e+07	1.72314e+07	3.46137e+07	3.61293e+07	5.47951e+07	2.24374e+07	2.25055e+07	2.30103e+07	1.50571e+07	1.5508e+07	1.53148e+07	3.03375e+07	3.22971e+07	3.26018e+07	1.54993e+07	1.70071e+07	1.64975e+07	0.122964	1.21354	1.21354	All_2 months up vs All_baseline
P49257	Protein ERGIC-53 OS=Homo sapiens OX=9606 GN=LMAN1 PE=1 SV=2	LMAN1	1.78897e+06	1.77169e+06	1.58965e+06	1.29629e+06	974372	923577	1.01601e+06	1.01989e+06	984897	1.50348e+06	1.40567e+06	1.46589e+06	1.7198e+06	1.74207e+06	227405	765458	679826	692156	691081	699377	672810	1.7329e+06	1.96113e+06	2.04759e+06	991571	956833	951943	0.123134	0.748618	-1.3358	All_2 months down vs All_baseline
P13804	Electron transfer flavoprotein subunit alpha, mitochondrial OS=Homo sapiens OX=9606 GN=ETFA PE=1 SV=1	ETFA	3.80704e+06	3.62446e+06	4.1515e+06	3.57884e+06	3.381e+06	3.52997e+06	2.4562e+06	2.6017e+06	2.37263e+06	4.81476e+06	4.72794e+06	4.10616e+06	5.4002e+06	5.4524e+06	5.95588e+06	3.7189e+06	3.45742e+06	3.45078e+06	3.71872e+06	3.4653e+06	3.86516e+06	5.66193e+06	5.75687e+06	5.42577e+06	2.95772e+06	2.86722e+06	2.8619e+06	0.123265	1.17417	1.17417	All_2 months up vs All_baseline
Q16576	Histone-binding protein RBBP7 OS=Homo sapiens OX=9606 GN=RBBP7 PE=1 SV=1	RBBP7	969391	970754	1.02181e+06	1.33562e+06	995708	1.03013e+06	1.19978e+06	1.13839e+06	1.25209e+06	651632	619057	631838	962429	1.00502e+06	1.60767e+06	710775	630043	718243	527200	596459	555306	1.05372e+06	1.1319e+06	1.13244e+06	598852	596186	700070	0.123734	0.828041	-1.20767	All_2 months down vs All_baseline
P32455	Guanylate-binding protein 1 OS=Homo sapiens OX=9606 GN=GBP1 PE=1 SV=2	GBP1	156392	164179	114109	304336	241220	247089	187743	176989	185818	18888.4	20675.3	15544	39678.2	42795.2	36329.6	103613	113310	90090.1	65133.9	35832.5	53245.1	79073.5	77221.6	73486.5	92271.2	80582.7	65769.9	0.123993	0.619075	-1.61531	All_2 months down vs All_baseline
P30049	ATP synthase subunit delta, mitochondrial OS=Homo sapiens OX=9606 GN=ATP5F1D PE=1 SV=2	ATP5F1D	4.38434e+06	4.63332e+06	3.87939e+06	3.42616e+06	2.44374e+06	2.53379e+06	3.91696e+06	3.74166e+06	4.00175e+06	5.32361e+06	5.26802e+06	5.99881e+06	8.77098e+06	9.5907e+06	9.63054e+06	1.06954e+06	1.36202e+06	1.16936e+06	1.1248e+06	1.06942e+06	1.09681e+06	5.28083e+06	5.70702e+06	5.73824e+06	1.62756e+06	1.85318e+06	1.82792e+06	0.12428	0.65241	-1.53278	All_2 months down vs All_baseline
Q9UBQ0	Vacuolar protein sorting-associated protein 29 OS=Homo sapiens OX=9606 GN=VPS29 PE=1 SV=1	VPS29	654981	664853	616356	729742	357512	229860	692486	692401	698710	125670	262109	214007	500857	470334	1649.19	204897	240807	221682	326647	376784	381791	264577	242395	301569	264428	311900	346336	0.124887	0.506424	-1.97463	All_2 months down vs All_baseline
P41240	Tyrosine-protein kinase CSK OS=Homo sapiens OX=9606 GN=CSK PE=1 SV=1	CSK	1.08288e+06	1.14651e+06	1.08357e+06	1.10795e+06	1.38566e+06	1.4734e+06	1.72716e+06	1.72156e+06	1.72631e+06	327069	307576	308062	856162	981752	738343	754004	794065	795274	513857	497450	484685	669120	658981	603382	780877	812130	775402	0.125202	0.744066	-1.34397	All_2 months down vs All_baseline
P00846	ATP synthase subunit a OS=Homo sapiens OX=9606 GN=MT-ATP6 PE=1 SV=1	MT-ATP6	1.6898e+06	1.64777e+06	1.49103e+06	1.52217e+06	1.58778e+06	1.81503e+06	1.39064e+06	1.41636e+06	1.36568e+06	2.23927e+06	2.24322e+06	2.31444e+06	2.32145e+06	2.23052e+06	2.18969e+06	1.00754e+06	1.08196e+06	927163	762680	741945	727579	2.4882e+06	2.48022e+06	2.53483e+06	1.06619e+06	994044	899886	0.125322	0.782604	-1.27779	All_2 months down vs All_baseline
P68400	Casein kinase II subunit alpha OS=Homo sapiens OX=9606 GN=CSNK2A1 PE=1 SV=1	CSNK2A1	505728	380596	292546	501749	221666	204812	120691	131539	112598	116108	80772.8	101528	59675.9	74473.4	22057.2	96344	125968	106680	126827	145149	130534	371800	331385	456133	93914.6	110549	126603	0.125374	0.648522	-1.54197	All_2 months down vs All_baseline
P14868	Aspartate--tRNA ligase, cytoplasmic OS=Homo sapiens OX=9606 GN=DARS PE=1 SV=2	DARS	1.17489e+06	1.19414e+06	1.09724e+06	1.10955e+06	816342	751663	720961	793194	785837	469127	390360	450759	859715	844519	67775.8	825093	816028	786317	240450	185850	209540	727130	739399	709313	772564	865172	771808	0.126054	0.675463	-1.48047	All_2 months down vs All_baseline
P30566	Adenylosuccinate lyase OS=Homo sapiens OX=9606 GN=ADSL PE=1 SV=2	ADSL	516187	503502	460066	633990	540051	623274	651397	636963	631113	174337	216899	218400	273788	259548	191996	495040	492856	505607	323748	361086	361652	280080	268179	272133	470984	446330	418818	0.126089	0.785856	-1.2725	All_2 months down vs All_baseline
O43252	Bifunctional 3'-phosphoadenosine 5'-phosphosulfate synthase 1 OS=Homo sapiens OX=9606 GN=PAPSS1 PE=1 SV=2	PAPSS1	461276	439896	420818	411558	419180	458657	412258	385659	348051	25883.8	26525.9	15272.9	301578	279562	531672	529844	531113	519228	204472	218629	336013	271206	271619	328239	385115	427660	371827	0.126748	1.75703	1.75703	All_2 months up vs All_baseline
Q9Y4Z0	U6 snRNA-associated Sm-like protein LSm4 OS=Homo sapiens OX=9606 GN=LSM4 PE=1 SV=1	LSM4	327029	517990	322785	235862	207453	222494	290680	392536	311364	208983	229547	218450	359830	353212	95665.4	213068	190714	184858	199258	218262	171249	361673	364864	514641	134759	114545	159028	0.127557	0.778944	-1.28379	All_2 months down vs All_baseline
P78356	Phosphatidylinositol 5-phosphate 4-kinase type-2 beta OS=Homo sapiens OX=9606 GN=PIP4K2B PE=1 SV=1	PIP4K2B	1087.06	993.908	818.22	1730.98	1046.43	3123.48	4176.64	7469.69	3196.74	409.795	313.604	361.804	806.257	896.014	0	754.698	921.963	876.477	276.402	1841.03	384.089	705.408	814.317	680.181	1022.21	1224.98	1146.89	0.12768	0.619764	-1.61352	All_2 months down vs All_baseline
Q9Y3B3	Transmembrane emp24 domain-containing protein 7 OS=Homo sapiens OX=9606 GN=TMED7 PE=1 SV=2	TMED7	1.11011e+06	1.19533e+06	1.20557e+06	537107	432118	444987	337626	331072	361252	1.10241e+06	1.10493e+06	1.19866e+06	1.38109e+06	1.41577e+06	1.57444e+06	403919	440308	427654	43346.6	41058.5	45754.2	1.35312e+06	1.39781e+06	1.40991e+06	104733	142320	136149	0.127857	0.503335	-1.98675	All_2 months down vs All_baseline
P80511	Protein S100-A12 OS=Homo sapiens OX=9606 GN=S100A12 PE=1 SV=2	S100A12	888832	877086	734320	384677	772580	779141	62239.9	57686.6	50929.4	40956.1	28113.7	23286	87081.5	90253.4	67087.2	204141	204566	196370	544831	571558	542187	5.68932e+06	5.38243e+06	5.88332e+06	297507	292997	265376	0.1281	2.49926	2.49926	All_2 months up vs All_baseline
Q9H254	Spectrin beta chain, non-erythrocytic 4 OS=Homo sapiens OX=9606 GN=SPTBN4 PE=1 SV=2	SPTBN4	1.24344e+06	1.28548e+06	1.29724e+06	1.28593e+06	896909	1.02767e+06	639984	616908	644912	3.49081e+06	4.07781e+06	4.31291e+06	1.18752e+06	1.01148e+06	1.34914e+06	2.56739e+06	2.56899e+06	2.65017e+06	1.95278e+06	2.00477e+06	2.01796e+06	1.65887e+06	1.71452e+06	1.70704e+06	2.06994e+06	2.11579e+06	2.13767e+06	0.12892	1.36494	1.36494	All_2 months up vs All_baseline
Q92797	Symplekin OS=Homo sapiens OX=9606 GN=SYMPK PE=1 SV=2	SYMPK	0	0	0	37661.5	53251.5	70840.4	139805	131758	122547	24239.2	65320.3	0	70663.2	69324.9	281868	18031	17713.2	35418.9	12743.2	10162.4	14412.1	0	0	10.1475	0	0	0	0.129132	0.203655	-4.91027	All_2 months down vs All_baseline
P48651	Phosphatidylserine synthase 1 OS=Homo sapiens OX=9606 GN=PTDSS1 PE=1 SV=1	PTDSS1	412265	390069	525662	561141	461663	538444	688609	650804	668509	517084	424949	529307	693060	723899	1.28943e+06	123664	184803	241616	330794	363546	363603	799847	701082	656810	213646	183778	194116	0.129248	0.72164	-1.38573	All_2 months down vs All_baseline
Q9Y5M8	Signal recognition particle receptor subunit beta OS=Homo sapiens OX=9606 GN=SRPRB PE=1 SV=3	SRPRB	515427	474366	396338	489309	492496	454502	621697	552961	624175	619514	636634	575607	1.30219e+06	1.56643e+06	39979.8	196973	129165	130468	260939	213328	201980	871190	976984	940617	281359	298042	348654	0.129584	0.627175	-1.59445	All_2 months down vs All_baseline
P01042	Kininogen-1 OS=Homo sapiens OX=9606 GN=KNG1 PE=1 SV=2	KNG1	2.06103e+06	1.96001e+06	1.79185e+06	1.66961e+06	1.18357e+06	1.43028e+06	1.07534e+06	1.06818e+06	1.13226e+06	4.9868e+06	4.95377e+06	5.24344e+06	1.57753e+06	1.55419e+06	2.01365e+06	3.10371e+06	3.09456e+06	3.46064e+06	2.94082e+06	3.08566e+06	3.07754e+06	2.06513e+06	2.40405e+06	2.15938e+06	3.02463e+06	3.40096e+06	3.26617e+06	0.129606	1.31743	1.31743	All_2 months up vs All_baseline
O43464	Serine protease HTRA2, mitochondrial OS=Homo sapiens OX=9606 GN=HTRA2 PE=1 SV=2	HTRA2	441482	370323	279882	241968	235410	222487	105372	93490.6	243345	184457	185916	187947	355743	341402	388244	199640	183959	186244	258205	215360	256989	387656	361788	380453	195797	220891	231627	0.130303	1.24953	1.24953	All_2 months up vs All_baseline
Q92804	TATA-binding protein-associated factor 2N OS=Homo sapiens OX=9606 GN=TAF15 PE=1 SV=1	TAF15	4.94946e+06	5.07271e+06	4.78297e+06	4.55115e+06	3.19953e+06	3.47842e+06	3.70152e+06	3.51937e+06	3.61483e+06	3.15301e+06	3.30026e+06	3.09434e+06	4.77569e+06	4.92452e+06	5.70983e+06	2.87114e+06	2.99179e+06	3.05802e+06	2.03316e+06	2.08678e+06	2.01107e+06	3.79151e+06	3.96238e+06	3.89156e+06	2.74562e+06	3.06779e+06	2.94188e+06	0.130728	0.848977	-1.17789	All_2 months down vs All_baseline
P37198	Nuclear pore glycoprotein p62 OS=Homo sapiens OX=9606 GN=NUP62 PE=1 SV=3	NUP62	1.85286e+06	1.87613e+06	1.73153e+06	2.42183e+06	2.04925e+06	1.93063e+06	1.78023e+06	1.82064e+06	1.744e+06	803156	790331	788975	1.36617e+06	1.42757e+06	1.09324e+06	1.67193e+06	1.45294e+06	1.43056e+06	849267	910846	918504	1.46894e+06	1.29935e+06	1.2919e+06	1.39218e+06	1.43029e+06	1.37127e+06	0.130819	0.829653	-1.20532	All_2 months down vs All_baseline
Q9Y3Y2	Chromatin target of PRMT1 protein OS=Homo sapiens OX=9606 GN=CHTOP PE=1 SV=2	CHTOP	0	53631.6	239452	0	19285.9	0	104545	200011	169260	0	0	0	0	0	0	23757.4	18416.3	30671.3	51899.3	37861.6	27084.4	301077	107166	0	0	0	34348.3	0.130865	0.462294	-2.16312	All_2 months down vs All_baseline
P30405	Peptidyl-prolyl cis-trans isomerase F, mitochondrial OS=Homo sapiens OX=9606 GN=PPIF PE=1 SV=1	PPIF	857794	953441	1.05449e+06	1.13924e+06	1.15412e+06	1.12445e+06	1.58817e+06	1.52053e+06	1.72569e+06	1.01317e+06	1.06149e+06	943063	1.40565e+06	1.24699e+06	3.27456e+06	362524	296756	403454	623931	830109	811206	1.58225e+06	1.72257e+06	1.52651e+06	535795	532804	525363	0.131747	0.724503	-1.38026	All_2 months down vs All_baseline
Q96PU8	Protein quaking OS=Homo sapiens OX=9606 GN=QKI PE=1 SV=1	QKI	370042	310351	527562	661559	690268	734727	490938	490077	488187	84185.2	87697.9	82375.7	383329	354084	207113	348490	329706	356189	104941	104168	112621	190139	221129	180214	223114	237435	238353	0.131879	0.673958	-1.48377	All_2 months down vs All_baseline
Q86VB7	Scavenger receptor cysteine-rich type 1 protein M130 OS=Homo sapiens OX=9606 GN=CD163 PE=1 SV=2	CD163	263694	255128	243339	333268	294011	309254	309255	299862	304786	246498	257687	327825	488052	665340	422089	165513	173838	205260	141138	87900.8	156021	424646	423356	368203	73225.1	51409.3	68877.8	0.131982	0.691615	-1.44589	All_2 months down vs All_baseline
Q8TAQ2	SWI/SNF complex subunit SMARCC2 OS=Homo sapiens OX=9606 GN=SMARCC2 PE=1 SV=1	SMARCC2	884998	930962	696946	789965	468136	268273	647322	624785	647717	964850	956526	879051	1.17394e+06	1.17823e+06	301522	263431	222094	316958	418935	413320	414758	1.02072e+06	1.0157e+06	1.01819e+06	399462	469286	401152	0.13199	0.740236	-1.35092	All_2 months down vs All_baseline
P52597	Heterogeneous nuclear ribonucleoprotein F OS=Homo sapiens OX=9606 GN=HNRNPF PE=1 SV=3	HNRNPF	6.05174e+06	6.04255e+06	5.92698e+06	6.95676e+06	5.52975e+06	5.85605e+06	4.31808e+06	4.32217e+06	4.34728e+06	2.50266e+06	2.61476e+06	2.53474e+06	4.3854e+06	4.37998e+06	5.86208e+06	3.78495e+06	3.93275e+06	4.07603e+06	2.0118e+06	2.1092e+06	2.11889e+06	4.26787e+06	4.47787e+06	4.71345e+06	3.50387e+06	3.90826e+06	3.53836e+06	0.132072	0.813612	-1.22909	All_2 months down vs All_baseline
P01023	Alpha-2-macroglobulin OS=Homo sapiens OX=9606 GN=A2M PE=1 SV=3	A2M	8.02886e+07	8.11797e+07	7.67445e+07	7.15001e+07	5.59837e+07	63425564	1.79046e+07	1.80094e+07	1.77645e+07	1.18609e+08	1.1846e+08	1.18328e+08	8.58913e+07	8.82993e+07	1.1732e+08	1.19654e+08	119719008	1.20549e+08	4.50292e+07	4.64399e+07	4.58581e+07	7.55734e+07	7.81353e+07	7.74954e+07	7.83731e+07	8.35442e+07	7.42645e+07	0.133345	1.39369	1.39369	All_2 months up vs All_baseline
Q9BYD2	39S ribosomal protein L9, mitochondrial OS=Homo sapiens OX=9606 GN=MRPL9 PE=1 SV=2	MRPL9	13772	0	0	6492.86	1.12255	620.54	0	0	83.2608	0	0	0	0	0	0	0	0	0	2489.3	2638.67	0	64203.6	1660.63	41991.6	0	0	0	0.133859	22.424	22.424	All_2 months up vs All_baseline
Q6IAN0	Dehydrogenase/reductase SDR family member 7B OS=Homo sapiens OX=9606 GN=DHRS7B PE=1 SV=2	DHRS7B	26864.9	35679.2	65133	39111.8	19316.6	15186.7	47851.3	53262.7	49143.6	52698.6	77424	57015.7	5297.73	86294.6	60811.8	18733	13234	19983.9	24373.9	25676.9	32062.9	85202.3	91773.2	93867.1	4588.27	8471.85	8313.17	0.134097	0.599528	-1.66798	All_2 months down vs All_baseline
P04040	Catalase OS=Homo sapiens OX=9606 GN=CAT PE=1 SV=3	CAT	6.77017e+06	1.02495e+07	1.10961e+07	1.27154e+07	1.07769e+07	1.16415e+07	1.46445e+07	1.42623e+07	1.48673e+07	5.15453e+06	5.61448e+06	4.61759e+06	8.06302e+06	8.44593e+06	2.35292e+06	7.91329e+06	8.04432e+06	7.89512e+06	9.62491e+06	9.88841e+06	9.80802e+06	7.16008e+06	7.01837e+06	6.78822e+06	7.77094e+06	8.42241e+06	8.32904e+06	0.134432	0.795711	-1.25674	All_2 months down vs All_baseline
O00160	Unconventional myosin-If OS=Homo sapiens OX=9606 GN=MYO1F PE=1 SV=3	MYO1F	2.01659e+06	2.09323e+06	1.89389e+06	2.31572e+06	1.79179e+06	2.15801e+06	2.25347e+06	2.37913e+06	2.23738e+06	1.26905e+06	1.23013e+06	1.18636e+06	1.55809e+06	1.4961e+06	1.51763e+06	1.59455e+06	1.56199e+06	1.63154e+06	1.34549e+06	1.327e+06	1.37072e+06	1.72924e+06	1.77787e+06	1.84583e+06	2.00767e+06	2.07777e+06	1.94845e+06	0.134569	0.885581	-1.1292	All_2 months down vs All_baseline
O14617	AP-3 complex subunit delta-1 OS=Homo sapiens OX=9606 GN=AP3D1 PE=1 SV=1	AP3D1	975973	1.00209e+06	720720	718388	559554	677661	570330	551370	573132	561991	552939	571171	654030	656740	1.3302e+06	561683	576979	543905	318256	323972	295072	724785	682730	666914	552121	435207	374897	0.13548	0.822125	-1.21636	All_2 months down vs All_baseline
Q9Y2J8	Protein-arginine deiminase type-2 OS=Homo sapiens OX=9606 GN=PADI2 PE=1 SV=2	PADI2	1.05446e+06	1.0106e+06	830663	1.09662e+06	1.06628e+06	1.32813e+06	1.20658e+06	1.20086e+06	1.14314e+06	532752	485599	493313	684729	612673	835967	511890	474571	529892	943204	1.00122e+06	894159	868115	801157	828262	820842	926401	839767	0.135945	0.834032	-1.19899	All_2 months down vs All_baseline
O43143	Pre-mRNA-splicing factor ATP-dependent RNA helicase DHX15 OS=Homo sapiens OX=9606 GN=DHX15 PE=1 SV=2	DHX15	987630	1.49162e+06	1.45875e+06	932063	1.19576e+06	1.33772e+06	1.1247e+06	1.20599e+06	1.20873e+06	1.51699e+06	1.5651e+06	1.5229e+06	1.6211e+06	1.62934e+06	580139	1.09284e+06	1.02496e+06	1.12394e+06	601774	749769	627336	1.59686e+06	1.4477e+06	1.60902e+06	1.05284e+06	1.17979e+06	1.08962e+06	0.137233	0.837006	-1.19473	All_2 months down vs All_baseline
Q9NVH1	DnaJ homolog subfamily C member 11 OS=Homo sapiens OX=9606 GN=DNAJC11 PE=1 SV=2	DNAJC11	124346	84101.3	73968.2	46110.1	40044.2	43644.5	44035.1	42218.1	39124.6	95665.1	101162	79453.7	92086.5	107537	36.7838	31428.4	29975.6	23803.1	7778.36	13339.9	8154.39	251623	249814	298338	16695.7	9026.05	15158.2	0.137595	0.37116	-2.69425	All_2 months down vs All_baseline
Q5T1M5	FK506-binding protein 15 OS=Homo sapiens OX=9606 GN=FKBP15 PE=1 SV=2	FKBP15	1.3189e+06	1.11955e+06	1.042e+06	1.14369e+06	775084	812924	701051	655484	643920	2.08355e+06	1.95473e+06	2.12253e+06	2.1184e+06	1.98323e+06	1.20741e+06	529823	454234	554507	254307	283145	319618	1.88573e+06	1.52435e+06	1.59631e+06	512097	598577	626437	0.138549	0.688829	-1.45174	All_2 months down vs All_baseline
Q9C0C9	(E3-independent) E2 ubiquitin-conjugating enzyme OS=Homo sapiens OX=9606 GN=UBE2O PE=1 SV=3	UBE2O	0	0	0	19557.8	19169.2	4049.25	35231	72446.9	51725.3	0	0	0	0	0	0	0	0	9145.3	0	0	4464.72	0	0	0	0	0	0	0.138675	0.264143	-3.78583	All_2 months down vs All_baseline
P35268	60S ribosomal protein L22 OS=Homo sapiens OX=9606 GN=RPL22 PE=1 SV=2	RPL22	4.07336e+06	4.03553e+06	4.04205e+06	6.84951e+06	4.81692e+06	5.012e+06	6.49055e+06	6.56735e+06	6.5484e+06	1.10778e+07	1.13991e+07	1.10741e+07	3.72409e+06	3.85889e+06	4.16925e+06	6.88032e+06	6.70661e+06	6.86865e+06	1.96107e+07	2.00479e+07	1.96673e+07	6.2036e+06	6.34985e+06	6.35419e+06	1.42322e+07	1.55865e+07	1.49152e+07	0.138681	1.36868	1.36868	All_2 months up vs All_baseline
Q9NUJ1	Mycophenolic acid acyl-glucuronide esterase, mitochondrial OS=Homo sapiens OX=9606 GN=ABHD10 PE=1 SV=1	ABHD10	269422	218659	314652	158212	196325	260388	282861	256745	280714	253727	269598	230037	435145	422223	487916	111387	77883.9	75708.2	118449	135431	125795	331293	476363	290900	102858	95036.5	101862	0.139055	0.722469	-1.38414	All_2 months down vs All_baseline
Q8N1G4	Leucine-rich repeat-containing protein 47 OS=Homo sapiens OX=9606 GN=LRRC47 PE=1 SV=1	LRRC47	171749	171901	144916	302545	223702	177078	147890	155132	148395	31797.7	36053.9	32539.9	89894.4	104181	27866.9	136095	148265	131553	33081.4	43576.6	40979.5	62798.4	42391.4	81446.5	125313	145192	144968	0.139341	0.666002	-1.5015	All_2 months down vs All_baseline
P47985	Cytochrome b-c1 complex subunit Rieske, mitochondrial OS=Homo sapiens OX=9606 GN=UQCRFS1 PE=1 SV=2	UQCRFS1	2.62611e+06	2.88406e+06	2.5926e+06	2.31602e+06	1.66995e+06	1.80336e+06	1.47111e+06	1.52274e+06	1.52907e+06	2.92933e+06	2.77651e+06	2.60964e+06	2.84398e+06	3.02209e+06	2.25455e+06	1.12031e+06	1.15716e+06	1.12539e+06	960874	1.00822e+06	986256	3.79091e+06	3.94371e+06	3.97952e+06	946156	940759	900377	0.140228	0.748425	-1.33614	All_2 months down vs All_baseline
Q9BY43	Charged multivesicular body protein 4a OS=Homo sapiens OX=9606 GN=CHMP4A PE=1 SV=3	CHMP4A	237167	242453	226239	0	574381	585977	967156	997432	1.02514e+06	0	0	39864.6	250608	126621	149180	229573	193561	259643	495636	468348	483386	56378.6	48391.6	61283.3	462846	419222	393883	0.140714	0.555083	-1.80153	All_2 months down vs All_baseline
Q03169	Tumor necrosis factor alpha-induced protein 2 OS=Homo sapiens OX=9606 GN=TNFAIP2 PE=2 SV=2	TNFAIP2	129863	115302	110079	98550.4	159298	198599	201060	191894	173190	26492.5	24850.4	21115.2	64194.3	56079.1	22172	127605	96941.4	93314.2	85327.9	81808.3	85253.6	76691.6	60022.3	57031.4	51173.2	40526.8	40570.7	0.140966	0.67969	-1.47126	All_2 months down vs All_baseline
Q49A26	Putative oxidoreductase GLYR1 OS=Homo sapiens OX=9606 GN=GLYR1 PE=1 SV=4	GLYR1	48623.2	73828.7	186057	152223	127307	82811.9	104691	109941	106347	268632	250951	253055	365058	376557	8149.77	96673.6	96604.4	92971.6	27180.7	22308.3	25076.8	305489	313358	322342	31120.9	10534.7	24097.2	0.14117	0.530446	-1.88521	All_2 months down vs All_baseline
Q9P003	Protein cornichon homolog 4 OS=Homo sapiens OX=9606 GN=CNIH4 PE=1 SV=1	CNIH4	1.39669e+06	1.47484e+06	1.56341e+06	1.59013e+06	1.38091e+06	1.51377e+06	437785	666059	600153	2.62538e+06	2.2257e+06	1.63704e+06	664848	630146	282678	2.3652e+06	2.29467e+06	2.17949e+06	3.63816e+06	4.3185e+06	3.73545e+06	2.01175e+06	2.29269e+06	1.68713e+06	2.83733e+06	2.79176e+06	2.72383e+06	0.141446	1.48442	1.48442	All_2 months up vs All_baseline
Q8IV08	Phospholipase D3 OS=Homo sapiens OX=9606 GN=PLD3 PE=1 SV=1	PLD3	296664	309268	358935	512807	653555	843839	817869	750865	738637	680874	696278	519265	1.02984e+06	1.36751e+06	1.75389e+06	210686	194991	179803	250523	230292	245502	1.15026e+06	995731	568982	74672.7	120554	91138.4	0.141532	0.618408	-1.61705	All_2 months down vs All_baseline
P08236	Beta-glucuronidase OS=Homo sapiens OX=9606 GN=GUSB PE=1 SV=2	GUSB	1.38142e+06	1.4132e+06	1.12583e+06	796012	717714	689750	792226	791451	784155	755002	765525	740127	908812	863746	872442	385655	435368	429175	540713	608735	571760	1.38929e+06	1.50108e+06	1.4776e+06	537670	477985	543700	0.141536	0.79755	-1.25384	All_2 months down vs All_baseline
Q13636	Ras-related protein Rab-31 OS=Homo sapiens OX=9606 GN=RAB31 PE=1 SV=1	RAB31	422771	407678	727926	388339	513010	447967	488168	564398	533248	414163	543012	465845	1.27905e+06	1.33135e+06	95959.5	463920	517860	572199	481227	577967	490439	1.84436e+06	1.59341e+06	1.6273e+06	483556	632058	674145	0.141637	1.39839	1.39839	All_2 months up vs All_baseline
P09543	2',3'-cyclic-nucleotide 3'-phosphodiesterase OS=Homo sapiens OX=9606 GN=CNP PE=1 SV=2	CNP	346858	411394	384513	686621	553237	456596	271127	341097	568901	111365	115210	101110	418549	354479	303680	512873	469991	423323	326596	407027	315364	467407	432057	504298	361554	439095	346652	0.141962	1.31175	1.31175	All_2 months up vs All_baseline
Q9H8Y8	Golgi reassembly-stacking protein 2 OS=Homo sapiens OX=9606 GN=GORASP2 PE=1 SV=3	GORASP2	472725	455322	483147	525786	560001	707587	550891	512833	538547	354279	344054	356649	518849	583248	962574	373635	385388	415407	297366	294215	309377	393626	414296	426956	303053	355532	407260	0.142582	0.852879	-1.1725	All_2 months down vs All_baseline
Q00577	Transcriptional activator protein Pur-alpha OS=Homo sapiens OX=9606 GN=PURA PE=1 SV=2	PURA	3146.04	13471.6	6184.78	53054.7	60020.2	51703	215291	198244	223851	7365.51	16817.4	16369.5	2.13222	2954.67	247283	39359.2	31744.5	36838	50295.7	27862.4	37172.4	1659.97	7719.06	9182.83	13308	13890	807.169	0.142592	0.267669	-3.73596	All_2 months down vs All_baseline
P61163	Alpha-centractin OS=Homo sapiens OX=9606 GN=ACTR1A PE=1 SV=1	ACTR1A	3.00019e+06	2.88499e+06	3.82329e+06	2.65485e+06	3.03171e+06	3.02125e+06	2.91854e+06	2.92565e+06	2.94875e+06	1.64364e+06	1.60331e+06	1.63139e+06	2.08364e+06	2.23221e+06	3.42688e+06	2.8479e+06	2.63914e+06	2.73718e+06	1.89397e+06	2.03242e+06	2.11351e+06	1.78929e+06	1.99004e+06	1.64038e+06	2.29462e+06	1.98329e+06	2509704	0.143448	0.867664	-1.15252	All_2 months down vs All_baseline
Q15459	Splicing factor 3A subunit 1 OS=Homo sapiens OX=9606 GN=SF3A1 PE=1 SV=1	SF3A1	1.71021e+06	1.70313e+06	1.28615e+06	1.36966e+06	1.23576e+06	1.18439e+06	1.17572e+06	1.13339e+06	1.17095e+06	1.49362e+06	1.5314e+06	1.43817e+06	2.34606e+06	2.37728e+06	2.77979e+06	828982	814812	789511	441890	406613	415174	1.90515e+06	1.82836e+06	1.83351e+06	725528	586687	550138	0.144179	0.733662	-1.36303	All_2 months down vs All_baseline
P00973	2'-5'-oligoadenylate synthase 1 OS=Homo sapiens OX=9606 GN=OAS1 PE=1 SV=4	OAS1	375399	406536	354200	66551.7	60760	55303.6	402352	391109	343757	31849.7	35426.6	39525.2	43950.9	42003.5	30116.3	79617.9	82894.2	80428.5	134449	132309	101276	112618	84795	97341.7	84879.7	110650	122743	0.145413	0.6237	-1.60333	All_2 months down vs All_baseline
P61978	Heterogeneous nuclear ribonucleoprotein K OS=Homo sapiens OX=9606 GN=HNRNPK PE=1 SV=1	HNRNPK	2.60614e+07	2.66309e+07	2.25073e+07	3.49344e+07	2.62514e+07	2.67644e+07	2.31946e+07	2.39584e+07	2.27213e+07	9.68302e+06	8.9542e+06	9.43215e+06	1.30862e+07	1.28667e+07	1.41471e+07	1.7084e+07	1.71467e+07	1.7805e+07	1.34645e+07	1.42414e+07	1.42495e+07	1.51167e+07	1.75777e+07	1.67025e+07	2.11719e+07	2.27967e+07	2.17914e+07	0.14572	0.819461	-1.22032	All_2 months down vs All_baseline
Q9NWV4	CXXC motif containing zinc binding protein OS=Homo sapiens OX=9606 GN=CZIB PE=1 SV=1	CZIB	843455	1.07389e+06	738369	1.82118e+06	1.58509e+06	1.9842e+06	1.79829e+06	1.66682e+06	1.83841e+06	381648	392443	440713	705641	519241	870133	1.05855e+06	962057	764579	574356	599864	637682	542823	628524	721683	1.21191e+06	1.3355e+06	1.01899e+06	0.146112	0.75454	-1.32531	All_2 months down vs All_baseline
P55160	Nck-associated protein 1-like OS=Homo sapiens OX=9606 GN=NCKAP1L PE=1 SV=3	NCKAP1L	379918	574058	548243	797363	668133	799373	653718	625987	629695	254721	242387	293913	565067	592696	674252	453174	486401	531393	167123	196887	159618	573379	410437	604138	265105	340828	286734	0.146204	0.763023	-1.31058	All_2 months down vs All_baseline
Q96HC4	PDZ and LIM domain protein 5 OS=Homo sapiens OX=9606 GN=PDLIM5 PE=1 SV=5	PDLIM5	17355.8	62722.6	23044.6	81099.1	0	0	0	0	0	737.015	1105.48	12317.9	6584.14	8385.35	0	100154	84813.7	91369.5	0	0	0	34261.9	4228.41	25022.2	69046.3	79569.5	45983.7	0.147373	2.9123	2.9123	All_2 months up vs All_baseline
Q8IWX8	Calcium homeostasis endoplasmic reticulum protein OS=Homo sapiens OX=9606 GN=CHERP PE=1 SV=3	CHERP	485189	506701	461286	487781	275053	319913	520046	514834	502419	638155	573184	541032	733528	744442	903401	283319	244628	262502	279564	234402	234384	458608	540143	520385	282167	341397	292260	0.147802	0.801502	-1.24766	All_2 months down vs All_baseline
Q96DI7	U5 small nuclear ribonucleoprotein 40 kDa protein OS=Homo sapiens OX=9606 GN=SNRNP40 PE=1 SV=1	SNRNP40	840462	542120	534218	424429	432195	186351	380113	360260	325210	663555	605798	634898	132279	475356	77688	432925	344610	273006	346804	376945	332104	844713	461880	455708	374473	228278	752638	0.148124	0.738484	-1.35412	All_2 months down vs All_baseline
Q9UGP8	Translocation protein SEC63 homolog OS=Homo sapiens OX=9606 GN=SEC63 PE=1 SV=2	SEC63	199062	192678	221653	149592	147504	178343	317684	317136	433787	390069	362923	371770	471982	305011	255057	168545	142301	149510	139592	157687	191741	336633	337303	337776	102768	117452	97790.8	0.148224	0.769473	-1.29959	All_2 months down vs All_baseline
Q08211	ATP-dependent RNA helicase A OS=Homo sapiens OX=9606 GN=DHX9 PE=1 SV=4	DHX9	2.79046e+07	2.82202e+07	2.62908e+07	5.815e+07	3.74711e+07	3.75191e+07	5.61276e+07	5.60755e+07	5.36251e+07	1.04504e+08	9.78339e+07	9.79286e+07	2.24665e+07	2.28674e+07	2.47222e+07	8.57871e+07	7.95565e+07	7.76324e+07	1.5771e+08	167834580	1.68168e+08	5.0625e+07	4.99292e+07	4.99851e+07	1.37612e+08	1.36781e+08	1.34055e+08	0.148534	1.44755	1.44755	All_2 months up vs All_baseline
Q99536	Synaptic vesicle membrane protein VAT-1 homolog OS=Homo sapiens OX=9606 GN=VAT1 PE=1 SV=2	VAT1	1.77631e+06	1.82101e+06	1.81677e+06	3.10527e+06	2.3234e+06	2.33691e+06	2.15546e+06	2.12583e+06	2.17714e+06	512037	652768	631686	1.45819e+06	1.32088e+06	1.05824e+06	1.26598e+06	1.03627e+06	1.15214e+06	1.29833e+06	1.29555e+06	1.29553e+06	1.04707e+06	1.06709e+06	1.50362e+06	1.24172e+06	1.30964e+06	1.2555e+06	0.148704	0.789814	-1.26612	All_2 months down vs All_baseline
O43175	D-3-phosphoglycerate dehydrogenase OS=Homo sapiens OX=9606 GN=PHGDH PE=1 SV=4	PHGDH	1.2949e+06	1.2188e+06	686014	880289	923382	1.06039e+06	1.07337e+06	1.03022e+06	1.07133e+06	424356	438329	432376	820720	803453	1.18503e+06	738960	713239	728984	545081	601664	589630	588172	644732	607372	786902	543286	538492	0.149422	0.832033	-1.20187	All_2 months down vs All_baseline
Q86Y39	NADH dehydrogenase [ubiquinone] 1 alpha subcomplex subunit 11 OS=Homo sapiens OX=9606 GN=NDUFA11 PE=1 SV=3	NDUFA11	804105	896268	915096	1.06825e+06	905399	922408	266793	270340	218073	378976	350841	359243	565116	504725	836523	588805	604659	573964	548432	415678	476190	2.2759e+06	2.45102e+06	2.31035e+06	668496	559663	477022	0.150335	1.41876	1.41876	All_2 months up vs All_baseline
Q14254	Flotillin-2 OS=Homo sapiens OX=9606 GN=FLOT2 PE=1 SV=2	FLOT2	1.24242e+06	1.30232e+06	1.5988e+06	720290	719677	819615	1.02175e+06	1.06523e+06	952180	1.06825e+06	1.18017e+06	1.17734e+06	1.95119e+06	2.29358e+06	1.66215e+06	1.0599e+06	925567	902241	1.10738e+06	1.1625e+06	1.16749e+06	2.30693e+06	2.39802e+06	2.32627e+06	701823	766624	727846	0.150379	1.24218	1.24218	All_2 months up vs All_baseline
P07099	Epoxide hydrolase 1 OS=Homo sapiens OX=9606 GN=EPHX1 PE=1 SV=1	EPHX1	373730	361237	393381	377652	143234	148837	128844	132070	132057	175878	212108	223703	253154	218266	212296	101737	101552	100323	130898	123369	110738	418661	488882	452869	53624.3	43282.6	59952.1	0.150929	0.688413	-1.45262	All_2 months down vs All_baseline
P78324	Tyrosine-protein phosphatase non-receptor type substrate 1 OS=Homo sapiens OX=9606 GN=SIRPA PE=1 SV=2	SIRPA	1.11489e+06	1.03136e+06	1.08933e+06	2.02246e+06	1.50266e+06	1.4532e+06	1.71818e+06	1.55572e+06	1.69993e+06	3.64025e+06	3.79028e+06	3.71466e+06	2.63416e+06	2.78771e+06	2.88376e+06	1.88638e+06	1.66389e+06	1.67531e+06	1.84941e+06	1.92279e+06	1.98191e+06	2.74138e+06	2.78832e+06	2.8185e+06	2.19585e+06	2.035e+06	2.05528e+06	0.152042	1.22153	1.22153	All_2 months up vs All_baseline
Q00688	Peptidyl-prolyl cis-trans isomerase FKBP3 OS=Homo sapiens OX=9606 GN=FKBP3 PE=1 SV=1	FKBP3	422481	391967	425715	429184	499884	474440	799352	844737	884601	107197	85158.5	53889.6	126368	84710.7	141796	216080	226723	263880	420894	464310	549622	214962	134410	203233	235328	238744	234866	0.152546	0.661508	-1.5117	All_2 months down vs All_baseline
P19878	Neutrophil cytosol factor 2 OS=Homo sapiens OX=9606 GN=NCF2 PE=1 SV=2	NCF2	3.68877e+06	3.60503e+06	3.09729e+06	6.2001e+06	5.10799e+06	5.12728e+06	4.41402e+06	4.33827e+06	4.38675e+06	1.31913e+06	1.1878e+06	1.18517e+06	1.99346e+06	2.27481e+06	1.50019e+06	3.77606e+06	3.98364e+06	4.03045e+06	2.38071e+06	2.16416e+06	2.44462e+06	1.52487e+06	1.48876e+06	1.44472e+06	2.93028e+06	3.21794e+06	3.26251e+06	0.152776	0.758164	-1.31898	All_2 months down vs All_baseline
O43488	Aflatoxin B1 aldehyde reductase member 2 OS=Homo sapiens OX=9606 GN=AKR7A2 PE=1 SV=3	AKR7A2	0	0	25768.6	42209	43239.1	66002.9	46963.2	51503.9	64112.8	9229.28	6159.98	5528.21	0	9581.13	14766.3	21556.8	37547.9	30269.2	5132.68	10524.8	14251.7	22577.4	16000.7	7860.34	25209.2	26801.1	0	0.1535	0.617195	-1.62023	All_2 months down vs All_baseline
P61020	Ras-related protein Rab-5B OS=Homo sapiens OX=9606 GN=RAB5B PE=1 SV=1	RAB5B	408384	445340	448164	582791	557867	682082	946160	885341	945310	416965	394268	401713	746286	764150	1.04911e+06	433274	439272	455777	747626	839688	844154	681080	691520	704887	646568	637479	560555	0.154424	1.18482	1.18482	All_2 months up vs All_baseline
P60228	Eukaryotic translation initiation factor 3 subunit E OS=Homo sapiens OX=9606 GN=EIF3E PE=1 SV=1	EIF3E	547372	541500	565948	468530	424446	414154	341718	338557	328654	271635	298359	286756	454178	476415	162077	387320	355851	368575	141833	124743	128218	409796	484659	440765	384994	413787	358870	0.154507	0.787964	-1.26909	All_2 months down vs All_baseline
Q15029	116 kDa U5 small nuclear ribonucleoprotein component OS=Homo sapiens OX=9606 GN=EFTUD2 PE=1 SV=1	EFTUD2	1.59643e+06	1.60354e+06	1.44034e+06	1.33134e+06	963297	1.06323e+06	1.09594e+06	1.04681e+06	1.0806e+06	1.65559e+06	1.67622e+06	1.66713e+06	1.94036e+06	1.95887e+06	1.61156e+06	935808	869083	946546	551235	588369	620185	1.66646e+06	1.76696e+06	1.74878e+06	836067	803693	854181	0.154792	0.809435	-1.23543	All_2 months down vs All_baseline
P55290	Cadherin-13 OS=Homo sapiens OX=9606 GN=CDH13 PE=1 SV=1	CDH13	157838	167710	162155	56647.4	47230.1	77175.7	11075.8	9955.36	6743.57	161334	211225	196327	153217	145519	0	135072	157645	137344	57840.5	56917.2	71131.9	137702	162725	142186	90001.2	100961	63703.2	0.155469	1.69208	1.69208	All_2 months up vs All_baseline
Q04756	Hepatocyte growth factor activator OS=Homo sapiens OX=9606 GN=HGFAC PE=1 SV=1	HGFAC	2.11409e+06	2.13611e+06	2.14339e+06	1.45958e+06	1.25656e+06	1.32132e+06	555930	540109	588875	3.00207e+06	3.22734e+06	3.15085e+06	2.10623e+06	2.0318e+06	3.11211e+06	2.22319e+06	2.27762e+06	2.41188e+06	1.35243e+06	1.42559e+06	1.44101e+06	2.05784e+06	2.20717e+06	2.14003e+06	1.73785e+06	1.81708e+06	1.73704e+06	0.155613	1.30894	1.30894	All_2 months up vs All_baseline
Q16401	26S proteasome non-ATPase regulatory subunit 5 OS=Homo sapiens OX=9606 GN=PSMD5 PE=1 SV=3	PSMD5	168418	174213	119838	105352	134021	200195	206331	207996	193940	18299.3	10821.8	10978	48972.1	41318.9	25423.2	74744.7	87792.2	108888	75396.3	70292.9	75032.7	44780.3	33657.8	27283.6	46795.4	59952.9	54515.5	0.155734	0.620857	-1.61068	All_2 months down vs All_baseline
P51970	NADH dehydrogenase [ubiquinone] 1 alpha subcomplex subunit 8 OS=Homo sapiens OX=9606 GN=NDUFA8 PE=1 SV=3	NDUFA8	1.83913e+06	1.74573e+06	1.58268e+06	1.14564e+06	627532	712658	603009	648439	602260	1.47712e+06	1.43439e+06	1.19545e+06	2.06926e+06	2.38066e+06	49202.4	437189	372778	399602	255668	246822	262305	2.5129e+06	2.89193e+06	2.83747e+06	457742	531860	480641	0.155816	0.589814	-1.69545	All_2 months down vs All_baseline
P24534	Elongation factor 1-beta OS=Homo sapiens OX=9606 GN=EEF1B2 PE=1 SV=3	EEF1B2	6.81816e+06	7.09122e+06	6.98375e+06	7.02314e+06	6.1459e+06	7.04174e+06	6.11687e+06	6.26768e+06	6.59596e+06	3.51145e+06	3.39557e+06	3.49296e+06	4.71557e+06	5.09587e+06	5.32171e+06	5.91421e+06	5.77212e+06	6.22276e+06	3.67341e+06	4.44587e+06	3.64273e+06	4.92239e+06	4.61606e+06	5.37328e+06	4.84023e+06	5.68604e+06	5.07468e+06	0.156382	0.877407	-1.13972	All_2 months down vs All_baseline
Q08209	Serine/threonine-protein phosphatase 2B catalytic subunit alpha isoform OS=Homo sapiens OX=9606 GN=PPP3CA PE=1 SV=1	PPP3CA	402000	354310	316454	403031	288652	303434	287367	305413	287251	122880	163233	169642	263132	275806	123749	209545	190597	196827	181150	184084	178149	283408	170092	271838	271861	306480	357734	0.15686	0.831185	-1.2031	All_2 months down vs All_baseline
Q12874	Splicing factor 3A subunit 3 OS=Homo sapiens OX=9606 GN=SF3A3 PE=1 SV=1	SF3A3	1.65975e+06	1.55242e+06	1.54996e+06	1.1948e+06	1.1326e+06	1.29688e+06	1.38907e+06	1.49102e+06	1.38059e+06	1.43944e+06	1.5485e+06	1.47888e+06	1.92855e+06	2.06788e+06	1.96664e+06	956617	939546	995746	869944	903249	840603	1.67157e+06	1.84836e+06	1.83904e+06	794116	836673	836784	0.157314	0.843436	-1.18563	All_2 months down vs All_baseline
Q9Y3Q8	TSC22 domain family protein 4 OS=Homo sapiens OX=9606 GN=TSC22D4 PE=1 SV=2	TSC22D4	28883.9	11673.5	24709.4	1576	24023.6	34330.1	37896.8	26813.7	33744.6	1550.93	4720	2314.23	3783.93	4478.14	478.601	29270.9	23376.2	25052.1	16531.8	10.7467	856.015	8411.43	11691.5	18487.2	12521.3	363.978	10316.7	0.157778	0.355285	-2.81464	All_2 months down vs All_baseline
P12956	X-ray repair cross-complementing protein 6 OS=Homo sapiens OX=9606 GN=XRCC6 PE=1 SV=2	XRCC6	7.50847e+06	7.8139e+06	7.59816e+06	8.18611e+06	6.94052e+06	7.97277e+06	7.45795e+06	7.16746e+06	7.38801e+06	3.62489e+06	3.5507e+06	3.51438e+06	6.03886e+06	6.24033e+06	5.17791e+06	5.75252e+06	5.95158e+06	5.56906e+06	4.58893e+06	4.74244e+06	4.93806e+06	5.21472e+06	5.5719e+06	5.44474e+06	5.68169e+06	5.96944e+06	5.5577e+06	0.158107	0.874971	-1.14289	All_2 months down vs All_baseline
O95140	Mitofusin-2 OS=Homo sapiens OX=9606 GN=MFN2 PE=1 SV=3	MFN2	68539	87882.5	73131.2	18841	65126.7	84495.1	63951.4	62736.1	49287.6	121830	63745	74976.1	131442	147675	178142	31290.6	39404.3	44374.4	32806.3	19244.4	24448.7	91484.9	70551.9	86661.5	4198.28	12331.2	13943.1	0.158464	0.6233	-1.60436	All_2 months down vs All_baseline
Q01813	ATP-dependent 6-phosphofructokinase, platelet type OS=Homo sapiens OX=9606 GN=PFKP PE=1 SV=2	PFKP	12880.9	21501.8	29088.5	74264.8	56624.4	174313	240499	226301	187896	4163.91	17548.2	6949	32754.4	12645.8	1149.57	24991.2	39617	50736.7	24244.4	19506	20479.9	15866.5	12934.6	28802.7	46153.8	60260.2	30773.2	0.159036	0.517657	-1.93178	All_2 months down vs All_baseline
P52655	Transcription initiation factor IIA subunit 1 OS=Homo sapiens OX=9606 GN=GTF2A1 PE=1 SV=1	GTF2A1	51684.4	40183.2	81167.8	88968.4	81255	130971	309602	185104	215654	33221.8	32867.7	26902.7	83881.2	65851.1	166609	96573.6	142879	127614	118181	71124.4	119283	171998	63965.1	202850	130715	97562.4	94680.7	0.159521	1.39906	1.39906	All_2 months up vs All_baseline
P28288	ATP-binding cassette sub-family D member 3 OS=Homo sapiens OX=9606 GN=ABCD3 PE=1 SV=1	ABCD3	204004	200726	17305	29704.3	126087	86996.5	63286	58548.9	43912	94042.7	89744.9	72022.2	285001	248124	99167.9	101630	91543	86144.5	39916.4	43307	53511.1	537323	495408	640880	109967	41456.6	38404.1	0.159546	1.64509	1.64509	All_2 months up vs All_baseline
Q9NQ50	39S ribosomal protein L40, mitochondrial OS=Homo sapiens OX=9606 GN=MRPL40 PE=1 SV=1	MRPL40	177594	124170	187134	133289	112531	113322	143886	147513	147049	260167	269346	266234	452368	517647	790117	35957.8	51854.8	41478.5	17796.3	27527.2	18320	482965	44843.5	443809	74374.7	65344.3	57774.2	0.160407	0.564583	-1.77122	All_2 months down vs All_baseline
Q8WYA6	Beta-catenin-like protein 1 OS=Homo sapiens OX=9606 GN=CTNNBL1 PE=1 SV=1	CTNNBL1	303030	298890	251492	160405	156811	227029	216514	238877	271560	250533	223241	217097	266142	252427	38832.6	141693	107543	150973	168280	162842	179369	332433	323913	342508	192222	201704	174816	0.161257	0.786467	-1.27151	All_2 months down vs All_baseline
P53999	Activated RNA polymerase II transcriptional coactivator p15 OS=Homo sapiens OX=9606 GN=SUB1 PE=1 SV=3	SUB1	2.49756e+06	2.3698e+06	3.41449e+06	2.57705e+06	2.70837e+06	2.65198e+06	2.54156e+06	2.43888e+06	2.70633e+06	3.39681e+06	3.69038e+06	3.37772e+06	3.925e+06	4.01478e+06	86834.9	2.2051e+06	2.25234e+06	2.34121e+06	1.38475e+06	1.41255e+06	1.37214e+06	3.29346e+06	3.44912e+06	3.17472e+06	2.09217e+06	2.32232e+06	2.3143e+06	0.162837	0.676913	-1.4773	All_2 months down vs All_baseline
Q96CT7	Coiled-coil domain-containing protein 124 OS=Homo sapiens OX=9606 GN=CCDC124 PE=1 SV=1	CCDC124	574879	569318	563278	664250	390695	429990	476553	466821	475973	353771	361625	333740	648344	687334	608178	326947	346791	359870	186288	142315	195393	521854	532966	538896	353081	297779	401306	0.163316	0.806417	-1.24005	All_2 months down vs All_baseline
Q9Y265	RuvB-like 1 OS=Homo sapiens OX=9606 GN=RUVBL1 PE=1 SV=1	RUVBL1	2.05209e+06	2.09869e+06	2.0813e+06	1.61534e+06	1.51219e+06	1.60549e+06	1.35974e+06	1.37884e+06	1.40075e+06	1.79434e+06	1.9017e+06	1.87335e+06	2.07917e+06	2.06103e+06	2.07658e+06	1.39582e+06	1.36498e+06	1.45176e+06	837909	808402	828239	2.15907e+06	2.44431e+06	2.34919e+06	1.03308e+06	1.06058e+06	1.04357e+06	0.163621	0.835347	-1.19711	All_2 months down vs All_baseline
P05198	Eukaryotic translation initiation factor 2 subunit 1 OS=Homo sapiens OX=9606 GN=EIF2S1 PE=1 SV=3	EIF2S1	921026	927178	708108	850740	492084	636931	722418	688817	737469	350703	361099	359078	737778	654216	314484	319178	362891	421264	410712	352826	342857	548257	520371	716444	740107	771864	732981	0.163743	0.820466	-1.21882	All_2 months down vs All_baseline
Q96NC0	Zinc finger matrin-type protein 2 OS=Homo sapiens OX=9606 GN=ZMAT2 PE=1 SV=1	ZMAT2	103229	70857	128002	280188	179180	164679	313616	283039	302238	157266	157743	164990	261399	226459	211621	136215	155456	150498	159994	171815	161335	298774	359716	338760	257678	281939	242572	0.164345	1.23853	1.23853	All_2 months up vs All_baseline
Q8IY67	Ribonucleoprotein PTB-binding 1 OS=Homo sapiens OX=9606 GN=RAVER1 PE=1 SV=1	RAVER1	725747	712713	713794	628750	760226	844605	566689	633496	562206	558679	535501	514501	577599	591685	1.1183e+06	625288	584121	635380	400322	433222	409791	680909	674721	675495	571451	187398	436305	0.164686	0.841898	-1.18779	All_2 months down vs All_baseline
P14678	Small nuclear ribonucleoprotein-associated proteins B and B' OS=Homo sapiens OX=9606 GN=SNRPB PE=1 SV=2	SNRPB	769526	810303	985988	474652	709478	804057	911917	934720	887423	539359	532196	446463	974525	925126	960056	331432	374031	486233	715160	809033	760476	405232	464153	387551	618052	593029	605480	0.165072	0.833039	-1.20042	All_2 months down vs All_baseline
Q9NTZ6	RNA-binding protein 12 OS=Homo sapiens OX=9606 GN=RBM12 PE=1 SV=1	RBM12	232311	259648	431603	233568	267233	286337	297944	308281	286837	123455	160707	184244	315925	341782	172810	195141	205746	215602	88688.5	101876	95343	308483	319736	283229	177137	207217	167217	0.165197	0.802099	-1.24673	All_2 months down vs All_baseline
P53992	Protein transport protein Sec24C OS=Homo sapiens OX=9606 GN=SEC24C PE=1 SV=3	SEC24C	163140	144033	166297	163111	172297	181827	219515	209547	212262	40828.8	46463	36607.3	82810.2	84660.5	19838.4	111947	120143	138619	112969	117134	119279	76801.9	74236	63187.4	103266	133996	106355	0.165209	0.726882	-1.37574	All_2 months down vs All_baseline
Q15758	Neutral amino acid transporter B(0) OS=Homo sapiens OX=9606 GN=SLC1A5 PE=1 SV=2	SLC1A5	55572.4	59975.3	33183.2	82849.9	20057.6	82533.9	45247.9	74036.3	78763.9	4090.44	5843.71	7470.3	88585.5	88650.8	31346.8	19658.4	29735.8	11483.9	39555	70937.5	69372.9	174946	176420	179675	45062.1	29394	27329.5	0.165357	1.70934	1.70934	All_2 months up vs All_baseline
P46783	40S ribosomal protein S10 OS=Homo sapiens OX=9606 GN=RPS10 PE=1 SV=1	RPS10	2.99227e+06	3.23332e+06	2.65755e+06	2.82566e+06	2.47872e+06	2.71359e+06	2.37538e+06	2.36415e+06	2.36346e+06	1.42619e+06	1.56467e+06	1.53659e+06	2.80976e+06	2.84558e+06	3.60343e+06	1.82284e+06	1.89275e+06	1.88509e+06	1.14441e+06	1.05298e+06	1.06057e+06	2.08242e+06	2.39999e+06	2.3184e+06	1.92381e+06	1.90361e+06	1.84171e+06	0.165507	0.836666	-1.19522	All_2 months down vs All_baseline
Q9Y5L4	Mitochondrial import inner membrane translocase subunit Tim13 OS=Homo sapiens OX=9606 GN=TIMM13 PE=1 SV=1	TIMM13	791496	754340	775198	764816	531554	680568	737997	725405	691149	663773	684877	577395	1.33431e+06	1.30055e+06	1.22786e+06	362407	384178	337378	281256	323273	318004	952600	1.03222e+06	908333	278942	332131	310629	0.165628	0.764784	-1.30756	All_2 months down vs All_baseline
P48426	Phosphatidylinositol 5-phosphate 4-kinase type-2 alpha OS=Homo sapiens OX=9606 GN=PIP4K2A PE=1 SV=2	PIP4K2A	524756	523146	314862	620767	200974	198646	480184	609176	688092	144340	57361.1	77105.7	317403	148647	11246	165612	183449	181341	73292.3	125965	231806	219131	226986	175774	430833	672776	251452	0.165742	0.611966	-1.63408	All_2 months down vs All_baseline
P62191	26S proteasome regulatory subunit 4 OS=Homo sapiens OX=9606 GN=PSMC1 PE=1 SV=1	PSMC1	1.52051e+06	1.28681e+06	1.22284e+06	1.20776e+06	1.0992e+06	1.12765e+06	796106	888922	914095	477761	453740	477581	682957	620119	727838	850421	889629	908873	400861	406873	407397	957102	1.08334e+06	744152	877020	930055	861153	0.166792	0.813792	-1.22881	All_2 months down vs All_baseline
Q16630	Cleavage and polyadenylation specificity factor subunit 6 OS=Homo sapiens OX=9606 GN=CPSF6 PE=1 SV=2	CPSF6	818048	878711	432486	728719	1.05545e+06	935752	1.14729e+06	1.0506e+06	1.15539e+06	168297	178087	193045	364626	323826	503540	521439	395262	440701	563706	586417	502101	529015	515756	502205	592948	312058	135848	0.168348	0.726622	-1.37623	All_2 months down vs All_baseline
Q8TBQ9	Protein kish-A OS=Homo sapiens OX=9606 GN=TMEM167A PE=1 SV=1	TMEM167A	229049	102154	529382	377792	422136	549391	921792	756500	796007	881010	802211	944817	1.47865e+06	1.56305e+06	2.01268e+06	401723	380678	368005	496561	558644	571858	915108	916393	907585	621135	628774	613099	0.168497	1.38534	1.38534	All_2 months up vs All_baseline
Q9HAV7	GrpE protein homolog 1, mitochondrial OS=Homo sapiens OX=9606 GN=GRPEL1 PE=1 SV=2	GRPEL1	860017	865557	890072	312165	484503	508553	477877	501716	428939	768544	919857	774224	1.21889e+06	1.16528e+06	1.13262e+06	486485	516952	477302	670395	623719	625054	1.44977e+06	1.45136e+06	1.62805e+06	483522	449309	601459	0.168597	1.2651	1.2651	All_2 months up vs All_baseline
P20073	Annexin A7 OS=Homo sapiens OX=9606 GN=ANXA7 PE=1 SV=3	ANXA7	2.81789e+06	2.79969e+06	3.01594e+06	2.27896e+06	1.78199e+06	2.58126e+06	2.54743e+06	2.33024e+06	2.6244e+06	3.78048e+06	3.75649e+06	3.77353e+06	4.90951e+06	4.76489e+06	4.60184e+06	1.45706e+06	1.55539e+06	1.57127e+06	1.18567e+06	1.20708e+06	1.4443e+06	3.24371e+06	3.96356e+06	3.08165e+06	1.56918e+06	1.67843e+06	1.57969e+06	0.168618	0.790415	-1.26516	All_2 months down vs All_baseline
Q9BZE9	Tether containing UBX domain for GLUT4 OS=Homo sapiens OX=9606 GN=ASPSCR1 PE=1 SV=1	ASPSCR1	100191	101021	69955.8	102816	70616.3	85699.4	80272.5	92571.4	98811	8895.22	13529.5	11408.4	10573.5	21803.8	13891.3	55855.9	42097.4	38684.7	26656.3	23854.2	36120.4	47514.7	43520.8	52071.4	59717.7	55321.3	57626.8	0.168849	0.663522	-1.50711	All_2 months down vs All_baseline
Q05519	Serine/arginine-rich splicing factor 11 OS=Homo sapiens OX=9606 GN=SRSF11 PE=1 SV=1	SRSF11	4108.86	655439	729641	492776	349543	286944	117835	107872	129223	6431.9	5124.55	0	283471	281882	3999.18	237844	225124	245696	221003	226544	242058	656836	865861	772476	230171	256168	201203	0.169172	2.43774	2.43774	All_2 months up vs All_baseline
Q04837	Single-stranded DNA-binding protein, mitochondrial OS=Homo sapiens OX=9606 GN=SSBP1 PE=1 SV=1	SSBP1	2.73619e+06	2.81642e+06	2.60663e+06	3.36806e+06	2.15457e+06	2.27981e+06	2.4778e+06	2.54029e+06	2.4471e+06	3.20797e+06	3.32541e+06	3.2006e+06	5.2564e+06	5.28333e+06	1.96094e+06	1.47001e+06	1.64275e+06	1.70542e+06	1.20678e+06	1.18105e+06	1.19427e+06	3.87925e+06	4.22149e+06	4.1534e+06	1.51474e+06	1.59163e+06	1.61552e+06	0.169733	0.788474	-1.26827	All_2 months down vs All_baseline
Q9BZQ8	Protein Niban 1 OS=Homo sapiens OX=9606 GN=NIBAN1 PE=1 SV=1	NIBAN1	260791	528277	660101	813520	794708	801377	978767	969813	1.00982e+06	162875	131631	185277	779378	774310	874798	762303	753143	772883	489493	535273	562827	452130	474169	454434	781627	796133	873991	0.170645	1.34798	1.34798	All_2 months up vs All_baseline
Q9P2R3	Rabankyrin-5 OS=Homo sapiens OX=9606 GN=ANKFY1 PE=1 SV=2	ANKFY1	174168	315825	326519	718948	497908	403134	482396	401189	465186	40318.2	39024.1	42932.3	193101	203397	45618.2	173407	227505	177185	147179	128169	199668	149694	153179	160146	110720	160905	100742	0.171139	0.655199	-1.52625	All_2 months down vs All_baseline
Q93008	Probable ubiquitin carboxyl-terminal hydrolase FAF-X OS=Homo sapiens OX=9606 GN=USP9X PE=1 SV=4	USP9X	15551.1	32006.3	5445.13	81053.5	100344	101161	128414	141788	145652	0	7484.18	0	23395	0	310519	10530.5	21885.8	15268.7	14655.4	17412.2	23303.9	32071.9	47196.2	59406.8	22733.6	14571.6	6688.02	0.171457	0.533235	-1.87535	All_2 months down vs All_baseline
O43684	Mitotic checkpoint protein BUB3 OS=Homo sapiens OX=9606 GN=BUB3 PE=1 SV=1	BUB3	227259	241693	286212	292971	383321	386607	389272	400450	408240	341526	379976	297319	476203	521266	10965.6	135644	222783	196170	230108	196883	205912	560154	440691	281316	244219	278490	260076	0.172274	0.679896	-1.47081	All_2 months down vs All_baseline
Q9Y5S9	RNA-binding protein 8A OS=Homo sapiens OX=9606 GN=RBM8A PE=1 SV=1	RBM8A	1.38059e+06	1.48152e+06	1.14195e+06	1.33364e+06	1.12829e+06	1.19765e+06	1.31845e+06	1.38272e+06	1.30908e+06	1.11195e+06	1.0938e+06	1.04343e+06	1.82774e+06	1.71812e+06	1.2911e+06	788688	797694	851072	698039	670837	718814	1.43857e+06	1.68468e+06	1.50825e+06	958133	987107	1.00535e+06	0.173662	0.860723	-1.16181	All_2 months down vs All_baseline
P48556	26S proteasome non-ATPase regulatory subunit 8 OS=Homo sapiens OX=9606 GN=PSMD8 PE=1 SV=2	PSMD8	864.59	17218	16954.7	60319.6	331869	348760	396651	392979	403910	16357.6	23001.9	12946.9	1998.82	4421.1	0	87089.6	134579	91004.6	202636	42135.1	77651.3	4063.99	7958.27	11675.8	1895.1	15660.8	24896.1	0.173692	0.376039	-2.6593	All_2 months down vs All_baseline
Q9NR31	GTP-binding protein SAR1a OS=Homo sapiens OX=9606 GN=SAR1A PE=1 SV=1	SAR1A	745588	566514	498797	1.74596e+06	2.08272e+06	2.34202e+06	2.14305e+06	1.92855e+06	2.00977e+06	23648.2	7433.95	13938.2	309356	392212	645677	1.58264e+06	1.66967e+06	1.78147e+06	1.33155e+06	1.62852e+06	1.4909e+06	424776	507278	496535	1.80463e+06	1.6845e+06	1.73486e+06	0.173863	2.28199	2.28199	All_2 months up vs All_baseline
Q9Y6G5	COMM domain-containing protein 10 OS=Homo sapiens OX=9606 GN=COMMD10 PE=1 SV=1	COMMD10	0	0	22995.6	13880	13216.9	10861.4	7582.32	26602.4	17797.4	0	0	0	20501.5	28445.9	6351.01	10707.2	7297.81	0	457.096	14057.5	4438.07	15837.7	3795.78	2722.19	15808.4	29689.8	7402.35	0.173988	0.538725	-1.85623	All_2 months down vs All_baseline
P50416	Carnitine O-palmitoyltransferase 1, liver isoform OS=Homo sapiens OX=9606 GN=CPT1A PE=1 SV=2	CPT1A	993164	955577	765328	685464	501402	444890	492871	411755	424895	702888	710106	652894	864887	806317	287083	335502	287978	322479	407222	449876	455448	924474	1.00417e+06	983358	367524	396052	397919	0.174198	0.803133	-1.24512	All_2 months down vs All_baseline
Q86WV6	Stimulator of interferon genes protein OS=Homo sapiens OX=9606 GN=TMEM173 PE=1 SV=1	TMEM173	3.53428e+06	3.54661e+06	3.12148e+06	1.52929e+06	1.16485e+06	1.43117e+06	394850	386266	363727	3.62904e+06	3.60829e+06	3.49498e+06	8.9447e+06	9.01833e+06	4.93402e+06	1.69169e+06	1.61804e+06	1.55226e+06	1.09419e+06	872078	1.081e+06	7.1197e+06	8.26578e+06	8.03148e+06	1.43594e+06	1.28627e+06	1.29563e+06	0.174446	1.65722	1.65722	All_2 months up vs All_baseline
Q3MHD2	Protein LSM12 homolog OS=Homo sapiens OX=9606 GN=LSM12 PE=1 SV=2	LSM12	174125	169439	115605	159557	85467.2	58210.3	126710	145964	100866	32566.9	38162.8	55673.1	217065	219915	33817.2	34396.7	45159.8	42872.6	7506.55	5405.43	13617.9	147378	131851	118136	105808	100448	81154.3	0.174683	0.597145	-1.67464	All_2 months down vs All_baseline
P78417	Glutathione S-transferase omega-1 OS=Homo sapiens OX=9606 GN=GSTO1 PE=1 SV=2	GSTO1	2.2616e+06	2.13899e+06	1.81496e+06	3.7486e+06	3.49012e+06	3.6483e+06	3.60056e+06	3.52831e+06	3.56654e+06	1.18878e+06	1.2395e+06	1.21928e+06	1.88812e+06	2.04953e+06	1.83725e+06	2.51747e+06	2.37717e+06	2.44034e+06	1.75887e+06	1.85332e+06	1.7384e+06	1.43411e+06	1.52476e+06	1.71032e+06	2.13669e+06	2.29407e+06	2.64861e+06	0.17505	0.830454	-1.20416	All_2 months down vs All_baseline
P10644	cAMP-dependent protein kinase type I-alpha regulatory subunit OS=Homo sapiens OX=9606 GN=PRKAR1A PE=1 SV=1	PRKAR1A	1.80228e+06	1.65921e+06	1.7607e+06	2.91475e+06	2.38479e+06	2.29342e+06	2.42677e+06	2.47444e+06	2.48543e+06	561696	617452	583229	1.10191e+06	1.17585e+06	1.58021e+06	1.54675e+06	1.59792e+06	1.72178e+06	1.27539e+06	1.35685e+06	1.28297e+06	647603	943332	778706	1.52203e+06	1.0552e+06	1.58146e+06	0.17512	0.777914	-1.28549	All_2 months down vs All_baseline
Q04917	14-3-3 protein eta OS=Homo sapiens OX=9606 GN=YWHAH PE=1 SV=4	YWHAH	6.68564e+06	6.84326e+06	5.89837e+06	6.69639e+06	5.62965e+06	6.04387e+06	4.68603e+06	4.67386e+06	4.6834e+06	5.05468e+06	5.05852e+06	4.92112e+06	6.43359e+06	6.61883e+06	6.25994e+06	5.79814e+06	5.74918e+06	5.68166e+06	3.06763e+06	3.12838e+06	3.02786e+06	4.67641e+06	4.74652e+06	5.23788e+06	4.94647e+06	5.23144e+06	5.08567e+06	0.175702	0.888061	-1.12605	All_2 months down vs All_baseline
Q96PK6	RNA-binding protein 14 OS=Homo sapiens OX=9606 GN=RBM14 PE=1 SV=2	RBM14	254627	220755	224125	362670	350975	376842	465731	483850	450462	198030	206133	226003	414231	438613	701984	257388	293993	274583	277389	293267	258702	362286	389423	416915	364293	374611	401176	0.175854	1.17731	1.17731	All_2 months up vs All_baseline
P49458	Signal recognition particle 9 kDa protein OS=Homo sapiens OX=9606 GN=SRP9 PE=1 SV=2	SRP9	5.46832e+06	5.37483e+06	4.86671e+06	4.40572e+06	3.14028e+06	3.24276e+06	3.94839e+06	4.05588e+06	3.67614e+06	3.28919e+06	4.2127e+06	3.37486e+06	5.85162e+06	5.91317e+06	7.14712e+06	3.71667e+06	4.40886e+06	4.13602e+06	2.74386e+06	3.61511e+06	3.34273e+06	5.77963e+06	5.93089e+06	5.92376e+06	4.28745e+06	4.18788e+06	3.92073e+06	0.17599	1.13782	1.13782	All_2 months up vs All_baseline
O75431	Metaxin-2 OS=Homo sapiens OX=9606 GN=MTX2 PE=1 SV=1	MTX2	285022	202037	273983	130862	190807	227236	382242	357174	446049	551440	763356	641017	764375	738518	17667	197009	170219	183489	113735	135512	139902	1.01303e+06	1.06325e+06	115733	116060	191246	111181	0.176475	0.621359	-1.60938	All_2 months down vs All_baseline
O95831	Apoptosis-inducing factor 1, mitochondrial OS=Homo sapiens OX=9606 GN=AIFM1 PE=1 SV=1	AIFM1	1.70372e+06	1.76038e+06	1.59752e+06	1.77527e+06	933255	1.02168e+06	1.07253e+06	1.07589e+06	1.08574e+06	1.73984e+06	1.73988e+06	1.71734e+06	2.29163e+06	2.38628e+06	1.90902e+06	775237	765958	802415	551668	577136	561287	2.39715e+06	2.22896e+06	2.46178e+06	515733	628323	508333	0.177015	0.750601	-1.33227	All_2 months down vs All_baseline
Q9Y6W5	Wiskott-Aldrich syndrome protein family member 2 OS=Homo sapiens OX=9606 GN=WASF2 PE=1 SV=3	WASF2	640116	648581	586161	573729	596578	805825	796950	762406	764688	209480	196218	188988	469081	481924	572659	498898	453769	479038	345729	344300	339813	466195	444790	445226	312594	209504	276410	0.177286	0.793955	-1.25952	All_2 months down vs All_baseline
P78347	General transcription factor II-I OS=Homo sapiens OX=9606 GN=GTF2I PE=1 SV=2	GTF2I	588890	996013	1.10878e+06	1.07385e+06	876305	958665	805091	841566	826079	913611	940456	868979	1.3919e+06	1.52063e+06	1.9734e+06	658969	647216	677359	348761	327850	333669	1.0318e+06	1.08472e+06	1.1059e+06	396381	400187	440680	0.177543	0.777844	-1.2856	All_2 months down vs All_baseline
O60888	Protein CutA OS=Homo sapiens OX=9606 GN=CUTA PE=1 SV=2	CUTA	2.75287e+06	2.57828e+06	2.39705e+06	2.8994e+06	2855917	2.94481e+06	2.74445e+06	2.90285e+06	2.94543e+06	1.73128e+06	2.02242e+06	1.9661e+06	1.67625e+06	1.72308e+06	34272.2	2.97883e+06	2.87178e+06	2.83416e+06	1.78478e+06	1.83562e+06	1.87198e+06	1.97452e+06	2.0331e+06	2.02148e+06	2.31177e+06	2.35013e+06	2.25438e+06	0.178065	0.643923	-1.55298	All_2 months down vs All_baseline
Q96M27	Protein PRRC1 OS=Homo sapiens OX=9606 GN=PRRC1 PE=1 SV=1	PRRC1	1.21098e+06	334066	1.18911e+06	1.3836e+06	1.0479e+06	1.14677e+06	1.07633e+06	1.16904e+06	1.10158e+06	471505	431655	418228	940545	961178	497623	1.09865e+06	1.09594e+06	1.05572e+06	979330	904873	859900	1.33735e+06	1.08032e+06	1.17295e+06	1.13963e+06	1.14608e+06	1.21623e+06	0.178249	1.23042	1.23042	All_2 months up vs All_baseline
P15848	Arylsulfatase B OS=Homo sapiens OX=9606 GN=ARSB PE=1 SV=1	ARSB	170268	202125	170772	228792	191381	226363	226766	231436	244711	274648	228976	273566	401326	454177	150736	136565	117277	116133	114973	106359	108637	363176	434337	430010	73777.8	79426.4	64060.7	0.179346	0.747102	-1.33851	All_2 months down vs All_baseline
O95466	Formin-like protein 1 OS=Homo sapiens OX=9606 GN=FMNL1 PE=1 SV=3	FMNL1	2.26972e+06	2.23419e+06	2.28247e+06	2.37504e+06	2.5617e+06	3.10636e+06	3.87335e+06	3.45999e+06	3.55253e+06	1.05581e+06	922949	904411	1.51218e+06	1.4732e+06	1.99173e+06	2.23485e+06	2.30315e+06	2.43283e+06	1.65451e+06	1.63103e+06	1.74111e+06	1.2881e+06	1.20894e+06	1.22546e+06	1.74221e+06	2.3776e+06	1.93716e+06	0.179392	0.812621	-1.23059	All_2 months down vs All_baseline
P08579	U2 small nuclear ribonucleoprotein B'' OS=Homo sapiens OX=9606 GN=SNRPB2 PE=1 SV=1	SNRPB2	785170	820851	831700	727452	627283	741062	615670	656481	714487	612525	626951	628827	806041	812675	1.17693e+06	373954	309184	428704	451790	514787	514444	726639	718784	803715	620706	671567	597634	0.17983	0.864614	-1.15659	All_2 months down vs All_baseline
P11387	DNA topoisomerase 1 OS=Homo sapiens OX=9606 GN=TOP1 PE=1 SV=2	TOP1	574000	482221	810137	283822	462786	376425	576689	363041	327471	869136	902511	906630	1.58109e+06	754960	804050	166607	200093	200930	111687	99985.6	105061	1.03032e+06	992032	995145	240348	310480	324526	0.180089	0.666085	-1.50131	All_2 months down vs All_baseline
O75643	U5 small nuclear ribonucleoprotein 200 kDa helicase OS=Homo sapiens OX=9606 GN=SNRNP200 PE=1 SV=2	SNRNP200	1.40216e+06	1.42635e+06	1.41038e+06	1.10383e+06	907319	1.00867e+06	1.16575e+06	1.20331e+06	1.1959e+06	1.62474e+06	1.89059e+06	1.66444e+06	1.84555e+06	1.88516e+06	907023	774671	769003	819779	847656	899983	915904	1.61487e+06	1.63349e+06	1.63093e+06	1.1117e+06	1.01213e+06	1.04949e+06	0.180273	0.858079	-1.16539	All_2 months down vs All_baseline
P49748	Very long-chain specific acyl-CoA dehydrogenase, mitochondrial OS=Homo sapiens OX=9606 GN=ACADVL PE=1 SV=1	ACADVL	5.83927e+06	6.10673e+06	5.41808e+06	4.78229e+06	3.21947e+06	3.60835e+06	3.15291e+06	3.01558e+06	3.03485e+06	5.73906e+06	5.96454e+06	5.88205e+06	6.95485e+06	7.08217e+06	8.1768e+06	3.59884e+06	3.37248e+06	3.41945e+06	1.55234e+06	1.60147e+06	1.69195e+06	5.81828e+06	6.03663e+06	6.3084e+06	1.68332e+06	1.89549e+06	1.73627e+06	0.181444	0.757691	-1.3198	All_2 months down vs All_baseline
Q86W42	THO complex subunit 6 homolog OS=Homo sapiens OX=9606 GN=THOC6 PE=1 SV=1	THOC6	353518	374578	289358	237269	221386	223297	143906	154486	149823	409058	443617	382715	429144	396915	513829	127600	125193	130856	56803.7	46804.7	53266.8	455211	496889	539119	112806	126706	135823	0.181745	0.683033	-1.46406	All_2 months down vs All_baseline
P0DN76	Splicing factor U2AF 35 kDa subunit-like protein OS=Homo sapiens OX=9606 GN=U2AF1L5 PE=1 SV=1	U2AF1L5	1.25888e+06	1.24651e+06	620618	760760	702584	745081	559633	556023	547158	624172	649648	618297	803727	818527	1.25075e+06	545230	594482	602444	225607	235565	248020	1.14032e+06	1.13631e+06	1.1456e+06	501089	241251	222454	0.182691	0.75317	-1.32772	All_2 months down vs All_baseline
P15121	Aldo-keto reductase family 1 member B1 OS=Homo sapiens OX=9606 GN=AKR1B1 PE=1 SV=3	AKR1B1	102455	123576	116631	680441	577334	472301	323670	340196	312064	13419.5	12404.2	15891.3	136750	127373	7837.75	220846	177317	190598	44092.9	59437.6	40721	65537.1	53944.9	64844.5	52192.3	76368.8	52842.9	0.182787	0.539088	-1.85499	All_2 months down vs All_baseline
P25815	Protein S100-P OS=Homo sapiens OX=9606 GN=S100P PE=1 SV=2	S100P	558979	571100	510830	2.00336e+06	1.47555e+06	1.88384e+06	870239	900174	846097	61500.2	71567.5	53124.5	429247	422969	613657	1.2567e+06	1.3012e+06	1.44656e+06	1.47532e+06	1.60044e+06	1.48806e+06	322819	321721	330265	1.02949e+06	1.12689e+06	1.07158e+06	0.18496	1.68808	1.68808	All_2 months up vs All_baseline
P62304	Small nuclear ribonucleoprotein E OS=Homo sapiens OX=9606 GN=SNRPE PE=1 SV=1	SNRPE	1.00787e+06	1.029e+06	1.36097e+06	457542	1.14166e+06	1.40527e+06	1.03784e+06	1.25613e+06	1.23434e+06	1.22063e+06	1.2896e+06	874989	1.35353e+06	1.50329e+06	2.14657e+06	828839	902354	961888	787019	862375	758913	935347	815721	940849	590410	634062	317641	0.185201	0.81772	-1.22291	All_2 months down vs All_baseline
P30038	Delta-1-pyrroline-5-carboxylate dehydrogenase, mitochondrial OS=Homo sapiens OX=9606 GN=ALDH4A1 PE=1 SV=3	ALDH4A1	634102	667120	634557	409329	544965	614773	888050	948061	811993	701949	672065	557337	876649	816157	1.52969e+06	248383	304106	311458	632626	612170	610475	713733	628348	572462	475673	269229	389099	0.185368	0.808549	-1.23678	All_2 months down vs All_baseline
Q8WWQ0	PH-interacting protein OS=Homo sapiens OX=9606 GN=PHIP PE=1 SV=2	PHIP	90427.2	125070	101235	63226.1	42132.1	52267.4	40935.7	27742.8	51712.4	108071	81720.3	99015.5	92980.3	106108	160257	32178.5	20572.8	22218.6	31732.6	97826.9	59883.5	91054.1	12531.6	138614	14962.8	37830.5	24537.6	0.185415	0.690369	-1.4485	All_2 months down vs All_baseline
P0CG39	POTE ankyrin domain family member J OS=Homo sapiens OX=9606 GN=POTEJ PE=3 SV=1	POTEJ	4473.86	2814.73	5512.86	213684	205284	194878	411553	369285	409019	0	0	0	0	2800.63	564.339	91489.7	85365.2	56657.1	26886.9	34467.8	56489.1	0	0	0	31351.9	29730.8	19516.3	0.185451	0.321234	-3.113	All_2 months down vs All_baseline
P55735	Protein SEC13 homolog OS=Homo sapiens OX=9606 GN=SEC13 PE=1 SV=3	SEC13	1.04426e+06	1.23895e+06	1.04344e+06	1.39441e+06	866135	807766	1.24508e+06	1.22532e+06	1.19769e+06	528682	556983	538192	828233	744597	434846	937622	970333	921143	962183	884951	829647	752524	853704	945040	669486	706129	698158	0.185486	0.861114	-1.16129	All_2 months down vs All_baseline
Q5TEJ8	Protein THEMIS2 OS=Homo sapiens OX=9606 GN=THEMIS2 PE=1 SV=1	THEMIS2	619175	648316	535780	629184	438860	445985	837585	847463	861069	133273	182088	178353	281058	311239	197527	327756	311417	274389	458381	503644	474017	311055	323099	321907	427862	450243	448948	0.18653	0.777904	-1.2855	All_2 months down vs All_baseline
P11586	C-1-tetrahydrofolate synthase, cytoplasmic OS=Homo sapiens OX=9606 GN=MTHFD1 PE=1 SV=3	MTHFD1	1.306e+06	1.23756e+06	1.57053e+06	2.24194e+06	1.54507e+06	1.64143e+06	1.88561e+06	1.86806e+06	1.92241e+06	535109	571489	503995	982633	1.02751e+06	1.08607e+06	1.34411e+06	1.291e+06	1.30086e+06	798123	732949	804425	692157	761145	720331	1.37058e+06	1.40302e+06	1.36067e+06	0.186992	0.805476	-1.2415	All_2 months down vs All_baseline
Q4V328	GRIP1-associated protein 1 OS=Homo sapiens OX=9606 GN=GRIPAP1 PE=1 SV=2	GRIPAP1	47349.8	4401.03	76736.2	106871	76315.5	35474.9	106881	61594.6	56688.5	0	0	0	1780.46	4611.18	8636.39	105979	35620.6	26669.7	23755.2	53119.1	29908.4	34963.3	32478.9	37348.1	87736.6	61635.5	46519.7	0.187479	0.546446	-1.83001	All_2 months down vs All_baseline
P06737	Glycogen phosphorylase, liver form OS=Homo sapiens OX=9606 GN=PYGL PE=1 SV=4	PYGL	1428912246	1483837572	1390136837	6.79719e+08	701761159	776872100	2.5358e+08	2.49393e+08	252849797	1268557306	1274933815	1187868177	1400246746	1457436062	1727127232	1354783961	1371353621	1359367531	4.37121e+08	4.51391e+08	4.26872e+08	1530338879	1589470864	1541516622	8.42708e+08	8.63562e+08	8.21429e+08	0.187605	1.37368	1.37368	All_2 months up vs All_baseline
Q03252	Lamin-B2 OS=Homo sapiens OX=9606 GN=LMNB2 PE=1 SV=4	LMNB2	2.05279e+06	1.69915e+06	2.134e+06	1.63669e+06	1.29746e+06	1.65812e+06	1.59258e+06	1.84618e+06	1.68214e+06	2.10448e+06	2.43835e+06	2.40913e+06	3.24706e+06	3.07918e+06	4.01515e+06	1.01123e+06	981742	971467	820129	766363	746907	2.30897e+06	2.48064e+06	2.45619e+06	974464	1.03658e+06	1.00525e+06	0.188414	0.783236	-1.27675	All_2 months down vs All_baseline
Q9BUQ8	Probable ATP-dependent RNA helicase DDX23 OS=Homo sapiens OX=9606 GN=DDX23 PE=1 SV=3	DDX23	517971	601036	569162	267508	271811	372319	362144	437703	311503	677710	684470	651137	780561	754742	552538	301611	318142	295733	161640	156967	166062	676437	708810	725005	219849	210547	152392	0.189499	0.754108	-1.32607	All_2 months down vs All_baseline
O15427	Monocarboxylate transporter 4 OS=Homo sapiens OX=9606 GN=SLC16A3 PE=1 SV=1	SLC16A3	221692	211114	202139	83518.6	115880	158604	226439	217206	222189	199987	188454	201161	219767	229690	182368	96620.1	81586	75139	140543	149353	163975	203697	227049	217109	156642	125412	132403	0.189883	0.836877	-1.19492	All_2 months down vs All_baseline
Q9Y224	RNA transcription, translation and transport factor protein OS=Homo sapiens OX=9606 GN=RTRAF PE=1 SV=1	RTRAF	612520	502821	511739	767326	680957	815576	643940	654401	631857	251868	259054	273855	353229	344816	436534	491393	503373	481275	479322	482122	476912	467645	443536	481710	382949	403755	381333	0.189955	0.855476	-1.16894	All_2 months down vs All_baseline
Q9BPX5	Actin-related protein 2/3 complex subunit 5-like protein OS=Homo sapiens OX=9606 GN=ARPC5L PE=1 SV=1	ARPC5L	92770.2	103019	95606.8	112508	90154.4	102978	116013	107242	131582	21613.9	20533.3	16511.8	63621.3	23186.1	7300.34	76055.6	69298.6	65548.4	59987.8	81787.1	66493.4	36846.1	45133.5	40885.8	59157.8	59271.8	59261.4	0.189969	0.698311	-1.43203	All_2 months down vs All_baseline
P54619	5'-AMP-activated protein kinase subunit gamma-1 OS=Homo sapiens OX=9606 GN=PRKAG1 PE=1 SV=1	PRKAG1	20388	94867.9	63227.5	124984	200983	195033	187140	186239	214956	19071.1	9407.64	2600.85	46460.5	43489.7	32272.3	60492.1	87647.9	79967.8	85956.5	94743.6	107146	2934.44	16485.7	3740.43	18801.2	10284	20497.8	0.190082	0.507903	-1.96888	All_2 months down vs All_baseline
Q9Y5J7	Mitochondrial import inner membrane translocase subunit Tim9 OS=Homo sapiens OX=9606 GN=TIMM9 PE=1 SV=1	TIMM9	525378	737201	568915	365996	245350	218782	248681	226080	252253	563626	724687	689858	652399	875834	9403.06	165083	199112	200344	84106.7	61686.2	87396	1.0762e+06	932295	1.0101e+06	302128	300522	246851	0.190164	0.585605	-1.70763	All_2 months down vs All_baseline
Q9Y3A6	Transmembrane emp24 domain-containing protein 5 OS=Homo sapiens OX=9606 GN=TMED5 PE=1 SV=1	TMED5	2.31616e+06	2.47258e+06	2.33255e+06	1.86099e+06	1.38589e+06	1.61195e+06	1.77781e+06	1.87165e+06	1.63388e+06	2.91764e+06	2.91516e+06	2.96944e+06	3.16544e+06	3.27293e+06	3.5972e+06	1.5402e+06	1.55795e+06	1.51532e+06	996854	956993	1.02881e+06	3.45947e+06	3.73555e+06	3.77373e+06	475795	410760	309865	0.190276	0.707003	-1.41442	All_2 months down vs All_baseline
Q9Y376	Calcium-binding protein 39 OS=Homo sapiens OX=9606 GN=CAB39 PE=1 SV=1	CAB39	641571	657040	496907	1.1132e+06	733032	825733	853420	828940	852346	55428.7	64946.3	58409.2	381172	364321	468404	632405	662445	541075	815122	903180	859897	459804	452370	426377	1.01548e+06	1.02957e+06	834996	0.190357	1.53533	1.53533	All_2 months up vs All_baseline
Q15369	Elongin-C OS=Homo sapiens OX=9606 GN=ELOC PE=1 SV=1	ELOC	655435	720194	782906	1.02429e+06	1.15983e+06	983608	1.44324e+06	1.4179e+06	1.56918e+06	341502	401619	368512	639229	560680	145299	606642	688972	672283	759084	892320	831339	483669	510534	513680	824162	943882	914708	0.19041	0.772008	-1.29532	All_2 months down vs All_baseline
P08575	Receptor-type tyrosine-protein phosphatase C OS=Homo sapiens OX=9606 GN=PTPRC PE=1 SV=3	PTPRC	6.45606e+06	7.04643e+06	6.06515e+06	6.61244e+06	5.40091e+06	6.20705e+06	8.0106e+06	8.03344e+06	8.3164e+06	9.20033e+06	9.78165e+06	9.39987e+06	1.20805e+07	1.20567e+07	1.10274e+07	3.25092e+06	3.52142e+06	3.75049e+06	5.07714e+06	5.32431e+06	5.28512e+06	9.04188e+06	9.49638e+06	9.03651e+06	3.99887e+06	4.50404e+06	4.20578e+06	0.190786	0.820329	-1.21902	All_2 months down vs All_baseline
P35527	Keratin, type I cytoskeletal 9 OS=Homo sapiens OX=9606 GN=KRT9 PE=1 SV=3	KRT9	8.87101e+06	8.88254e+06	7.69392e+06	7.11828e+06	5.89278e+06	6.61362e+06	4.2185e+06	4.12469e+06	4.37717e+06	7.9912e+06	7.1808e+06	7.60902e+06	6.36574e+06	6.7223e+06	8.3849e+06	7.01691e+06	6.65417e+06	6.50083e+06	3.07595e+06	3.0208e+06	3.00606e+06	9.24554e+06	9.38131e+06	8.71283e+06	3.00999e+06	3.13611e+06	3.01285e+06	0.190794	0.810451	-1.23388	All_2 months down vs All_baseline
P68402	Platelet-activating factor acetylhydrolase IB subunit beta OS=Homo sapiens OX=9606 GN=PAFAH1B2 PE=1 SV=1	PAFAH1B2	80902.2	48917.3	81564.2	131682	204177	102562	290545	327136	302484	22463.4	22005.7	21263	27713.5	25465.5	23858.5	116650	142435	141078	108975	71095.3	160661	18567.3	17971.9	21193.2	79055.9	69001.8	78100.9	0.191523	0.619742	-1.61357	All_2 months down vs All_baseline
P57088	Transmembrane protein 33 OS=Homo sapiens OX=9606 GN=TMEM33 PE=1 SV=2	TMEM33	359130	145057	603064	105301	592763	615061	88249.2	83116.6	29762.7	432209	217222	564336	457041	683120	328282	73166.9	221438	30503.8	43884.8	62817.3	33402.2	371910	71511.6	133861	127004	110718	281124	0.191746	0.59671	-1.67585	All_2 months down vs All_baseline
Q15363	Transmembrane emp24 domain-containing protein 2 OS=Homo sapiens OX=9606 GN=TMED2 PE=1 SV=1	TMED2	445186	521876	569556	325782	466165	395132	428426	377817	330192	348903	361351	225700	761953	662301	596075	269252	247871	261770	143959	149555	133880	661368	479969	653352	133941	140244	177675	0.191773	0.754876	-1.32472	All_2 months down vs All_baseline
P00746	Complement factor D OS=Homo sapiens OX=9606 GN=CFD PE=1 SV=5	CFD	219942	220626	184805	7985.7	75323.2	49946.5	671980	693726	702864	137147	114393	133547	136668	134236	177140	55148.6	63092.6	54422.9	215492	197529	216895	48269.4	38517.5	10737.2	145378	155696	75563.9	0.191842	0.580225	-1.72347	All_2 months down vs All_baseline
P56545	C-terminal-binding protein 2 OS=Homo sapiens OX=9606 GN=CTBP2 PE=1 SV=1	CTBP2	918.682	381435	315008	278238	109831	105520	270097	255349	216397	698.933	5246.8	8849.64	314650	329021	19315.3	67846.2	97468.8	100376	51578.9	68207.8	68169.2	248117	216881	289190	112660	146520	114194	0.191865	2.38948	2.38948	All_2 months up vs All_baseline
P33316	Deoxyuridine 5'-triphosphate nucleotidohydrolase, mitochondrial OS=Homo sapiens OX=9606 GN=DUT PE=1 SV=4	DUT	3341.23	7710.29	3332.2	37590.6	47599.5	98894.2	112895	164753	138256	102697	135967	103838	191659	259674	26899.6	20989.1	19419.3	23748.8	17837.8	11342.5	16432.2	6094.79	50146.6	5100.13	28726.4	1539.53	37921.7	0.191948	0.490552	-2.03852	All_2 months down vs All_baseline
Q92597	Protein NDRG1 OS=Homo sapiens OX=9606 GN=NDRG1 PE=1 SV=1	NDRG1	420991	379103	383396	393420	312927	222437	198536	207123	160662	2325.79	2973.47	308.721	93854.4	67440.5	5580.62	682058	598446	508329	190146	153615	169765	345718	364247	366028	261850	257288	194320	0.192216	2.66035	2.66035	All_2 months up vs All_baseline
Q14677	Clathrin interactor 1 OS=Homo sapiens OX=9606 GN=CLINT1 PE=1 SV=1	CLINT1	634044	564419	615470	513206	516948	549529	712013	700817	727704	437388	472408	485508	803106	845625	958702	362492	386846	370504	350256	328477	330055	584729	609069	608612	381636	466020	441519	0.192538	0.858302	-1.16509	All_2 months down vs All_baseline
Q01658	Protein Dr1 OS=Homo sapiens OX=9606 GN=DR1 PE=1 SV=1	DR1	572830	609182	529966	829299	766959	886728	613703	609283	521878	165923	150983	159488	337820	328377	215925	578108	618292	581356	200393	191012	179853	412505	494621	449828	345381	350332	314124	0.192622	0.757383	-1.32034	All_2 months down vs All_baseline
Q14108	Lysosome membrane protein 2 OS=Homo sapiens OX=9606 GN=SCARB2 PE=1 SV=2	SCARB2	470771	301852	424630	397717	245473	236302	446499	471458	448656	450206	603008	513688	910211	976654	1.19572e+06	138374	187248	168595	153785	168506	167038	579206	566676	552915	107387	131410	124197	0.194414	0.705407	-1.41762	All_2 months down vs All_baseline
O95747	Serine/threonine-protein kinase OSR1 OS=Homo sapiens OX=9606 GN=OXSR1 PE=1 SV=1	OXSR1	148885	146553	93558.1	174778	162616	241517	295898	291036	301558	2641.09	1051.61	7350.32	7578.11	15058.6	2.284	42201.5	55033.3	62262.4	102555	135428	121399	26715.8	3065.23	21291.1	75134.2	43857.6	43619.3	0.194606	0.28679	-3.48688	All_2 months down vs All_baseline
P63220	40S ribosomal protein S21 OS=Homo sapiens OX=9606 GN=RPS21 PE=1 SV=1	RPS21	3.0296e+06	2.97503e+06	3.03286e+06	2.54848e+06	2.40211e+06	2.55299e+06	1.98155e+06	1.90926e+06	1.99729e+06	2.59584e+06	2.66357e+06	2.53941e+06	2.98695e+06	3.11271e+06	4.49553e+06	1.912e+06	2.11646e+06	2.13174e+06	1.19078e+06	1.13672e+06	1.12066e+06	2.93257e+06	2.86957e+06	2.96168e+06	1.61217e+06	1.79902e+06	1.73884e+06	0.195353	0.844041	-1.18478	All_2 months down vs All_baseline
P60866	40S ribosomal protein S20 OS=Homo sapiens OX=9606 GN=RPS20 PE=1 SV=1	RPS20	7.32041e+06	6.8146e+06	6.94349e+06	6.12991e+06	6.10899e+06	6.01147e+06	6.68044e+06	6.48263e+06	7.00295e+06	7.30223e+06	7.48074e+06	7.8481e+06	1.10335e+07	1.13226e+07	9.17984e+06	5.4332e+06	4.9766e+06	4.70903e+06	3.24706e+06	3.20449e+06	3.30897e+06	7.84235e+06	7.67147e+06	7.94605e+06	4.68278e+06	5.00828e+06	4.70442e+06	0.195411	0.846718	-1.18103	All_2 months down vs All_baseline
Q53GQ0	Very-long-chain 3-oxoacyl-CoA reductase OS=Homo sapiens OX=9606 GN=HSD17B12 PE=1 SV=2	HSD17B12	530638	71974	512569	585891	524571	349061	425958	314797	432810	785405	711394	775174	1.51907e+06	2.203e+06	281488	571917	574721	316033	371883	213980	304459	1.95676e+06	1.67695e+06	1.00097e+06	407757	529852	649556	0.195602	1.44219	1.44219	All_2 months up vs All_baseline
O15260	Surfeit locus protein 4 OS=Homo sapiens OX=9606 GN=SURF4 PE=1 SV=3	SURF4	2.59356e+06	2.26344e+06	2.12773e+06	1.37777e+06	1.01244e+06	1.08638e+06	753055	738346	710224	1.03687e+06	968849	907123	2.18409e+06	1.92354e+06	2.08826e+06	1.27971e+06	1.12093e+06	1.10327e+06	803599	772605	788154	4.25813e+06	3.79526e+06	3.79432e+06	1.21994e+06	1.23844e+06	1.04067e+06	0.196508	1.31315	1.31315	All_2 months up vs All_baseline
P39023	60S ribosomal protein L3 OS=Homo sapiens OX=9606 GN=RPL3 PE=1 SV=2	RPL3	3.73208e+06	3.66295e+06	3.44246e+06	2.13963e+06	2.61382e+06	2.63231e+06	3.22394e+06	3.18961e+06	3.19495e+06	3.03489e+06	3.06243e+06	3.01276e+06	4.53473e+06	4.5837e+06	3.58886e+06	2.30246e+06	2.26697e+06	2.29043e+06	1.60119e+06	1.57955e+06	1.607e+06	3.55934e+06	3.79806e+06	3.78997e+06	2.00272e+06	2.19008e+06	2.15169e+06	0.196626	0.856149	-1.16802	All_2 months down vs All_baseline
P52272	Heterogeneous nuclear ribonucleoprotein M OS=Homo sapiens OX=9606 GN=HNRNPM PE=1 SV=3	HNRNPM	5.07174e+06	4.82241e+06	5.10172e+06	6.49108e+06	4.74513e+06	5.45533e+06	5.86273e+06	5.87705e+06	5.95897e+06	3.31666e+06	3.52921e+06	3.86967e+06	6.87864e+06	7.24211e+06	1.05555e+07	3.12965e+06	3.36995e+06	3.35865e+06	2.65349e+06	2.73303e+06	2.65786e+06	4.12185e+06	4.67802e+06	4.79556e+06	3.71243e+06	3.96885e+06	3.64666e+06	0.196826	0.843183	-1.18598	All_2 months down vs All_baseline
P17858	ATP-dependent 6-phosphofructokinase, liver type OS=Homo sapiens OX=9606 GN=PFKL PE=1 SV=6	PFKL	1.95951e+06	1.97157e+06	1.62626e+06	2.45897e+06	1.58467e+06	1.76934e+06	1.71665e+06	1.67385e+06	1.65734e+06	542969	501133	449227	1.08055e+06	1.09469e+06	114960	1.23942e+06	1.23547e+06	1.25583e+06	838429	957691	942004	811307	882503	829522	1.60627e+06	1.60207e+06	1.61108e+06	0.197248	0.728393	-1.37289	All_2 months down vs All_baseline
Q8N4L2	Type 2 phosphatidylinositol 4,5-bisphosphate 4-phosphatase OS=Homo sapiens OX=9606 GN=PIP4P2 PE=1 SV=1	PIP4P2	54148.5	14832.3	66170.9	75091.3	187980	175778	125603	148411	136767	580466	50015.7	54894.5	100382	201281	769685	157485	113091	121579	93005.4	90449.4	85255.4	124118	127049	228938	86940.2	87479.5	210699	0.19874	1.4642	1.4642	All_2 months up vs All_baseline
O75821	Eukaryotic translation initiation factor 3 subunit G OS=Homo sapiens OX=9606 GN=EIF3G PE=1 SV=2	EIF3G	414819	444375	545973	372974	576324	702506	636976	648350	623955	130533	154119	114738	162435	261225	189251	343254	371654	356772	273173	330305	293315	430874	428035	429224	309239	189838	238141	0.199294	0.774391	-1.29134	All_2 months down vs All_baseline
Q16656	Nuclear respiratory factor 1 OS=Homo sapiens OX=9606 GN=NRF1 PE=1 SV=1	NRF1	9088.97	99633.8	34331.3	115344	10417.3	11468.8	0	8507.57	16364.4	10459.9	8041.15	146807	213327	230988	222206	19189.9	34097.9	0	0	3103.27	0	9751.55	147028	204561	91591.3	22810.3	9294.03	0.199847	2.10691	2.10691	All_2 months up vs All_baseline
Q8IZQ5	Selenoprotein H OS=Homo sapiens OX=9606 GN=SELENOH PE=1 SV=2	SELENOH	466711	438970	536684	601651	461717	532598	388182	395185	376553	120202	165908	160317	688409	715850	713113	295466	294468	278716	93538.4	84474.3	95603.5	233030	277340	298999	200821	213297	199104	0.200306	0.727614	-1.37436	All_2 months down vs All_baseline
Q66K74	Microtubule-associated protein 1S OS=Homo sapiens OX=9606 GN=MAP1S PE=1 SV=2	MAP1S	308439	400197	384570	255682	478600	576544	566515	562981	544718	182050	175642	247305	263761	280222	311782	328096	333963	294245	286603	309492	332205	190863	279130	225608	354341	529240	327107	0.201111	0.841962	-1.1877	All_2 months down vs All_baseline
Q9Y2R5	28S ribosomal protein S17, mitochondrial OS=Homo sapiens OX=9606 GN=MRPS17 PE=1 SV=1	MRPS17	879248	843305	862669	704082	166181	135269	264397	271138	152202	1.08029e+06	1.0349e+06	1.0371e+06	1.19632e+06	1.37046e+06	0	201774	207753	116863	16463.2	44316.4	48214.1	1.00404e+06	1.14229e+06	1.17279e+06	242311	227134	267160	0.201376	0.543118	-1.84122	All_2 months down vs All_baseline
Q10589	Bone marrow stromal antigen 2 OS=Homo sapiens OX=9606 GN=BST2 PE=1 SV=1	BST2	684966	700638	440198	716530	232771	239602	341208	393804	394386	448884	373303	480970	576213	638337	4058	371526	369425	221953	286499	242294	226264	615085	819997	721849	125719	223382	211166	0.202064	0.60644	-1.64897	All_2 months down vs All_baseline
Q9Y4W6	AFG3-like protein 2 OS=Homo sapiens OX=9606 GN=AFG3L2 PE=1 SV=2	AFG3L2	373767	542034	458804	399257	274595	290398	383506	378146	355203	598647	660598	626375	684390	675191	793517	167323	148686	142867	252879	254837	262092	616324	609032	640588	231294	229017	229422	0.202484	0.774708	-1.29081	All_2 months down vs All_baseline
Q9H2E6	Semaphorin-6A OS=Homo sapiens OX=9606 GN=SEMA6A PE=1 SV=2	SEMA6A	7414.63	45686.5	753564	192858	1.2367e+06	2.11457e+06	1.90373e+06	1.99061e+06	2.08981e+06	1.55329e+06	1.10252e+06	1.41444e+06	3.42635e+06	2.97905e+06	7.85041e+06	483185	497598	648447	328089	328118	323184	2.37873e+06	3.42283e+06	2.80913e+06	1.19123e+06	1.67066e+06	1.35388e+06	0.203665	2.0534	2.0534	All_2 months up vs All_baseline
Q9H0D6	5'-3' exoribonuclease 2 OS=Homo sapiens OX=9606 GN=XRN2 PE=1 SV=1	XRN2	387311	552294	607931	795519	565702	570052	473970	547838	429703	173802	180903	177123	454176	427428	533350	312139	257495	310650	215063	214299	231205	404810	468110	467186	232871	407174	228823	0.203737	0.803875	-1.24398	All_2 months down vs All_baseline
P13693	Translationally-controlled tumor protein OS=Homo sapiens OX=9606 GN=TPT1 PE=1 SV=1	TPT1	1.76571e+06	1.83004e+06	1.59907e+06	1.70149e+06	1.5509e+06	1.51431e+06	1.87875e+06	1.95938e+06	1.764e+06	42448.6	33599.6	23567.5	573760	590059	319156	2.28252e+06	2.12639e+06	1.81948e+06	1.76605e+06	1.61947e+06	1.62233e+06	938423	940786	1.08219e+06	1.57652e+06	1.77559e+06	1.4917e+06	0.203792	1.89954	1.89954	All_2 months up vs All_baseline
Q9BX68	Histidine triad nucleotide-binding protein 2, mitochondrial OS=Homo sapiens OX=9606 GN=HINT2 PE=1 SV=1	HINT2	1.3832e+06	892463	1.1381e+06	682283	597034	486882	702946	667878	756263	872185	979163	1.07766e+06	1.4062e+06	1.26281e+06	626180	506762	332915	324236	348918	373915	355264	2.00901e+06	1.63655e+06	1.32977e+06	352002	617970	271040	0.20435	0.754196	-1.32592	All_2 months down vs All_baseline
O00602	Ficolin-1 OS=Homo sapiens OX=9606 GN=FCN1 PE=1 SV=2	FCN1	1.4401e+07	1.51912e+07	1.35261e+07	10828918	9.87274e+06	1.07108e+07	1.79445e+07	1.80054e+07	1.81506e+07	1.15978e+07	1.1884e+07	1.19737e+07	1.83507e+07	1.84161e+07	2.28982e+07	5.10031e+06	5.13906e+06	5.32337e+06	1.14893e+07	1.15536e+07	1.128e+07	2.10337e+07	2.2327e+07	2.32803e+07	4.09651e+06	4.33315e+06	3.86923e+06	0.205122	0.757354	-1.32039	All_2 months down vs All_baseline
P09429	High mobility group protein B1 OS=Homo sapiens OX=9606 GN=HMGB1 PE=1 SV=3	HMGB1	1.31485e+07	6.75613e+06	9.88358e+06	2.32e+07	1.33639e+07	7.29558e+06	9.13894e+06	8.7487e+06	9.30699e+06	3.97181e+06	3.63968e+06	3.99736e+06	4.84919e+06	8.85919e+06	5.53531e+06	1.15676e+07	1.15441e+07	4.94108e+06	8.20565e+06	3.8279e+06	3.95594e+06	8.46664e+06	4.24814e+06	4.07871e+06	5.64722e+06	6.3903e+06	1.1952e+07	0.205182	0.785463	-1.27313	All_2 months down vs All_baseline
Q9UHY1	Nuclear receptor-binding protein OS=Homo sapiens OX=9606 GN=NRBP1 PE=1 SV=1	NRBP1	183825	232946	167143	172591	176096	192745	74554.7	86536.1	77889.4	23891.4	19704	8115.82	39692.2	77690.6	52808.5	148415	143379	131029	119969	132605	129858	132970	132927	141843	209674	186270	197337	0.205391	1.49648	1.49648	All_2 months up vs All_baseline
Q9UI09	NADH dehydrogenase [ubiquinone] 1 alpha subcomplex subunit 12 OS=Homo sapiens OX=9606 GN=NDUFA12 PE=1 SV=1	NDUFA12	271571	268528	213510	164474	122217	118141	125314	117930	132150	246083	260486	215631	414538	426202	168746	102498	111508	90418.9	49377	52713.8	55937.2	274774	236620	294291	89191.7	92697	88360.6	0.205437	0.741118	-1.34931	All_2 months down vs All_baseline
Q9NPD3	Exosome complex component RRP41 OS=Homo sapiens OX=9606 GN=EXOSC4 PE=1 SV=3	EXOSC4	201578	315523	298403	187460	168997	201920	230795	237031	234638	262325	271492	251657	334350	364318	534544	160827	172487	164468	78677.9	66251.8	79752.4	322641	363311	294500	174028	6037.9	158178	0.206386	0.659963	-1.51524	All_2 months down vs All_baseline
P60660	Myosin light polypeptide 6 OS=Homo sapiens OX=9606 GN=MYL6 PE=1 SV=2	MYL6	2.4441e+07	2.51415e+07	2.44337e+07	2.99291e+07	2.37035e+07	2.49925e+07	2.50359e+07	2.43605e+07	2.54006e+07	9.36249e+06	9.77147e+06	9.31172e+06	1.67168e+07	1.71884e+07	2.01087e+07	1.71826e+07	1.77727e+07	1.88672e+07	1.46873e+07	1.48205e+07	1.51011e+07	13407415	1.39251e+07	1.43569e+07	1.96004e+07	2.10722e+07	2.05164e+07	0.20678	0.852878	-1.1725	All_2 months down vs All_baseline
Q99453	Paired mesoderm homeobox protein 2B OS=Homo sapiens OX=9606 GN=PHOX2B PE=1 SV=2	PHOX2B	8.29216e+06	8.64721e+06	7.25008e+06	5.54229e+06	3.70577e+06	4.01057e+06	5.44612e+06	5.39744e+06	5.30099e+06	108228	128134	98115	161405	232032	966714	3.194e+06	2.88675e+06	3.1684e+06	2.23117e+06	2.37979e+06	2.35951e+06	116930	91761	112344	2.85259e+06	3.21769e+06	2.98981e+06	0.20696	0.442878	-2.25796	All_2 months down vs All_baseline
Q99459	Cell division cycle 5-like protein OS=Homo sapiens OX=9606 GN=CDC5L PE=1 SV=2	CDC5L	709877	630586	695702	544300	608926	597896	603319	547940	609508	834586	971507	858381	1.20682e+06	1.18748e+06	1.03081e+06	413953	345397	383223	177043	214509	199396	892945	1.25398e+06	887496	432675	432064	450074	0.207014	0.768911	-1.30054	All_2 months down vs All_baseline
Q8NC56	LEM domain-containing protein 2 OS=Homo sapiens OX=9606 GN=LEMD2 PE=1 SV=1	LEMD2	64046.6	13393.1	90280.5	61196.1	68753.9	93023.9	49620.9	78917.5	74680.7	34325	29693.9	38349.1	116025	131860	169746	68845	71934	80964.8	17588.6	3880.39	8645.87	7954.29	82322	47786	13423.3	290.476	29455.9	0.207137	0.514395	-1.94403	All_2 months down vs All_baseline
O14979	Heterogeneous nuclear ribonucleoprotein D-like OS=Homo sapiens OX=9606 GN=HNRNPDL PE=1 SV=3	HNRNPDL	1.85851e+06	1.8832e+06	1.74306e+06	1.81334e+06	1.67317e+06	1.85257e+06	1.6594e+06	1.62875e+06	1.64221e+06	717274	710221	701099	1.38024e+06	1.36038e+06	542578	1.24014e+06	1.27273e+06	1.32857e+06	814662	834128	830060	1.29342e+06	1.37128e+06	1.42642e+06	1.46963e+06	1.52882e+06	1.49509e+06	0.207213	0.837049	-1.19467	All_2 months down vs All_baseline
P26885	Peptidyl-prolyl cis-trans isomerase FKBP2 OS=Homo sapiens OX=9606 GN=FKBP2 PE=1 SV=2	FKBP2	770926	613125	540462	1.17819e+06	828516	1.02439e+06	1.21673e+06	1.16886e+06	1.14074e+06	388539	393713	327122	1.66706e+06	1.45259e+06	1.38663e+06	727761	703563	701876	528212	680784	724635	1.29216e+06	1.39838e+06	1.24701e+06	668732	642507	668607	0.207549	1.24216	1.24216	All_2 months up vs All_baseline
P17900	Ganglioside GM2 activator OS=Homo sapiens OX=9606 GN=GM2A PE=1 SV=4	GM2A	1.16641e+06	1.03073e+06	1.0593e+06	63756.6	601707	688072	390045	402399	375362	1.05274e+06	1.01961e+06	941806	1.29998e+06	1.23402e+06	191258	399192	394537	419728	178898	204138	183484	762918	845150	895409	241217	239226	300393	0.20785	0.681995	-1.46629	All_2 months down vs All_baseline
Q15404	Ras suppressor protein 1 OS=Homo sapiens OX=9606 GN=RSU1 PE=1 SV=3	RSU1	528289	660443	679122	933829	630084	719485	990993	963899	1.0076e+06	183486	240609	258266	748610	797999	397721	427418	376378	377486	287711	303861	308748	607675	411636	437406	521019	502759	569584	0.20794	0.794469	-1.2587	All_2 months down vs All_baseline
O75792	Ribonuclease H2 subunit A OS=Homo sapiens OX=9606 GN=RNASEH2A PE=1 SV=2	RNASEH2A	305621	434583	356868	499601	409578	391106	696598	679070	678938	23633	26860	45608.7	190138	241298	12880.9	224173	188096	216470	221325	278252	211995	75809.4	58858.7	50596.4	226627	189250	247218	0.207972	0.588169	-1.70019	All_2 months down vs All_baseline
O94906	Pre-mRNA-processing factor 6 OS=Homo sapiens OX=9606 GN=PRPF6 PE=1 SV=1	PRPF6	176756	139166	132065	127089	88533.8	71705.9	58363.4	36500.4	49099.2	128205	135564	100526	111510	187460	30300	33015.6	40438.3	33626.2	30371.2	27581.4	23632.3	339078	263556	243814	30438	53158.7	59107.1	0.208898	0.678049	-1.47482	All_2 months down vs All_baseline
Q15722	Leukotriene B4 receptor 1 OS=Homo sapiens OX=9606 GN=LTB4R PE=1 SV=2	LTB4R	201230	235114	165234	298258	158165	159008	179405	190825	198993	196228	182190	176126	629133	589963	777697	91320	84386	86585.2	163797	180485	205136	323929	314983	347508	256477	312676	295645	0.209476	1.30643	1.30643	All_2 months up vs All_baseline
P78371	T-complex protein 1 subunit beta OS=Homo sapiens OX=9606 GN=CCT2 PE=1 SV=4	CCT2	3.23674e+06	3.32316e+06	3.10885e+06	3.33813e+06	3.01046e+06	3.29469e+06	2.96007e+06	3.0248e+06	2.98906e+06	958923	931377	868910	1.80866e+06	1.84584e+06	1.09629e+06	2.72656e+06	2.66691e+06	2.5509e+06	1.46677e+06	1.54658e+06	1.54614e+06	1.58228e+06	1.20404e+06	1.71936e+06	2.36775e+06	2.55996e+06	2.38676e+06	0.209926	0.806667	-1.23967	All_2 months down vs All_baseline
Q8IWB7	WD repeat and FYVE domain-containing protein 1 OS=Homo sapiens OX=9606 GN=WDFY1 PE=1 SV=1	WDFY1	431661	411488	501100	325831	347044	387012	348234	349887	375092	375095	284564	300172	591284	543334	1.08087e+06	271129	298157	273398	157955	187898	163094	356203	302809	422017	182650	201423	186756	0.209939	0.80909	-1.23596	All_2 months down vs All_baseline
Q6ZSZ5	Rho guanine nucleotide exchange factor 18 OS=Homo sapiens OX=9606 GN=ARHGEF18 PE=1 SV=4	ARHGEF18	0	0	50809.7	24422.8	295357	325756	215799	187911	216532	7833.85	32098.9	15051.4	64319.8	41446.9	1672.56	143659	178996	150233	41458.5	32216.6	30771	75910.4	0	0	10144.3	21498	10604.2	0.210361	0.48514	-2.06126	All_2 months down vs All_baseline
O14929	Histone acetyltransferase type B catalytic subunit OS=Homo sapiens OX=9606 GN=HAT1 PE=1 SV=1	HAT1	550409	572728	524181	891452	669532	730534	566890	538854	524941	22413.3	1592.86	6210.91	361870	379874	506084	484599	582310	538228	248224	265511	267959	399357	375236	396921	417088	443854	445297	0.210462	2.0577	2.0577	All_2 months up vs All_baseline
P26641	Elongation factor 1-gamma OS=Homo sapiens OX=9606 GN=EEF1G PE=1 SV=3	EEF1G	4.14323e+06	4.29175e+06	3.76193e+06	4.39792e+06	3.80949e+06	4.09118e+06	2.66555e+06	2.83756e+06	2.75781e+06	1.78604e+06	1.86426e+06	1.86441e+06	2.44698e+06	2.603e+06	986876	3.50822e+06	3.50562e+06	3.58841e+06	2.13608e+06	2.08364e+06	2.12441e+06	2.64456e+06	2.81627e+06	2.80744e+06	2.88591e+06	3.02843e+06	2.92311e+06	0.211712	0.848464	-1.1786	All_2 months down vs All_baseline
P31040	Succinate dehydrogenase [ubiquinone] flavoprotein subunit, mitochondrial OS=Homo sapiens OX=9606 GN=SDHA PE=1 SV=2	SDHA	2.53861e+06	2.322e+06	2.37451e+06	2.23527e+06	1.89916e+06	1.7693e+06	2.31882e+06	2.35908e+06	2.42013e+06	2.77318e+06	2.8409e+06	2.66524e+06	3.5983e+06	3.76184e+06	3.71171e+06	1.38783e+06	1.26785e+06	1.19093e+06	1.30847e+06	1.31858e+06	1.30956e+06	3.18637e+06	3.41581e+06	3.30571e+06	1.38027e+06	1.49895e+06	1.26532e+06	0.21373	0.827711	-1.20815	All_2 months down vs All_baseline
O00186	Syntaxin-binding protein 3 OS=Homo sapiens OX=9606 GN=STXBP3 PE=1 SV=2	STXBP3	202313	216642	247196	274639	123970	150632	291995	282309	273960	264869	259246	284361	338472	321664	336581	143250	121794	145330	159978	174298	173927	266856	251090	292782	134123	153383	143621	0.213998	0.848587	-1.17843	All_2 months down vs All_baseline
Q9HDC9	Adipocyte plasma membrane-associated protein OS=Homo sapiens OX=9606 GN=APMAP PE=1 SV=2	APMAP	5.35213e+06	5.13425e+06	4.73377e+06	3.59318e+06	3.04215e+06	3.14487e+06	1.93074e+06	1.90894e+06	1.83891e+06	3.19771e+06	3.0344e+06	3.00774e+06	4.14946e+06	4.1065e+06	5.45965e+06	3.24805e+06	3.14487e+06	3.19007e+06	2.34653e+06	2.41283e+06	2.43599e+06	7.14476e+06	6.9076e+06	7.02986e+06	3.09301e+06	3.18024e+06	3.15926e+06	0.214187	1.20607	1.20607	All_2 months up vs All_baseline
P21127	Cyclin-dependent kinase 11B OS=Homo sapiens OX=9606 GN=CDK11B PE=1 SV=4	CDK11B	106979	113232	138814	3742	60792.3	40707.7	156027	161579	90040.9	40605.6	17945.4	11003.8	102068	105952	356527	40935.4	42230.4	52978.9	104995	74486.3	48247.9	83232.4	92695.9	83487.5	76527	69680.4	54473.2	0.214544	1.54435	1.54435	All_2 months up vs All_baseline
P05120	Plasminogen activator inhibitor 2 OS=Homo sapiens OX=9606 GN=SERPINB2 PE=1 SV=2	SERPINB2	398922	376535	338749	916234	543868	657725	1.25354e+06	987904	1.12555e+06	796293	816481	1.07779e+06	264024	272464	477990	687901	623150	633426	771235	874821	979049	284101	201398	379632	1.06929e+06	994929	892335	0.214859	0.775002	-1.29032	All_2 months down vs All_baseline
Q6PD62	RNA polymerase-associated protein CTR9 homolog OS=Homo sapiens OX=9606 GN=CTR9 PE=1 SV=1	CTR9	68960	72918	92098.1	0	44153.4	87280.8	90146.4	73286.1	73992.2	144494	142407	158619	104255	170258	0	57145.7	74075.4	26190	29446.1	13775.4	27161.9	123787	201504	194171	87699.3	88857.5	8104.13	0.215261	0.664612	-1.50464	All_2 months down vs All_baseline
P55036	26S proteasome non-ATPase regulatory subunit 4 OS=Homo sapiens OX=9606 GN=PSMD4 PE=1 SV=1	PSMD4	1.18393e+06	1.36724e+06	1.32637e+06	1.36959e+06	1.15309e+06	1.22478e+06	983930	984371	984307	484500	363324	421497	820456	788652	976238	1.14115e+06	1.19031e+06	1.08112e+06	326592	364526	288493	611264	691302	676126	908155	869160	966240	0.215313	0.795125	-1.25766	All_2 months down vs All_baseline
Q99523	Sortilin OS=Homo sapiens OX=9606 GN=SORT1 PE=1 SV=3	SORT1	547217	502861	494000	761499	440271	418370	509566	481351	533641	430733	474060	368907	1.18877e+06	1.28194e+06	1.18053e+06	370559	288554	325927	386109	489901	508515	1.11583e+06	1.18943e+06	1.24308e+06	369633	452666	377603	0.215919	1.25039	1.25039	All_2 months up vs All_baseline
P12694	2-oxoisovalerate dehydrogenase subunit alpha, mitochondrial OS=Homo sapiens OX=9606 GN=BCKDHA PE=1 SV=2	BCKDHA	0	0	0	6345.54	92693.8	15457.3	45284.7	51330.4	44254.7	0	0	0	6449.01	5389.49	303435	0	0	0	0	0	6453.08	0	0	0	5510.06	0	5774.66	0.217245	0.363722	-2.74935	All_2 months down vs All_baseline
Q13347	Eukaryotic translation initiation factor 3 subunit I OS=Homo sapiens OX=9606 GN=EIF3I PE=1 SV=1	EIF3I	1.80062e+06	1.85322e+06	1.77011e+06	1.94893e+06	1.67275e+06	1.5822e+06	1.0516e+06	826554	1.41307e+06	1.01394e+06	1.01722e+06	992212	1.29876e+06	1.39815e+06	1.14151e+06	1.43101e+06	1.31594e+06	1.28417e+06	659143	609431	623384	1.32033e+06	1.43251e+06	1.51049e+06	1.29758e+06	1.47597e+06	1.36313e+06	0.217384	0.8567	-1.16727	All_2 months down vs All_baseline
P29692	Elongation factor 1-delta OS=Homo sapiens OX=9606 GN=EEF1D PE=1 SV=5	EEF1D	4.77994e+06	5.38684e+06	3.51101e+06	5.19609e+06	3.19887e+06	2.92049e+06	3.85189e+06	3.97146e+06	3.40681e+06	1.9848e+06	1.90354e+06	1.86402e+06	3.89991e+06	3.63108e+06	2.5835e+06	2.49277e+06	2.34317e+06	2.75759e+06	2.70091e+06	2.3917e+06	2.56476e+06	2.05514e+06	2.39556e+06	2.09901e+06	3.61434e+06	4.07328e+06	4.04986e+06	0.217657	0.860396	-1.16225	All_2 months down vs All_baseline
P24539	ATP synthase F(0) complex subunit B1, mitochondrial OS=Homo sapiens OX=9606 GN=ATP5PB PE=1 SV=2	ATP5PB	2.15083e+06	2.34251e+06	2.80371e+06	1.82249e+06	1.74985e+06	1.99746e+06	2.14919e+06	2.32715e+06	2.37471e+06	3.14229e+06	3.15569e+06	3.12389e+06	5.64085e+06	5.80338e+06	5.62234e+06	1.03261e+06	1.04886e+06	1.14591e+06	909980	929223	951277	2.64575e+06	2.84814e+06	2.86668e+06	1.21218e+06	1.26309e+06	1.30831e+06	0.21775	0.764484	-1.30807	All_2 months down vs All_baseline
P10909	Clusterin OS=Homo sapiens OX=9606 GN=CLU PE=1 SV=1	CLU	318730	323342	206746	675515	242624	285624	1.05511e+06	1.01598e+06	983932	30211.6	27084.8	28198.4	23641.3	38905.1	58244.1	59764.2	55668	42101.1	562973	605212	590105	194038	195788	186730	451910	3195.91	459627	0.217773	0.491291	-2.03545	All_2 months down vs All_baseline
P35637	RNA-binding protein FUS OS=Homo sapiens OX=9606 GN=FUS PE=1 SV=1	FUS	2.0602e+06	2.09964e+06	1.79391e+06	1.58134e+06	1.01483e+06	1.1466e+06	1.0792e+06	1.03717e+06	1.0656e+06	1.07995e+06	1.12532e+06	1.04829e+06	1.53842e+06	1.57366e+06	1.34509e+06	1.12149e+06	1.13947e+06	1.17373e+06	735111	731667	735807	1.45129e+06	1.48833e+06	1.42479e+06	961922	1.06379e+06	1.01397e+06	0.219267	0.873638	-1.14464	All_2 months down vs All_baseline
P23497	Nuclear autoantigen Sp-100 OS=Homo sapiens OX=9606 GN=SP100 PE=1 SV=3	SP100	253155	287550	211442	29596.8	181037	134133	272219	261735	257048	385662	360181	297429	231213	267887	162941	330540	340390	308819	24026.8	24925.5	131350	235226	280145	401139	20368	235791	17975.8	0.221499	0.620923	-1.61051	All_2 months down vs All_baseline
P15954	Cytochrome c oxidase subunit 7C, mitochondrial OS=Homo sapiens OX=9606 GN=COX7C PE=1 SV=1	COX7C	2.67938e+06	3.05783e+06	2.60085e+06	2.84764e+06	1.76285e+06	2.00093e+06	1.88122e+06	1.83784e+06	1.91618e+06	3.48891e+06	3.7246e+06	3.85804e+06	5.21231e+06	5.43451e+06	3.50047e+06	1.19156e+06	1.34525e+06	1.58296e+06	468615	628629	425180	4.53e+06	4.45112e+06	4.77101e+06	1.27498e+06	1.40401e+06	1.42319e+06	0.22188	0.715927	-1.39679	All_2 months down vs All_baseline
O43747	AP-1 complex subunit gamma-1 OS=Homo sapiens OX=9606 GN=AP1G1 PE=1 SV=5	AP1G1	642392	661346	614139	518202	577350	660134	649649	630107	594128	279069	300372	298413	437605	388247	378203	517510	533960	538793	441951	413341	458752	528569	566053	597893	346860	399528	286178	0.22292	0.87561	-1.14206	All_2 months down vs All_baseline
O43837	Isocitrate dehydrogenase [NAD] subunit beta, mitochondrial OS=Homo sapiens OX=9606 GN=IDH3B PE=1 SV=2	IDH3B	319184	320076	258237	143462	118168	133190	145385	161195	143281	204621	199196	168476	248675	279571	286485	90674.2	74772.1	71966.7	69930.4	77216.7	70153.9	407465	409304	433525	63902.3	65321.2	76115.7	0.223202	0.736195	-1.35834	All_2 months down vs All_baseline
P57721	Poly(rC)-binding protein 3 OS=Homo sapiens OX=9606 GN=PCBP3 PE=2 SV=2	PCBP3	97443.9	477677	490592	615515	569114	629490	894447	920960	874889	26185.5	58200.1	3129.42	576363	468012	936427	432900	351914	329749	202691	194900	230250	332093	453971	373499	553675	668301	639247	0.223593	1.81662	1.81662	All_2 months up vs All_baseline
Q13867	Bleomycin hydrolase OS=Homo sapiens OX=9606 GN=BLMH PE=1 SV=1	BLMH	94463.3	107969	125738	210643	388829	425780	458624	503383	512036	87275.9	98925.1	83912.6	131473	172289	344676	253437	258240	272706	203721	180224	189020	93266.3	51332.5	98321.2	101843	145972	17986.5	0.223894	0.692506	-1.44403	All_2 months down vs All_baseline
P62805	Histone H4 OS=Homo sapiens OX=9606 GN=HIST1H4A PE=1 SV=2	HIST1H4A	1381669180	1407604003	1347802663	1085785375	894315454	9.76594e+08	8.14799e+08	811193071	8.34233e+08	1763199782	1827975338	1823833154	1718082376	1677419895	2356119231	6.46678e+08	6.51291e+08	6.69913e+08	5.14569e+08	5.3189e+08	5.27199e+08	1520207849	1580755199	1628206583	7.60865e+08	8.22052e+08	7.95454e+08	0.224471	0.80639	-1.24009	All_2 months down vs All_baseline
Q6P4A8	Phospholipase B-like 1 OS=Homo sapiens OX=9606 GN=PLBD1 PE=1 SV=2	PLBD1	7.12848e+06	7.31347e+06	7.06601e+06	4.17039e+06	2.94388e+06	2.83131e+06	4.00297e+06	3.91697e+06	4.1618e+06	7.36546e+06	6.92198e+06	7.14438e+06	8.63069e+06	9.00362e+06	3.97089e+06	2.29233e+06	2.24553e+06	2.15489e+06	2.31462e+06	2.86281e+06	2.76161e+06	7.95251e+06	8.33202e+06	8.27223e+06	3.1959e+06	3.21317e+06	3.24052e+06	0.224485	0.788689	-1.26793	All_2 months down vs All_baseline
Q8WUM0	Nuclear pore complex protein Nup133 OS=Homo sapiens OX=9606 GN=NUP133 PE=1 SV=2	NUP133	352826	389589	370598	333237	321671	343793	247449	210549	252706	320868	312734	334223	588705	619858	635560	221768	186332	187193	58885.8	59046.1	66503.4	535224	638249	574043	164850	67132.7	152316	0.22477	0.706746	-1.41494	All_2 months down vs All_baseline
Q12802	A-kinase anchor protein 13 OS=Homo sapiens OX=9606 GN=AKAP13 PE=1 SV=2	AKAP13	111575	54931.2	1.13551e+06	226853	551998	656612	214836	235453	225010	315723	90709.9	281320	265354	383264	2.16393e+06	109948	237313	133726	91565.9	81452	88334.5	163693	147152	129680	129203	27874.7	203894	0.225023	0.647111	-1.54533	All_2 months down vs All_baseline
P06702	Protein S100-A9 OS=Homo sapiens OX=9606 GN=S100A9 PE=1 SV=1	S100A9	1.93539e+08	1.70645e+08	174127439	1.6644e+08	1.63085e+08	1.39178e+08	2.44174e+08	2.07323e+08	2.46798e+08	167962917	1.66262e+08	1.60422e+08	2.38412e+08	2.44415e+08	1.4362e+08	1.45879e+08	1.46137e+08	152789859	1.78543e+08	1.1951e+08	1.5605e+08	2.17094e+08	200308638	2.01203e+08	1.17747e+08	128285299	1.2356e+08	0.225926	0.900154	-1.11092	All_2 months down vs All_baseline
Q96CN7	Isochorismatase domain-containing protein 1 OS=Homo sapiens OX=9606 GN=ISOC1 PE=1 SV=3	ISOC1	185219	27447.7	119084	413553	162378	171832	277661	291807	284809	21267.3	18378.9	12801.5	36724.8	40069.6	0	142974	111842	83475.2	55419.9	86935.6	92351.7	8252.1	109322	27698.9	134306	28028	80973.4	0.226219	0.603765	-1.65627	All_2 months down vs All_baseline
Q9NPY3	Complement component C1q receptor OS=Homo sapiens OX=9606 GN=CD93 PE=1 SV=3	CD93	118327	102643	110129	234672	156078	132765	162302	184241	164772	153269	125168	46821.4	300942	314582	139721	85951.1	79537.5	79050.4	48463.8	46629.2	51903.4	261858	286778	119764	36634.1	48669	50837.9	0.226784	0.736858	-1.35711	All_2 months down vs All_baseline
Q8WX92	Negative elongation factor B OS=Homo sapiens OX=9606 GN=NELFB PE=1 SV=1	NELFB	187954	156474	150357	149765	114530	145057	185717	173442	172693	61749.4	55522.5	62239.6	112285	99852.9	129353	102480	113080	105076	80032.4	87043.8	89602.3	129701	119067	84990.9	120904	123147	110382	0.227735	0.855233	-1.16927	All_2 months down vs All_baseline
Q9BT09	Protein canopy homolog 3 OS=Homo sapiens OX=9606 GN=CNPY3 PE=1 SV=1	CNPY3	2.31006e+06	2.07489e+06	1.78736e+06	2.01986e+06	1.81722e+06	1.81902e+06	1.1803e+06	1.2278e+06	1.10312e+06	1.90811e+06	1.33261e+06	1.47114e+06	2.84284e+06	2.97443e+06	56825	1.84701e+06	1.64996e+06	1.46843e+06	840711	813724	880685	3.77104e+06	3.39096e+06	4.06931e+06	344714	284467	286526	0.228329	0.641679	-1.55841	All_2 months down vs All_baseline
Q96CS2	HAUS augmin-like complex subunit 1 OS=Homo sapiens OX=9606 GN=HAUS1 PE=1 SV=1	HAUS1	2.50815e+06	2.51832e+06	2.1288e+06	4.84775e+06	3.64312e+06	4.42319e+06	7.6875e+06	7.88632e+06	7.43592e+06	1.22457e+07	1.26535e+07	1.3021e+07	2.55856e+06	2.52429e+06	2.44037e+06	9.138e+06	8.66618e+06	8.9789e+06	1.72277e+07	1.78796e+07	1.88884e+07	4.57927e+06	4.71081e+06	4.59806e+06	1.67806e+07	1.78663e+07	1.67131e+07	0.228375	1.42024	1.42024	All_2 months up vs All_baseline
P46939	Utrophin OS=Homo sapiens OX=9606 GN=UTRN PE=1 SV=2	UTRN	35823	32841.9	33920.6	55591.5	42039.3	42298.4	89262.2	80212	81172.9	58047.2	9248.34	51293.7	83436.9	85600.4	50682.4	28785.1	28940.4	26148.8	27160.4	16272.9	8979.88	43159.2	50522.3	52710.8	32473.3	31638.7	20770.1	0.228865	0.751022	-1.33152	All_2 months down vs All_baseline
O43324	Eukaryotic translation elongation factor 1 epsilon-1 OS=Homo sapiens OX=9606 GN=EEF1E1 PE=1 SV=1	EEF1E1	483505	452967	370305	372449	279175	298748	343049	348716	262843	98603.3	117825	90557.5	299405	279348	390648	167955	215024	221866	211785	138000	163124	279836	178910	287506	214825	85503.7	131537	0.229074	0.792683	-1.26154	All_2 months down vs All_baseline
Q9UK59	Lariat debranching enzyme OS=Homo sapiens OX=9606 GN=DBR1 PE=1 SV=2	DBR1	72632.9	65350	54637.4	84029.2	40311.5	58085.2	76748	86183.3	73158.5	22544.1	19453.9	24055.8	20435.8	32325.8	28484.7	43321.9	50974.5	44418	38923.4	53313	43566.4	35361.9	32088.8	35413.5	71104.5	58445.7	54058.6	0.229355	0.813852	-1.22873	All_2 months down vs All_baseline
P52209	6-phosphogluconate dehydrogenase, decarboxylating OS=Homo sapiens OX=9606 GN=PGD PE=1 SV=3	PGD	1.29019e+07	1.27218e+07	1.4651e+07	2.82752e+07	2.36306e+07	2.38719e+07	2.27259e+07	2.26744e+07	2.20751e+07	5.71636e+06	6.29412e+06	6.02172e+06	1.47969e+07	1.44675e+07	1.83616e+07	2.5458e+07	2.64548e+07	2.76374e+07	1.90004e+07	1.90126e+07	1.89908e+07	1.12108e+07	1.14895e+07	1.08293e+07	2.12724e+07	2.32828e+07	2.25856e+07	0.22953	1.2444	1.2444	All_2 months up vs All_baseline
Q96GG9	DCN1-like protein 1 OS=Homo sapiens OX=9606 GN=DCUN1D1 PE=1 SV=1	DCUN1D1	76010.6	206133	267605	542253	382499	348433	295154	350015	356508	9093.21	14666.8	11385.4	48432.3	35725.3	46519.3	121370	107835	140183	137911	117307	109657	29197.1	41544.8	23843.2	107241	126179	113856	0.22978	0.587116	-1.70324	All_2 months down vs All_baseline
P25705	ATP synthase subunit alpha, mitochondrial OS=Homo sapiens OX=9606 GN=ATP5F1A PE=1 SV=1	ATP5F1A	2.79556e+07	2.83117e+07	2.6521e+07	2.54578e+07	1.79933e+07	1.95789e+07	2.14322e+07	2.14297e+07	2.14093e+07	3.45375e+07	3.23359e+07	3.23941e+07	4.51652e+07	4.709e+07	2.16726e+07	1.47684e+07	1.37109e+07	1.37576e+07	1.15318e+07	1.15126e+07	1.13655e+07	3.63065e+07	3.76207e+07	3.96489e+07	1.68699e+07	1.72302e+07	1.70779e+07	0.230399	0.817133	-1.22379	All_2 months down vs All_baseline
Q9NNW7	Thioredoxin reductase 2, mitochondrial OS=Homo sapiens OX=9606 GN=TXNRD2 PE=1 SV=3	TXNRD2	330334	376138	323751	280803	208191	190320	246865	247679	235318	451307	435438	462185	425273	487220	305454	185455	150861	186687	192690	184649	191475	383526	473075	505270	142416	174398	175699	0.232196	0.82488	-1.2123	All_2 months down vs All_baseline
P19387	DNA-directed RNA polymerase II subunit RPB3 OS=Homo sapiens OX=9606 GN=POLR2C PE=1 SV=2	POLR2C	239506	198937	524810	59422.7	351923	387615	406729	456433	461441	473949	518831	471078	585068	580763	557220	212773	282036	229047	175812	191293	186461	278107	216687	165335	282898	266591	133528	0.232217	0.77444	-1.29126	All_2 months down vs All_baseline
Q96I25	Splicing factor 45 OS=Homo sapiens OX=9606 GN=RBM17 PE=1 SV=1	RBM17	224077	193421	204200	88305	185426	173882	254444	257280	271362	238466	258188	229893	329070	300075	135704	111910	110880	104778	140387	131170	143020	273416	272724	309013	141522	168278	164693	0.233385	0.840163	-1.19024	All_2 months down vs All_baseline
O00629	Importin subunit alpha-3 OS=Homo sapiens OX=9606 GN=KPNA4 PE=1 SV=1	KPNA4	810219	825696	571251	658951	547745	563177	300234	331614	261565	330322	311935	286353	313632	315006	109106	442088	406958	487574	263358	275458	271525	840556	783793	800606	415168	63689.6	300821	0.233483	0.755441	-1.32373	All_2 months down vs All_baseline
P23526	Adenosylhomocysteinase OS=Homo sapiens OX=9606 GN=AHCY PE=1 SV=4	AHCY	2.52197e+06	2.56627e+06	2.1873e+06	2.63361e+06	2.14679e+06	2.32544e+06	2.12846e+06	2.20057e+06	2.14654e+06	686035	675536	660370	1.12653e+06	1.1088e+06	1.20658e+06	1.81987e+06	1.78615e+06	1.78666e+06	1.21333e+06	1.27747e+06	1.24212e+06	1.42639e+06	1.43211e+06	1.38689e+06	1.54042e+06	1.54593e+06	1525464	0.234	0.830709	-1.20379	All_2 months down vs All_baseline
Q15286	Ras-related protein Rab-35 OS=Homo sapiens OX=9606 GN=RAB35 PE=1 SV=1	RAB35	84460.9	71211.5	50707.8	56279	58137.8	67891.2	75103	75429.6	75276.5	64228.2	65302.2	66365.2	83688.7	80533	93919.8	61815.9	57896.1	59172.4	65558	67317	65204.9	144956	137494	128027	58465.6	54590.2	53232.1	0.2341	1.13791	1.13791	All_2 months up vs All_baseline
P25098	Beta-adrenergic receptor kinase 1 OS=Homo sapiens OX=9606 GN=GRK2 PE=1 SV=2	GRK2	1.44305e+06	1.61553e+06	1.3291e+06	1.21318e+06	739670	933102	1.28534e+06	1.32124e+06	1.21293e+06	943454	901798	937553	459196	320637	1.43834e+06	1.25928e+06	1.11669e+06	1.08379e+06	5.2865e+06	5.10619e+06	5.15082e+06	885992	1.07655e+06	953660	2.51365e+06	2.6407e+06	2.25039e+06	0.234243	1.35894	1.35894	All_2 months up vs All_baseline
Q08752	Peptidyl-prolyl cis-trans isomerase D OS=Homo sapiens OX=9606 GN=PPID PE=1 SV=3	PPID	135020	116008	116377	298073	221331	367334	255546	319229	294521	50938.4	48703.6	36509.7	72928.4	83826.8	11095.2	209967	253627	243654	110084	126225	154753	14041.9	56402.7	60417.9	197759	131385	219461	0.235057	0.654071	-1.52889	All_2 months down vs All_baseline
O43290	U4/U6.U5 tri-snRNP-associated protein 1 OS=Homo sapiens OX=9606 GN=SART1 PE=1 SV=1	SART1	155048	144528	116668	112614	83854.3	90532.7	232599	207243	227316	122989	86054	71513.3	301963	376029	273003	81120.4	65348.5	64973.3	36973.3	34203.7	33967.4	203982	172760	201618	27192.8	60599.2	40715.7	0.235382	0.708453	-1.41153	All_2 months down vs All_baseline
Q9UBS4	DnaJ homolog subfamily B member 11 OS=Homo sapiens OX=9606 GN=DNAJB11 PE=1 SV=1	DNAJB11	404989	395980	248574	320516	199579	31117.2	303946	320067	302544	202962	184506	226349	976888	986217	1.07848e+06	123292	123468	156081	134942	136231	116605	802076	886176	866605	292476	296917	269175	0.235737	1.47033	1.47033	All_2 months up vs All_baseline
O14950	Myosin regulatory light chain 12B OS=Homo sapiens OX=9606 GN=MYL12B PE=1 SV=2	MYL12B	1.47701e+07	1.52464e+07	1.42576e+07	1.75786e+07	1.49711e+07	1.58607e+07	14791173	1.44097e+07	1.47212e+07	4.63757e+06	4.67519e+06	4.98889e+06	9.38796e+06	9.47317e+06	7.47399e+06	1.10177e+07	1.14301e+07	1.16803e+07	7.44427e+06	7.7681e+06	7.68671e+06	8.75044e+06	8.60379e+06	8.38354e+06	1.15178e+07	1.20801e+07	1.22376e+07	0.235899	0.837794	-1.19361	All_2 months down vs All_baseline
Q96GX9	Methylthioribulose-1-phosphate dehydratase OS=Homo sapiens OX=9606 GN=APIP PE=1 SV=1	APIP	55411.1	60316	149174	146864	85236.2	264292	326388	282024	96224.2	4600.97	3094.54	4993.98	108053	108786	51104.5	99429.3	113746	105551	75060.6	53881.3	48623.4	60548.1	130659	109104	185238	170814	175292	0.236013	1.72682	1.72682	All_2 months up vs All_baseline
P53004	Biliverdin reductase A OS=Homo sapiens OX=9606 GN=BLVRA PE=1 SV=2	BLVRA	1.05881e+06	1.24951e+06	1.26662e+06	2.76626e+06	1.80123e+06	2.19445e+06	2.07722e+06	2.06483e+06	2.13081e+06	770296	664625	730636	1.42451e+06	1.37764e+06	2.58963e+06	1.83981e+06	1.68325e+06	1.84569e+06	703920	745857	701350	1.13009e+06	1.08603e+06	1.15197e+06	789568	843705	725247	0.236453	0.808804	-1.23639	All_2 months down vs All_baseline
Q9H8H3	Methyltransferase-like protein 7A OS=Homo sapiens OX=9606 GN=METTL7A PE=1 SV=1	METTL7A	3.94435e+06	4.14455e+06	4.25954e+06	2.12229e+06	2.41902e+06	2.60829e+06	3.3557e+06	3.40884e+06	3.42436e+06	4.83738e+06	4.97868e+06	5.05925e+06	6.99145e+06	7.32073e+06	8.33346e+06	1.47379e+06	1.53261e+06	1.67474e+06	1.73475e+06	1.80385e+06	1.78066e+06	4.57383e+06	4.46798e+06	4.40183e+06	1.80977e+06	1.89605e+06	1.92961e+06	0.236464	0.784424	-1.27482	All_2 months down vs All_baseline
O75874	Isocitrate dehydrogenase [NADP] cytoplasmic OS=Homo sapiens OX=9606 GN=IDH1 PE=1 SV=2	IDH1	2.45999e+06	2.42881e+06	2.40886e+06	3.61297e+06	2.58787e+06	3.10115e+06	2.11583e+06	1.07738e+06	1.87152e+06	2.06869e+06	1.83289e+06	1.65856e+06	1.33658e+06	1.26229e+06	410473	3.31382e+06	3.02769e+06	3.27981e+06	1.67881e+06	1.40344e+06	1.60066e+06	1.88856e+06	1.91971e+06	2.04638e+06	2.08529e+06	2.04648e+06	2.04067e+06	0.236593	0.816981	-1.22402	All_2 months down vs All_baseline
Q9UBF2	Coatomer subunit gamma-2 OS=Homo sapiens OX=9606 GN=COPG2 PE=1 SV=1	COPG2	247512	264113	221043	195038	204502	182971	208570	194824	212641	128351	131042	106103	209834	159775	152134	201200	181528	183291	148199	143482	128098	161445	229350	156242	160214	143739	177117	0.236751	0.901909	-1.10876	All_2 months down vs All_baseline
Q9BT78	COP9 signalosome complex subunit 4 OS=Homo sapiens OX=9606 GN=COPS4 PE=1 SV=1	COPS4	462951	471859	379871	177827	439690	399780	539069	567261	585852	208095	210227	206427	201617	185004	54586.1	392156	382466	364298	388809	360203	393398	193713	204081	224780	459696	496554	399569	0.236902	0.78434	-1.27496	All_2 months down vs All_baseline
P23258	Tubulin gamma-1 chain OS=Homo sapiens OX=9606 GN=TUBG1 PE=1 SV=2	TUBG1	51739.2	136479	189806	112619	108217	131214	144200	165549	166250	115322	116118	142428	224904	226842	55604.7	106756	102245	112957	41578.5	29537.9	43345.3	162235	185020	196907	93172	91057.6	85305.5	0.237342	0.780847	-1.28066	All_2 months down vs All_baseline
O00139	Kinesin-like protein KIF2A OS=Homo sapiens OX=9606 GN=KIF2A PE=1 SV=3	KIF2A	20702.3	20236.9	55457.1	15232.1	65153.8	81905.7	146256	113214	140955	67365	41068.6	48048.5	101959	29723.3	0	41242.8	37583.3	44848.5	18737.3	18782	14366	52041.2	61458	85362.6	39716.7	52727.9	34563.3	0.237687	0.730905	-1.36817	All_2 months down vs All_baseline
P55809	Succinyl-CoA:3-ketoacid coenzyme A transferase 1, mitochondrial OS=Homo sapiens OX=9606 GN=OXCT1 PE=1 SV=1	OXCT1	67638	156878	39344.8	60267.1	40193.3	8618.32	55846.8	94807.1	14344	11001.8	51406.2	21970.8	50015.6	7761.96	45199.7	38556.7	14748.6	0	62833.8	52846.3	28868	916780	405023	1.27447e+06	49613.6	33633.8	54798.6	0.238964	1.79274	1.79274	All_2 months up vs All_baseline
Q7Z3D6	D-glutamate cyclase, mitochondrial OS=Homo sapiens OX=9606 GN=DGLUCY PE=1 SV=2	DGLUCY	194096	185411	161698	260473	216665	242354	89349.8	83571.7	82235.5	225256	214674	251977	129162	140197	158022	157201	165965	164126	45121.1	40592.9	47760.8	225943	227667	247667	162756	176212	180814	0.239292	0.780011	-1.28203	All_2 months down vs All_baseline
Q13057	Bifunctional coenzyme A synthase OS=Homo sapiens OX=9606 GN=COASY PE=1 SV=4	COASY	264413	256020	240022	338437	255577	335445	357894	383585	321287	96180.8	102838	117688	296357	314597	225979	282299	269436	270156	40568.2	46794	94983.4	188194	238920	215591	202262	174739	192774	0.240152	0.762359	-1.31172	All_2 months down vs All_baseline
P13284	Gamma-interferon-inducible lysosomal thiol reductase OS=Homo sapiens OX=9606 GN=IFI30 PE=1 SV=3	IFI30	6.5107e+06	6.58349e+06	5.0063e+06	3.32445e+06	3.83514e+06	3.69644e+06	2.08262e+06	2234492	2.05699e+06	3.21966e+06	2.95226e+06	2.73908e+06	6.60155e+06	5.8904e+06	7.05082e+06	3.38843e+06	3.2742e+06	2.99354e+06	2.5919e+06	2.61428e+06	2.43916e+06	1.78688e+07	1.78143e+07	1.657e+07	2.3056e+06	2.34079e+06	2.1317e+06	0.24063	1.35077	1.35077	All_2 months up vs All_baseline
P61916	NPC intracellular cholesterol transporter 2 OS=Homo sapiens OX=9606 GN=NPC2 PE=1 SV=1	NPC2	5.15764e+06	5.27579e+06	4.79662e+06	5.6135e+06	4.01716e+06	3.94514e+06	1.75205e+06	1.73216e+06	1.66094e+06	1.81339e+06	2.00767e+06	1.84605e+06	2.68385e+06	2.7082e+06	1.13046e+06	3.12158e+06	3.00979e+06	2.90811e+06	1.4247e+06	1.4475e+06	1.41074e+06	3.25063e+06	3.1605e+06	3.21564e+06	2.67368e+06	2.74951e+06	2.88033e+06	0.241142	0.814866	-1.22719	All_2 months down vs All_baseline
P62258	14-3-3 protein epsilon OS=Homo sapiens OX=9606 GN=YWHAE PE=1 SV=1	YWHAE	1.74999e+07	1.83274e+07	1.58293e+07	1.82086e+07	1.36397e+07	1.47407e+07	1.33118e+07	1.38901e+07	1.26856e+07	1.37225e+07	1.41411e+07	1.35779e+07	1.5679e+07	1.61609e+07	1.96921e+07	1.59072e+07	1.56103e+07	1.59559e+07	9.75982e+06	9.98221e+06	9.67912e+06	1.17904e+07	1.24691e+07	1.36664e+07	1.39896e+07	1.48847e+07	1.38934e+07	0.241441	0.920398	-1.08649	All_2 months down vs All_baseline
Q5VYK3	Proteasome adapter and scaffold protein ECM29 OS=Homo sapiens OX=9606 GN=ECPAS PE=1 SV=2	ECPAS	38735	41585.4	3054.33	3055.05	34150.5	32015	18947.8	12801.7	15157.6	622.876	0	0	9826.59	9686.03	0	21994.6	20586.6	22815.3	8920.65	7512.82	5483.47	4461.1	2031.49	2571.58	6865.09	4724.9	642.296	0.241496	0.556667	-1.79641	All_2 months down vs All_baseline
Q96P48	Arf-GAP with Rho-GAP domain, ANK repeat and PH domain-containing protein 1 OS=Homo sapiens OX=9606 GN=ARAP1 PE=1 SV=3	ARAP1	476089	483542	434386	723387	566820	578915	692719	678635	657800	130030	153215	131375	294158	317588	305281	382347	407829	414367	308868	277108	317723	258582	281084	307758	426442	327802	331859	0.241593	0.808046	-1.23755	All_2 months down vs All_baseline
Q13426	DNA repair protein XRCC4 OS=Homo sapiens OX=9606 GN=XRCC4 PE=1 SV=2	XRCC4	811.805	0	0	0	35006.7	3239.06	14794.3	16313	34095.1	0	0	0	0	0	0	9603.17	4302.35	2974.56	18712.8	9200.18	17636.1	1122.37	0	4198.84	2009.64	34.5308	0	0.241799	0.337876	-2.95967	All_2 months down vs All_baseline
P82909	28S ribosomal protein S36, mitochondrial OS=Homo sapiens OX=9606 GN=MRPS36 PE=1 SV=2	MRPS36	158157	0	0	1728.13	785.724	0	388.165	94.6485	0	224624	4656.28	202857	0	133263	1623.99	72353.1	73165.6	0	0	0	0	128244	0	0	0	0	10608.9	0.242462	5.67752	5.67752	All_2 months up vs All_baseline
P00403	Cytochrome c oxidase subunit 2 OS=Homo sapiens OX=9606 GN=MT-CO2 PE=1 SV=1	MT-CO2	4.19776e+06	4.21262e+06	3.57083e+06	3.51922e+06	2.44252e+06	2.87906e+06	2.82817e+06	2.88641e+06	2.85577e+06	5.03726e+06	4.98102e+06	4.81443e+06	5.14469e+06	5.55038e+06	7.03774e+06	2.08566e+06	2.11667e+06	2.17168e+06	1.55283e+06	1.69647e+06	1.71687e+06	5.3996e+06	5.29357e+06	5.19055e+06	1.8925e+06	1.93033e+06	1.82859e+06	0.242978	0.810578	-1.23369	All_2 months down vs All_baseline
O43678	NADH dehydrogenase [ubiquinone] 1 alpha subcomplex subunit 2 OS=Homo sapiens OX=9606 GN=NDUFA2 PE=1 SV=3	NDUFA2	943865	819040	1.01157e+06	536072	507896	581220	595308	589532	558460	1.28857e+06	1.23573e+06	1.31469e+06	1.43974e+06	1.5728e+06	1.57676e+06	259375	253670	245216	302742	284726	272389	1.22224e+06	1.31823e+06	1.30285e+06	439119	480913	506875	0.243434	0.747101	-1.33851	All_2 months down vs All_baseline
P34059	N-acetylgalactosamine-6-sulfatase OS=Homo sapiens OX=9606 GN=GALNS PE=1 SV=1	GALNS	42633.5	46587.6	25608.8	29141.8	20105.7	28374.5	21475.2	24461.9	25920.7	37377.1	24870.6	31224.8	67402	121730	72695.4	15266.8	20005.1	16582.6	8131.04	1442.48	84.5376	95484.6	34252.3	107018	7771.44	6738.15	6336.27	0.243578	0.511787	-1.95394	All_2 months down vs All_baseline
O75438	NADH dehydrogenase [ubiquinone] 1 beta subcomplex subunit 1 OS=Homo sapiens OX=9606 GN=NDUFB1 PE=1 SV=1	NDUFB1	1.81506e+06	1.56171e+06	1.54527e+06	989586	689950	679524	470791	417017	308787	1.41864e+06	1.46419e+06	939421	2.34735e+06	2.09388e+06	704213	830919	662696	821659	162695	182166	79540	1.35596e+06	1.42788e+06	1.46508e+06	341739	329592	413925	0.243748	0.677375	-1.47629	All_2 months down vs All_baseline
Q02880	DNA topoisomerase 2-beta OS=Homo sapiens OX=9606 GN=TOP2B PE=1 SV=3	TOP2B	4.85811e+06	4.77233e+06	4.53611e+06	3.59534e+06	2.73842e+06	3.18914e+06	1.31614e+06	1.38183e+06	1.27255e+06	7.76881e+06	7.60035e+06	7.92689e+06	6.45589e+06	6.18785e+06	8.27154e+06	5.40607e+06	4.83598e+06	5.35957e+06	2.01313e+06	2.16607e+06	2.40057e+06	5.34602e+06	5.38501e+06	5.43743e+06	4.35218e+06	4.77917e+06	4.33485e+06	0.243776	1.2869	1.2869	All_2 months up vs All_baseline
Q9UMX0	Ubiquilin-1 OS=Homo sapiens OX=9606 GN=UBQLN1 PE=1 SV=2	UBQLN1	63836.1	75214.8	99310.3	26910.8	126471	129821	82064.9	71506.5	120634	19149.3	25744	16144.2	65360.9	61468.1	80717.6	51549.7	61837.5	72039.6	27701.5	33225.3	39325.8	47093.3	47909.9	34141	30368.6	9184.57	43475.8	0.244031	0.742218	-1.34731	All_2 months down vs All_baseline
P62280	40S ribosomal protein S11 OS=Homo sapiens OX=9606 GN=RPS11 PE=1 SV=3	RPS11	3.24323e+06	4.32447e+06	3.82008e+06	2.83088e+06	2.692e+06	3.02966e+06	3.95626e+06	3.67527e+06	3.9278e+06	3.71375e+06	3.7031e+06	3.36694e+06	4.42312e+06	4.88342e+06	651026	2.83241e+06	2.76858e+06	2.94075e+06	2.00363e+06	2.10072e+06	2.08678e+06	4.57126e+06	4.93562e+06	4.11838e+06	3.22862e+06	3.421e+06	3.09165e+06	0.245876	0.833382	-1.19993	All_2 months down vs All_baseline
Q5TFQ8	Signal-regulatory protein beta-1 isoform 3 OS=Homo sapiens OX=9606 GN=SIRPB1 PE=1 SV=1	SIRPB1	86564.8	76718.4	88700.5	105844	71774	57659.5	251384	214268	239028	321937	335946	334687	330016	246244	117263	102327	94830	93754.8	271311	280676	250897	295952	292093	292808	169853	160178	174061	0.246378	1.29773	1.29773	All_2 months up vs All_baseline
Q9P000	COMM domain-containing protein 9 OS=Homo sapiens OX=9606 GN=COMMD9 PE=1 SV=2	COMMD9	319949	253136	281263	436023	356652	440230	344931	326194	292011	116019	101060	89500.4	147430	138686	168298	217158	203144	244151	276529	290516	254817	214648	187781	199824	197022	197748	211303	0.246877	0.830295	-1.20439	All_2 months down vs All_baseline
Q9NUL5	Shiftless antiviral inhibitor of ribosomal frameshifting protein OS=Homo sapiens OX=9606 GN=SHFL PE=1 SV=2	SHFL	2727.36	7429.19	16303.4	65140.6	22246.2	13933.6	52646.1	38769.6	51567.2	0	0	0	4013.05	2577.23	2712	46012.1	19431.7	37402.3	7433.66	8177.58	7458.58	0	0	0	29868.2	23111.6	29884.6	0.247925	0.578542	-1.72848	All_2 months down vs All_baseline
P41219	Peripherin OS=Homo sapiens OX=9606 GN=PRPH PE=1 SV=2	PRPH	3.44891e+06	3.45349e+06	3.00506e+06	3.33768e+06	3.61152e+06	4.1656e+06	7.75398e+06	7.84782e+06	7.96397e+06	9.35052e+06	9.28375e+06	9.13297e+06	5.60837e+06	5.56902e+06	7.03718e+06	3.96466e+06	3.81536e+06	4.0682e+06	9.36135e+06	9.04662e+06	8.96306e+06	7.93837e+06	8.50224e+06	8.27258e+06	6.19605e+06	6.85198e+06	6.72348e+06	0.248563	1.1958	1.1958	All_2 months up vs All_baseline
Q13618	Cullin-3 OS=Homo sapiens OX=9606 GN=CUL3 PE=1 SV=2	CUL3	92432.1	96119.8	228896	182878	385109	372404	256312	209108	190632	19660.7	36565.4	5672.39	106253	70935.5	26422.7	165799	120054	153726	103597	103015	52580.6	79184.9	20273.7	42098.6	65747.8	110952	15497.2	0.249674	0.629368	-1.5889	All_2 months down vs All_baseline
Q07065	Cytoskeleton-associated protein 4 OS=Homo sapiens OX=9606 GN=CKAP4 PE=1 SV=2	CKAP4	5.4249e+06	5.26374e+06	4.18375e+06	3.39404e+06	2.62351e+06	2.56661e+06	2.56388e+06	2.48374e+06	2.35543e+06	5.72055e+06	5.48569e+06	5.61917e+06	9.90994e+06	1.01921e+07	1.12447e+07	3.77683e+06	3.60328e+06	3.68648e+06	1.84494e+06	2.02326e+06	2.14424e+06	8.76544e+06	9.2089e+06	9.31001e+06	3.31642e+06	4.09094e+06	3.335e+06	0.250393	1.28179	1.28179	All_2 months up vs All_baseline
P60520	Gamma-aminobutyric acid receptor-associated protein-like 2 OS=Homo sapiens OX=9606 GN=GABARAPL2 PE=1 SV=1	GABARAPL2	62666.1	68212.4	66100.1	64133	73594.2	57296.8	131194	133552	128914	3240.59	5235.77	4614.05	52380.7	40275.4	37327.5	70597.8	92027.4	97340.6	76957.9	91240	79924.1	51186.2	27316.4	50369.1	55703.8	84349.5	59832.7	0.250985	1.54398	1.54398	All_2 months up vs All_baseline
O75475	PC4 and SFRS1-interacting protein OS=Homo sapiens OX=9606 GN=PSIP1 PE=1 SV=1	PSIP1	262412	207143	279275	255645	286914	337647	519889	528224	510724	126405	95124.1	66040.8	354581	307633	425658	192576	168941	230544	214707	199680	145586	216192	247808	192110	91329.9	111897	32844.6	0.251102	0.746816	-1.33902	All_2 months down vs All_baseline
Q9Y3I0	tRNA-splicing ligase RtcB homolog OS=Homo sapiens OX=9606 GN=RTCB PE=1 SV=1	RTCB	2.38043e+06	2.41565e+06	2.15344e+06	1.67917e+06	1.37669e+06	1.35619e+06	1.29351e+06	1.26622e+06	1.22985e+06	1.0127e+06	1.20106e+06	1.02849e+06	1.47873e+06	1.42662e+06	1.08004e+06	1.33802e+06	1.1888e+06	1.12364e+06	808271	887334	888446	2.04779e+06	2.12995e+06	2.09616e+06	1.16405e+06	1.19778e+06	1.15396e+06	0.251688	0.870117	-1.14927	All_2 months down vs All_baseline
O00303	Eukaryotic translation initiation factor 3 subunit F OS=Homo sapiens OX=9606 GN=EIF3F PE=1 SV=1	EIF3F	1.20806e+06	1.18164e+06	633045	600528	873378	888312	694955	666850	574781	236910	227004	218733	311752	285863	59405.1	630593	609060	569146	509113	497694	492687	651828	669309	632923	592118	477969	350657	0.253909	0.758247	-1.31883	All_2 months down vs All_baseline
Q9BVL2	Nucleoporin p58/p45 OS=Homo sapiens OX=9606 GN=NUP58 PE=1 SV=1	NUP58	115542	36876.3	72757	14528	60651.4	62053.1	32511.6	46334	63756.8	24300.4	6681.83	0	0	11083.9	21513.9	29866.9	34440.8	30356	1003.7	25757.7	31192.2	107428	107818	49519.6	4799.05	0	0	0.254755	0.585715	-1.70731	All_2 months down vs All_baseline
Q9UPN7	Serine/threonine-protein phosphatase 6 regulatory subunit 1 OS=Homo sapiens OX=9606 GN=PPP6R1 PE=1 SV=5	PPP6R1	6819.71	11605.1	8972.77	37054.3	73787.9	165114	236456	227256	203320	0	0	0	13506.3	22680.9	1611.94	53674	50795.7	46548.3	82666.2	87825.5	95644	8906.18	4556.69	0	86856.1	20088.8	43913.1	0.255338	0.513804	-1.94627	All_2 months down vs All_baseline
P41226	Ubiquitin-like modifier-activating enzyme 7 OS=Homo sapiens OX=9606 GN=UBA7 PE=1 SV=2	UBA7	63.0486	0	64691.4	15329.6	241672	217952	226477	203044	214035	1676.47	1333.64	1381.78	27704.7	33658.2	33759	208290	223912	232996	97805.2	85014.8	67234.1	7082.66	23065.1	10523.4	36256.8	35796	38688.8	0.25544	2.56092	2.56092	All_2 months up vs All_baseline
Q6PCB8	Embigin OS=Homo sapiens OX=9606 GN=EMB PE=1 SV=1	EMB	74813.4	41380	0	0	0	18411.9	29138.1	41405	47645.2	17869.2	15040.3	0	0	0	11271.8	0	0	0	34944.6	56530.9	50948.1	0	0	3941.43	22161.6	9819.22	0	0.256026	0.617905	-1.61837	All_2 months down vs All_baseline
P51784	Ubiquitin carboxyl-terminal hydrolase 11 OS=Homo sapiens OX=9606 GN=USP11 PE=1 SV=3	USP11	224332	314906	309783	249396	195209	237038	225521	223602	195039	179133	206786	188050	207985	217539	178870	227695	240945	222791	168743	173618	168364	207635	201233	193758	254323	266781	244379	0.256385	0.928766	-1.0767	All_2 months down vs All_baseline
P49959	Double-strand break repair protein MRE11 OS=Homo sapiens OX=9606 GN=MRE11 PE=1 SV=3	MRE11	8.07374e+06	8.19063e+06	7.84179e+06	3.03891e+06	2.46799e+06	3.07857e+06	1.63269e+06	1.66846e+06	1.7247e+06	6.65637e+06	6.4354e+06	6.12061e+06	8.10139e+06	7.88546e+06	9.61257e+06	5.04161e+06	4.32709e+06	4.82624e+06	2.64678e+06	2.85654e+06	2.89641e+06	6.19718e+06	6.29669e+06	6.33525e+06	4.52245e+06	4.53307e+06	4.37964e+06	0.256568	1.26597	1.26597	All_2 months up vs All_baseline
P26639	Threonine--tRNA ligase, cytoplasmic OS=Homo sapiens OX=9606 GN=TARS PE=1 SV=3	TARS	445134	485692	456775	459201	439945	504523	398012	382406	424558	343905	272768	268554	251601	248918	115516	530387	441220	460102	324115	328260	308721	476094	469735	413191	357025	373739	394567	0.257308	0.867895	-1.15221	All_2 months down vs All_baseline
Q6ZRI6	Uncharacterized protein C15orf39 OS=Homo sapiens OX=9606 GN=C15orf39 PE=1 SV=3	C15orf39	323212	324505	432593	1.11799e+06	697554	859515	1.66495e+06	1.51311e+06	1.56802e+06	710770	611645	623408	665516	671408	588320	956331	887875	993786	1.54018e+06	1.66831e+06	1.70528e+06	760234	637292	707953	863025	1.14506e+06	946800	0.257371	1.23087	1.23087	All_2 months up vs All_baseline
A0M8Q6	Immunoglobulin lambda constant 7 OS=Homo sapiens OX=9606 GN=IGLC7 PE=1 SV=3	IGLC7	57404.8	71901.8	91832.9	1.01321e+06	648122	671863	19204.3	14359.6	22795.7	727649	840916	783333	87247.7	146548	28009.9	718457	698385	691167	454864	436730	414331	215848	310012	330449	396803	372517	413084	0.259012	1.78157	1.78157	All_2 months up vs All_baseline
Q9UM07	Protein-arginine deiminase type-4 OS=Homo sapiens OX=9606 GN=PADI4 PE=1 SV=2	PADI4	3.42135e+06	3.58207e+06	3.66516e+06	2.77573e+06	2.86878e+06	2.90328e+06	4.39772e+06	4.31062e+06	4.50568e+06	7.17607e+06	7.41679e+06	7.01393e+06	8.26505e+06	8.19171e+06	1.12781e+07	1.67174e+06	1.65435e+06	1.67869e+06	4.77333e+06	4.54165e+06	4.39916e+06	7.92772e+06	8.70082e+06	8.07789e+06	7.91028e+06	8.25022e+06	8.17299e+06	0.259659	1.27881	1.27881	All_2 months up vs All_baseline
P50213	Isocitrate dehydrogenase [NAD] subunit alpha, mitochondrial OS=Homo sapiens OX=9606 GN=IDH3A PE=1 SV=1	IDH3A	715658	779137	1.12524e+06	752147	959273	1.08636e+06	1.03025e+06	971289	1.02673e+06	1.23555e+06	1.17821e+06	1.1088e+06	1.60589e+06	1.76069e+06	1.21241e+06	738595	838804	765857	545917	453578	492334	1.41239e+06	1.13185e+06	1.46432e+06	490899	501896	489529	0.259692	0.839297	-1.19147	All_2 months down vs All_baseline
P50225	Sulfotransferase 1A1 OS=Homo sapiens OX=9606 GN=SULT1A1 PE=1 SV=3	SULT1A1	1.50687e+06	1.58284e+06	1.38817e+06	1.79015e+06	1.42487e+06	1.51331e+06	1.80753e+06	1.74999e+06	1.76598e+06	381126	340500	391838	654445	818092	394467	1.25829e+06	1.21362e+06	1.13074e+06	1.0388e+06	1.24594e+06	1.20695e+06	933204	1.15037e+06	1.11509e+06	596598	648184	584059	0.26003	0.792825	-1.26131	All_2 months down vs All_baseline
Q9UBW5	Bridging integrator 2 OS=Homo sapiens OX=9606 GN=BIN2 PE=1 SV=3	BIN2	1.45516e+06	1.44086e+06	1.32617e+06	2.60715e+06	1.89374e+06	1.8512e+06	1.66302e+06	1.69369e+06	1.64709e+06	293342	284805	304822	687671	743334	547940	1.24523e+06	1.16906e+06	1.22628e+06	631171	633711	654338	461266	443577	425634	1.53981e+06	1.7101e+06	1.66299e+06	0.260106	0.747169	-1.33838	All_2 months down vs All_baseline
P15309	Prostatic acid phosphatase OS=Homo sapiens OX=9606 GN=ACPP PE=1 SV=3	ACPP	184452	237808	193252	74970.4	360.014	236.291	515.1	597.184	609.58	67676.5	75338.7	67959.1	82402.6	80654.5	0	5468.33	2998.39	5950.14	2901.87	8624.56	6552.29	279242	293297	313761	75448.3	79646.6	79254.2	0.260927	2.90202	2.90202	All_2 months up vs All_baseline
P62910	60S ribosomal protein L32 OS=Homo sapiens OX=9606 GN=RPL32 PE=1 SV=2	RPL32	395764	512924	559234	310292	386744	368661	386473	326462	214190	195468	290438	282995	404101	449387	120544	280373	257853	248751	170493	40620.4	163104	596516	802640	725749	275900	116579	266287	0.26154	0.758402	-1.31856	All_2 months down vs All_baseline
P46779	60S ribosomal protein L28 OS=Homo sapiens OX=9606 GN=RPL28 PE=1 SV=3	RPL28	6095.4	5275.94	2.62531e+06	5455.78	527639	2.33349e+06	25443.8	26240.4	17467	596.123	5573.9	0	7955.1	0	4.87739e+06	5602.56	0	0	2465.36	10803	703.86	10688.9	0	5282.09	1404.33	0	5054.34	0.262969	0.27269	-3.66717	All_2 months down vs All_baseline
P01911	HLA class II histocompatibility antigen, DRB1 beta chain OS=Homo sapiens OX=9606 GN=HLA-DRB1 PE=1 SV=2	HLA-DRB1	3.6219e+06	3.70961e+06	3.21681e+06	2.56688e+06	1.7361e+06	1.58172e+06	1.22263e+06	1.15763e+06	1.19597e+06	4.97735e+06	5.10538e+06	5.07633e+06	1.15032e+07	1.14709e+07	1.17659e+07	1.8478e+06	1.76494e+06	1.65635e+06	1.30012e+06	1.28851e+06	1.3027e+06	1.42287e+07	1.45469e+07	1.43118e+07	1.89034e+06	1.94855e+06	1.90951e+06	0.263154	1.4797	1.4797	All_2 months up vs All_baseline
Q13838	Spliceosome RNA helicase DDX39B OS=Homo sapiens OX=9606 GN=DDX39B PE=1 SV=1	DDX39B	7.19453e+06	4.00883e+06	6.28957e+06	6.3238e+06	5.65518e+06	5.96826e+06	4.37692e+06	4.33559e+06	4.48729e+06	2.80856e+06	3.03267e+06	2.72459e+06	4.13023e+06	4.04091e+06	2.19378e+06	4.80833e+06	4.39526e+06	4.29616e+06	3.47859e+06	3.46511e+06	3.17816e+06	6.10888e+06	6.3512e+06	2.93749e+06	4.11836e+06	4.20923e+06	3.92223e+06	0.263189	0.876275	-1.14119	All_2 months down vs All_baseline
P62277	40S ribosomal protein S13 OS=Homo sapiens OX=9606 GN=RPS13 PE=1 SV=2	RPS13	6.75687e+06	6.37643e+06	5.34178e+06	5.19774e+06	4.15773e+06	4.65149e+06	4.93805e+06	5.16036e+06	5.90225e+06	4.25326e+06	5.35875e+06	5.2246e+06	6.96185e+06	6.8005e+06	6.16246e+06	3.40388e+06	3.10516e+06	3.40989e+06	3.78015e+06	3.53605e+06	3.14522e+06	7.1675e+06	7.21831e+06	7.68657e+06	3.88915e+06	4.34924e+06	2.80929e+06	0.263542	0.8777	-1.13934	All_2 months down vs All_baseline
P51608	Methyl-CpG-binding protein 2 OS=Homo sapiens OX=9606 GN=MECP2 PE=1 SV=1	MECP2	83279.3	194238	285081	299081	348106	428921	390144	347719	346254	498200	491222	456931	569989	565650	767678	375903	381077	390617	89848.1	98210.3	72442.8	397261	390561	415791	63772.2	100302	59331.3	0.263787	0.712671	-1.40317	All_2 months down vs All_baseline
P12270	Nucleoprotein TPR OS=Homo sapiens OX=9606 GN=TPR PE=1 SV=3	TPR	1.0314e+06	904093	883466	648032	534586	526730	453136	515403	411069	958280	908385	881952	1.11319e+06	1.10719e+06	790347	407435	385623	331578	164357	198414	195887	1.35059e+06	1.3812e+06	1.42632e+06	435997	454674	381652	0.26414	0.765475	-1.30638	All_2 months down vs All_baseline
P08779	Keratin, type I cytoskeletal 16 OS=Homo sapiens OX=9606 GN=KRT16 PE=1 SV=4	KRT16	102128	0	232521	0	0	1815.65	27225.2	61048	93120.5	1.35897e+06	1.33912e+06	1.38595e+06	1.83282e+06	2.41458e+06	4.21394e+06	0	0	0	0	0	0	49661.8	116228	129358	0	0	0	0.265346	3.58422	3.58422	All_2 months up vs All_baseline
P17844	Probable ATP-dependent RNA helicase DDX5 OS=Homo sapiens OX=9606 GN=DDX5 PE=1 SV=1	DDX5	2.54198e+06	2.56426e+06	3.21031e+06	2.83007e+06	2.42265e+06	2.45085e+06	1.74081e+06	1.68961e+06	1.64064e+06	1.16617e+06	1.30455e+06	1.13079e+06	1.98681e+06	1.94426e+06	1.55295e+06	1.92723e+06	1.92874e+06	2.02551e+06	1.39406e+06	1.45881e+06	1.50616e+06	2.02278e+06	2.16592e+06	2.08485e+06	1.42345e+06	1.31072e+06	1.5047e+06	0.265534	0.886935	-1.12748	All_2 months down vs All_baseline
Q96F15	GTPase IMAP family member 5 OS=Homo sapiens OX=9606 GN=GIMAP5 PE=1 SV=1	GIMAP5	339543	304015	289353	241149	185353	237819	129584	163354	142485	252721	248766	232866	310432	284328	234581	219585	210392	195305	73294.1	89284	108183	400453	414345	376334	96300.9	65805.1	88096.6	0.265605	0.791934	-1.26273	All_2 months down vs All_baseline
O75923	Dysferlin OS=Homo sapiens OX=9606 GN=DYSF PE=1 SV=1	DYSF	715018	798993	802935	664684	586354	704811	481207	459845	463508	614427	588285	493174	1.09048e+06	1132161	1.00521e+06	323111	324569	370167	266666	294309	306273	900040	891416	837623	294251	288032	373105	0.265984	0.817591	-1.22311	All_2 months down vs All_baseline
Q8NG11	Tetraspanin-14 OS=Homo sapiens OX=9606 GN=TSPAN14 PE=1 SV=1	TSPAN14	942190	904080	896190	1.21385e+06	854471	936381	378551	380554	362380	942142	927791	951521	630518	682378	75027.8	3.30747e+06	3.32556e+06	3.29344e+06	925325	965486	988836	1.01493e+06	1.02325e+06	965757	1.18757e+06	1.1661e+06	1.20851e+06	0.266572	1.38131	1.38131	All_2 months up vs All_baseline
Q99961	Endophilin-A2 OS=Homo sapiens OX=9606 GN=SH3GL1 PE=1 SV=1	SH3GL1	255686	238587	246605	372064	267596	363427	400597	359882	340463	35384.3	38312.5	13252.3	126777	123316	8800.49	263346	291501	279476	66982.3	102504	101480	85189.1	162019	165420	139895	22461	158993	0.267307	0.632775	-1.58034	All_2 months down vs All_baseline
Q8IXM2	Chromatin complexes subunit BAP18 OS=Homo sapiens OX=9606 GN=BAP18 PE=1 SV=1	BAP18	556931	599056	623833	865552	665653	663676	832102	806326	854199	148949	160126	163505	618460	570048	8085.14	413846	412839	444540	333458	379721	364441	333354	454785	298473	449312	484860	528894	0.267584	0.671335	-1.48957	All_2 months down vs All_baseline
P16402	Histone H1.3 OS=Homo sapiens OX=9606 GN=HIST1H1D PE=1 SV=2	HIST1H1D	1.688e+07	1.75927e+07	1.75751e+07	1.41382e+07	9.77336e+06	1.01045e+07	7.68778e+06	7.86182e+06	8.05484e+06	2.10717e+07	2.18199e+07	2.15231e+07	3.30882e+07	3.38707e+07	5.71186e+07	8.13427e+06	8.22541e+06	8.59884e+06	2.22192e+06	2.2621e+06	2.30255e+06	1.66051e+07	1.71991e+07	1.78932e+07	5.69599e+06	6.05626e+06	5.53339e+06	0.267698	0.701142	-1.42624	All_2 months down vs All_baseline
Q15056	Eukaryotic translation initiation factor 4H OS=Homo sapiens OX=9606 GN=EIF4H PE=1 SV=5	EIF4H	1.76189e+06	2.40962e+06	2.91388e+06	2.75206e+06	3.67024e+06	3.65131e+06	2.04351e+06	2.05199e+06	2.01148e+06	527404	555462	512345	2.00712e+06	2.15416e+06	2.19553e+06	3.46035e+06	3.6487e+06	3.50029e+06	1.15244e+06	1.19919e+06	1.19707e+06	2.39577e+06	1.9783e+06	2.5344e+06	2.28326e+06	2.13719e+06	2.82156e+06	0.268351	1.27994	1.27994	All_2 months up vs All_baseline
P42785	Lysosomal Pro-X carboxypeptidase OS=Homo sapiens OX=9606 GN=PRCP PE=1 SV=1	PRCP	1.22875e+06	1.29001e+06	1.08543e+06	711484	652383	672162	587546	593486	548718	636663	615712	560050	685653	675620	586836	429059	448683	409704	518749	474182	437120	1.35216e+06	1.4494e+06	1.35635e+06	487405	504267	433659	0.268407	0.841219	-1.18875	All_2 months down vs All_baseline
P08559	Pyruvate dehydrogenase E1 component subunit alpha, somatic form, mitochondrial OS=Homo sapiens OX=9606 GN=PDHA1 PE=1 SV=3	PDHA1	982321	930365	1.06465e+06	464907	505241	502995	169563	187412	162428	93467.1	93194.4	82356.7	94964.9	101987	86979.3	77200.5	100775	92021.3	321700	352599	310402	1.91465e+06	2.03469e+06	1.98517e+06	13163.9	21600.1	33030.1	0.268913	0.553931	-1.80528	All_2 months down vs All_baseline
Q9Y696	Chloride intracellular channel protein 4 OS=Homo sapiens OX=9606 GN=CLIC4 PE=1 SV=4	CLIC4	25036.1	10925.2	8899.06	176631	38666.7	56957.4	11559.3	8078.4	9084.88	14810.4	133441	138462	152955	152626	67066.3	192888	193529	216893	17254.7	6432.97	9320.9	140766	184412	189500	4711.09	7169.74	17229.9	0.269594	1.81886	1.81886	All_2 months up vs All_baseline
P08574	Cytochrome c1, heme protein, mitochondrial OS=Homo sapiens OX=9606 GN=CYC1 PE=1 SV=3	CYC1	2.99441e+06	3.03752e+06	2.86853e+06	2.34e+06	2.11919e+06	2.52422e+06	2.38871e+06	2.26496e+06	2.33672e+06	4.12796e+06	4.4573e+06	4.15121e+06	4.67567e+06	4.76913e+06	6.04155e+06	1.50644e+06	1.44758e+06	1.48589e+06	1.47861e+06	1.56568e+06	1.48275e+06	4.14469e+06	4.11041e+06	4.26312e+06	1.41438e+06	1.51901e+06	1.47241e+06	0.269638	0.814502	-1.22774	All_2 months down vs All_baseline
Q9NRZ7	1-acyl-sn-glycerol-3-phosphate acyltransferase gamma OS=Homo sapiens OX=9606 GN=AGPAT3 PE=1 SV=1	AGPAT3	0	29088.9	38963.6	28977.3	45852.3	82208.4	73307.1	89662.6	85389.2	35443	32174.7	85882.2	308155	298039	0	23900.3	29611.9	17206.2	15066.1	12166.1	17174.5	111382	0	26905.7	17096.9	10018.7	42044.3	0.269733	0.656465	-1.52331	All_2 months down vs All_baseline
P00450	Ceruloplasmin OS=Homo sapiens OX=9606 GN=CP PE=1 SV=1	CP	147496	134508	137343	0	35266.3	40276.7	2434.88	90.5641	2982.5	77345.1	33394.5	44176.8	51412.3	17312.3	26505.6	141132	125207	123096	23023.6	16251.9	20342.6	144590	140404	160428	11676.6	18460.1	14491.7	0.26981	2.11409	2.11409	All_2 months up vs All_baseline
P10515	Dihydrolipoyllysine-residue acetyltransferase component of pyruvate dehydrogenase complex, mitochondrial OS=Homo sapiens OX=9606 GN=DLAT PE=1 SV=3	DLAT	481745	501306	531386	437357	329746	339361	360687	379444	364705	723275	731838	645726	985649	967407	576017	239553	233730	252829	150635	152117	156741	869735	939431	854101	242787	200603	227525	0.270041	0.76994	-1.2988	All_2 months down vs All_baseline
Q96EP5	DAZ-associated protein 1 OS=Homo sapiens OX=9606 GN=DAZAP1 PE=1 SV=1	DAZAP1	1.59859e+06	2.58168e+06	1.45471e+06	2.54802e+06	1.89692e+06	1.8452e+06	1.22931e+06	1.22495e+06	1.15751e+06	339300	402539	369953	718880	772826	73662.4	1.64082e+06	1.41879e+06	1.37611e+06	671388	757628	695153	551806	1.0902e+06	2.10204e+06	1.00998e+06	711271	1.20519e+06	0.270171	0.720391	-1.38813	All_2 months down vs All_baseline
O43402	ER membrane protein complex subunit 8 OS=Homo sapiens OX=9606 GN=EMC8 PE=1 SV=1	EMC8	230702	257933	246715	90068.3	78185.3	42406	10299.7	9696.89	11279	84182.5	86819.5	72367.1	184786	182087	3098.13	90828.3	62474.4	68989.4	62886.2	56502.1	62024.5	436091	467597	457228	117044	120633	140387	0.27025	1.69809	1.69809	All_2 months up vs All_baseline
P52815	39S ribosomal protein L12, mitochondrial OS=Homo sapiens OX=9606 GN=MRPL12 PE=1 SV=2	MRPL12	732557	669257	626850	505647	434583	481763	805866	918761	829483	935932	889499	897229	1.28087e+06	1.38228e+06	1.39377e+06	271371	252059	269906	422670	425454	396865	951106	904618	988083	383910	431400	437485	0.271173	0.804666	-1.24275	All_2 months down vs All_baseline
P31483	Nucleolysin TIA-1 isoform p40 OS=Homo sapiens OX=9606 GN=TIA1 PE=1 SV=3	TIA1	312773	27286.2	288659	299804	288925	290701	160762	151134	152568	65222.7	68938.6	46539.9	90791.5	116034	4894.84	240458	235234	226417	104899	93578.2	97954.5	200122	222104	25265.9	64506.3	207289	17953.1	0.271712	0.643733	-1.55344	All_2 months down vs All_baseline
P15144	Aminopeptidase N OS=Homo sapiens OX=9606 GN=ANPEP PE=1 SV=4	ANPEP	2.83388e+06	2.9562e+06	2.69733e+06	2.00709e+06	1.92477e+06	2.38204e+06	3.20756e+06	3.11993e+06	3.22145e+06	4.25078e+06	4.60931e+06	4.35819e+06	5.04995e+06	5.18184e+06	5.61507e+06	1.7658e+06	1.83596e+06	1.90867e+06	2.00047e+06	2.05987e+06	2.23073e+06	3.86705e+06	3.93744e+06	4.04756e+06	1.06865e+06	1.22097e+06	1.10167e+06	0.271899	0.815618	-1.22606	All_2 months down vs All_baseline
P00367	Glutamate dehydrogenase 1, mitochondrial OS=Homo sapiens OX=9606 GN=GLUD1 PE=1 SV=2	GLUD1	9.09738e+06	9.3462e+06	7.8839e+06	7.50441e+06	4.84837e+06	4.42882e+06	4.41192e+06	4.14854e+06	4.14409e+06	1.16589e+07	1.19602e+07	1.15017e+07	1.2343e+07	1.024e+07	1.12116e+07	4.26386e+06	3.87585e+06	3.83522e+06	2.07152e+06	1.98594e+06	2.07511e+06	1.23415e+07	1.24752e+07	1.23787e+07	3.24269e+06	4.30034e+06	4.1123e+06	0.272211	0.767359	-1.30317	All_2 months down vs All_baseline
Q16836	Hydroxyacyl-coenzyme A dehydrogenase, mitochondrial OS=Homo sapiens OX=9606 GN=HADH PE=1 SV=3	HADH	2.44205e+06	2.33199e+06	2.10396e+06	1.86115e+06	1.93491e+06	2.08395e+06	1.71462e+06	1.70412e+06	1.62049e+06	2.39047e+06	2.38721e+06	2.18318e+06	3.05228e+06	3.02617e+06	1.55624e+06	1.27038e+06	1.26773e+06	1.26483e+06	1.04521e+06	1.16712e+06	1.05657e+06	3.46229e+06	3.16124e+06	3.19408e+06	1.49371e+06	1.54486e+06	1.49867e+06	0.272217	0.858151	-1.1653	All_2 months down vs All_baseline
O95232	Luc7-like protein 3 OS=Homo sapiens OX=9606 GN=LUC7L3 PE=1 SV=2	LUC7L3	5183.71	8939.82	6047.12	24154	47534.4	67279.8	152574	99448.3	168459	0	0	4762.97	16433.4	24150.2	854315	11027.6	40494.4	31237.6	35586.6	19208.5	38142.1	5766.13	0	4738.8	55.3473	1702.74	1955.08	0.272303	0.411676	-2.4291	All_2 months down vs All_baseline
P27918	Properdin OS=Homo sapiens OX=9606 GN=CFP PE=1 SV=2	CFP	191474	193163	108534	212891	119106	131492	369066	336612	361243	138891	500085	487876	194739	266696	528958	10660.1	16304	3143.06	227751	228089	239647	317423	324173	294511	275162	339401	197095	0.272441	0.596313	-1.67697	All_2 months down vs All_baseline
Q10469	Alpha-1,6-mannosyl-glycoprotein 2-beta-N-acetylglucosaminyltransferase OS=Homo sapiens OX=9606 GN=MGAT2 PE=1 SV=1	MGAT2	240810	219581	260229	87887.6	178594	245154	73325	63457.8	70985.3	223262	249626	217063	237495	261268	23718.3	166887	176284	182152	21648.7	12664.6	21571	346320	357923	384163	99682.8	83853.9	93394.5	0.272712	0.663969	-1.50609	All_2 months down vs All_baseline
P27708	CAD protein OS=Homo sapiens OX=9606 GN=CAD PE=1 SV=3	CAD	177915	217492	223730	157527	154430	160754	174902	184958	167898	38411.4	38016.7	38924.7	76207.7	78338.4	121826	124449	117925	121068	90291.4	108375	119718	76691.3	84785.9	73761.9	110399	77184.5	122267	0.272869	0.807208	-1.23884	All_2 months down vs All_baseline
P62263	40S ribosomal protein S14 OS=Homo sapiens OX=9606 GN=RPS14 PE=1 SV=3	RPS14	2.5441e+06	5.29195e+06	5.11202e+06	5.0018e+06	4.01935e+06	4.16067e+06	4.23892e+06	4.00918e+06	4.11655e+06	4.35688e+06	4.42662e+06	4.21708e+06	6.79498e+06	7.32808e+06	2.99232e+06	3.56309e+06	3.56665e+06	3.49434e+06	1.87953e+06	1.91383e+06	1.85649e+06	5.21609e+06	5.69139e+06	5.6668e+06	3.00469e+06	3.35466e+06	3.2326e+06	0.272972	0.85639	-1.16769	All_2 months down vs All_baseline
P50151	Guanine nucleotide-binding protein G(I)/G(S)/G(O) subunit gamma-10 OS=Homo sapiens OX=9606 GN=GNG10 PE=1 SV=1	GNG10	44648.9	539263	477282	1.07457e+06	428325	464024	479569	483998	491702	389153	426639	426156	746413	795025	916607	381764	376064	419593	317705	320560	332024	734399	629670	727784	497521	569255	483146	0.273688	1.27574	1.27574	All_2 months up vs All_baseline
Q12996	Cleavage stimulation factor subunit 3 OS=Homo sapiens OX=9606 GN=CSTF3 PE=1 SV=1	CSTF3	237334	189544	157596	247148	142030	136539	133187	277702	150579	281682	244100	251870	443081	393857	735789	134860	138111	149478	39307.3	56682.3	50264.9	171128	244.289	218874	139081	235085	221546	0.274229	0.54362	-1.83952	All_2 months down vs All_baseline
P43155	Carnitine O-acetyltransferase OS=Homo sapiens OX=9606 GN=CRAT PE=1 SV=5	CRAT	273096	288323	298815	195148	201631	178162	237006	216319	228278	475840	488699	413729	545163	509124	280362	151482	114762	122888	113442	137724	110813	474759	592343	492083	138109	155085	117988	0.274372	0.78424	-1.27512	All_2 months down vs All_baseline
Q15833	Syntaxin-binding protein 2 OS=Homo sapiens OX=9606 GN=STXBP2 PE=1 SV=2	STXBP2	1.56563e+06	1.38501e+06	1.69546e+06	2.4966e+06	2.61775e+06	2.66066e+06	1.39044e+06	1.34063e+06	1.39135e+06	1.07057e+06	1.00961e+06	973690	796212	791226	1.29077e+06	2.74688e+06	2.56227e+06	2.35443e+06	2.21094e+06	2.20313e+06	2.13157e+06	2.29282e+06	2.18618e+06	1.1731e+06	1.8991e+06	2.245e+06	2.19894e+06	0.274531	1.18122	1.18122	All_2 months up vs All_baseline
Q9NQR4	Omega-amidase NIT2 OS=Homo sapiens OX=9606 GN=NIT2 PE=1 SV=1	NIT2	90176.3	108135	141846	450904	390649	493324	430725	390201	388474	25505.4	14555.4	28666.1	121952	138543	7795.71	171137	174772	136715	168361	189412	190922	16776	38479.6	20338.3	143919	157178	142911	0.274743	0.606399	-1.64908	All_2 months down vs All_baseline
P23469	Receptor-type tyrosine-protein phosphatase epsilon OS=Homo sapiens OX=9606 GN=PTPRE PE=1 SV=1	PTPRE	55753	49619.7	53496.2	83206.1	96004.5	96421.8	75953.7	69893.6	90948.3	6172.44	11342.1	3807.55	41867.5	47954.9	40459.5	81934.8	75669.8	78833.4	59446.7	67629.5	65637	50689.9	64438.8	27039.6	56287.7	58343.4	49156	0.275743	1.40524	1.40524	All_2 months up vs All_baseline
P09488	Glutathione S-transferase Mu 1 OS=Homo sapiens OX=9606 GN=GSTM1 PE=1 SV=3	GSTM1	81813.7	52203.8	65927.2	1.1429e+06	1.14726e+06	1.21291e+06	218797	92691.8	205300	405931	410927	493076	635025	720054	221811	766175	767295	776943	217766	269103	254005	323243	326120	361865	328820	281334	290558	0.276605	1.43821	1.43821	All_2 months up vs All_baseline
P23142	Fibulin-1 OS=Homo sapiens OX=9606 GN=FBLN1 PE=1 SV=4	FBLN1	1.45312e+07	1.44274e+07	1.29514e+07	7.14159e+06	5.5361e+06	6.26156e+06	2.81491e+06	2.82787e+06	2.84856e+06	1.24871e+07	1.30978e+07	1.24705e+07	1.08756e+07	1.04975e+07	1.28177e+07	1.04127e+07	1.04226e+07	1.11562e+07	5.67603e+06	6.39291e+06	6.03246e+06	1.46839e+07	1.56681e+07	1.54418e+07	6.39382e+06	6.70864e+06	6.47951e+06	0.277308	1.25264	1.25264	All_2 months up vs All_baseline
P84090	Enhancer of rudimentary homolog OS=Homo sapiens OX=9606 GN=ERH PE=1 SV=1	ERH	8.2043e+06	8.38613e+06	8.0995e+06	6.31452e+06	5.16065e+06	5.11878e+06	6.86528e+06	7.11772e+06	7.32205e+06	9.21208e+06	9.59272e+06	9.15007e+06	1.15103e+07	1.1449e+07	1.08076e+07	3.94693e+06	4.2034e+06	4.26988e+06	4.27192e+06	4.32249e+06	4.58659e+06	9.25964e+06	9.74558e+06	1.02468e+07	4.96444e+06	5.44875e+06	5.22129e+06	0.277454	0.859094	-1.16402	All_2 months down vs All_baseline
P68871	Hemoglobin subunit beta OS=Homo sapiens OX=9606 GN=HBB PE=1 SV=2	HBB	2.36594e+07	2.37332e+07	2.20928e+07	1.26838e+07	1.48012e+07	1.60403e+07	4.01387e+06	4.22871e+06	3.75259e+06	3.18369e+07	3.11891e+07	3.03087e+07	2.92173e+07	3.08523e+07	3.61285e+07	2.44374e+07	2.59578e+07	2.6278e+07	8.37952e+06	8.4814e+06	8.5463e+06	2.35129e+07	2.49308e+07	2.49221e+07	1.35806e+07	1.538e+07	1.46203e+07	0.277779	1.32819	1.32819	All_2 months up vs All_baseline
P53384	Cytosolic Fe-S cluster assembly factor NUBP1 OS=Homo sapiens OX=9606 GN=NUBP1 PE=1 SV=2	NUBP1	3446.32	33921.4	132839	1.03085e+06	676495	712857	696019	629989	643144	2188.05	150.475	3117.94	33069.3	33867	88844.6	349137	346721	346803	308329	322860	316796	37340.6	45963.9	45620.1	390535	362033	394868	0.278116	2.54048	2.54048	All_2 months up vs All_baseline
P48047	ATP synthase subunit O, mitochondrial OS=Homo sapiens OX=9606 GN=ATP5PO PE=1 SV=1	ATP5PO	5.59625e+06	6.25071e+06	5.83073e+06	4.407e+06	3.64749e+06	3.70749e+06	3.32741e+06	3.32887e+06	3.36415e+06	7.36264e+06	7841831	7.48006e+06	7.96795e+06	8.69051e+06	7.18669e+06	3.10765e+06	3.0309e+06	2.99526e+06	1.92245e+06	1.93301e+06	1.9704e+06	6.57022e+06	6.52408e+06	6.78989e+06	3.37335e+06	3.49182e+06	3.33963e+06	0.278162	0.819914	-1.21964	All_2 months down vs All_baseline
Q9BVC6	Transmembrane protein 109 OS=Homo sapiens OX=9606 GN=TMEM109 PE=1 SV=1	TMEM109	2.4976e+06	2.59248e+06	2.69712e+06	1.84576e+06	1.51288e+06	1.8589e+06	2.10544e+06	2.30202e+06	2.12117e+06	3.64367e+06	3.59661e+06	3.72659e+06	4.49553e+06	4.37369e+06	5.6159e+06	1.63758e+06	1.52025e+06	1.6242e+06	1.29494e+06	1.3485e+06	1.12714e+06	3.02164e+06	3.21696e+06	3.1872e+06	992088	993719	1.01882e+06	0.278383	0.808377	-1.23705	All_2 months down vs All_baseline
P42285	Exosome RNA helicase MTR4 OS=Homo sapiens OX=9606 GN=MTREX PE=1 SV=3	MTREX	300259	252969	155803	335273	218489	248287	347166	363983	346457	76481.7	137168	108533	249616	300431	574440	107409	101004	109340	139361	122411	123847	224479	271156	199305	176765	119039	159035	0.278904	0.807056	-1.23907	All_2 months down vs All_baseline
Q6UX71	Plexin domain-containing protein 2 OS=Homo sapiens OX=9606 GN=PLXDC2 PE=1 SV=1	PLXDC2	165753	189734	184711	134073	111694	138808	135125	110357	78028.5	230197	239202	212832	179213	189636	202702	83580	102621	100178	65868.6	23838	83098.3	232114	237791	236127	135129	120310	133008	0.27892	0.802546	-1.24603	All_2 months down vs All_baseline
Q70J99	Protein unc-13 homolog D OS=Homo sapiens OX=9606 GN=UNC13D PE=1 SV=1	UNC13D	410807	283169	309337	800969	583273	675456	982357	899552	1.08259e+06	751905	783811	724462	1.40447e+06	1.47111e+06	1.37061e+06	473011	366238	401494	676952	856241	799796	996051	949973	1.02112e+06	564940	666080	613132	0.279305	1.20702	1.20702	All_2 months up vs All_baseline
Q6PIU2	Neutral cholesterol ester hydrolase 1 OS=Homo sapiens OX=9606 GN=NCEH1 PE=1 SV=3	NCEH1	226841	252000	170275	115330	82342.1	102045	93017.1	111688	108675	194291	225640	210711	386952	424286	4402.34	100575	102035	104206	49335.9	59936.8	44724.7	475492	403032	482460	58865.2	9012.31	54663.6	0.280237	0.625823	-1.5979	All_2 months down vs All_baseline
Q99417	c-Myc-binding protein OS=Homo sapiens OX=9606 GN=MYCBP PE=1 SV=3	MYCBP	154979	149936	506740	1673.48	507880	459655	577416	685678	689264	171745	287889	63531.7	117296	41796.9	2900.25	221301	243585	352487	341312	321601	362707	30265.2	29078.1	2490.77	273281	306249	298315	0.280276	0.484174	-2.06537	All_2 months down vs All_baseline
P20645	Cation-dependent mannose-6-phosphate receptor OS=Homo sapiens OX=9606 GN=M6PR PE=1 SV=1	M6PR	1.45911e+06	1.47885e+06	1.32147e+06	982279	818949	730940	642585	619538	686160	1.12371e+06	1.13663e+06	1.16239e+06	1.94283e+06	1.95467e+06	1.1461e+06	613256	621743	655670	296043	287545	296628	1.76129e+06	1.74064e+06	1.81166e+06	410551	468971	459553	0.28056	0.775031	-1.29027	All_2 months down vs All_baseline
O95497	Pantetheinase OS=Homo sapiens OX=9606 GN=VNN1 PE=1 SV=2	VNN1	2.55025e+06	857861	3.00334e+06	10381	1.90375e+06	1.62668e+06	113162	106553	29713.2	3.58499e+06	2.23763e+06	3.55599e+06	2.36486e+06	2.39703e+06	709662	1.86495e+06	3.37599e+06	2.24567e+06	216098	270084	102304	2.70046e+06	2.58068e+06	2.69642e+06	942898	1.20951e+06	1.61182e+06	0.280888	1.96534	1.96534	All_2 months up vs All_baseline
P12004	Proliferating cell nuclear antigen OS=Homo sapiens OX=9606 GN=PCNA PE=1 SV=1	PCNA	3.03215e+06	2.76628e+06	2.73508e+06	2.83974e+06	2.29455e+06	2.32529e+06	2.54317e+06	2.44449e+06	2.54761e+06	912695	859004	849792	1.99879e+06	1.9922e+06	1.90316e+06	2.85558e+06	2.90224e+06	2.88091e+06	1.95923e+06	1.89153e+06	1.88054e+06	2.19173e+06	2.10705e+06	2.11183e+06	2.79017e+06	2.94957e+06	2.83239e+06	0.281272	1.16625	1.16625	All_2 months up vs All_baseline
Q5TDH0	Protein DDI1 homolog 2 OS=Homo sapiens OX=9606 GN=DDI2 PE=1 SV=1	DDI2	364072	491545	503966	717789	515196	506975	497698	552855	461439	200858	182870	167733	192984	235065	120009	333099	354533	317176	367544	344121	351409	579995	536674	564834	300447	317008	311134	0.281288	0.828236	-1.20738	All_2 months down vs All_baseline
P83916	Chromobox protein homolog 1 OS=Homo sapiens OX=9606 GN=CBX1 PE=1 SV=1	CBX1	358313	320724	168795	91831.4	293009	408496	163041	134418	137084	52085.5	60643.8	60942.3	114788	121162	83429.2	98353.9	73299.3	64124.2	104804	91723.4	87968.9	338646	365062	340145	102473	51898.4	52368.1	0.281412	0.74835	-1.33627	All_2 months down vs All_baseline
Q16891	MICOS complex subunit MIC60 OS=Homo sapiens OX=9606 GN=IMMT PE=1 SV=1	IMMT	2.49615e+06	2.45914e+06	2.18335e+06	2.44667e+06	1.5414e+06	1.50406e+06	1.27447e+06	1.42377e+06	1.37028e+06	3.11507e+06	3.4309e+06	2.96403e+06	4.27728e+06	4.54672e+06	5.22551e+06	1.45606e+06	1.32948e+06	1.26137e+06	483745	528890	585386	3.01656e+06	3.14228e+06	3.21702e+06	807380	869464	944778	0.281843	0.753286	-1.32752	All_2 months down vs All_baseline
O00764	Pyridoxal kinase OS=Homo sapiens OX=9606 GN=PDXK PE=1 SV=1	PDXK	240862	221179	425797	730580	914967	1.10959e+06	974475	857847	896748	82295.1	90528.1	60245.6	347117	307790	361569	383724	397085	375523	340007	299141	228972	54238	235612	83454.5	219982	372674	289992	0.282956	0.699794	-1.42899	All_2 months down vs All_baseline
P52788	Spermine synthase OS=Homo sapiens OX=9606 GN=SMS PE=1 SV=2	SMS	196957	193875	194384	459190	432214	477668	409487	365969	347257	78419.2	38190.4	29334.8	123467	105736	47803.5	190594	212652	194463	142829	178941	148812	125018	250696	42882.8	171178	226297	198789	0.283151	0.724726	-1.37983	All_2 months down vs All_baseline
Q8WWM7	Ataxin-2-like protein OS=Homo sapiens OX=9606 GN=ATXN2L PE=1 SV=2	ATXN2L	118282	119859	60716.5	181353	95781.5	40150.1	235270	224946	236576	113676	126575	94138.1	202624	193522	38144.4	92153.7	57545.6	51790.5	86143.4	81468.9	77612.2	131406	170650	144290	84435.8	112548	102394	0.283735	0.805148	-1.24201	All_2 months down vs All_baseline
O75489	NADH dehydrogenase [ubiquinone] iron-sulfur protein 3, mitochondrial OS=Homo sapiens OX=9606 GN=NDUFS3 PE=1 SV=1	NDUFS3	1.46179e+06	1.37957e+06	1.26754e+06	1.3299e+06	883525	1.08825e+06	1.14553e+06	1.09577e+06	1.09067e+06	1.85105e+06	1.99161e+06	1.79871e+06	2.49277e+06	2.33262e+06	2.48839e+06	709689	717946	644845	586878	623349	603150	1945442	2.07722e+06	2.14141e+06	676093	732967	655317	0.283945	0.810222	-1.23423	All_2 months down vs All_baseline
O75251	NADH dehydrogenase [ubiquinone] iron-sulfur protein 7, mitochondrial OS=Homo sapiens OX=9606 GN=NDUFS7 PE=1 SV=3	NDUFS7	940674	1.18768e+06	1.14224e+06	996018	771630	947675	1.14466e+06	1.05668e+06	1.12212e+06	1.41118e+06	1.50593e+06	1.43867e+06	1.74652e+06	1.55617e+06	1.09951e+06	521669	577336	688483	659270	781768	790658	1.70105e+06	1.75147e+06	1.89833e+06	744085	636099	758348	0.284629	0.854672	-1.17004	All_2 months down vs All_baseline
P50135	Histamine N-methyltransferase OS=Homo sapiens OX=9606 GN=HNMT PE=1 SV=1	HNMT	17779.5	19496.5	72434.7	647903	830312	787849	379382	374531	405525	3870.58	1564.3	3671.13	68297.9	74680.4	19102.4	406305	414452	396796	85773.6	68256.5	63875.7	9451.52	18312.5	4734.72	4732.52	525.891	663.611	0.284656	0.389031	-2.57049	All_2 months down vs All_baseline
Q9BR76	Coronin-1B OS=Homo sapiens OX=9606 GN=CORO1B PE=1 SV=1	CORO1B	639275	674444	588028	680413	600978	669790	572679	577022	533939	89590.3	109268	106694	282222	278440	254619	417535	409478	415864	337134	319475	329459	419651	361852	425237	168400	182755	174476	0.285594	0.777352	-1.28642	All_2 months down vs All_baseline
Q15388	Mitochondrial import receptor subunit TOM20 homolog OS=Homo sapiens OX=9606 GN=TOMM20 PE=1 SV=1	TOMM20	819691	842272	878315	217498	518589	315867	628979	602759	614192	1.01329e+06	1.13494e+06	1.12283e+06	1.73071e+06	1.67377e+06	138776	346855	366438	451639	298931	364527	338530	1.10623e+06	1.07236e+06	1.15123e+06	277041	328954	256645	0.285859	0.754933	-1.32462	All_2 months down vs All_baseline
P28068	HLA class II histocompatibility antigen, DM beta chain OS=Homo sapiens OX=9606 GN=HLA-DMB PE=1 SV=1	HLA-DMB	387655	363846	357762	244439	458570	549438	415837	526533	445861	777191	861638	799366	1.36893e+06	1.37669e+06	1.49141e+06	304699	317139	313056	518858	555961	433533	1.66785e+06	1.75686e+06	1.71253e+06	252829	287163	276806	0.28598	1.31161	1.31161	All_2 months up vs All_baseline
O00232	26S proteasome non-ATPase regulatory subunit 12 OS=Homo sapiens OX=9606 GN=PSMD12 PE=1 SV=3	PSMD12	597761	620934	614990	704338	653680	651650	653539	596668	562236	175561	292421	319340	585004	509481	286529	501204	534015	531761	300118	263040	306858	531054	528461	469094	445076	489443	393971	0.286073	0.86205	-1.16003	All_2 months down vs All_baseline
Q9BWM7	Sideroflexin-3 OS=Homo sapiens OX=9606 GN=SFXN3 PE=1 SV=3	SFXN3	805777	753875	721847	460428	281561	312438	479575	475100	459676	763750	893186	844966	1.2705e+06	1.25155e+06	819330	301378	293561	298331	240600	296359	227827	912224	898582	1.0542e+06	213829	179673	218253	0.286271	0.772603	-1.29433	All_2 months down vs All_baseline
P0DMM9	Sulfotransferase 1A3 OS=Homo sapiens OX=9606 GN=SULT1A3 PE=1 SV=1	SULT1A3	797589	796254	682231	987859	712899	700477	822893	789689	717646	133086	117992	143390	244013	304966	174315	515427	479633	452577	470752	574837	555609	363251	467100	440645	326228	356592	345493	0.286361	0.779572	-1.28276	All_2 months down vs All_baseline
Q9BSJ8	Extended synaptotagmin-1 OS=Homo sapiens OX=9606 GN=ESYT1 PE=1 SV=1	ESYT1	2.1793e+06	2.21058e+06	1.97329e+06	1.52392e+06	1.64775e+06	1.62605e+06	1.58919e+06	1.61893e+06	1.53343e+06	2.51377e+06	2.48724e+06	2.37299e+06	3.02206e+06	2.83793e+06	1.94759e+06	1.25356e+06	1.20954e+06	1.27491e+06	1.02336e+06	1.06929e+06	1.01439e+06	3.14853e+06	3.37011e+06	3.27357e+06	961886	934947	1.04321e+06	0.287249	0.840998	-1.18906	All_2 months down vs All_baseline
P14550	Aldo-keto reductase family 1 member A1 OS=Homo sapiens OX=9606 GN=AKR1A1 PE=1 SV=3	AKR1A1	318358	413965	431665	1.1195e+06	1.35429e+06	1.34698e+06	1.25006e+06	1.2743e+06	1.26744e+06	56258.1	30471.9	25913.1	406991	402707	364844	907488	890983	931864	555083	601569	538386	583164	516886	505422	675242	759895	675156	0.288	1.55087	1.55087	All_2 months up vs All_baseline
Q9UBE0	SUMO-activating enzyme subunit 1 OS=Homo sapiens OX=9606 GN=SAE1 PE=1 SV=1	SAE1	317149	309154	239261	410816	443513	459604	476972	454284	417943	35579.6	31911.7	37019.2	206410	199435	189000	277796	295689	263711	231747	205732	206665	163580	161582	160024	237144	2840.49	2847.03	0.288702	0.565559	-1.76816	All_2 months down vs All_baseline
Q9Y490	Talin-1 OS=Homo sapiens OX=9606 GN=TLN1 PE=1 SV=3	TLN1	8.50468e+06	8.72321e+06	8.89296e+06	1.11552e+07	1.1141e+07	1.16589e+07	9.76931e+06	9.00897e+06	9.84015e+06	4.88861e+06	5.08626e+06	4.944e+06	6.13006e+06	6.22576e+06	6.46736e+06	1.15391e+07	1.03061e+07	9.70677e+06	5.89711e+06	6.53019e+06	6.2603e+06	6.10925e+06	5.70814e+06	5.86831e+06	8.83055e+06	9.07425e+06	8.7519e+06	0.289364	0.889096	-1.12474	All_2 months down vs All_baseline
P35611	Alpha-adducin OS=Homo sapiens OX=9606 GN=ADD1 PE=1 SV=2	ADD1	327580	383579	360176	245079	367768	396431	312533	301046	312631	191722	189216	199847	440075	465511	397068	336698	349105	353455	177630	212020	197955	306794	383319	381701	341970	345647	365385	0.289478	1.12491	1.12491	All_2 months up vs All_baseline
P15880	40S ribosomal protein S2 OS=Homo sapiens OX=9606 GN=RPS2 PE=1 SV=2	RPS2	6.48542e+06	6.71242e+06	6.17963e+06	4.5754e+06	5.23371e+06	5.62312e+06	5.16247e+06	5.12088e+06	5.12864e+06	5.66175e+06	5.96251e+06	5.84982e+06	6.97349e+06	7.27826e+06	5.89271e+06	4.46662e+06	4.598e+06	4.69735e+06	3.52976e+06	3.5722e+06	3.59215e+06	6.91466e+06	7.06722e+06	7.18343e+06	4.42927e+06	4.7668e+06	4.57361e+06	0.2895	0.913832	-1.09429	All_2 months down vs All_baseline
Q9NVI7	ATPase family AAA domain-containing protein 3A OS=Homo sapiens OX=9606 GN=ATAD3A PE=1 SV=2	ATAD3A	783027	802641	777618	626255	479995	493187	616793	582414	572401	976034	1.04561e+06	1.02192e+06	1.3018e+06	1.32724e+06	843661	487472	429994	435656	290635	260944	295054	1.22356e+06	1.17002e+06	1.24925e+06	331711	389550	321380	0.28986	0.807308	-1.23868	All_2 months down vs All_baseline
Q8NI27	THO complex subunit 2 OS=Homo sapiens OX=9606 GN=THOC2 PE=1 SV=2	THOC2	172374	186386	163544	129742	107844	117905	91672.3	95231.2	85110	164630	148095	149954	187796	197010	181225	76124.3	72403.9	77147.5	51799.5	57443.3	47572.9	228624	253672	300146	65458.7	64056.5	67028.2	0.291405	0.804207	-1.24346	All_2 months down vs All_baseline
O75915	PRA1 family protein 3 OS=Homo sapiens OX=9606 GN=ARL6IP5 PE=1 SV=1	ARL6IP5	1.5229e+06	1.1264e+06	1.4713e+06	1.54936e+06	1.70927e+06	1.75861e+06	1.1489e+06	1.12764e+06	1.12286e+06	1.89896e+06	1.9436e+06	1.71175e+06	3.40532e+06	3.64415e+06	3.14653e+06	1.67032e+06	1.7381e+06	1.76222e+06	719105	678943	665982	4.72768e+06	4.70185e+06	4.15276e+06	1.23465e+06	1.28837e+06	1.13019e+06	0.291438	1.25712	1.25712	All_2 months up vs All_baseline
Q12905	Interleukin enhancer-binding factor 2 OS=Homo sapiens OX=9606 GN=ILF2 PE=1 SV=2	ILF2	3.60231e+06	3.76112e+06	3.25602e+06	3.99294e+06	3.49775e+06	3.48907e+06	2.85081e+06	2.9818e+06	2.94062e+06	2.09582e+06	1.95542e+06	1.96873e+06	4.34609e+06	4.33039e+06	4.17908e+06	2.31482e+06	2.2518e+06	2.14962e+06	1.33499e+06	1.32667e+06	1.38011e+06	3.72064e+06	4.18724e+06	3.81942e+06	1.93854e+06	2.02787e+06	2.11706e+06	0.291472	0.855297	-1.16918	All_2 months down vs All_baseline
O75400	Pre-mRNA-processing factor 40 homolog A OS=Homo sapiens OX=9606 GN=PRPF40A PE=1 SV=2	PRPF40A	676970	519014	566469	433647	359439	426041	391610	387668	398078	601564	632885	576494	564108	550435	1.9818e+06	306178	314462	307169	180246	186442	169056	688033	763643	562466	317690	307482	274412	0.292237	0.807673	-1.23813	All_2 months down vs All_baseline
P07477	Trypsin-1 OS=Homo sapiens OX=9606 GN=PRSS1 PE=1 SV=1	PRSS1	1.54011e+07	1.68264e+07	1.44719e+07	1.76518e+07	1.12228e+07	1.22387e+07	2.13006e+07	2.08037e+07	2.05419e+07	4.31999e+07	4.32292e+07	4.33467e+07	2.18606e+07	2.14131e+07	2.71396e+07	1.79733e+07	1.69588e+07	1.66984e+07	2.12302e+07	2.18816e+07	2.19319e+07	1.27127e+07	1.32675e+07	1.33759e+07	1.62605e+07	1.62072e+07	1.63511e+07	0.293339	0.860847	-1.16165	All_2 months down vs All_baseline
P17174	Aspartate aminotransferase, cytoplasmic OS=Homo sapiens OX=9606 GN=GOT1 PE=1 SV=3	GOT1	111972	97243.9	168944	184014	227154	364334	323045	275552	410653	3984.81	57539.9	24594	114927	65928.3	99449.7	80277.1	75578.4	111107	76116.7	71408.5	67705.7	58933.2	10200.6	18153.4	317074	70522.1	224540	0.294095	0.636648	-1.57073	All_2 months down vs All_baseline
P19971	Thymidine phosphorylase OS=Homo sapiens OX=9606 GN=TYMP PE=1 SV=2	TYMP	2.95369e+06	3.06091e+06	3.34526e+06	5.28255e+06	5.94909e+06	6.45819e+06	5.5728e+06	5.58623e+06	5.69651e+06	586347	520611	441026	1.40113e+06	1.57692e+06	398963	5.76926e+06	6.07346e+06	6.46223e+06	2.74865e+06	2.88056e+06	2.75155e+06	1.12987e+06	1.16582e+06	1.02252e+06	1.10809e+06	1.31357e+06	1.22159e+06	0.295047	0.687611	-1.45431	All_2 months down vs All_baseline
P50570	Dynamin-2 OS=Homo sapiens OX=9606 GN=DNM2 PE=1 SV=2	DNM2	1.07778e+06	1.2038e+06	1.42032e+06	1.78369e+06	1.34753e+06	1.59188e+06	2.27284e+06	2.30826e+06	2.33786e+06	514181	497140	776917	727551	881580	456860	1.06007e+06	1.14002e+06	1.13687e+06	1.34977e+06	1.28267e+06	1.42534e+06	1.08481e+06	1.00175e+06	978846	1.32491e+06	1.33784e+06	1.35124e+06	0.295274	0.839423	-1.19129	All_2 months down vs All_baseline
O15305	Phosphomannomutase 2 OS=Homo sapiens OX=9606 GN=PMM2 PE=1 SV=1	PMM2	218262	203236	79873.9	476144	414315	444464	533190	595181	498760	93374.4	102562	126787	224557	216930	263233	283502	297737	321501	217787	276773	306534	115483	114389	123134	311899	77381.9	68876.4	0.29672	0.766795	-1.30413	All_2 months down vs All_baseline
Q9UNK0	Syntaxin-8 OS=Homo sapiens OX=9606 GN=STX8 PE=1 SV=2	STX8	258792	265770	241773	198203	132688	147600	210046	183525	196928	238877	249428	234749	368334	366684	285475	132521	125477	145943	72992.6	102277	101274	372228	361506	366035	117771	78077.5	84700.3	0.296839	0.811418	-1.23241	All_2 months down vs All_baseline
Q9NX62	Golgi-resident adenosine 3',5'-bisphosphate 3'-phosphatase OS=Homo sapiens OX=9606 GN=BPNT2 PE=1 SV=1	BPNT2	7709.52	3196.84	1949.4	5923.29	13439.9	13736.6	48680.8	8937.1	17124.9	0	1878.61	0	13.7202	0	0	9392.74	12176.7	12788.1	0	0	0	583.87	18298.6	15590	0	0	2233.79	0.297034	0.395812	-2.52645	All_2 months down vs All_baseline
P38117	Electron transfer flavoprotein subunit beta OS=Homo sapiens OX=9606 GN=ETFB PE=1 SV=3	ETFB	3.78036e+06	3.67639e+06	3.33544e+06	2.55514e+06	2.07346e+06	2.12683e+06	2.23181e+06	2.28127e+06	2.26388e+06	4.813e+06	4.73586e+06	4.69991e+06	6.01366e+06	6.01753e+06	5.2821e+06	1.72592e+06	1.50968e+06	1.49775e+06	1.10622e+06	1.08294e+06	1.12972e+06	4.83676e+06	5.14558e+06	4.97671e+06	1.65363e+06	1.68538e+06	1.60515e+06	0.297256	0.792597	-1.26168	All_2 months down vs All_baseline
Q9Y4H4	G-protein-signaling modulator 3 OS=Homo sapiens OX=9606 GN=GPSM3 PE=1 SV=1	GPSM3	521078	489115	342110	551905	605183	695841	270767	247882	248693	107990	95768.2	53695.8	444808	364993	284813	617290	583062	554403	184292	171867	173500	758843	591262	572237	309613	297504	203314	0.297435	1.3172	1.3172	All_2 months up vs All_baseline
Q8TCT8	Signal peptide peptidase-like 2A OS=Homo sapiens OX=9606 GN=SPPL2A PE=1 SV=2	SPPL2A	179475	120337	186122	96867.5	100937	90509.7	34213.6	50090.8	46310.8	87777.5	11065.1	31357.2	163170	159557	0	66650.7	54787.5	48261.5	41275.9	44204.9	42851.2	351643	356365	326702	64953.8	71460.9	68432.5	0.297747	1.40759	1.40759	All_2 months up vs All_baseline
Q9Y3A5	Ribosome maturation protein SBDS OS=Homo sapiens OX=9606 GN=SBDS PE=1 SV=4	SBDS	0	0	0	0	5573.67	13310.7	29144.4	83971.2	81926	0	0	2971.47	0	6265.68	0	0	0	0	10810.4	22223.5	23786.1	3049.81	5213.77	0	0	13957.3	0	0.298159	0.514638	-1.94311	All_2 months down vs All_baseline
P04844	Dolichyl-diphosphooligosaccharide--protein glycosyltransferase subunit 2 OS=Homo sapiens OX=9606 GN=RPN2 PE=1 SV=3	RPN2	6.84697e+06	6.08719e+06	6.35059e+06	4.64238e+06	4.13429e+06	4.41097e+06	3.21586e+06	3.1982e+06	3.00787e+06	5.3589e+06	5.60949e+06	5.49943e+06	5.41747e+06	5.41025e+06	1.36618e+06	5.18593e+06	4.80548e+06	4.8435e+06	2.70439e+06	2.89004e+06	3.10897e+06	6.05136e+06	6.60505e+06	6.49237e+06	3.27105e+06	3.49736e+06	3.47551e+06	0.298358	0.858938	-1.16423	All_2 months down vs All_baseline
Q9BRR9	Rho GTPase-activating protein 9 OS=Homo sapiens OX=9606 GN=ARHGAP9 PE=1 SV=2	ARHGAP9	333123	342739	261646	311213	373337	436875	482599	480705	459488	136533	125249	139007	180211	173861	78287.4	212323	233525	251381	242147	223544	239320	382924	354221	346476	313460	222343	438614	0.298897	0.828499	-1.207	All_2 months down vs All_baseline
P62310	U6 snRNA-associated Sm-like protein LSm3 OS=Homo sapiens OX=9606 GN=LSM3 PE=1 SV=2	LSM3	1.26098e+06	1.33297e+06	1.29716e+06	1.37501e+06	1.17132e+06	1.22507e+06	1.46563e+06	1.37416e+06	1.53767e+06	685392	721543	705371	1.49976e+06	1.46785e+06	2.29531e+06	917370	921261	915449	635941	665811	667694	1.01433e+06	1.15762e+06	1.15284e+06	740119	1.07294e+06	740424	0.298904	0.872343	-1.14634	All_2 months down vs All_baseline
P41252	Isoleucine--tRNA ligase, cytoplasmic OS=Homo sapiens OX=9606 GN=IARS PE=1 SV=2	IARS	315457	311399	434813	576879	482169	514515	357488	354120	346137	92144.2	69756.2	60354.4	125072	139381	16830.2	411207	372409	361776	162010	180798	170485	195017	202115	251255	245631	269034	290814	0.299034	0.726447	-1.37656	All_2 months down vs All_baseline
P51991	Heterogeneous nuclear ribonucleoprotein A3 OS=Homo sapiens OX=9606 GN=HNRNPA3 PE=1 SV=2	HNRNPA3	1.04257e+07	1.04191e+07	9.67594e+06	8.67142e+06	8.52788e+06	9.56937e+06	6.48451e+06	6.21993e+06	6.30506e+06	3.99925e+06	4.02195e+06	4.06091e+06	7.41645e+06	7.58698e+06	8.42086e+06	6.39383e+06	6.53284e+06	6.40708e+06	3.97851e+06	4.30301e+06	4.04756e+06	7.50268e+06	7.90332e+06	7.84315e+06	4.92463e+06	5.8208e+06	5.06552e+06	0.299598	0.878825	-1.13788	All_2 months down vs All_baseline
P59665	Neutrophil defensin 1 OS=Homo sapiens OX=9606 GN=DEFA1 PE=1 SV=1	DEFA1	2.00239e+06	1.90702e+06	4.16437e+06	596904	641837	3.40108e+06	4.18049e+06	3.67804e+06	3.31642e+06	41725	23800.5	25837.4	282978	227464	326069	1.02643e+06	1.07605e+06	990353	7.91712e+06	7.62219e+06	6.87868e+06	789593	761069	771357	3.84965e+06	4.06383e+06	3.66287e+06	0.301809	1.95341	1.95341	All_2 months up vs All_baseline
P07237	Protein disulfide-isomerase OS=Homo sapiens OX=9606 GN=P4HB PE=1 SV=3	P4HB	2.01662e+07	2.07382e+07	1.79484e+07	2.24194e+07	1.8226e+07	1.99527e+07	1.98803e+07	1.96949e+07	1.85536e+07	1.55086e+07	1.60931e+07	1.54881e+07	3.32731e+07	3.46598e+07	1.92208e+07	1.85224e+07	1.89071e+07	1.94252e+07	1.44197e+07	1.49964e+07	1.46809e+07	3.24259e+07	3.33144e+07	34316614	1.49554e+07	1.57741e+07	1.49144e+07	0.302146	1.12228	1.12228	All_2 months up vs All_baseline
O60814	Histone H2B type 1-K OS=Homo sapiens OX=9606 GN=HIST1H2BK PE=1 SV=3	HIST1H2BK	1.50672e+08	1.48037e+08	2.10205e+08	1.38492e+08	1.78174e+08	1.93149e+08	1.58184e+08	1.58211e+08	1.61526e+08	1.91793e+08	1.90509e+08	1.95016e+08	2.60895e+08	2.80563e+08	4.62271e+08	7.77249e+07	9.79258e+07	9.69419e+07	9.68859e+07	9.89487e+07	9.63808e+07	1.85089e+08	1.86719e+08	1.84866e+08	1.19078e+08	1.27078e+08	1.36263e+08	0.302446	0.854003	-1.17096	All_2 months down vs All_baseline
Q9HBI1	Beta-parvin OS=Homo sapiens OX=9606 GN=PARVB PE=1 SV=1	PARVB	15298.1	10595.1	2921.23	0	10742.2	9540.49	27744	31503.6	12603	25091.3	21158.2	14942.7	45041.8	671.119	0	0	2699.31	5295.97	11161.3	17276.5	12659.6	3812.43	12953.4	10440.9	22789.4	12862.8	27886.7	0.303767	0.668309	-1.49631	All_2 months down vs All_baseline
Q9UHL4	Dipeptidyl peptidase 2 OS=Homo sapiens OX=9606 GN=DPP7 PE=1 SV=3	DPP7	93339.3	21348.8	387285	226261	516314	604202	451951	509021	547280	299226	231824	225130	766776	652566	2068.26	231777	272143	267531	109999	108755	90507	499869	590941	114847	134316	101157	120506	0.304381	0.605718	-1.65093	All_2 months down vs All_baseline
Q15057	Arf-GAP with coiled-coil, ANK repeat and PH domain-containing protein 2 OS=Homo sapiens OX=9606 GN=ACAP2 PE=1 SV=3	ACAP2	57679.8	37807.7	243505	258541	222402	240734	188169	208996	223335	16095.5	67484.1	49041.8	151683	188541	58831.3	199595	220448	230821	57502.1	51860.6	106797	238398	286802	208379	183332	212596	153286	0.304507	1.35837	1.35837	All_2 months up vs All_baseline
P33240	Cleavage stimulation factor subunit 2 OS=Homo sapiens OX=9606 GN=CSTF2 PE=1 SV=1	CSTF2	0	16657.5	12284.1	0	83381.7	101715	148069	170753	171017	0	0	0	4357.11	55207.6	368473	0	29496.2	72437.1	36565	42018.3	30573.8	0	0	0	0	14931.7	0	0.305093	0.536945	-1.86239	All_2 months down vs All_baseline
O96008	Mitochondrial import receptor subunit TOM40 homolog OS=Homo sapiens OX=9606 GN=TOMM40 PE=1 SV=1	TOMM40	397590	353069	443656	140342	188225	162307	209165	249406	202493	436047	411076	442100	767718	910055	290293	156052	135677	181330	61554	83859.8	79274.6	701521	424523	627004	110028	70737.9	94812.2	0.305248	0.730676	-1.3686	All_2 months down vs All_baseline
P18583	Protein SON OS=Homo sapiens OX=9606 GN=SON PE=1 SV=4	SON	197347	198975	191355	283371	215781	236869	327896	319990	316828	247715	235139	219693	439070	413922	660141	157413	146415	146125	83057	99738.6	82484.5	352423	383039	350661	139788	105756	141419	0.306058	0.807187	-1.23887	All_2 months down vs All_baseline
P17568	NADH dehydrogenase [ubiquinone] 1 beta subcomplex subunit 7 OS=Homo sapiens OX=9606 GN=NDUFB7 PE=1 SV=4	NDUFB7	2.00638e+06	2.0636e+06	1.76404e+06	749817	658398	749969	646658	675664	660250	1.59183e+06	1.63668e+06	1.5947e+06	1.49824e+06	1.45747e+06	699919	705571	680575	705987	463953	571040	760801	1.86884e+06	1.77298e+06	1.8637e+06	689753	752616	687320	0.3066	0.822063	-1.21645	All_2 months down vs All_baseline
Q8N1F7	Nuclear pore complex protein Nup93 OS=Homo sapiens OX=9606 GN=NUP93 PE=1 SV=2	NUP93	807935	828635	882868	747006	688633	765222	731732	667212	693996	710336	674504	723812	832736	807244	927383	502822	478463	486624	531781	545847	535836	1.11293e+06	1.14404e+06	1.20173e+06	502339	548161	435737	0.306674	0.894393	-1.11808	All_2 months down vs All_baseline
P13807	Glycogen [starch] synthase, muscle OS=Homo sapiens OX=9606 GN=GYS1 PE=1 SV=2	GYS1	108849	112963	126260	122609	156383	166408	257853	251598	244046	38590.1	37840.4	64889.8	77343.3	58186.3	82.125	82121.8	136995	119154	192190	237846	205318	40468.7	33031.1	48493	158664	169380	150908	0.306703	0.541035	-1.84831	All_2 months down vs All_baseline
Q14C86	GTPase-activating protein and VPS9 domain-containing protein 1 OS=Homo sapiens OX=9606 GN=GAPVD1 PE=1 SV=2	GAPVD1	31247.9	17274.9	5939.25	0	8304.86	7662.73	92898.9	39891.8	56679.3	11044.4	0	8644.09	2429.56	0	18479.8	12110.8	15956.4	22522.3	14245.6	43295.6	19784	0	0	0	1890.7	7813.64	17501.7	0.306826	0.646586	-1.54659	All_2 months down vs All_baseline
P20340	Ras-related protein Rab-6A OS=Homo sapiens OX=9606 GN=RAB6A PE=1 SV=3	RAB6A	621683	637414	465575	477714	560106	629423	512145	525133	489144	465140	419718	613450	1.3278e+06	1.30996e+06	1.39161e+06	454882	428733	507075	362210	344535	343375	1.04706e+06	922597	937734	465319	479713	417717	0.306947	1.1795	1.1795	All_2 months up vs All_baseline
Q96BY6	Dedicator of cytokinesis protein 10 OS=Homo sapiens OX=9606 GN=DOCK10 PE=1 SV=3	DOCK10	18393.4	33216.9	0	10886.6	0	3071.14	80634.7	100446	95207.9	0	0	0	0	0	157480	0	0	0	76694.9	112806	70185.9	9549.19	0	0	0	0	0	0.307124	2.16444	2.16444	All_2 months up vs All_baseline
Q99729	Heterogeneous nuclear ribonucleoprotein A/B OS=Homo sapiens OX=9606 GN=HNRNPAB PE=1 SV=2	HNRNPAB	578610	557966	518216	519993	479611	546296	352456	372231	391799	125065	143337	136731	355156	350855	14883.2	273722	323445	316691	233450	222696	239865	375559	430097	427308	387691	324482	260644	0.307989	0.74632	-1.33991	All_2 months down vs All_baseline
P11177	Pyruvate dehydrogenase E1 component subunit beta, mitochondrial OS=Homo sapiens OX=9606 GN=PDHB PE=1 SV=3	PDHB	1.48576e+06	1.45666e+06	1.33408e+06	907337	895200	1.05056e+06	820776	872163	817510	1.43505e+06	1.66472e+06	1.50899e+06	1.84818e+06	1.94418e+06	1.53089e+06	724812	767197	742972	494974	455583	449851	1.7762e+06	1.88874e+06	1.97845e+06	622140	685242	706661	0.308119	0.827805	-1.20801	All_2 months down vs All_baseline
Q9UKK3	Protein mono-ADP-ribosyltransferase PARP4 OS=Homo sapiens OX=9606 GN=PARP4 PE=1 SV=3	PARP4	41359.8	42426	28535.8	21510.5	18675.2	27021.3	122440	113519	85422.1	7570.82	8691.37	11420.5	28108.6	2131.2	12882.3	27472.3	16663.3	18586	59530.3	84929.7	63780.6	24060.4	14015	31378.6	17204.3	2093.64	34911.3	0.308434	0.665038	-1.50367	All_2 months down vs All_baseline
Q15102	Platelet-activating factor acetylhydrolase IB subunit gamma OS=Homo sapiens OX=9606 GN=PAFAH1B3 PE=1 SV=1	PAFAH1B3	132704	143882	146601	208757	174943	241098	290268	297531	282235	14526.3	19595.2	14349.2	51078.4	54096	17378	141725	138748	137457	94974.2	106755	120422	39914.5	39531.1	50395.4	103637	83916.6	115704	0.308843	0.693512	-1.44194	All_2 months down vs All_baseline
Q9Y616	Interleukin-1 receptor-associated kinase 3 OS=Homo sapiens OX=9606 GN=IRAK3 PE=1 SV=2	IRAK3	192505	191458	190144	271368	215099	203733	151815	165667	155249	56450.2	58930.5	36599.5	110526	106487	34270.1	139913	161196	153295	112249	103725	96594.3	111123	13241.1	88040	187347	202004	208831	0.309077	0.759538	-1.31659	All_2 months down vs All_baseline
Q8IYB5	Stromal membrane-associated protein 1 OS=Homo sapiens OX=9606 GN=SMAP1 PE=1 SV=2	SMAP1	25494.3	3845.35	58443.1	63038.9	83324.1	49435.8	63033.9	51364.6	32694.2	0	444.355	0	30.3944	133.117	234537	68290.2	68617	62496.5	0	0	8210.53	3687.96	15766.8	9363	0	0	0	0.309435	0.334906	-2.98591	All_2 months down vs All_baseline
P22681	E3 ubiquitin-protein ligase CBL OS=Homo sapiens OX=9606 GN=CBL PE=1 SV=2	CBL	207758	203942	221310	141634	544437	641500	514399	499217	500629	87752.8	45492.2	55626.3	309572	317056	1.57687e+06	407590	431651	443071	227356	202901	195565	150607	182933	148174	307723	298519	326596	0.310049	1.35361	1.35361	All_2 months up vs All_baseline
P53990	IST1 homolog OS=Homo sapiens OX=9606 GN=IST1 PE=1 SV=1	IST1	106382	139390	111342	307144	257535	139251	202441	182913	171898	27946.2	26826.7	25335	55308.5	64945.4	47528.7	113268	129538	113272	80518.8	93409.9	52180.7	100318	103756	71661.8	86727.6	100466	82001.4	0.310691	0.775734	-1.2891	All_2 months down vs All_baseline
Q9P253	Vacuolar protein sorting-associated protein 18 homolog OS=Homo sapiens OX=9606 GN=VPS18 PE=1 SV=2	VPS18	159358	158245	123590	114944	133500	141299	30138.4	94461.4	105940	34587.9	29106.2	33244.2	106227	136224	15587.3	108435	75417.8	86815.9	58831.3	65827.6	27638.9	145105	165020	154368	14755.3	17574.2	13445.6	0.3109	0.713609	-1.40133	All_2 months down vs All_baseline
Q9GZM8	Nuclear distribution protein nudE-like 1 OS=Homo sapiens OX=9606 GN=NDEL1 PE=1 SV=1	NDEL1	0	0	0	0	16687.4	4692.97	29256.3	26120.6	23435.4	0	0	426.392	0	0	2051.89	0	0	0	5447.88	2600.74	0	0	0	0	0	0	0	0.311317	0.334996	-2.98511	All_2 months down vs All_baseline
Q9NPJ3	Acyl-coenzyme A thioesterase 13 OS=Homo sapiens OX=9606 GN=ACOT13 PE=1 SV=1	ACOT13	473954	461049	488778	0	322961	307480	419827	399903	422887	623445	619656	602325	750511	751901	747822	208353	209081	244068	277713	282163	267246	552415	568542	580737	316079	362524	340529	0.311365	0.850827	-1.17533	All_2 months down vs All_baseline
Q13619	Cullin-4A OS=Homo sapiens OX=9606 GN=CUL4A PE=1 SV=3	CUL4A	43549.5	304742	167353	241017	137435	210094	193350	219761	192531	60880.5	110659	34599.9	151576	114970	0	149163	168502	163438	107582	88105.3	98361.5	81737	116712	122866	58373.5	114094	40001.3	0.311424	0.794926	-1.25798	All_2 months down vs All_baseline
Q9H9J2	39S ribosomal protein L44, mitochondrial OS=Homo sapiens OX=9606 GN=MRPL44 PE=1 SV=1	MRPL44	255700	22885.7	195190	87906.6	92150.4	85844.3	88671.5	78940	88465	129734	178004	158660	116521	141074	115745	66221.7	65051.9	39398.3	69775.9	70085.7	71630.2	374926	436542	52885.1	8233.85	103972	12518.5	0.311697	0.702659	-1.42317	All_2 months down vs All_baseline
P43243	Matrin-3 OS=Homo sapiens OX=9606 GN=MATR3 PE=1 SV=2	MATR3	3.47677e+06	3.48045e+06	3.28811e+06	4.92827e+06	3.13244e+06	3.36177e+06	2.61374e+06	2.51944e+06	2.51918e+06	1.77062e+06	1.85308e+06	1.78638e+06	3.21303e+06	3.38717e+06	2.18248e+06	2.52097e+06	2.60074e+06	2.62301e+06	1.47622e+06	1.44152e+06	1.45522e+06	3.94673e+06	4.02263e+06	3.69784e+06	2.15898e+06	1.50818e+06	2.1973e+06	0.311781	0.870556	-1.14869	All_2 months down vs All_baseline
P52790	Hexokinase-3 OS=Homo sapiens OX=9606 GN=HK3 PE=1 SV=2	HK3	1.32142e+06	2.16473e+06	1.66486e+06	3.93102e+06	2.30057e+06	2.41827e+06	2.61325e+06	2.12809e+06	1.84716e+06	129869	133592	110454	1.25365e+06	1.26659e+06	1.56801e+06	2.0334e+06	2.07111e+06	1.95032e+06	1.07745e+06	1.453e+06	1.8716e+06	845129	1.38577e+06	1.45317e+06	1.56515e+06	1.98782e+06	1.66689e+06	0.312121	1.43078	1.43078	All_2 months up vs All_baseline
P55061	Bax inhibitor 1 OS=Homo sapiens OX=9606 GN=TMBIM6 PE=1 SV=2	TMBIM6	360626	329791	301744	207595	199177	231757	348347	345586	332746	305950	339304	299549	556748	588779	408254	220902	239626	243411	283262	274453	270039	531605	622235	570363	275995	206769	218217	0.312547	1.14638	1.14638	All_2 months up vs All_baseline
P48059	LIM and senescent cell antigen-like-containing domain protein 1 OS=Homo sapiens OX=9606 GN=LIMS1 PE=1 SV=4	LIMS1	483983	515640	437869	652397	523795	462379	472292	431639	445475	145835	164968	181388	448009	407222	483080	370691	325815	371240	262021	248718	258517	226051	208856	269903	336804	332247	364579	0.312654	0.857061	-1.16678	All_2 months down vs All_baseline
P49755	Transmembrane emp24 domain-containing protein 10 OS=Homo sapiens OX=9606 GN=TMED10 PE=1 SV=2	TMED10	2.89502e+06	2.96247e+06	2.82529e+06	1.62361e+06	1.58871e+06	1.75623e+06	1.95551e+06	1.93209e+06	1.92722e+06	2.95909e+06	3.26225e+06	3.20525e+06	4.29828e+06	4.49574e+06	3.60248e+06	1.59571e+06	1.56621e+06	1.54095e+06	997502	1.05916e+06	1.05176e+06	3.82641e+06	4.20139e+06	4.1407e+06	729525	850992	900716	0.312868	0.80086	-1.24866	All_2 months down vs All_baseline
Q9UBV2	Protein sel-1 homolog 1 OS=Homo sapiens OX=9606 GN=SEL1L PE=1 SV=3	SEL1L	111188	134168	110987	51938.4	63794.6	60518.6	19101.5	18309.1	26628.2	85849.7	64299.2	72265.2	174573	175657	43095.9	51317.2	31968.6	52288.2	37157.7	42198.3	55007	205535	282772	244260	38989.1	54359	61895.6	0.313543	1.33791	1.33791	All_2 months up vs All_baseline
Q9Y4K1	Beta/gamma crystallin domain-containing protein 1 OS=Homo sapiens OX=9606 GN=CRYBG1 PE=1 SV=3	CRYBG1	86428.8	121039	124645	107782	163372	179949	155206	157297	148004	30064.1	26206.6	24300.9	131931	103634	108089	191818	202583	167353	156483	130151	123600	143816	149385	134379	51395.5	88121.8	28856	0.313916	1.28632	1.28632	All_2 months up vs All_baseline
Q8WWP7	GTPase IMAP family member 1 OS=Homo sapiens OX=9606 GN=GIMAP1 PE=1 SV=1	GIMAP1	1.10733e+06	1.29642e+06	1.78617e+06	1.02668e+06	1.16498e+06	1.25486e+06	918982	869178	899843	2.01135e+06	1.94811e+06	1.72217e+06	1.76956e+06	1.86043e+06	1.20264e+06	1.0057e+06	1.00656e+06	992680	674348	575931	701894	1.98244e+06	2.35836e+06	2.25771e+06	719348	696895	477735	0.315503	0.838072	-1.19322	All_2 months down vs All_baseline
Q9UKM9	RNA-binding protein Raly OS=Homo sapiens OX=9606 GN=RALY PE=1 SV=1	RALY	2.06142e+06	1.43585e+06	1.51385e+06	1.51785e+06	1.9222e+06	2.03978e+06	2.2334e+06	2.57323e+06	2.44303e+06	1.43675e+06	1.49921e+06	1.39926e+06	2.125e+06	2.13064e+06	1.90625e+06	1.22585e+06	1.24453e+06	1.30412e+06	1.59894e+06	1.38727e+06	1.49286e+06	1.94228e+06	1.83307e+06	1.80518e+06	1.57999e+06	1.85585e+06	1.81016e+06	0.31662	0.922167	-1.0844	All_2 months down vs All_baseline
P16152	Carbonyl reductase [NADPH] 1 OS=Homo sapiens OX=9606 GN=CBR1 PE=1 SV=3	CBR1	1.01262e+06	1.60957e+06	1.27172e+06	2.7962e+06	2.11516e+06	2.02667e+06	1.05307e+06	1.13916e+06	1.05926e+06	386136	170613	295370	577216	565037	166055	2.03555e+06	1.83501e+06	1.58248e+06	444433	431061	440081	1.14324e+06	1.18683e+06	1.51105e+06	525661	442029	418519	0.316991	0.73512	-1.36032	All_2 months down vs All_baseline
O00422	Histone deacetylase complex subunit SAP18 OS=Homo sapiens OX=9606 GN=SAP18 PE=1 SV=1	SAP18	681095	609377	612660	665075	642742	620845	318011	268422	188304	237632	150380	129082	445015	395793	372272	297668	349302	288719	302377	306022	238580	2.04384e+06	1.85612e+06	1.50286e+06	407200	356345	367644	0.317029	1.30758	1.30758	All_2 months up vs All_baseline
P28062	Proteasome subunit beta type-8 OS=Homo sapiens OX=9606 GN=PSMB8 PE=1 SV=3	PSMB8	2.23201e+06	2.40332e+06	1.90866e+06	2.79263e+06	2.33498e+06	2.18058e+06	2.41254e+06	2.2581e+06	2.5068e+06	739038	708696	684947	1.22224e+06	1.15283e+06	839518	1.52771e+06	1.76709e+06	1.87331e+06	1.48033e+06	1.37845e+06	1.47257e+06	1.39248e+06	1.39903e+06	1.58153e+06	1.84805e+06	1.89073e+06	1.81507e+06	0.317152	0.854946	-1.16966	All_2 months down vs All_baseline
P35659	Protein DEK OS=Homo sapiens OX=9606 GN=DEK PE=1 SV=1	DEK	4.12133e+06	4.18636e+06	4.24725e+06	2.19346e+06	1.74687e+06	1.95937e+06	2.03731e+06	2.01756e+06	2.12449e+06	3.71161e+06	4.0397e+06	4.12203e+06	4.88782e+06	4.64235e+06	4.35326e+06	1.71415e+06	1.73476e+06	1.68654e+06	941000	1.04267e+06	1.01114e+06	4.74817e+06	5.03103e+06	4.96668e+06	1.65064e+06	1.75337e+06	1.63446e+06	0.317466	0.806596	-1.23978	All_2 months down vs All_baseline
P11142	Heat shock cognate 71 kDa protein OS=Homo sapiens OX=9606 GN=HSPA8 PE=1 SV=1	HSPA8	1.93927e+07	2.06376e+07	1.90743e+07	2.52719e+07	1.95895e+07	2.02537e+07	2.01756e+07	1.93599e+07	2.13732e+07	1.26283e+07	1.27131e+07	1.29394e+07	2.06803e+07	2.09546e+07	1.13053e+07	1.88527e+07	1.87909e+07	1.88133e+07	1.35827e+07	1.45154e+07	1.44783e+07	1.68543e+07	1.6842e+07	1.70191e+07	1.72295e+07	1.79444e+07	1.8126e+07	0.318014	0.925863	-1.08007	All_2 months down vs All_baseline
P0C0S5	Histone H2A.Z OS=Homo sapiens OX=9606 GN=H2AFZ PE=1 SV=2	H2AFZ	1.86475e+07	1.83505e+07	1.94452e+07	1.83055e+07	1.63057e+07	1.8193e+07	1.54485e+07	1.54898e+07	1.5975e+07	2.59445e+07	2.63869e+07	2.62863e+07	3.19497e+07	3.28844e+07	3.99874e+07	1.36379e+07	1.28468e+07	1.33804e+07	7.77484e+06	7.72251e+06	7.79749e+06	2.28378e+07	2.39802e+07	2.37979e+07	1.28892e+07	1.35963e+07	1.3547e+07	0.318757	0.845932	-1.18213	All_2 months down vs All_baseline
P23743	Diacylglycerol kinase alpha OS=Homo sapiens OX=9606 GN=DGKA PE=1 SV=3	DGKA	65882.8	63698.4	61943	85146	53066.6	48992.1	50992.2	35400.8	53198	17562.7	17119.1	15532	34119.4	29898.7	24875.1	65942.5	59133.4	51998.8	38269.4	36108.9	36432.2	43088.5	94628.9	45635.7	86807.7	99934.9	92804.4	0.319034	1.22542	1.22542	All_2 months up vs All_baseline
Q15436	Protein transport protein Sec23A OS=Homo sapiens OX=9606 GN=SEC23A PE=1 SV=2	SEC23A	2.46002e+06	2.13747e+06	2.28171e+06	5.59032e+06	4.64129e+06	5.23262e+06	5.43661e+06	5.53631e+06	6.24135e+06	1.61958e+07	1.65105e+07	1.52303e+07	1.34634e+06	1.13317e+06	1323688	1.40019e+07	1.16486e+07	1.30085e+07	4.78799e+07	5.50667e+07	4.73737e+07	3.31403e+06	3.6053e+06	3.43528e+06	2.02446e+07	1.94099e+07	1.97788e+07	0.319438	1.55186	1.55186	All_2 months up vs All_baseline
Q8WVM8	Sec1 family domain-containing protein 1 OS=Homo sapiens OX=9606 GN=SCFD1 PE=1 SV=4	SCFD1	461774	508808	701999	1.00446e+06	719863	813088	662420	632987	507181	665729	570906	517421	1.00438e+06	1.01077e+06	439580	657464	640952	676255	403599	391544	391705	675025	950191	635481	336253	344130	397883	0.319518	0.878944	-1.13773	All_2 months down vs All_baseline
Q15437	Protein transport protein Sec23B OS=Homo sapiens OX=9606 GN=SEC23B PE=1 SV=2	SEC23B	1.91653e+06	1.67053e+06	1.77703e+06	4.35492e+06	3.62116e+06	4.08885e+06	4.24076e+06	4.30475e+06	4.89278e+06	1.26321e+07	1.28728e+07	1.18768e+07	1.04823e+06	883363	1.03056e+06	1.09297e+07	9.09361e+06	1.01496e+07	3.73593e+07	4.29318e+07	3.69501e+07	2.58573e+06	2.81075e+06	2.67395e+06	1.58076e+07	1.51531e+07	1.54324e+07	0.319928	1.55143	1.55143	All_2 months up vs All_baseline
P48723	Heat shock 70 kDa protein 13 OS=Homo sapiens OX=9606 GN=HSPA13 PE=1 SV=1	HSPA13	35044.1	31531.2	22661.4	13523.6	43863.1	38656.2	239462	267609	227369	42140.8	21983	28459.7	63571.6	72473.9	51804.9	35123.3	49157.9	68228.4	554458	622151	543505	6001.24	13249.7	27538.6	179978	179063	89342.2	0.320518	1.60748	1.60748	All_2 months up vs All_baseline
P29466	Caspase-1 OS=Homo sapiens OX=9606 GN=CASP1 PE=1 SV=1	CASP1	1.87847e+06	1.78587e+06	1.83375e+06	5.26139e+06	4.97474e+06	5.56586e+06	4.82807e+06	4.81822e+06	4.7861e+06	386166	393284	402175	834998	942795	666607	2.86177e+06	2.7127e+06	2.71028e+06	1.7367e+06	1.9237e+06	1.75406e+06	702569	733227	715083	2.48635e+06	2.46853e+06	2.52817e+06	0.320813	0.717448	-1.39383	All_2 months down vs All_baseline
Q9H3Z4	DnaJ homolog subfamily C member 5 OS=Homo sapiens OX=9606 GN=DNAJC5 PE=1 SV=1	DNAJC5	816018	661895	706953	795897	828017	742468	774056	901290	899496	1.09663e+06	1.1437e+06	1.06392e+06	1.83384e+06	2.16096e+06	2.74836e+06	596864	560037	475177	453195	416465	355522	1.01e+06	818958	788017	350019	345825	498072	0.321057	0.814848	-1.22722	All_2 months down vs All_baseline
O00273	DNA fragmentation factor subunit alpha OS=Homo sapiens OX=9606 GN=DFFA PE=1 SV=1	DFFA	62570	16367	60060.6	168301	93520.8	82340.4	199682	227409	190917	1803.32	251.142	929.11	23699.3	16214.3	0	106156	59825	73239.2	86533.4	87497	89721.8	56184.3	32371.8	33309.7	62280.2	89804.5	54903.9	0.321339	1.92426	1.92426	All_2 months up vs All_baseline
Q8TDB6	E3 ubiquitin-protein ligase DTX3L OS=Homo sapiens OX=9606 GN=DTX3L PE=1 SV=1	DTX3L	0	832.401	0	0	67954.1	99903.7	8294.29	8124.04	5329.87	914.433	1437.19	2195.5	0	1901.06	26881	138857	184085	125109	32309.9	3837.42	4570.04	0	0	1163.12	0	1942.38	0	0.322037	2.39939	2.39939	All_2 months up vs All_baseline
P62879	Guanine nucleotide-binding protein G(I)/G(S)/G(T) subunit beta-2 OS=Homo sapiens OX=9606 GN=GNB2 PE=1 SV=3	GNB2	3.72846e+06	4.04966e+06	3.62783e+06	3.34288e+06	3.83547e+06	3.87445e+06	3.90218e+06	4.00802e+06	3.99289e+06	4.10311e+06	4.44015e+06	3.94828e+06	5.91509e+06	5.99502e+06	6.80646e+06	3.28669e+06	3.12544e+06	3.02876e+06	2.66181e+06	2.77768e+06	2.79638e+06	3.25576e+06	7.04713e+06	2.72471e+06	2.83417e+06	991140	2.97817e+06	0.322496	0.86438	-1.1569	All_2 months down vs All_baseline
Q8WWC4	m-AAA protease-interacting protein 1, mitochondrial OS=Homo sapiens OX=9606 GN=MAIP1 PE=1 SV=1	MAIP1	206150	204634	180619	129004	98733	107012	104974	96823	86604.6	116605	115322	107486	210958	222184	264129	75916.1	99568.1	79838.1	66046.6	45235.8	60830.3	142569	183897	193373	64780.1	53234	59687	0.32404	0.825415	-1.21151	All_2 months down vs All_baseline
P08514	Integrin alpha-IIb OS=Homo sapiens OX=9606 GN=ITGA2B PE=1 SV=3	ITGA2B	2422.3	3144.76	38977.1	13162.3	74148.6	139890	184024	169916	151925	48397.2	44632.4	61502.2	176523	145491	108737	9181.48	14371.1	18239.3	36696.2	36311.4	15155.1	48916.2	4285.26	8460.98	18036.9	12237	20511.8	0.324377	0.609762	-1.63998	All_2 months down vs All_baseline
P13727	Bone marrow proteoglycan OS=Homo sapiens OX=9606 GN=PRG2 PE=1 SV=2	PRG2	1.37081e+06	4.0734e+06	1.69597e+06	1.69657e+06	1.39247e+06	1.38109e+06	1.02262e+06	988942	987444	1.49664e+06	1.5539e+06	1.43298e+06	456172	360235	321145	1.49256e+06	1.63238e+06	1.58982e+06	2.16161e+06	2.18365e+06	2.128e+06	382972	425452	2.3993e+06	2.03758e+06	2.10052e+06	2.10775e+06	0.324444	0.775612	-1.2893	All_2 months down vs All_baseline
Q14839	Chromodomain-helicase-DNA-binding protein 4 OS=Homo sapiens OX=9606 GN=CHD4 PE=1 SV=2	CHD4	253474	235395	237941	89952.3	221971	213625	208100	205247	181623	233691	214693	192805	465913	445232	348633	87373.3	103207	81155.2	46938.7	53848.3	44078.6	307246	385114	379088	135002	189136	113575	0.324808	0.771848	-1.29559	All_2 months down vs All_baseline
Q15738	Sterol-4-alpha-carboxylate 3-dehydrogenase, decarboxylating OS=Homo sapiens OX=9606 GN=NSDHL PE=1 SV=2	NSDHL	131871	138239	185511	174176	122050	142708	143893	144158	137356	222696	207070	249132	535719	529776	567815	87891.5	113097	109975	45476	46901.7	57763.6	131103	161028	166943	68266	62359.7	94217.4	0.325348	0.773777	-1.29236	All_2 months down vs All_baseline
Q13011	Delta(3,5)-Delta(2,4)-dienoyl-CoA isomerase, mitochondrial OS=Homo sapiens OX=9606 GN=ECH1 PE=1 SV=2	ECH1	8.35411e+06	8.71921e+06	8.26688e+06	6.28988e+06	5.23203e+06	5.39921e+06	5.09897e+06	4.95022e+06	4.87337e+06	9.50534e+06	8.72627e+06	8.71928e+06	9.84168e+06	1.04019e+07	1.07357e+07	4.45074e+06	4.65206e+06	4.79708e+06	3.52436e+06	3.73755e+06	3.7131e+06	9.44081e+06	9.76787e+06	9.93232e+06	3.8473e+06	3.97581e+06	4.09706e+06	0.326972	0.859431	-1.16356	All_2 months down vs All_baseline
Q9Y6K5	2'-5'-oligoadenylate synthase 3 OS=Homo sapiens OX=9606 GN=OAS3 PE=1 SV=3	OAS3	1603.44	0	0	1159.21	51149.9	54191.6	32675.7	25836.3	15445.1	0	0	0	419.703	32320.1	0	1091.2	21495.2	17713.6	28903.4	16173.9	10316.1	0	2486.34	0	903.323	6377.78	10419.9	0.327333	0.481399	-2.07728	All_2 months down vs All_baseline
P98171	Rho GTPase-activating protein 4 OS=Homo sapiens OX=9606 GN=ARHGAP4 PE=1 SV=2	ARHGAP4	736860	753256	760175	723912	718366	684238	748474	745717	831117	268195	410679	314955	417487	467222	507547	568594	459876	516864	726752	672792	682218	366695	606326	467956	620488	604019	556608	0.32763	0.892255	-1.12076	All_2 months down vs All_baseline
Q5T4S7	E3 ubiquitin-protein ligase UBR4 OS=Homo sapiens OX=9606 GN=UBR4 PE=1 SV=1	UBR4	0	0	0	0	0	0	34538.4	0	65324.4	0	754.062	0	0	0	0	0	0	0	0	0	0	0	0	333.351	0	0	0	0.327744	0.0279238	-35.8118	All_2 months down vs All_baseline
Q12789	General transcription factor 3C polypeptide 1 OS=Homo sapiens OX=9606 GN=GTF3C1 PE=1 SV=4	GTF3C1	107769	123010	24767.1	39667.7	34998.4	37946	50714.4	60803	52594.6	64007.7	73673.5	80740.1	88227.9	110917	119966	0	0	1577.5	47700.6	24801	37472.6	79412.2	50464.5	144096	13734.2	17518.3	41232.5	0.327756	0.688339	-1.45277	All_2 months down vs All_baseline
P07437	Tubulin beta chain OS=Homo sapiens OX=9606 GN=TUBB PE=1 SV=2	TUBB	4.10116e+07	4.40425e+07	3.76948e+07	5.7625e+07	3.91295e+07	3.8464e+07	3.67587e+07	3.76679e+07	3.57276e+07	9.15181e+06	8.83314e+06	8.84908e+06	1.766e+07	1.98478e+07	7.37027e+06	2.98433e+07	3.05032e+07	2.96483e+07	2.0908e+07	2.03042e+07	2.10053e+07	2.26112e+07	2.39102e+07	2.26851e+07	3.12274e+07	3.00265e+07	2.8222e+07	0.327879	0.813427	-1.22937	All_2 months down vs All_baseline
P20810	Calpastatin OS=Homo sapiens OX=9606 GN=CAST PE=1 SV=4	CAST	8.17104e+06	8.21106e+06	7.26128e+06	1.67462e+07	1.42909e+07	1.44222e+07	5.3198e+06	5.02005e+06	5.24914e+06	2.99136e+07	3.21481e+07	3.09178e+07	1.40909e+07	1.46e+07	1.87776e+07	1.13397e+07	1.16811e+07	1.21444e+07	4.92817e+06	4.81838e+06	4.92578e+06	1.02695e+07	1.10736e+07	1.1089e+07	7.5725e+06	8.09962e+06	7.70563e+06	0.32789	0.804103	-1.24362	All_2 months down vs All_baseline
O00505	Importin subunit alpha-4 OS=Homo sapiens OX=9606 GN=KPNA3 PE=1 SV=2	KPNA3	363872	355996	321305	282154	268418	356127	471604	439185	494774	217403	271620	269556	360786	366154	424250	265418	248327	247478	256056	355086	285960	375577	398235	382077	279572	114063	281125	0.32867	0.892226	-1.12079	All_2 months down vs All_baseline
Q96BM9	ADP-ribosylation factor-like protein 8A OS=Homo sapiens OX=9606 GN=ARL8A PE=1 SV=1	ARL8A	508450	524261	543186	515367	452741	461980	254161	262892	249356	268645	215133	191565	445374	332693	24141.1	249548	222785	208915	180520	228610	187638	820615	904202	691782	259837	238887	212078	0.329174	0.765971	-1.30553	All_2 months down vs All_baseline
Q8NFV4	Protein ABHD11 OS=Homo sapiens OX=9606 GN=ABHD11 PE=1 SV=1	ABHD11	129896	180519	161307	165498	129210	166677	138197	132427	125299	406879	343147	401668	378168	431535	4282.67	134367	139433	128703	140037	136494	143635	355670	379452	358247	70961.6	62459.1	53897.2	0.329271	0.700286	-1.42799	All_2 months down vs All_baseline
P51858	Hepatoma-derived growth factor OS=Homo sapiens OX=9606 GN=HDGF PE=1 SV=1	HDGF	1.82001e+06	1.82209e+06	1.9397e+06	2.32937e+06	2.92263e+06	3.1534e+06	3.14387e+06	3.13025e+06	3.2372e+06	581278	597917	612282	1.9189e+06	2.00871e+06	502163	1.59762e+06	1.79519e+06	1.90651e+06	1.22792e+06	1.27045e+06	1.27816e+06	1.13783e+06	1.17097e+06	1.16727e+06	1.8387e+06	1.99171e+06	1.97155e+06	0.329911	0.81414	-1.22829	All_2 months down vs All_baseline
Q14258	E3 ubiquitin/ISG15 ligase TRIM25 OS=Homo sapiens OX=9606 GN=TRIM25 PE=1 SV=2	TRIM25	888903	911512	824597	1.03426e+06	971474	891373	900690	874192	832376	339309	281610	293159	489369	504618	258073	916623	833714	806216	526763	543492	523260	531086	516757	549646	712229	757441	725198	0.331168	0.856308	-1.1678	All_2 months down vs All_baseline
Q9Y3E5	Peptidyl-tRNA hydrolase 2, mitochondrial OS=Homo sapiens OX=9606 GN=PTRH2 PE=1 SV=1	PTRH2	0	5943.61	134363	304242	215544	222899	235330	216558	251593	248983	209403	252048	325089	318916	0	134224	143721	130937	72907.4	70927.1	72824	0	28257.4	0	0	67966.9	0	0.332695	0.659498	-1.51631	All_2 months down vs All_baseline
Q9P2E9	Ribosome-binding protein 1 OS=Homo sapiens OX=9606 GN=RRBP1 PE=1 SV=5	RRBP1	361230	393184	349637	613904	399105	535326	483145	561364	521862	169036	183803	233958	931056	1.04076e+06	561034	464892	433937	466244	226194	258476	247744	814136	848803	888166	293225	309777	170868	0.333073	1.22383	1.22383	All_2 months up vs All_baseline
Q9UBI1	COMM domain-containing protein 3 OS=Homo sapiens OX=9606 GN=COMMD3 PE=1 SV=1	COMMD3	240682	221840	208030	192829	146531	122137	135077	133689	74061.6	88911.1	84397.8	94041.7	128348	122354	491172	138301	144003	160057	45360.8	33471.1	53552.8	120503	141955	122012	101295	101887	95513.7	0.333102	0.814844	-1.22723	All_2 months down vs All_baseline
P17947	Transcription factor PU.1 OS=Homo sapiens OX=9606 GN=SPI1 PE=1 SV=2	SPI1	21315.8	16198	86315.7	73511.4	308244	451857	311223	347187	301143	11303.5	2418.48	9832.53	28267.2	28407.5	8083.12	22119.6	36289.8	17159.1	5077.43	35810.5	38124.8	121522	93033.2	63296.3	27683.7	137666	130835	0.333204	0.589906	-1.69518	All_2 months down vs All_baseline
Q96QD5	DEP domain-containing protein 7 OS=Homo sapiens OX=9606 GN=DEPDC7 PE=2 SV=1	DEPDC7	58672.4	48575.2	141547	113668	300654	409915	554783	556760	467326	249100	136187	143218	80876.3	72636.9	108298	243439	280905	214541	753345	870606	738138	271775	257554	86199.6	598177	499755	494645	0.333368	1.38206	1.38206	All_2 months up vs All_baseline
P35030	Trypsin-3 OS=Homo sapiens OX=9606 GN=PRSS3 PE=1 SV=2	PRSS3	3.49509e+06	3.57019e+06	4.07394e+06	2.24522e+06	2.44174e+06	2.85227e+06	5.13343e+06	6.79732e+06	4.65777e+06	5.52578e+06	5.72881e+06	5.70779e+06	5.95651e+06	5.99906e+06	7.59902e+06	3.41273e+06	3.58134e+06	3.82229e+06	4.8202e+06	4.9722e+06	4.61964e+06	1.48769e+06	1.6771e+06	1.54987e+06	2.88556e+06	2.95342e+06	2.72586e+06	0.334512	0.843432	-1.18563	All_2 months down vs All_baseline
Q4KMQ2	Anoctamin-6 OS=Homo sapiens OX=9606 GN=ANO6 PE=1 SV=2	ANO6	160928	176108	176400	113473	83590	96683.7	142823	152353	171748	102645	93780.2	88582.6	190186	217757	198798	27297.9	38550.9	29416	39369.8	36173.5	38721.5	388374	327439	400898	79040.6	83683.9	76621.1	0.334695	0.747511	-1.33777	All_2 months down vs All_baseline
O60449	Lymphocyte antigen 75 OS=Homo sapiens OX=9606 GN=LY75 PE=1 SV=3	LY75	958616	873408	1.74122e+06	1.73901e+06	1.48211e+06	1.55896e+06	534777	423264	357342	558773	739330	557749	8.99177e+06	9.64579e+06	1.30017e+07	1.96515e+06	2.07974e+06	2.05042e+06	194517	166029	217254	1.31965e+06	1.61863e+06	1.57643e+06	512037	535083	573248	0.334778	1.52458	1.52458	All_2 months up vs All_baseline
Q96FV9	THO complex subunit 1 OS=Homo sapiens OX=9606 GN=THOC1 PE=1 SV=1	THOC1	385251	344897	327479	233761	138624	148029	172434	69894.2	37436.5	351416	306838	284509	341278	363872	37669.2	121739	95908.9	126127	68337.8	38411.6	25601.8	592647	767225	755087	51151.5	169498	56737.5	0.335433	0.688356	-1.45274	All_2 months down vs All_baseline
P39019	40S ribosomal protein S19 OS=Homo sapiens OX=9606 GN=RPS19 PE=1 SV=2	RPS19	6.19323e+06	6.11651e+06	5.51338e+06	3.18121e+06	4.12335e+06	4.60151e+06	4.94972e+06	4.8712e+06	4.30202e+06	5.25069e+06	5.39315e+06	5.01066e+06	7.05986e+06	7.19304e+06	7.63283e+06	3.77784e+06	3.93347e+06	3.86193e+06	2.65648e+06	2.84002e+06	2.82052e+06	5.67839e+06	5.29393e+06	5.25832e+06	3.79873e+06	3.91884e+06	3.85124e+06	0.336152	0.89769	-1.11397	All_2 months down vs All_baseline
O75964	ATP synthase subunit g, mitochondrial OS=Homo sapiens OX=9606 GN=ATP5MG PE=1 SV=3	ATP5MG	1342.5	1428.4	27424.9	16049.9	87033.4	99714.5	76021.6	56180.8	68118.8	136279	156240	120323	160613	154665	2026.29	26545.8	67426	63669.5	11571.2	21000.2	20879.6	648.705	3026.5	15476	39470.8	0	32132.3	0.336629	0.534368	-1.87137	All_2 months down vs All_baseline
Q96JB5	CDK5 regulatory subunit-associated protein 3 OS=Homo sapiens OX=9606 GN=CDK5RAP3 PE=1 SV=2	CDK5RAP3	9741.67	4243.63	21454.2	1431.18	89355.1	122263	178401	176839	203370	3472.55	9794.82	44181.5	7658.32	10056.1	138214	62566	58659.4	73838.8	170802	165929	175408	20111.4	28127.5	28221.5	41271.6	18491.7	38103.3	0.337028	1.6893	1.6893	All_2 months up vs All_baseline
Q9BY44	Eukaryotic translation initiation factor 2A OS=Homo sapiens OX=9606 GN=EIF2A PE=1 SV=3	EIF2A	298139	321104	320894	250868	395396	433679	542192	528572	541472	263809	228408	242722	257269	304209	232654	370282	382993	384279	398173	418380	446895	187162	203927	229149	389095	218428	386242	0.337034	0.888553	-1.12543	All_2 months down vs All_baseline
Q07021	Complement component 1 Q subcomponent-binding protein, mitochondrial OS=Homo sapiens OX=9606 GN=C1QBP PE=1 SV=1	C1QBP	9.42506e+06	9.58421e+06	8.89077e+06	5.64475e+06	5.33547e+06	5.89464e+06	4.969e+06	5.19643e+06	4.90938e+06	6.33803e+06	6.8192e+06	6.27599e+06	9.32439e+06	9.5624e+06	1.36498e+07	3.84683e+06	3.63689e+06	3.79867e+06	2.78202e+06	2.82756e+06	2.86235e+06	1.15029e+07	1.21634e+07	1.21521e+07	3.01106e+06	3.15628e+06	2.92181e+06	0.337654	0.822155	-1.21632	All_2 months down vs All_baseline
O15270	Serine palmitoyltransferase 2 OS=Homo sapiens OX=9606 GN=SPTLC2 PE=1 SV=1	SPTLC2	145487	247704	231635	111493	150773	206085	160219	141575	186079	217689	228845	119838	447109	484609	281209	97765.2	108384	92239.7	47165.9	59619.8	73508.6	203952	240270	500551	65616.5	73924.1	66055	0.338591	0.783123	-1.27694	All_2 months down vs All_baseline
Q9Y383	Putative RNA-binding protein Luc7-like 2 OS=Homo sapiens OX=9606 GN=LUC7L2 PE=1 SV=2	LUC7L2	591267	185509	193411	675513	160054	132707	66033.5	71485.2	71234.1	95991	124044	173813	56910.4	61441.9	9979.33	313568	349045	103456	113313	100630	117907	339638	143999	148442	121762	130709	127582	0.338725	0.734101	-1.36221	All_2 months down vs All_baseline
Q13568	Interferon regulatory factor 5 OS=Homo sapiens OX=9606 GN=IRF5 PE=1 SV=2	IRF5	0	3.0115	5684	70737.7	85639.5	131323	60494.3	59324.4	59049.3	95.1655	266.353	0	1867.75	3970.83	14432.8	13926.9	29383.4	21126.5	16090.3	479.406	134.37	5.98458	1.67206	191.884	22056.3	4666.36	7546.2	0.339115	0.265427	-3.76752	All_2 months down vs All_baseline
P50579	Methionine aminopeptidase 2 OS=Homo sapiens OX=9606 GN=METAP2 PE=1 SV=1	METAP2	135750	158808	137449	237942	294634	281738	409450	431749	440784	32886.9	41125	28778	73850.7	56419.1	175649	100345	132580	220182	242308	240839	260573	52354.8	69333.5	24135.5	216339	28646	225745	0.339757	0.712315	-1.40387	All_2 months down vs All_baseline
Q9H9H4	Vacuolar protein sorting-associated protein 37B OS=Homo sapiens OX=9606 GN=VPS37B PE=1 SV=1	VPS37B	0	0	30493.2	91237.9	88926.7	63623.7	104020	121105	104255	6289.35	14190.7	4746.66	102008	100598	0	36569	41684.8	40918.4	13779.9	0	0	0	4362.19	576.251	0	0	0	0.340661	0.500016	-1.99994	All_2 months down vs All_baseline
P59998	Actin-related protein 2/3 complex subunit 4 OS=Homo sapiens OX=9606 GN=ARPC4 PE=1 SV=3	ARPC4	6.163e+06	6.33455e+06	5.06238e+06	7.09464e+06	5.39578e+06	6.23633e+06	6.58561e+06	6.68661e+06	6.6404e+06	1.42638e+06	1.74244e+06	1.75274e+06	4.08584e+06	3.85389e+06	3.31844e+06	4.05615e+06	4.09201e+06	4.48146e+06	3.14023e+06	3.22238e+06	3.2223e+06	2.70245e+06	2.70622e+06	3.04055e+06	5.06853e+06	5.49038e+06	5.51644e+06	0.340838	0.846252	-1.18168	All_2 months down vs All_baseline
P34897	Serine hydroxymethyltransferase, mitochondrial OS=Homo sapiens OX=9606 GN=SHMT2 PE=1 SV=3	SHMT2	1.52072e+06	1.86289e+06	1.46983e+06	1.22517e+06	978472	978567	1.16101e+06	1.02428e+06	1.0842e+06	2.05578e+06	2.02934e+06	2.01803e+06	1.96195e+06	2.04626e+06	3.14659e+06	737886	624481	663672	637035	557635	562842	2.30443e+06	2.4636e+06	2.51216e+06	770395	1.07033e+06	828487	0.340864	0.821734	-1.21694	All_2 months down vs All_baseline
Q53EU6	Glycerol-3-phosphate acyltransferase 3 OS=Homo sapiens OX=9606 GN=GPAT3 PE=1 SV=2	GPAT3	145287	130856	97039.6	256151	162240	138974	121047	110700	80933.5	40942.4	23808.5	45736.6	195299	209563	89626.4	23813.2	43337.7	25983.3	16017.6	22016	18062.1	243769	237223	273590	64039.9	68589.5	65918.4	0.341679	0.715368	-1.39788	All_2 months down vs All_baseline
P67775	Serine/threonine-protein phosphatase 2A catalytic subunit alpha isoform OS=Homo sapiens OX=9606 GN=PPP2CA PE=1 SV=1	PPP2CA	1.5073e+06	1.53124e+06	1.39097e+06	1.543e+06	1.25307e+06	1.34009e+06	1.10289e+06	1.09838e+06	1.12688e+06	426750	404029	409271	758997	758629	404067	1.19776e+06	1.14753e+06	1.12645e+06	697759	720156	704741	988254	1.00839e+06	1.01093e+06	861748	862776	787282	0.341815	0.85725	-1.16652	All_2 months down vs All_baseline
Q9BRR6	ADP-dependent glucokinase OS=Homo sapiens OX=9606 GN=ADPGK PE=1 SV=1	ADPGK	267036	296006	224950	184818	172777	158425	24784.5	21646.4	30066.6	178822	171335	175950	88240.3	85436.1	38975.7	92470.7	69650.6	81063.1	13231.8	23446.9	22829.1	739778	732949	858848	15059.9	38752.6	53497	0.343207	0.638945	-1.56508	All_2 months down vs All_baseline
P14406	Cytochrome c oxidase subunit 7A2, mitochondrial OS=Homo sapiens OX=9606 GN=COX7A2 PE=1 SV=1	COX7A2	1.63077e+07	1.87167e+07	1.29932e+07	1.13192e+07	7.39927e+06	7.89867e+06	7.65806e+06	7.62566e+06	7.28012e+06	1.43532e+07	1.44107e+07	1.41221e+07	1.98139e+07	1.97818e+07	1.75699e+07	5.74216e+06	5.50239e+06	5.75727e+06	4.21617e+06	4.27044e+06	4.40194e+06	1.66601e+07	1.79873e+07	1.72862e+07	7.53221e+06	8.1427e+06	7.59551e+06	0.343465	0.823918	-1.21371	All_2 months down vs All_baseline
P62851	40S ribosomal protein S25 OS=Homo sapiens OX=9606 GN=RPS25 PE=1 SV=1	RPS25	5.34392e+06	6.04931e+06	5.42578e+06	4.79022e+06	3.84733e+06	4.50536e+06	5.23179e+06	5.63516e+06	5.0921e+06	4.91412e+06	5.04203e+06	5.0245e+06	7.83683e+06	8.04091e+06	1.05948e+07	3.31171e+06	3.42846e+06	3.30875e+06	2.68323e+06	3.01799e+06	2.85491e+06	5.62303e+06	6.22945e+06	6.61006e+06	3.27745e+06	3.3731e+06	3.39352e+06	0.343521	0.87883	-1.13788	All_2 months down vs All_baseline
Q09028	Histone-binding protein RBBP4 OS=Homo sapiens OX=9606 GN=RBBP4 PE=1 SV=3	RBBP4	5.01961e+06	5.15679e+06	5.36372e+06	5.08171e+06	3.6033e+06	3.91492e+06	4.08014e+06	4.04483e+06	3.99763e+06	4.14632e+06	4.36582e+06	4.19053e+06	6.54313e+06	6.52522e+06	8.26125e+06	3.06236e+06	3.00051e+06	3.10994e+06	2.26771e+06	2.25005e+06	2.31329e+06	5.36397e+06	5.80012e+06	5.78332e+06	3.00138e+06	3.1246e+06	3.07089e+06	0.343563	0.880138	-1.13618	All_2 months down vs All_baseline
O15162	Phospholipid scramblase 1 OS=Homo sapiens OX=9606 GN=PLSCR1 PE=1 SV=1	PLSCR1	49314.9	23603.1	3398.62	0	0	0	150417	73162.3	207785	56405	81260.9	65697.3	414886	506399	18016.8	9211.89	0	0	438611	347373	419589	98338.4	232620	231821	6023.94	48589.8	17888.7	0.343569	1.85761	1.85761	All_2 months up vs All_baseline
Q10713	Mitochondrial-processing peptidase subunit alpha OS=Homo sapiens OX=9606 GN=PMPCA PE=1 SV=2	PMPCA	1.53893e+06	1.4933e+06	1.38528e+06	993313	746532	816907	725375	777686	633663	1.3558e+06	1.49452e+06	1.47698e+06	1.31649e+06	1.40998e+06	7830.13	909633	685005	550183	451099	540036	554284	3.06274e+06	2.94412e+06	3.04843e+06	715138	642403	675254	0.34362	0.667377	-1.4984	All_2 months down vs All_baseline
Q8NBJ7	Inactive C-alpha-formylglycine-generating enzyme 2 OS=Homo sapiens OX=9606 GN=SUMF2 PE=1 SV=2	SUMF2	24384.9	53399.4	39559	122566	173072	284041	211883	196099	283786	85841.8	125497	109297	202040	191472	14155	73623.1	59204.8	114759	83820.7	83935	40820.9	93627.5	114382	96604.6	87411.8	135998	122013	0.344921	0.767842	-1.30235	All_2 months down vs All_baseline
O75794	Cell division cycle protein 123 homolog OS=Homo sapiens OX=9606 GN=CDC123 PE=1 SV=1	CDC123	4.89093e+06	5.35416e+06	4.37032e+06	1.47111e+06	1.63588e+06	2.06587e+06	634529	592596	568042	3.0428e+06	3.19849e+06	2.84032e+06	3.06079e+06	3.06381e+06	3.99749e+06	2.70899e+06	2.60804e+06	2.66605e+06	1.52998e+06	1.50529e+06	1.49211e+06	4.89904e+06	4.97673e+06	5.15973e+06	1.48709e+06	1.525e+06	1.44745e+06	0.345016	1.27703	1.27703	All_2 months up vs All_baseline
Q99832	T-complex protein 1 subunit eta OS=Homo sapiens OX=9606 GN=CCT7 PE=1 SV=2	CCT7	121122042	1.22488e+08	1.1704e+08	6.25152e+07	4.96198e+07	5.42427e+07	5.72816e+07	5.73533e+07	5.53e+07	1.68564e+08	1.7091e+08	1.63459e+08	1.50183e+08	1.50645e+08	1.80951e+08	8.01646e+07	8.36434e+07	8.53728e+07	4.92493e+07	5.08291e+07	5.0727e+07	6.26214e+07	6.59483e+07	6.55303e+07	5.29599e+07	5.54283e+07	5.5285e+07	0.345372	0.840612	-1.18961	All_2 months down vs All_baseline
P30519	Heme oxygenase 2 OS=Homo sapiens OX=9606 GN=HMOX2 PE=1 SV=2	HMOX2	580172	547640	602102	300593	388723	442369	374149	415363	375967	749285	817656	704315	924571	916957	1.4592e+06	487060	512247	539705	306839	347392	318573	879693	922058	895417	430730	491520	370743	0.346482	1.16817	1.16817	All_2 months up vs All_baseline
P49821	NADH dehydrogenase [ubiquinone] flavoprotein 1, mitochondrial OS=Homo sapiens OX=9606 GN=NDUFV1 PE=1 SV=4	NDUFV1	1.0286e+06	1.06024e+06	943842	857523	601664	704681	703559	743059	789961	1.26203e+06	1.4121e+06	1.24333e+06	1.34491e+06	1.39559e+06	615361	421640	399033	442425	494947	450878	554286	1.62413e+06	1.69995e+06	1.97825e+06	726530	689562	691161	0.346996	0.842717	-1.18664	All_2 months down vs All_baseline
L0R6Q1	SLC35A4 upstream open reading frame protein OS=Homo sapiens OX=9606 GN=SLC35A4 PE=3 SV=1	SLC35A4	26105	15208.4	23734.1	50969	44815.6	47470.2	140300	143433	147465	45020.2	55789.1	40181.8	101920	113908	10466.7	10794.9	23729	14868	94971.5	86514.8	75132.7	34494.2	43277	38752.6	40750.7	17213.4	46939.7	0.347938	0.750308	-1.33279	All_2 months down vs All_baseline
P10155	60 kDa SS-A/Ro ribonucleoprotein OS=Homo sapiens OX=9606 GN=RO60 PE=1 SV=2	RO60	84360.2	110386	86155.8	103664	134644	195055	324990	286295	315586	21775.7	14771.5	19630	86291.3	68301.9	2139.69	62632.8	72734.4	77559.3	98823.9	112490	108312	62416.4	51927	67508	96249.9	113118	86746.5	0.348106	0.685019	-1.45981	All_2 months down vs All_baseline
P35579	Myosin-9 OS=Homo sapiens OX=9606 GN=MYH9 PE=1 SV=4	MYH9	5.23236e+07	4.36458e+07	3.96895e+07	4.47229e+07	4.02524e+07	4.48909e+07	4.44904e+07	4.155e+07	3.85398e+07	1.35246e+07	1.33564e+07	1.23024e+07	2.10881e+07	2.16352e+07	2.10914e+07	3.43244e+07	3.10453e+07	3.03138e+07	2.8462e+07	2.74022e+07	2.75231e+07	2.74739e+07	2.87396e+07	3.00955e+07	3.2695e+07	3.08965e+07	2.87661e+07	0.348724	0.868699	-1.15115	All_2 months down vs All_baseline
Q7Z7H8	39S ribosomal protein L10, mitochondrial OS=Homo sapiens OX=9606 GN=MRPL10 PE=1 SV=3	MRPL10	5153.03	13251.5	0	0	2967.47	6649.03	553.392	1778.32	508.2	1343.22	3806.04	3272.69	1744.8	1549.48	2197.23	2166.14	3691.94	6732.12	1892.59	2447.52	3692.65	26706.4	54653.2	45198.5	7878.28	0	238.078	0.349881	1.68091	1.68091	All_2 months up vs All_baseline
Q92890	Ubiquitin recognition factor in ER-associated degradation protein 1 OS=Homo sapiens OX=9606 GN=UFD1 PE=1 SV=3	UFD1	617519	715793	646712	586917	660218	728069	753988	776478	986759	128160	198635	155073	580513	556685	330833	523929	526159	484096	425369	416713	469181	344734	368820	324123	454089	322190	168639	0.350026	0.825495	-1.21139	All_2 months down vs All_baseline
P21462	fMet-Leu-Phe receptor OS=Homo sapiens OX=9606 GN=FPR1 PE=1 SV=3	FPR1	4812.37	7853.22	53667	9762.96	562426	449948	296329	318664	315690	21504	0	0	76464.4	25136.3	949589	1094.27	36562.3	42016.7	145507	154556	132841	24135.9	41355.5	19246.5	14950.4	21314.7	4898.71	0.350145	0.515144	-1.94121	All_2 months down vs All_baseline
Q9P107	GEM-interacting protein OS=Homo sapiens OX=9606 GN=GMIP PE=1 SV=2	GMIP	96426.5	123932	224400	161120	253396	278711	220443	228837	219534	89327.3	99170.8	75182.9	164531	190468	140065	148984	176917	191402	86740.5	89453.5	101528	158472	113796	201858	93419.6	128840	140455	0.350203	0.869683	-1.14984	All_2 months down vs All_baseline
P31689	DnaJ homolog subfamily A member 1 OS=Homo sapiens OX=9606 GN=DNAJA1 PE=1 SV=2	DNAJA1	1.096e+06	1.10782e+06	1.06717e+06	1.36235e+06	1.18934e+06	1.21497e+06	1.02566e+06	1.07436e+06	974515	430546	462342	457120	1.04766e+06	1.04392e+06	451896	1.11052e+06	1.06314e+06	1.06763e+06	618739	649900	567462	771267	794092	858046	695914	718669	701625	0.350384	0.880744	-1.1354	All_2 months down vs All_baseline
Q9Y6M9	NADH dehydrogenase [ubiquinone] 1 beta subcomplex subunit 9 OS=Homo sapiens OX=9606 GN=NDUFB9 PE=1 SV=3	NDUFB9	506017	569100	518537	754731	373227	171194	479266	453703	405030	435996	396861	374637	711491	899235	1.52692e+06	97800.3	114957	109098	132248	173813	106339	1.18171e+06	1.24981e+06	1.25595e+06	145559	128563	283167	0.35063	0.729099	-1.37156	All_2 months down vs All_baseline
Q9Y679	Ancient ubiquitous protein 1 OS=Homo sapiens OX=9606 GN=AUP1 PE=1 SV=2	AUP1	226299	214530	244671	176018	157576	190640	171320	175600	186434	327981	330636	330686	505343	445477	597028	172472	167226	162659	80650.6	75562.6	59676	439545	464753	426810	50937.1	48211.4	38987.5	0.350886	0.753371	-1.32737	All_2 months down vs All_baseline
Q92947	Glutaryl-CoA dehydrogenase, mitochondrial OS=Homo sapiens OX=9606 GN=GCDH PE=1 SV=1	GCDH	409967	356358	422428	307005	313728	328009	947268	608071	705479	397448	476723	297404	779806	649421	712694	154900	145199	251625	456091	420071	427022	514843	548594	605973	193567	145726	270102	0.350946	0.828713	-1.20669	All_2 months down vs All_baseline
P05387	60S acidic ribosomal protein P2 OS=Homo sapiens OX=9606 GN=RPLP2 PE=1 SV=1	RPLP2	1.79099e+07	1.67954e+07	1.96768e+07	1.75423e+07	1.94129e+07	1.9248e+07	1.78009e+07	1.78896e+07	1.78968e+07	1.65103e+07	1.62813e+07	1.65418e+07	2.60654e+07	2.93062e+07	2.35098e+07	1.42223e+07	1.64113e+07	1.5642e+07	8.56471e+06	9.46811e+06	8.86817e+06	2.2575e+07	2.22198e+07	2.21418e+07	1.22097e+07	1.18726e+07	1.33697e+07	0.351842	0.893393	-1.11933	All_2 months down vs All_baseline
P31930	Cytochrome b-c1 complex subunit 1, mitochondrial OS=Homo sapiens OX=9606 GN=UQCRC1 PE=1 SV=3	UQCRC1	6.7638e+06	6.69552e+06	6.58757e+06	4.10018e+06	4.79249e+06	4.9782e+06	3.86686e+06	3.91709e+06	3.61247e+06	7.43845e+06	7.82177e+06	7.45672e+06	8.90485e+06	9.6032e+06	9.75642e+06	3.02641e+06	3.58137e+06	3.09318e+06	2.26969e+06	2.16616e+06	2.19038e+06	9.70031e+06	9.92025e+06	1.05243e+07	2.62429e+06	2.70651e+06	2.68943e+06	0.352025	0.820947	-1.2181	All_2 months down vs All_baseline
P00156	Cytochrome b OS=Homo sapiens OX=9606 GN=MT-CYB PE=1 SV=2	MT-CYB	90536.9	74622.8	77907	137743	158711	150333	213193	214841	200764	138876	153552	138810	236379	240472	105217	30256.8	29969.6	26105	147092	147740	164809	332629	320734	331816	51547.9	43479.2	49430.3	0.352066	0.759444	-1.31675	All_2 months down vs All_baseline
Q01469	Fatty acid-binding protein 5 OS=Homo sapiens OX=9606 GN=FABP5 PE=1 SV=3	FABP5	770411	1.02636e+06	700741	6.5673e+06	4.69618e+06	4.48014e+06	6.94093e+06	6.95778e+06	6.61715e+06	383750	320853	308470	570512	679488	589784	2.45318e+06	2.21268e+06	2.40095e+06	2.09286e+06	1.25419e+06	2.11974e+06	397615	381204	366894	2.36384e+06	2.1493e+06	3.14873e+06	0.352156	0.676977	-1.47716	All_2 months down vs All_baseline
P20742	Pregnancy zone protein OS=Homo sapiens OX=9606 GN=PZP PE=1 SV=4	PZP	2.66241e+07	2.8355e+07	2.62034e+07	1.39136e+07	1.19196e+07	1.4012e+07	3.99142e+06	4.06302e+06	3.94772e+06	2.88895e+07	2.94839e+07	3.03534e+07	1.61597e+07	1.54963e+07	1.43396e+07	2.43784e+07	2.48227e+07	2.51132e+07	9.67279e+06	1.14847e+07	1.06272e+07	2.95677e+07	3.04049e+07	3.02589e+07	1.5756e+07	1.6499e+07	1.55153e+07	0.352258	1.25848	1.25848	All_2 months up vs All_baseline
P63244	Receptor of activated protein C kinase 1 OS=Homo sapiens OX=9606 GN=RACK1 PE=1 SV=3	RACK1	7.52243e+06	7.04662e+06	8.696e+06	6.50273e+06	6.94239e+06	7.46617e+06	6.30061e+06	6.30301e+06	6.03061e+06	7.38962e+06	7.88635e+06	7.43626e+06	8.20876e+06	8.17495e+06	8.44971e+06	6.46696e+06	6.26729e+06	6.30992e+06	5.06856e+06	5.1043e+06	5.07917e+06	8.43476e+06	8.89264e+06	8.77387e+06	5.45264e+06	5.60724e+06	5.568e+06	0.352947	0.936122	-1.06824	All_2 months down vs All_baseline
Q05655	Protein kinase C delta type OS=Homo sapiens OX=9606 GN=PRKCD PE=1 SV=2	PRKCD	1.49876e+06	1.56241e+06	1.44583e+06	1.90252e+06	1.41688e+06	1.10784e+06	1.64374e+06	1.71977e+06	1.62948e+06	514412	552060	532590	1.12504e+06	1.25897e+06	161264	1.19477e+06	1.24612e+06	1.27841e+06	881460	883192	965526	1.02309e+06	1.04692e+06	983412	1.23135e+06	1.33724e+06	1.24476e+06	0.353165	0.830324	-1.20435	All_2 months down vs All_baseline
O75367	Core histone macro-H2A.1 OS=Homo sapiens OX=9606 GN=H2AFY PE=1 SV=4	H2AFY	3.26538e+07	3.36501e+07	3.21391e+07	2.55295e+07	1.96227e+07	2.01279e+07	1.9024e+07	1.79697e+07	1.90861e+07	4.02927e+07	4.12413e+07	4.05906e+07	4.706e+07	4.77864e+07	4.86396e+07	1.60865e+07	1.4697e+07	1.57663e+07	9.54076e+06	9.94473e+06	1.04925e+07	4.14195e+07	4.34584e+07	4.5099e+07	1.78041e+07	1.76747e+07	1.71075e+07	0.353456	0.826045	-1.21059	All_2 months down vs All_baseline
Q71UM5	40S ribosomal protein S27-like OS=Homo sapiens OX=9606 GN=RPS27L PE=1 SV=3	RPS27L	765129	675140	858199	780918	980507	451878	432542	421037	348938	557275	586840	409575	1.17683e+06	1.04914e+06	217719	518540	557029	627261	365119	472088	66549.8	712495	674292	803968	309848	346691	463354	0.354071	0.811118	-1.23287	All_2 months down vs All_baseline
P20020	Plasma membrane calcium-transporting ATPase 1 OS=Homo sapiens OX=9606 GN=ATP2B1 PE=1 SV=4	ATP2B1	35434.1	25260.7	21248.1	14570.2	42946.1	48236	79660.8	75884.5	77202.4	93303.4	105583	102879	108132	132097	46315.4	29761.1	31018.2	28115.4	28363.3	29941.8	30717.4	43195.2	46538.9	55484.4	29316.3	33552.5	30529.6	0.354193	0.810828	-1.23331	All_2 months down vs All_baseline
Q86UE4	Protein LYRIC OS=Homo sapiens OX=9606 GN=MTDH PE=1 SV=2	MTDH	608202	647107	775474	634261	588095	647038	1.07401e+06	1.01024e+06	998705	674768	753132	845198	1.27149e+06	1.2746e+06	832205	556634	550768	542170	858824	974808	1.00923e+06	1.26296e+06	1.29108e+06	1.29756e+06	578133	623271	554094	0.354883	1.11932	1.11932	All_2 months up vs All_baseline
Q7Z4W1	L-xylulose reductase OS=Homo sapiens OX=9606 GN=DCXR PE=1 SV=2	DCXR	35099.3	29664.8	10929.8	22286.9	22244.1	23814.8	10802.8	12586.8	18296.6	18214.9	21686.5	14591.1	35082.5	36181.7	1598.75	16260.9	18342.6	12500.4	5837.02	4189.9	4334.11	42178.8	28689.6	46519.7	15850.4	14090.2	18281.4	0.354959	0.75389	-1.32645	All_2 months down vs All_baseline
Q9Y624	Junctional adhesion molecule A OS=Homo sapiens OX=9606 GN=F11R PE=1 SV=1	F11R	161333	0	168078	124721	123148	106691	162690	178842	159981	227078	197772	227354	255411	281805	54846.4	91370.7	104858	88987.9	234028	222734	234447	422119	408463	433863	194204	200903	197558	0.354998	1.2032	1.2032	All_2 months up vs All_baseline
P49589	Cysteine--tRNA ligase, cytoplasmic OS=Homo sapiens OX=9606 GN=CARS PE=1 SV=3	CARS	21746.2	39940.7	37483.4	165494	76228	232315	264269	290435	238989	0	229.057	0	32762	13081.5	74092.1	75597.5	98414.9	61651.4	36715.7	20359.5	51962.4	4733.86	264.085	12032.5	84344.6	86007.4	105023	0.355249	0.494104	-2.02387	All_2 months down vs All_baseline
P61225	Ras-related protein Rap-2b OS=Homo sapiens OX=9606 GN=RAP2B PE=1 SV=1	RAP2B	521365	395248	562223	78463	343109	383355	195210	170861	208472	451744	362564	449631	797685	811210	345875	86543.3	152991	127697	38531.9	63023.3	29356.5	633604	659492	614369	220732	224141	343131	0.355584	0.717421	-1.39388	All_2 months down vs All_baseline
Q9H0A0	RNA cytidine acetyltransferase OS=Homo sapiens OX=9606 GN=NAT10 PE=1 SV=2	NAT10	0	0	0	11270.3	2222.93	3496.33	19545.3	22633	20349.8	0	0	0	0	0	1720.61	0	0	0	8315.95	8599.6	3319.89	16623.9	26132	2864.45	1612.31	0	9506.09	0.357002	0.606638	-1.64843	All_2 months down vs All_baseline
P46459	Vesicle-fusing ATPase OS=Homo sapiens OX=9606 GN=NSF PE=1 SV=3	NSF	2.31855e+06	2.2981e+06	2.13104e+06	1.58287e+06	1.14992e+06	1.30786e+06	1.13937e+06	1.1301e+06	1.11527e+06	2.60099e+06	2.54739e+06	2.53743e+06	3.50571e+06	3.55037e+06	2.25407e+06	1.19524e+06	1.04605e+06	1.10605e+06	604154	589478	648990	2.78583e+06	2.82864e+06	2.70851e+06	925196	1.00596e+06	945762	0.357503	0.820127	-1.21932	All_2 months down vs All_baseline
P11413	Glucose-6-phosphate 1-dehydrogenase OS=Homo sapiens OX=9606 GN=G6PD PE=1 SV=4	G6PD	1.27029e+06	1.10455e+06	1.11587e+06	3.0725e+06	1.82284e+06	1.90331e+06	1.75125e+06	1.67541e+06	1.80692e+06	71346.5	38007.5	37066.4	431595	521224	595314	1.51389e+06	1.51793e+06	1.51791e+06	1.76316e+06	2.00011e+06	1.83776e+06	537292	415578	622772	1.64129e+06	1.53898e+06	1.58226e+06	0.357681	1.53453	1.53453	All_2 months up vs All_baseline
Q0VGL1	Ragulator complex protein LAMTOR4 OS=Homo sapiens OX=9606 GN=LAMTOR4 PE=1 SV=1	LAMTOR4	118151	1.45366e+06	1.34415e+06	1.66057e+06	1.03414e+06	657445	2.1268e+06	2.08722e+06	2.08489e+06	2.03564e+06	2.03737e+06	1.89465e+06	2.70076e+06	2.86296e+06	4.53849e+06	888902	1.02453e+06	1.16467e+06	1.62539e+06	1.25848e+06	1.27451e+06	2.08272e+06	2.16246e+06	2.2382e+06	1.13679e+06	1.11956e+06	1.10966e+06	0.358242	1.2673	1.2673	All_2 months up vs All_baseline
P07954	Fumarate hydratase, mitochondrial OS=Homo sapiens OX=9606 GN=FH PE=1 SV=3	FH	1.84153e+06	1.92718e+06	3.2149e+06	1.51744e+06	2.31131e+06	2.15227e+06	2.26494e+06	2.26605e+06	2.31049e+06	3.91678e+06	4.09031e+06	4.04303e+06	4.66268e+06	4.72687e+06	4.41497e+06	1.72988e+06	1.73163e+06	1.80644e+06	1.41655e+06	1.5449e+06	1.51175e+06	3.56013e+06	2.9907e+06	3.15278e+06	993647	1.51015e+06	999584	0.359724	0.846884	-1.1808	All_2 months down vs All_baseline
P17050	Alpha-N-acetylgalactosaminidase OS=Homo sapiens OX=9606 GN=NAGA PE=1 SV=2	NAGA	1.16588e+06	1.18952e+06	1.00576e+06	868724	677102	744531	1.07635e+06	1.06614e+06	1.08487e+06	1.22144e+06	1.24255e+06	1.26524e+06	2.06225e+06	2.15821e+06	1.98741e+06	439162	463438	483417	470815	483478	477074	1.34377e+06	1.24552e+06	1.43967e+06	753081	802897	897746	0.360184	0.842883	-1.1864	All_2 months down vs All_baseline
P52594	Arf-GAP domain and FG repeat-containing protein 1 OS=Homo sapiens OX=9606 GN=AGFG1 PE=1 SV=2	AGFG1	541850	563126	380799	838621	621121	711494	751672	735136	701367	212507	243273	225033	374894	416952	260557	466900	444230	440601	409346	454434	425077	352815	357826	357309	596588	631192	589402	0.360536	0.872185	-1.14655	All_2 months down vs All_baseline
Q8TCJ2	Dolichyl-diphosphooligosaccharide--protein glycosyltransferase subunit STT3B OS=Homo sapiens OX=9606 GN=STT3B PE=1 SV=1	STT3B	1.23984e+06	1.37505e+06	1.32265e+06	785154	702970	879381	556012	557865	580823	841115	922697	922386	1.30935e+06	1.37525e+06	1.28673e+06	642191	686003	702510	345030	393066	323334	1.14212e+06	1.28276e+06	1.18197e+06	528300	520478	534567	0.362965	0.853255	-1.17198	All_2 months down vs All_baseline
P16284	Platelet endothelial cell adhesion molecule OS=Homo sapiens OX=9606 GN=PECAM1 PE=1 SV=2	PECAM1	1.10939e+06	1.05737e+06	1.27901e+06	1.1429e+06	880132	954690	1.30021e+06	1.2792e+06	1.24096e+06	1.16998e+06	1.21225e+06	1.1203e+06	1.73275e+06	1.87834e+06	1.8229e+06	670685	649373	647081	645437	673412	672574	1.7208e+06	1.70643e+06	1.68543e+06	693167	746380	765782	0.363718	0.87613	-1.14138	All_2 months down vs All_baseline
O94973	AP-2 complex subunit alpha-2 OS=Homo sapiens OX=9606 GN=AP2A2 PE=1 SV=2	AP2A2	169715	193232	148292	222203	204204	210437	51423.7	79827.5	49232.3	74862.6	78198.4	72406.1	138405	114153	152204	161703	172160	150240	57540.3	59742.1	49418.6	377692	231144	380982	122970	157633	120390	0.364065	1.23463	1.23463	All_2 months up vs All_baseline
Q9BS26	Endoplasmic reticulum resident protein 44 OS=Homo sapiens OX=9606 GN=ERP44 PE=1 SV=1	ERP44	2.30592e+06	2.98693e+06	2.38784e+06	2.08769e+06	1.64771e+06	1.50052e+06	1.41519e+06	1.44458e+06	1.40136e+06	1.99326e+06	2.08338e+06	2.03401e+06	2.6309e+06	2.79666e+06	1.02214e+06	1.7297e+06	1.65755e+06	1.73384e+06	1.61211e+06	1.65793e+06	1.66168e+06	4.92429e+06	4.22157e+06	4.90785e+06	1.80294e+06	1.91091e+06	1.81146e+06	0.364139	1.14522	1.14522	All_2 months up vs All_baseline
Q9H4A4	Aminopeptidase B OS=Homo sapiens OX=9606 GN=RNPEP PE=1 SV=2	RNPEP	507797	540745	659853	1.24859e+06	1.29879e+06	1.40545e+06	1.29924e+06	1.30266e+06	1.36026e+06	182615	168764	179143	320799	284052	559022	876278	877285	914350	712110	735924	718926	172278	188198	232626	625215	706835	650500	0.364228	0.772211	-1.29498	All_2 months down vs All_baseline
P14927	Cytochrome b-c1 complex subunit 7 OS=Homo sapiens OX=9606 GN=UQCRB PE=1 SV=2	UQCRB	3.28599e+06	3.34415e+06	3.71883e+06	2.21677e+06	2.00188e+06	2.14449e+06	2.06795e+06	2.00416e+06	1.95305e+06	4.17504e+06	4.20111e+06	4.1765e+06	5.50171e+06	5.74434e+06	3.93025e+06	1.65196e+06	1.63613e+06	1.80463e+06	957935	1.03045e+06	1.05359e+06	5.15513e+06	5.39634e+06	5.17619e+06	1.32993e+06	1.41388e+06	1.38102e+06	0.366147	0.815156	-1.22676	All_2 months down vs All_baseline
Q96DE0	U8 snoRNA-decapping enzyme OS=Homo sapiens OX=9606 GN=NUDT16 PE=1 SV=2	NUDT16	152616	152484	103144	353104	409610	420154	352994	323251	323803	34253.9	35118.3	32739.6	47225.7	31132.5	28168.4	210711	228758	221075	145825	137637	131778	99951.8	123454	86131.3	230651	149402	196713	0.366164	0.737474	-1.35598	All_2 months down vs All_baseline
P22695	Cytochrome b-c1 complex subunit 2, mitochondrial OS=Homo sapiens OX=9606 GN=UQCRC2 PE=1 SV=3	UQCRC2	3.77912e+06	3.97787e+06	4.02033e+06	4.07129e+06	3.24791e+06	3.24492e+06	3.46192e+06	3.51883e+06	3.61523e+06	4.81789e+06	5.08565e+06	4.86385e+06	6.25993e+06	6.73171e+06	8.3575e+06	2.04878e+06	2.047e+06	2.17719e+06	2.0513e+06	2.02129e+06	2.08629e+06	6.74095e+06	6.87498e+06	7.05053e+06	1.72821e+06	2.01637e+06	1.94842e+06	0.367257	0.841141	-1.18886	All_2 months down vs All_baseline
O60879	Protein diaphanous homolog 2 OS=Homo sapiens OX=9606 GN=DIAPH2 PE=1 SV=1	DIAPH2	159413	49753.4	96180.1	58555.7	157715	207940	260902	267063	262656	9513.22	22376.8	8414.82	42395.2	27418.3	5145.15	69096.3	49860.4	64434.5	120003	126722	134003	52101.2	53175.7	14651.1	101636	100193	67478.3	0.367605	0.684005	-1.46198	All_2 months down vs All_baseline
P02766	Transthyretin OS=Homo sapiens OX=9606 GN=TTR PE=1 SV=1	TTR	3.41689e+06	3.58045e+06	3.12653e+06	792178	2.82668e+06	3.54766e+06	2.14422e+06	2.14234e+06	2.18591e+06	4.03188e+06	4.0974e+06	3.84855e+06	4.82556e+06	4.91772e+06	1.11148e+06	3.89355e+06	3.87603e+06	4.52151e+06	2.38935e+06	2.48703e+06	2.44867e+06	3.4171e+06	3.79001e+06	3.88975e+06	2.93988e+06	3.11943e+06	3.06565e+06	0.368468	1.1587	1.1587	All_2 months up vs All_baseline
P62136	Serine/threonine-protein phosphatase PP1-alpha catalytic subunit OS=Homo sapiens OX=9606 GN=PPP1CA PE=1 SV=1	PPP1CA	778385	778075	489440	517491	661785	749563	795265	774419	708410	456415	448452	492966	630975	694930	981066	511597	479679	540889	639832	628543	654104	603316	478983	731135	970972	1.06904e+06	937540	0.368881	1.0937	1.0937	All_2 months up vs All_baseline
Q02750	Dual specificity mitogen-activated protein kinase kinase 1 OS=Homo sapiens OX=9606 GN=MAP2K1 PE=1 SV=2	MAP2K1	212891	137465	232268	296613	599361	545426	502804	463028	430703	80845.2	102750	106231	118400	169017	161212	219588	290962	227693	210360	253127	192681	135848	110477	121317	363094	288988	463856	0.369273	0.815688	-1.22596	All_2 months down vs All_baseline
O60884	DnaJ homolog subfamily A member 2 OS=Homo sapiens OX=9606 GN=DNAJA2 PE=1 SV=1	DNAJA2	532221	368648	524607	695054	628048	560076	841031	851850	838565	216235	246101	221281	574597	551554	218664	433577	432391	449790	394582	409766	413043	407480	446414	305602	478250	538887	469394	0.369616	0.871756	-1.14711	All_2 months down vs All_baseline
Q9UBL3	Set1/Ash2 histone methyltransferase complex subunit ASH2 OS=Homo sapiens OX=9606 GN=ASH2L PE=1 SV=1	ASH2L	24024.7	199380	26976.3	126693	156676	197651	303506	372432	359718	168792	159300	182804	229814	217330	64345	81894.1	103226	86781.1	187571	186216	186933	50047.2	6780.33	93225.5	337691	27993.7	387875	0.370239	0.707366	-1.4137	All_2 months down vs All_baseline
O75592	E3 ubiquitin-protein ligase MYCBP2 OS=Homo sapiens OX=9606 GN=MYCBP2 PE=1 SV=4	MYCBP2	81290.7	59728.3	58214.8	803.932	67978	43643.1	35858.2	11037.6	15487.4	6399.72	9843.3	0	9572.67	10361.1	0	13690.6	23466.2	6883.68	0	0	0	42180.3	54193.6	34632.7	4162.17	5810.25	3824.43	0.370343	0.629671	-1.58813	All_2 months down vs All_baseline
P25398	40S ribosomal protein S12 OS=Homo sapiens OX=9606 GN=RPS12 PE=1 SV=3	RPS12	9.09838e+06	9.69161e+06	8.55103e+06	7.30057e+06	5.30387e+06	5.91762e+06	6.31942e+06	6.52734e+06	6.91608e+06	7.02762e+06	7.44155e+06	7.10285e+06	9.41726e+06	9.54346e+06	1.13309e+07	5.37975e+06	5.44449e+06	5.6748e+06	3.44206e+06	3.48603e+06	3.40014e+06	1.01342e+07	1.05281e+07	1.05173e+07	5.21566e+06	5.10115e+06	5.15333e+06	0.370611	0.884166	-1.13101	All_2 months down vs All_baseline
Q9UNF0	Protein kinase C and casein kinase substrate in neurons protein 2 OS=Homo sapiens OX=9606 GN=PACSIN2 PE=1 SV=2	PACSIN2	522867	470657	564499	646484	693638	574281	764038	686749	709616	172662	153657	140692	289626	294659	894389	350058	389800	415224	463385	456104	479377	220755	270955	243999	314952	407910	368053	0.37205	0.839445	-1.19126	All_2 months down vs All_baseline
Q14643	Inositol 1,4,5-trisphosphate receptor type 1 OS=Homo sapiens OX=9606 GN=ITPR1 PE=1 SV=3	ITPR1	72268.2	72126.2	62216.9	49475.6	32318	45399.9	25011.1	3523.8	22494.7	125552	97302.5	85004.4	68610.8	103657	127179	49527.3	32954.2	39774	0	0	0	106140	3340.45	124359	3342.5	3753.25	5321.27	0.372464	0.625193	-1.59951	All_2 months down vs All_baseline
Q99714	3-hydroxyacyl-CoA dehydrogenase type-2 OS=Homo sapiens OX=9606 GN=HSD17B10 PE=1 SV=3	HSD17B10	5.4034e+06	5.72145e+06	5.37836e+06	5.21945e+06	3.40582e+06	3.53349e+06	2.74626e+06	2.69128e+06	2.64659e+06	6.48441e+06	6.60595e+06	6.73031e+06	6.96414e+06	7.33264e+06	8.70458e+06	3.52611e+06	3.22378e+06	3.26386e+06	1.40398e+06	1.47414e+06	1.43313e+06	6.55838e+06	6.80486e+06	6.91736e+06	2.60451e+06	2.83575e+06	2.72185e+06	0.372586	0.827896	-1.20788	All_2 months down vs All_baseline
[truncated: 1,387 more rows]

## Sheet: 6 months vs baseline
Accession	Description	Gene_Names	2003_baseline-a	2003_baseline-b	2003_baseline-c	2005_baseline-a	2005_baseline-b	2005_baseline-c	2001_baseline-a	2001_baseline-b	2001_baseline-c	2004_baseline-a	2004_baseline-b	2004_baseline-c	2003_6 months-a	2003_6 months-b	2003_6 months-c	2005_6 months-a	2005_6 months-b	2005_6 months-c	2001_6 months-a	2001_6 months-b	2001_6 months-c	2004_6 months-a	2004_6 months-b	2004_6 months-c	p-value(All_6 months vs. All_baseline)	Ratio(All_6 months vs. All_baseline)	Fold-Change(All_6 months vs. All_baseline)	Fold-Change (Description)
[truncated: 2,571 more rows]
