# Supplementary material for: Monocyte biomarkers define sargramostim treatment outcomes for Parkinson's disease
Source: Clin Transl Med. 2022 Jul 8;12(7):e958. doi: 10.1002/ctm2.958 (PMC9270000; doi:10.1002/ctm2.958)
Supplement: Supplementary file 3 — Supporting Information [file CTM2-12-e958-s013.xlsx]

## Sheet: 2 months_Sig Proteins_FDR
Probeset ID	p-value(All_2 months vs. All_baseline)	Ratio(All_2 months vs. All_baseline)	Fold-Change(All_2 months vs. All_baseline)	Fold-Change(All_2 months vs. All_baseline) (Description)
XPOT	0.000502983	0.000156595	-6385.88	All_2 months down vs All_baseline
TPSB2	4.42198e-06	0.0830025	-12.0478	All_2 months down vs All_baseline
FAM107B	0.000174178	0.140326	-7.12628	All_2 months down vs All_baseline
G3BP2	0.000103998	0.202146	-4.94691	All_2 months down vs All_baseline
CD9	8.59084e-06	0.230442	-4.33949	All_2 months down vs All_baseline
MCM5	5.07944e-05	0.252719	-3.95696	All_2 months down vs All_baseline
CACYBP	0.000323469	0.273348	-3.65834	All_2 months down vs All_baseline
FN3KRP	0.000441267	0.283147	-3.53173	All_2 months down vs All_baseline
EIF5B	5.08915e-05	0.394139	-2.53717	All_2 months down vs All_baseline
HMOX1	3.47116e-08	0.400802	-2.49499	All_2 months down vs All_baseline
GET3	2.41329e-05	0.436627	-2.29028	All_2 months down vs All_baseline
LRRK2	8.5441e-06	0.475399	-2.1035	All_2 months down vs All_baseline
IGKC	0.000367887	0.488303	-2.04791	All_2 months down vs All_baseline
TLR8	3.09138e-06	0.50283	-1.98875	All_2 months down vs All_baseline
SOD2	4.07102e-06	0.550541	-1.81639	All_2 months down vs All_baseline
NUDT21	0.000333995	0.592547	-1.68763	All_2 months down vs All_baseline
WASHC3	0.000390172	0.615756	-1.62402	All_2 months down vs All_baseline
FNBP1	0.000287028	0.666511	-1.50035	All_2 months down vs All_baseline
CR1	0.000177385	1.57118	1.57118	All_2 months up vs All_baseline
RETN	0.00018292	2.02866	2.02866	All_2 months up vs All_baseline
GNAQ	0.000195916	2.39124	2.39124	All_2 months up vs All_baseline
SLC44A1	4.56306e-07	5.56542	5.56542	All_2 months up vs All_baseline
STEAP4	9.39297e-09	13.7256	13.7256	All_2 months up vs All_baseline
MRC1	8.56041e-16	41.9212	41.9212	All_2 months up vs All_baseline
GGT5	6.67623e-10	642.436	642.436	All_2 months up vs All_baseline

## Sheet: 6 months_Sig Proteins_FDR
Gene_names	p-value(All_6 months vs. All_baseline)	Ratio(All_6 months vs. All_baseline)	Fold-Change(All_6 months vs. All_baseline)	Fold-Change(All_6 months vs. All_baseline) (Description)
NDUFS6	0.00166067	0.0341128	-29.3145	All_6 months down vs All_baseline
STRIP1	0.00179259	0.0424289	-23.5688	All_6 months down vs All_baseline
NUP43	0.00248401	0.061291	-16.3156	All_6 months down vs All_baseline
RRP12	0.000417462	0.108316	-9.23225	All_6 months down vs All_baseline
PHF5A	0.00230798	0.15066	-6.63745	All_6 months down vs All_baseline
TPSB2	3.4992e-05	0.172032	-5.81289	All_6 months down vs All_baseline
CHMP6	0.00149179	0.215374	-4.64308	All_6 months down vs All_baseline
RPL29	0.0095252	0.231271	-4.32394	All_6 months down vs All_baseline
VCAN	7.95517e-06	0.231648	-4.31689	All_6 months down vs All_baseline
SYPL1	0.00261069	0.264223	-3.78468	All_6 months down vs All_baseline
BCKDHB	0.00367272	0.279577	-3.57683	All_6 months down vs All_baseline
CFD	8.20729e-06	0.280082	-3.57038	All_6 months down vs All_baseline
MECP2	0.000267011	0.31967	-3.12822	All_6 months down vs All_baseline
HMOX1	9.58099e-12	0.326045	-3.06706	All_6 months down vs All_baseline
CCNY	0.000235973	0.348179	-2.87209	All_6 months down vs All_baseline
KRTCAP2	0.00590578	0.348955	-2.8657	All_6 months down vs All_baseline
ALDH1A1	0.000385943	0.357857	-2.79441	All_6 months down vs All_baseline
CLPB	0.00281375	0.363582	-2.75041	All_6 months down vs All_baseline
PARP1	1.481e-09	0.364007	-2.7472	All_6 months down vs All_baseline
TLR8	1.6554e-06	0.384972	-2.59759	All_6 months down vs All_baseline
FAF2	0.00267058	0.388417	-2.57455	All_6 months down vs All_baseline
CD9	6.81748e-06	0.402742	-2.48298	All_6 months down vs All_baseline
TGFBI	0.000134472	0.407724	-2.45264	All_6 months down vs All_baseline
CHERP	6.70737e-05	0.414729	-2.41121	All_6 months down vs All_baseline
PHIP	0.00176761	0.419223	-2.38537	All_6 months down vs All_baseline
CRYZ	0.00601033	0.425313	-2.35121	All_6 months down vs All_baseline
DNAJC11	5.67262e-05	0.441428	-2.26538	All_6 months down vs All_baseline
DDIT4L	0.00516388	0.445011	-2.24714	All_6 months down vs All_baseline
TMED7	0.000491721	0.445932	-2.24249	All_6 months down vs All_baseline
ABHD10	0.000414684	0.448972	-2.22731	All_6 months down vs All_baseline
MPEG1	2.65174e-06	0.449481	-2.22479	All_6 months down vs All_baseline
PDPR	0.00226222	0.454921	-2.19818	All_6 months down vs All_baseline
CAST	0.00281919	0.469248	-2.13107	All_6 months down vs All_baseline
ATP2B1	2.5543e-06	0.471534	-2.12074	All_6 months down vs All_baseline
CD14	1.36802e-11	0.477233	-2.09541	All_6 months down vs All_baseline
RFC2	0.00755903	0.482056	-2.07445	All_6 months down vs All_baseline
SOD2	3.24659e-14	0.48436	-2.06458	All_6 months down vs All_baseline
SMARCE1	6.21595e-09	0.48613	-2.05706	All_6 months down vs All_baseline
NDUFB4	0.00112534	0.501609	-1.99358	All_6 months down vs All_baseline
EMC3	1.74504e-05	0.508035	-1.96837	All_6 months down vs All_baseline
ATP5ME	2.88179e-06	0.516319	-1.93679	All_6 months down vs All_baseline
PPIF	2.20104e-06	0.520111	-1.92267	All_6 months down vs All_baseline
CTSS	7.05449e-08	0.523359	-1.91073	All_6 months down vs All_baseline
NDUFA2	2.52454e-05	0.525888	-1.90154	All_6 months down vs All_baseline
NDUFS2	0.000134016	0.534648	-1.87039	All_6 months down vs All_baseline
CD48	0.000259781	0.53548	-1.86748	All_6 months down vs All_baseline
SNRNP40	0.00163406	0.538328	-1.8576	All_6 months down vs All_baseline
ATP5F1D	1.06492e-05	0.538712	-1.85628	All_6 months down vs All_baseline
KRT1	8.0731e-06	0.539692	-1.85291	All_6 months down vs All_baseline
HIST1H3A	0.00609129	0.542307	-1.84397	All_6 months down vs All_baseline
COX7C	8.19736e-07	0.543818	-1.83885	All_6 months down vs All_baseline
NDUFS3	3.02502e-07	0.544977	-1.83494	All_6 months down vs All_baseline
MRPL40	0.00095943	0.548156	-1.8243	All_6 months down vs All_baseline
LILRB2	1.25259e-05	0.549676	-1.81925	All_6 months down vs All_baseline
PLD3	0.000523202	0.551761	-1.81238	All_6 months down vs All_baseline
LILRB1	4.14084e-06	0.554158	-1.80454	All_6 months down vs All_baseline
KRT10	0.00312694	0.560702	-1.78348	All_6 months down vs All_baseline
ADA2	5.89374e-06	0.560953	-1.78268	All_6 months down vs All_baseline
TRAF3IP3	0.00737369	0.561786	-1.78004	All_6 months down vs All_baseline
AFG3L2	1.3333e-06	0.562671	-1.77724	All_6 months down vs All_baseline
ALDH2	3.87617e-05	0.568193	-1.75996	All_6 months down vs All_baseline
SF3B4	3.54142e-08	0.5684	-1.75932	All_6 months down vs All_baseline
GLYR1	0.00718383	0.570313	-1.75342	All_6 months down vs All_baseline
GLUD1	0.00018857	0.573688	-1.74311	All_6 months down vs All_baseline
COX5B	7.78879e-09	0.575956	-1.73624	All_6 months down vs All_baseline
DLST	2.51289e-06	0.576308	-1.73518	All_6 months down vs All_baseline
ATP5PF	6.23536e-06	0.581801	-1.7188	All_6 months down vs All_baseline
GNS	2.52211e-10	0.582978	-1.71533	All_6 months down vs All_baseline
NAGA	2.33746e-08	0.583405	-1.71407	All_6 months down vs All_baseline
ECHS1	0.000582032	0.584965	-1.7095	All_6 months down vs All_baseline
LRRK2	0.000937868	0.586634	-1.70464	All_6 months down vs All_baseline
TMPO	1.04177e-07	0.589374	-1.69672	All_6 months down vs All_baseline
PLAUR	0.000116364	0.591198	-1.69148	All_6 months down vs All_baseline
RPS27L	1.70643e-05	0.593054	-1.68619	All_6 months down vs All_baseline
KRT2	0.00129233	0.595031	-1.68058	All_6 months down vs All_baseline
STX11	8.05068e-06	0.597746	-1.67295	All_6 months down vs All_baseline
LMNB2	2.55756e-07	0.598103	-1.67195	All_6 months down vs All_baseline
TXNRD2	9.96323e-05	0.598853	-1.66986	All_6 months down vs All_baseline
TMEM109	4.00215e-05	0.600846	-1.66432	All_6 months down vs All_baseline
KRT9	0.00636991	0.602608	-1.65945	All_6 months down vs All_baseline
TLR2	1.05865e-06	0.602623	-1.65941	All_6 months down vs All_baseline
SRPRB	3.28556e-05	0.603718	-1.6564	All_6 months down vs All_baseline
ACADM	0.00112828	0.604583	-1.65403	All_6 months down vs All_baseline
PNN	0.000221232	0.604738	-1.65361	All_6 months down vs All_baseline
HSD17B10	7.79058e-05	0.604809	-1.65341	All_6 months down vs All_baseline
PDHB	9.10138e-05	0.608515	-1.64334	All_6 months down vs All_baseline
GIMAP1	9.20507e-05	0.608945	-1.64218	All_6 months down vs All_baseline
SRSF1	4.47901e-09	0.609991	-1.63937	All_6 months down vs All_baseline
ATP5PB	1.96178e-06	0.61041	-1.63824	All_6 months down vs All_baseline
TXN2	3.84043e-05	0.611621	-1.635	All_6 months down vs All_baseline
MCM5	0.00884719	0.612109	-1.63369	All_6 months down vs All_baseline
ACTL6A	9.55523e-06	0.613147	-1.63093	All_6 months down vs All_baseline
HVCN1	1.6328e-05	0.613798	-1.6292	All_6 months down vs All_baseline
NNT	0.0010769	0.614089	-1.62843	All_6 months down vs All_baseline
LRPPRC	3.84809e-05	0.614505	-1.62733	All_6 months down vs All_baseline
ITGAX	0.00100427	0.615611	-1.6244	All_6 months down vs All_baseline
CHCHD3	1.53696e-06	0.615772	-1.62398	All_6 months down vs All_baseline
PRSS3	5.69378e-05	0.616645	-1.62168	All_6 months down vs All_baseline
NOP58	1.25112e-06	0.617693	-1.61893	All_6 months down vs All_baseline
SLC25A5	0.000227491	0.619463	-1.6143	All_6 months down vs All_baseline
TOP1	8.74168e-05	0.620653	-1.61121	All_6 months down vs All_baseline
GIMAP5	0.000487749	0.621117	-1.61	All_6 months down vs All_baseline
SHMT2	7.97452e-05	0.621678	-1.60855	All_6 months down vs All_baseline
TST	2.34593e-05	0.622822	-1.6056	All_6 months down vs All_baseline
PMPCB	1.11014e-06	0.623227	-1.60455	All_6 months down vs All_baseline
ANXA5	6.411e-08	0.623429	-1.60403	All_6 months down vs All_baseline
HADH	0.000612321	0.624168	-1.60213	All_6 months down vs All_baseline
FAHD1	0.000514794	0.62586	-1.5978	All_6 months down vs All_baseline
SUCLG1	0.000125218	0.628432	-1.59126	All_6 months down vs All_baseline
METTL7A	0.000217687	0.629215	-1.58928	All_6 months down vs All_baseline
IDH2	0.000583007	0.630205	-1.58678	All_6 months down vs All_baseline
ETFB	0.000540341	0.63022	-1.58675	All_6 months down vs All_baseline
FH	0.000295984	0.630501	-1.58604	All_6 months down vs All_baseline
CTSD	4.35264e-07	0.631547	-1.58341	All_6 months down vs All_baseline
PPBP	9.29636e-12	0.63213	-1.58195	All_6 months down vs All_baseline
ATP5PO	0.000143752	0.635741	-1.57297	All_6 months down vs All_baseline
ACAT1	0.000140445	0.636601	-1.57084	All_6 months down vs All_baseline
TMPO	1.0681e-07	0.637902	-1.56764	All_6 months down vs All_baseline
H1FX	1.02892e-06	0.637934	-1.56756	All_6 months down vs All_baseline
GET3	1.28023e-07	0.639413	-1.56393	All_6 months down vs All_baseline
SDHA	1.70538e-08	0.63966	-1.56333	All_6 months down vs All_baseline
GOT2	0.000787505	0.640637	-1.56095	All_6 months down vs All_baseline
HSPE1	2.85084e-06	0.640969	-1.56014	All_6 months down vs All_baseline
PRSS1	0.00546018	0.642492	-1.55644	All_6 months down vs All_baseline
TUFM	0.00729587	0.643575	-1.55382	All_6 months down vs All_baseline
HP1BP3	0.000131519	0.644837	-1.55078	All_6 months down vs All_baseline
IDH3B	0.000701832	0.64532	-1.54962	All_6 months down vs All_baseline
IDH3G	0.000186353	0.647437	-1.54455	All_6 months down vs All_baseline
PF4	8.53174e-06	0.648637	-1.54169	All_6 months down vs All_baseline
SRSF9	7.60482e-09	0.649644	-1.53931	All_6 months down vs All_baseline
SMARCA5	8.66923e-05	0.649943	-1.5386	All_6 months down vs All_baseline
MTCH2	7.24529e-06	0.650385	-1.53755	All_6 months down vs All_baseline
HIST1H1B	0.00143725	0.650587	-1.53707	All_6 months down vs All_baseline
LRRC25	2.06664e-07	0.651006	-1.53609	All_6 months down vs All_baseline
GCDH	0.00562953	0.651015	-1.53606	All_6 months down vs All_baseline
NDUFS7	8.02076e-06	0.651675	-1.53451	All_6 months down vs All_baseline
TMED9	5.00148e-05	0.652042	-1.53364	All_6 months down vs All_baseline
THOC2	0.00654441	0.652347	-1.53293	All_6 months down vs All_baseline
PCK2	9.00074e-05	0.653423	-1.5304	All_6 months down vs All_baseline
SRSF6	7.76693e-08	0.654698	-1.52742	All_6 months down vs All_baseline
RPL23	4.50725e-05	0.655886	-1.52466	All_6 months down vs All_baseline
ACSS1	8.83115e-05	0.656155	-1.52403	All_6 months down vs All_baseline
TOMM22	0.0010125	0.65793	-1.51992	All_6 months down vs All_baseline
TIMM13	1.00043e-05	0.65848	-1.51865	All_6 months down vs All_baseline
VDAC1	0.00107855	0.658609	-1.51835	All_6 months down vs All_baseline
RAB37	0.000425254	0.658632	-1.5183	All_6 months down vs All_baseline
MRPL43	0.00120984	0.659051	-1.51733	All_6 months down vs All_baseline
HDHD5	4.46111e-07	0.659428	-1.51647	All_6 months down vs All_baseline
ATP5MD	1.07294e-05	0.660345	-1.51436	All_6 months down vs All_baseline
ITGAL	0.000129584	0.661463	-1.5118	All_6 months down vs All_baseline
SUPT16H	9.14163e-06	0.662441	-1.50957	All_6 months down vs All_baseline
RFLNB	0.00742529	0.662755	-1.50885	All_6 months down vs All_baseline
MBD2	1.32367e-05	0.663044	-1.5082	All_6 months down vs All_baseline
M6PR	6.84791e-06	0.663952	-1.50613	All_6 months down vs All_baseline
CSTF2T	0.00092199	0.664201	-1.50557	All_6 months down vs All_baseline
SRSF5	6.09428e-07	0.665274	-1.50314	All_6 months down vs All_baseline
PREB	0.00757473	0.665381	-1.5029	All_6 months down vs All_baseline
ADSL	0.00356735	1.51135	1.51135	All_6 months up vs All_baseline
ACAP1	0.00820302	1.55047	1.55047	All_6 months up vs All_baseline
CD44	0.00891465	1.56115	1.56115	All_6 months up vs All_baseline
ZC3HAV1	0.00814852	1.56477	1.56477	All_6 months up vs All_baseline
TBC1D2	0.00525016	1.58781	1.58781	All_6 months up vs All_baseline
PGAM1	0.00716003	1.65545	1.65545	All_6 months up vs All_baseline
PRRC1	0.00127618	1.67403	1.67403	All_6 months up vs All_baseline
CXorf38	0.00318961	1.67614	1.67614	All_6 months up vs All_baseline
VASP	0.00513469	1.6804	1.6804	All_6 months up vs All_baseline
PNPLA6	0.00358307	1.7043	1.7043	All_6 months up vs All_baseline
COMMD9	0.00525567	1.70993	1.70993	All_6 months up vs All_baseline
ATIC	0.00214245	1.71568	1.71568	All_6 months up vs All_baseline
S100A8	0.00700172	1.7217	1.7217	All_6 months up vs All_baseline
MAP2K1	0.0015252	1.73121	1.73121	All_6 months up vs All_baseline
RAB31	2.48902e-06	1.76727	1.76727	All_6 months up vs All_baseline
CYFIP2	0.00897385	1.77645	1.77645	All_6 months up vs All_baseline
SEC24D	0.00333517	1.7829	1.7829	All_6 months up vs All_baseline
POR	0.00893791	1.78955	1.78955	All_6 months up vs All_baseline
GNAQ	5.48157e-06	1.80935	1.80935	All_6 months up vs All_baseline
CTSG	0.00015439	1.82267	1.82267	All_6 months up vs All_baseline
PTAFR	0.00251381	1.82907	1.82907	All_6 months up vs All_baseline
CR1	3.68393e-06	1.8437	1.8437	All_6 months up vs All_baseline
S100A9	0.00202049	1.85333	1.85333	All_6 months up vs All_baseline
ADK	0.00713343	1.86124	1.86124	All_6 months up vs All_baseline
SULT1A3	0.00705615	1.86127	1.86127	All_6 months up vs All_baseline
EIF2AK2	0.00292622	1.87691	1.87691	All_6 months up vs All_baseline
SEMA4A	9.6624e-08	1.90545	1.90545	All_6 months up vs All_baseline
PRTN3	8.27107e-05	1.91657	1.91657	All_6 months up vs All_baseline
MIF	0.00842487	1.927	1.927	All_6 months up vs All_baseline
SULT1A1	0.0065243	1.92793	1.92793	All_6 months up vs All_baseline
SLC2A3	8.72596e-05	1.94087	1.94087	All_6 months up vs All_baseline
CHMP2A	0.00180638	1.95133	1.95133	All_6 months up vs All_baseline
SNAP23	0.00455294	1.97566	1.97566	All_6 months up vs All_baseline
DTX3L	0.00497916	1.99538	1.99538	All_6 months up vs All_baseline
ACTN1	0.0083965	2.00432	2.00432	All_6 months up vs All_baseline
PGD	0.000453044	2.09689	2.09689	All_6 months up vs All_baseline
NCF4	0.00610161	2.1395	2.1395	All_6 months up vs All_baseline
RASEF	2.8424e-05	2.15263	2.15263	All_6 months up vs All_baseline
DST	0.00724763	2.16278	2.16278	All_6 months up vs All_baseline
NIBAN2	0.00770653	2.22977	2.22977	All_6 months up vs All_baseline
NDRG1	0.000612057	2.2531	2.2531	All_6 months up vs All_baseline
UGP2	0.00404877	2.34073	2.34073	All_6 months up vs All_baseline
SERPINB1	0.00345052	2.35491	2.35491	All_6 months up vs All_baseline
TPT1	0.000591656	2.36753	2.36753	All_6 months up vs All_baseline
EML4	0.000878126	2.36768	2.36768	All_6 months up vs All_baseline
NIBAN1	0.00158964	2.45181	2.45181	All_6 months up vs All_baseline
G6PD	0.00927257	2.47781	2.47781	All_6 months up vs All_baseline
NOMO3	7.89092e-05	2.5056	2.5056	All_6 months up vs All_baseline
TUBA1C	0.00043797	2.53142	2.53142	All_6 months up vs All_baseline
PAFAH1B2	0.00726338	2.55439	2.55439	All_6 months up vs All_baseline
RASA2	0.00817532	2.63673	2.63673	All_6 months up vs All_baseline
PLEC	0.00240559	2.86288	2.86288	All_6 months up vs All_baseline
FAM118B	0.00148091	2.91642	2.91642	All_6 months up vs All_baseline
GIGYF2	0.000522954	2.92721	2.92721	All_6 months up vs All_baseline
CUL5	0.0091463	2.9813	2.9813	All_6 months up vs All_baseline
SMC4	0.00373436	3.03732	3.03732	All_6 months up vs All_baseline
NCAPG	0.000618578	3.12542	3.12542	All_6 months up vs All_baseline
UMPS	0.000761916	3.14445	3.14445	All_6 months up vs All_baseline
HSPBP1	0.00414181	3.16339	3.16339	All_6 months up vs All_baseline
GOT1	0.00211274	3.19942	3.19942	All_6 months up vs All_baseline
DGKG	0.0044245	3.23546	3.23546	All_6 months up vs All_baseline
GABARAPL2	0.00957056	3.24316	3.24316	All_6 months up vs All_baseline
VSTM1	0.00100124	3.24861	3.24861	All_6 months up vs All_baseline
CYB5R4	0.00223798	3.26831	3.26831	All_6 months up vs All_baseline
S100P	0.000578796	3.29454	3.29454	All_6 months up vs All_baseline
SERPINB10	0.000480802	3.34496	3.34496	All_6 months up vs All_baseline
ANXA3	0.00205936	3.43028	3.43028	All_6 months up vs All_baseline
TPK1	0.00312557	3.66129	3.66129	All_6 months up vs All_baseline
RETN	4.92434e-06	4.09886	4.09886	All_6 months up vs All_baseline
ANKRD22	3.46491e-08	4.11379	4.11379	All_6 months up vs All_baseline
ANKRD13D	0.000205585	4.17503	4.17503	All_6 months up vs All_baseline
GMPPB	0.00679132	4.20906	4.20906	All_6 months up vs All_baseline
MLKL	0.000270214	4.33622	4.33622	All_6 months up vs All_baseline
ARMT1	0.00196725	4.51204	4.51204	All_6 months up vs All_baseline
MAP1LC3B2	0.00705406	4.52413	4.52413	All_6 months up vs All_baseline
UBE2D1	0.0032845	4.58221	4.58221	All_6 months up vs All_baseline
TIGAR	0.00681196	4.82832	4.82832	All_6 months up vs All_baseline
PSTPIP2	0.000345465	5.01675	5.01675	All_6 months up vs All_baseline
SLC44A1	7.53022e-09	5.05212	5.05212	All_6 months up vs All_baseline
MMP9	0.0018553	5.26688	5.26688	All_6 months up vs All_baseline
SEPHS1	0.00383785	5.3451	5.3451	All_6 months up vs All_baseline
TTLL12	0.0038539	5.40222	5.40222	All_6 months up vs All_baseline
S100A12	0.000392035	5.46157	5.46157	All_6 months up vs All_baseline
GPCPD1	0.000203301	5.67243	5.67243	All_6 months up vs All_baseline
CLIC4	6.53137e-07	5.9971	5.9971	All_6 months up vs All_baseline
MMP8	0.00630875	6.35461	6.35461	All_6 months up vs All_baseline
NT5C2	0.00407662	6.51753	6.51753	All_6 months up vs All_baseline
BPI	0.000669097	7.12712	7.12712	All_6 months up vs All_baseline
CYP4F2	0.00164217	7.18233	7.18233	All_6 months up vs All_baseline
GYS1	0.000672368	7.25642	7.25642	All_6 months up vs All_baseline
PLAA	0.00530463	7.26971	7.26971	All_6 months up vs All_baseline
PGLYRP1	0.00242993	7.29096	7.29096	All_6 months up vs All_baseline
LCN2	0.00246136	7.57985	7.57985	All_6 months up vs All_baseline
BOLA2	0.00167625	8.57313	8.57313	All_6 months up vs All_baseline
CHURC1	0.000775073	9.82629	9.82629	All_6 months up vs All_baseline
PTX3	0.000164136	11.4944	11.4944	All_6 months up vs All_baseline
CHIT1	0.00102036	15.2332	15.2332	All_6 months up vs All_baseline
STEAP4	8.49059e-08	17.1364	17.1364	All_6 months up vs All_baseline
SGK3	0.00131188	18.2843	18.2843	All_6 months up vs All_baseline
OLFM4	0.000153821	20.2169	20.2169	All_6 months up vs All_baseline
MRC1	3.21619e-19	21.8129	21.8129	All_6 months up vs All_baseline
VPS25	0.00349393	23.4336	23.4336	All_6 months up vs All_baseline
CEACAM8	0.00590506	28.3522	28.3522	All_6 months up vs All_baseline
CEACAM1	6.95052e-05	305.216	305.216	All_6 months up vs All_baseline
GGT5	8.65811e-09	996.443	996.443	All_6 months up vs All_baseline

## Sheet: Overlapped 2M-6M_Proteins_FDR 
Gene_names	Fold-Change(All_2 months vs. All_baseline)	p-value(All_2 months vs. All_baseline)	Fold-Change(All_6 months vs. All_baseline)	p-value(All_6 months vs. All_baseline)
TPSB2	-12.0478	4.42198e-06	-5.81289	3.4992e-05
CD9	-4.33949	8.59084e-06	-2.48298	6.81748e-06
MCM5	-3.95696	5.07944e-05	-1.63369	0.00884719
HMOX1	-2.49499	3.47116e-08	-3.06706	9.58099e-12
GET3	-2.29028	2.41329e-05	-1.56393	1.28023e-07
LRRK2	-2.1035	8.5441e-06	-1.70464	0.000937868
TLR8	-1.98875	3.09138e-06	-2.59759	1.6554e-06
SOD2	-1.81639	4.07102e-06	-2.06458	3.24659e-14
CR1	1.57118	0.000177385	1.8437	3.68393e-06
RETN	2.02866	0.00018292	4.09886	4.92434e-06
GNAQ	2.39124	0.000195916	1.80935	5.48157e-06
SLC44A1	5.56542	4.56306e-07	5.05212	7.53022e-09
STEAP4	13.7256	9.39297e-09	17.1364	8.49059e-08
MRC1	41.9212	8.56041e-16	21.8129	3.21619e-19
GGT5	642.436	6.67623e-10	996.443	8.65811e-09
