# Supplementary material for: Monocyte biomarkers define sargramostim treatment outcomes for Parkinson's disease
Source: Clin Transl Med. 2022 Jul 8;12(7):e958. doi: 10.1002/ctm2.958 (PMC9270000; doi:10.1002/ctm2.958)
Supplement: Supplementary file 4 — Supporting Information [file CTM2-12-e958-s001.xls]

## Sheet: RNA seq_6 months vs baseline
FeatureID	FeatureName	6 months Average	6 months Log2 Fold Change	6 months Fold Change	6 months P-Value	baseline Average	baseline Log2 Fold Change	baseline P-Value
ENSG00000099998	GGT5	0.707762	8.07209	269.117	6.63e-125	0.00259354	-8.07209	6.63e-125
ENSG00000260314	MRC1	2.98273	6.99083	127.189	1.64e-112	0.0234149	-6.99083	1.64e-112
ENSG00000144681	STAC	0.216539	8.21161	296.442	1.07e-110	0.000694046	-8.21161	1.07e-110
ENSG00000157150	TIMP4	0.123299	8.72124	422.04	3.64e-100	0.000255701	-8.72124	3.64e-100
ENSG00000148483	TMEM236	0.0849103	5.82571	56.7169	6.8e-70	0.00146115	-5.82571	6.8e-70
ENSG00000243961	PARAL1	0.0301252	9.68931	825.604	6.03e-69	0	-9.68931	6.03e-69
ENSG00000100336	APOL4	0.126065	5.2938	39.2277	1.03e-66	0.003178	-5.2938	1.03e-66
ENSG00000109099	PMP22	0.5439	4.58599	24.0171	5.28e-60	0.0226113	-4.58599	5.28e-60
ENSG00000188778	ADRB3	0.0186348	8.99731	511.045	8.21e-54	0	-8.99731	8.21e-54
ENSG00000267416	AC025048.4	0.123826	4.43277	21.5971	2.52e-52	0.00569848	-4.43277	2.52e-52
ENSG00000000971	CFH	0.0739467	4.34003	20.2525	8.03e-48	0.00361634	-4.34003	8.03e-48
ENSG00000227191	TRGC2	0.0906061	4.20008	18.3801	8.92e-47	0.00489485	-4.20008	8.92e-47
ENSG00000151715	TMEM45B	0.0496161	4.27924	19.4169	8.08e-44	0.00252048	-4.27924	8.08e-44
ENSG00000211689	TRGC1	0.0544888	3.76223	13.5689	3.35e-37	0.00398163	-3.76223	3.35e-37
ENSG00000114737	CISH	0.147367	3.48657	11.2088	8.77e-37	0.0131138	-3.48657	8.77e-37
ENSG00000147570	DNAJC5B	0.0433935	3.78907	13.8236	1.73e-36	0.00310494	-3.78907	1.73e-36
ENSG00000140022	STON2	0.151416	3.37006	10.3393	8.29e-35	0.0146115	-3.37006	8.29e-35
ENSG00000134460	IL2RA	0.0631807	3.39067	10.488	6.76e-32	0.00599071	-3.39067	6.76e-32
ENSG00000115457	IGFBP2	0.131234	3.18914	9.12066	1.33e-31	0.0143558	-3.18914	1.33e-31
ENSG00000254521	SIGLEC12	0.0570239	3.29628	9.82376	4.23e-31	0.00577154	-3.29628	4.23e-31
ENSG00000204161	TMEM273	0.292626	2.96369	7.80115	3.43e-29	0.0374785	-2.96369	3.43e-29
ENSG00000120833	SOCS2	0.138313	3.07318	8.41627	2.84e-28	0.0164014	-3.07318	2.84e-28
ENSG00000122861	PLAU	0.0791816	3.03813	8.21425	6.19e-28	0.00960705	-3.03813	6.19e-28
ENSG00000167912	AC090152.1	0.0555424	3.06341	8.35944	2.01e-27	0.0066117	-3.06341	2.01e-27
ENSG00000163235	TGFA	0.0723664	2.97545	7.86504	6.55e-27	0.00916871	-2.97545	6.55e-27
ENSG00000264695	AC007922.1	0.00589335	6.34196	81.1183	2.72e-26	3.65e-05	-6.34196	2.72e-26
ENSG00000127954	STEAP4	1.0934	2.77144	6.82791	2.86e-26	0.160105	-2.77144	2.86e-26
ENSG00000120885	CLU	0.123102	3.00812	8.04514	7.78e-26	0.015269	-3.00812	7.78e-26
ENSG00000134489	HRH4	0.0136963	3.96904	15.6603	1.92e-25	0.000840161	-3.96904	1.92e-25
ENSG00000120738	EGR1	0.986955	2.72348	6.60464	2.14e-25	0.149402	-2.72348	2.14e-25
ENSG00000135111	TBX3	0.0166594	3.58802	12.0254	2.21e-24	0.00135156	-3.58802	2.21e-24
ENSG00000150510	FAM124A	0.00958081	3.95246	15.4814	5.72e-24	0.00058446	-3.95246	5.72e-24
ENSG00000138772	ANXA3	0.0102722	4.14012	17.632	1.14e-22	0.000547931	-4.14012	1.14e-22
ENSG00000197506	SLC28A3	0.0470151	2.83904	7.15543	1.62e-22	0.00653864	-2.83904	1.62e-22
ENSG00000145491	ROPN1L	0.0341419	2.83627	7.14171	2.06e-22	0.00474873	-2.83627	2.06e-22
ENSG00000132170	PPARG	0.0685802	2.67067	6.36725	3.87e-22	0.0107394	-2.67067	3.87e-22
ENSG00000070214	SLC44A1	0.909782	2.43904	5.4228	8e-21	0.16774	-2.43904	8e-21
ENSG00000116016	EPAS1	0.0613699	2.61177	6.11255	8.47e-21	0.0100089	-2.61177	8.47e-21
ENSG00000253755	IGHGP	0.0746711	7.41298	170.424	5.8e-20	0.000401816	-7.41298	5.8e-20
ENSG00000138135	CH25H	0.0454677	2.61731	6.13604	8.43e-20	0.0073788	-2.61731	8.43e-20
ENSG00000122877	EGR2	0.227371	2.39449	5.25792	8.77e-20	0.0432135	-2.39449	8.77e-20
ENSG00000211896	IGHG1	0.277876	5.46704	44.2325	4.53e-19	0.00624641	-5.46704	4.53e-19
ENSG00000134755	DSC2	0.456488	2.3073	4.94955	1.01e-18	0.0921985	-2.3073	1.01e-18
ENSG00000129244	ATP1B2	0.0117209	3.15996	8.93803	2.1e-18	0.00127851	-3.15996	2.1e-18
ENSG00000171509	RXFP1	0.00543242	4.05522	16.6242	1.07e-17	0.00029223	-4.05522	1.07e-17
ENSG00000148459	PDSS1	0.158627	2.26285	4.79937	1.1e-17	0.033022	-2.26285	1.1e-17
ENSG00000106258	CYP3A5	0.020742	3.1072	8.61711	1.2e-17	0.00237437	-3.1072	1.2e-17
ENSG00000274736	CCL23	0.0110624	2.92478	7.59357	1.79e-17	0.00142462	-2.92478	1.79e-17
ENSG00000232124	AP001057.1	0.0132683	2.83589	7.13982	5.26e-17	0.00182644	-2.83589	5.26e-17
ENSG00000079385	CEACAM1	0.0136304	2.90321	7.48091	6.06e-17	0.00178991	-2.90321	6.06e-17
ENSG00000138316	ADAMTS14	0.00503733	4.30953	19.8289	6.45e-17	0.000219172	-4.30953	6.45e-17
ENSG00000099250	NRP1	0.144864	2.20553	4.61242	1.31e-16	0.0313782	-2.20553	1.31e-16
ENSG00000174705	SH3PXD2B	0.0711811	2.22848	4.6864	3.75e-16	0.0151594	-2.22848	3.75e-16
ENSG00000166689	PLEKHA7	0.022882	2.48569	5.60102	3.75e-16	0.00405469	-2.48569	3.75e-16
ENSG00000197353	LYPD2	0.0333847	-2.36934	0.193534	7.7e-16	0.172635	2.36934	7.7e-16
ENSG00000236202	GRM7-AS1	0.0119184	2.62601	6.17315	2.47e-15	0.00189949	-2.62601	2.47e-15
ENSG00000167701	GPT	0.00668352	3.13021	8.75562	2.93e-15	0.000730575	-3.13021	2.93e-15
ENSG00000120162	MOB3B	0.137029	2.09872	4.2833	4.09e-15	0.0319626	-2.09872	4.09e-15
ENSG00000259269	AC109630.1	0.0106014	2.86356	7.27811	6.01e-15	0.00142462	-2.86356	6.01e-15
ENSG00000171954	CYP4F22	0.000625551	-3.22885	0.106664	6.8e-15	0.00613683	3.22885	6.8e-15
ENSG00000102575	ACP5	0.291737	2.01369	4.03814	2.21e-14	0.0722173	-2.01369	2.21e-14
ENSG00000136960	ENPP2	0.0213675	2.27553	4.84177	2.73e-14	0.00438345	-2.27553	2.73e-14
ENSG00000171631	P2RY6	0.0416485	2.16181	4.47476	2.76e-14	0.0092783	-2.16181	2.76e-14
ENSG00000129757	CDKN1C	0.138181	-1.96245	0.256593	5.23e-14	0.538616	1.96245	5.23e-14
ENSG00000115155	OTOF	0.00832971	3.37936	10.4061	5.38e-14	0.000767103	-3.37936	5.38e-14
ENSG00000198846	TOX	0.0476077	2.10578	4.3043	5.67e-14	0.0110317	-2.10578	5.67e-14
ENSG00000064886	CHI3L2	0.0837909	2.01183	4.03295	1.42e-13	0.0207483	-2.01183	1.42e-13
ENSG00000165272	AQP3	0.116748	2.03886	4.10921	1.54e-13	0.0283828	-2.03886	1.54e-13
ENSG00000165457	FOLR2	0.227141	1.95592	3.87964	1.66e-13	0.058519	-1.95592	1.66e-13
ENSG00000249751	ECSCR	0.00322653	4.15753	17.846	1.93e-13	0.000146115	-4.15753	1.93e-13
ENSG00000074047	GLI2	0.00256805	6.15388	71.2038	2.36e-13	0	-6.15388	2.36e-13
ENSG00000108691	CCL2	0.0631807	2.05655	4.15991	3.03e-13	0.0151594	-2.05655	3.03e-13
ENSG00000159618	ADGRG5	0.0318702	2.09097	4.26036	3.31e-13	0.00745186	-2.09097	3.31e-13
ENSG00000188674	C2orf80	0.00223881	5.95863	62.1907	4.45e-13	0	-5.95863	4.45e-13
ENSG00000143450	OAZ3	0.0200506	2.16025	4.46993	6.21e-13	0.00445651	-2.16025	6.21e-13
ENSG00000183087	GAS6	0.210251	1.88925	3.70444	1.29e-12	0.0567291	-1.88925	1.29e-12
ENSG00000121594	CD80	0.0176142	2.21575	4.64524	1.58e-12	0.00376246	-2.21575	1.58e-12
ENSG00000137193	PIM1	1.48628	1.85818	3.6255	1.67e-12	0.409925	-1.85818	1.67e-12
ENSG00000163864	NMNAT3	0.0537645	1.92067	3.78598	5.15e-12	0.0141731	-1.92067	5.15e-12
ENSG00000089169	RPH3A	0.0301582	-1.82235	0.282759	5.36e-12	0.106737	1.82235	5.36e-12
ENSG00000115594	IL1R1	0.129654	1.84097	3.58252	7.45e-12	0.0361634	-1.84097	7.45e-12
ENSG00000174944	P2RY14	0.0804986	1.86791	3.65002	1.07e-11	0.0220268	-1.86791	1.07e-11
ENSG00000132623	ANKEF1	0.00849433	2.40748	5.30546	1.45e-11	0.00157073	-2.40748	1.45e-11
ENSG00000088827	SIGLEC1	0.0820131	1.85707	3.6227	2.01e-11	0.0226113	-1.85707	2.01e-11
ENSG00000099377	HSD3B7	0.0206432	2.00517	4.01436	2.23e-11	0.00511402	-2.00517	2.23e-11
ENSG00000211892	IGHG4	0.0946558	5.05455	33.2331	3.61e-11	0.00281271	-5.05455	3.61e-11
ENSG00000167608	TMC4	0.0386854	1.91535	3.77205	4.96e-11	0.010228	-1.91535	4.96e-11
ENSG00000086289	EPDR1	0.0106344	2.18995	4.5629	5.35e-11	0.00230131	-2.18995	5.35e-11
ENSG00000114115	RBP1	0.00302899	3.58191	11.9746	5.77e-11	0.000219172	-3.58191	5.77e-11
ENSG00000156113	KCNMA1	0.00214004	-2.31496	0.200969	6.71e-11	0.010776	2.31496	6.71e-11
ENSG00000270207	AC077690.1	0.0154412	2.05419	4.15312	7.42e-11	0.0036894	-2.05419	7.42e-11
ENSG00000267534	S1PR2	0.0314422	1.86833	3.65109	8.18e-11	0.00858425	-1.86833	8.18e-11
ENSG00000006606	CCL26	0.00381915	3.02003	8.11183	1.29e-10	0.000438345	-3.02003	1.29e-10
ENSG00000137959	IFI44L	0.427054	1.72327	3.30185	1.31e-10	0.129312	-1.72327	1.31e-10
ENSG00000168546	GFRA2	0.0480687	1.80442	3.49289	1.45e-10	0.0137348	-1.80442	1.45e-10
ENSG00000143382	ADAMTSL4	0.400353	1.70712	3.26508	1.57e-10	0.12259	-1.70712	1.57e-10
ENSG00000165949	IFI27	0.0387512	2.71238	6.554	2.38e-10	0.00588113	-2.71238	2.38e-10
ENSG00000176834	VSIG10	0.0383232	1.8074	3.5001	2.42e-10	0.0109221	-1.8074	2.42e-10
ENSG00000244701	AC004918.1	0.0321994	1.84275	3.58694	2.7e-10	0.00894954	-1.84275	2.7e-10
ENSG00000139567	ACVRL1	0.0317056	1.79145	3.46162	5.28e-10	0.00913218	-1.79145	5.28e-10
ENSG00000196104	SPOCK3	0.00800047	2.32141	4.9982	7.73e-10	0.00157073	-2.32141	7.73e-10
ENSG00000154330	PGM5	0.0158363	1.9301	3.81082	9.69e-10	0.00412775	-1.9301	9.69e-10
ENSG00000164116	GUCY1A1	0.00635428	-1.7764	0.291911	1.34e-09	0.0218442	1.7764	1.34e-09
ENSG00000184979	USP18	0.0221248	1.77696	3.42703	3.67e-09	0.00642906	-1.77696	3.67e-09
ENSG00000267364	AC022706.1	0.0596249	1.65388	3.14679	3.69e-09	0.0189219	-1.65388	3.69e-09
ENSG00000175084	DES	0.0171203	1.83085	3.55746	3.91e-09	0.00478526	-1.83085	3.91e-09
ENSG00000099954	CECR2	0.0163631	1.82142	3.53429	4.46e-09	0.00460262	-1.82142	4.46e-09
ENSG00000166033	HTRA1	0.00171203	-2.07303	0.23766	4.74e-09	0.00730574	2.07303	4.74e-09
ENSG00000254054	AC087273.2	0.0147498	1.85332	3.6133	5.29e-09	0.00405469	-1.85332	5.29e-09
ENSG00000198142	SOWAHC	0.0790499	1.61864	3.07086	6.32e-09	0.0257162	-1.61864	6.32e-09
ENSG00000088543	C3orf18	0.0106344	1.94202	3.84245	6.78e-09	0.00273966	-1.94202	6.78e-09
ENSG00000123342	MMP19	0.0364795	1.67513	3.19347	7.22e-09	0.011397	-1.67513	7.22e-09
ENSG00000241280	AC106712.1	0.00345699	-1.83137	0.280998	9.14e-09	0.0123832	1.83137	9.14e-09
ENSG00000180574	EIF2S3B	0.00717738	-1.67889	0.312323	9.22e-09	0.0230496	1.67889	9.22e-09
ENSG00000171659	GPR34	0.0406938	1.64295	3.12304	9.22e-09	0.0130042	-1.64295	9.22e-09
ENSG00000216863	LY86-AS1	0.0239356	1.72854	3.31392	1.07e-08	0.00719616	-1.72854	1.07e-08
ENSG00000170791	CHCHD7	0.513347	1.5439	2.91581	1.2e-08	0.176032	-1.5439	1.2e-08
ENSG00000141314	RHBDL3	0.00763831	2.09958	4.28584	1.28e-08	0.00175338	-2.09958	1.28e-08
ENSG00000198643	FAM3D	0.00730907	2.12744	4.36942	1.33e-08	0.00164379	-2.12744	1.33e-08
ENSG00000106070	GRB10	0.0402657	1.64806	3.13412	1.41e-08	0.0128216	-1.64806	1.41e-08
ENSG00000287682	AC020651.2	0.00348992	-1.85551	0.276334	1.77e-08	0.012712	1.85551	1.77e-08
ENSG00000203747	FCGR3A	0.377701	-1.50821	0.351548	2.06e-08	1.07446	1.50821	2.06e-08
ENSG00000122420	PTGFR	0.00431301	2.50218	5.6654	2.44e-08	0.000730575	-2.50218	2.44e-08
ENSG00000176597	B3GNT5	0.566618	1.49777	2.82405	3.93e-08	0.200616	-1.49777	3.93e-08
ENSG00000164047	CAMP	0.0370063	1.58921	3.00884	4.04e-08	0.0122737	-1.58921	4.04e-08
ENSG00000124491	F13A1	0.922951	1.4941	2.81688	4.04e-08	0.327626	-1.4941	4.04e-08
ENSG00000149573	MPZL2	0.0684485	1.53931	2.90656	4.42e-08	0.0235245	-1.53931	4.42e-08
ENSG00000164935	DCSTAMP	0.00553119	2.393	5.25249	4.83e-08	0.0010228	-2.393	4.83e-08
ENSG00000108688	CCL7	0.0108319	1.93102	3.81325	5.47e-08	0.00281271	-1.93102	5.47e-08
ENSG00000050767	COL23A1	0.00523488	2.47159	5.54655	6.62e-08	0.000913218	-2.47159	6.62e-08
ENSG00000271133	AC004130.2	0.0128073	1.74319	3.34774	7.25e-08	0.00379899	-1.74319	7.25e-08
ENSG00000232628	AC092809.2	0.0264048	1.60454	3.04099	7.57e-08	0.00865731	-1.60454	7.57e-08
ENSG00000109861	CTSC	2.61082	1.45758	2.74647	9.14e-08	0.950587	-1.45758	9.14e-08
ENSG00000048462	TNFRSF17	0.02894	2.29161	4.89603	1.02e-07	0.00588113	-2.29161	1.02e-07
ENSG00000119686	FLVCR2	0.13502	1.47284	2.77567	1.06e-07	0.0486197	-1.47284	1.06e-07
ENSG00000246985	SOCS2-AS1	0.00424716	2.28751	4.88212	1.18e-07	0.000840161	-2.28751	1.18e-07
ENSG00000183134	PTGDR2	0.0013828	-2.15826	0.224026	1.19e-07	0.00628294	2.15826	1.19e-07
ENSG00000287094	AL049552.2	0.00177788	3.63146	12.3931	1.28e-07	0.000109586	-3.63146	1.28e-07
ENSG00000175445	LPL	0.00378623	-1.73071	0.301304	1.59e-07	0.0126389	1.73071	1.59e-07
ENSG00000157827	FMNL2	0.0272609	-1.45819	0.36395	1.74e-07	0.0749569	1.45819	1.74e-07
ENSG00000168060	NAALADL1	0.110262	1.45807	2.74741	1.86e-07	0.0401085	-1.45807	1.86e-07
ENSG00000211897	IGHG3	0.147762	4.54765	23.3873	2.05e-07	0.00628294	-4.54765	2.05e-07
ENSG00000221926	TRIM16	0.0322323	1.53881	2.90555	2.19e-07	0.0110682	-1.53881	2.19e-07
ENSG00000136630	HLX	0.224507	1.42012	2.67608	3.15e-07	0.08387	-1.42012	3.15e-07
ENSG00000126709	IFI6	0.760571	1.40791	2.65352	3.57e-07	0.286604	-1.40791	3.57e-07
ENSG00000256948	AC026369.3	0.0286107	-1.42257	0.373046	3.82e-07	0.0767469	1.42257	3.82e-07
ENSG00000198574	SH2D1B	0.00362161	-1.75209	0.296872	4.42e-07	0.0122737	1.75209	4.42e-07
ENSG00000172965	MIR4435-2HG	0.373948	1.39795	2.63527	4.46e-07	0.141878	-1.39795	4.46e-07
ENSG00000134061	CD180	0.150922	1.41104	2.65928	4.46e-07	0.0567291	-1.41104	4.46e-07
ENSG00000111729	CLEC4A	1.60865	1.38904	2.61904	4.77e-07	0.614194	-1.38904	4.77e-07
ENSG00000235888	AF064858.1	0.0183715	1.58449	2.99902	4.8e-07	0.0061003	-1.58449	4.8e-07
ENSG00000184293	CLECL1	0.137621	1.40806	2.6538	4.93e-07	0.0518343	-1.40806	4.93e-07
ENSG00000211895	IGHA1	1.68919	2.35136	5.10304	4.93e-07	0.330987	-2.35136	4.93e-07
ENSG00000017427	IGF1	0.00217297	2.91619	7.54851	6.25e-07	0.000255701	-2.91619	6.25e-07
ENSG00000101425	BPI	0.0667694	1.42939	2.69332	6.28e-07	0.0247665	-1.42939	6.28e-07
ENSG00000211592	IGKC	9.8576	2.10257	4.29475	6.45e-07	2.29525	-2.10257	6.45e-07
ENSG00000163606	CD200R1	0.0730249	1.42858	2.69181	6.54e-07	0.0271043	-1.42858	6.54e-07
ENSG00000278158	AP001059.3	0.0100088	1.79899	3.47976	7e-07	0.00284924	-1.79899	7e-07
ENSG00000124920	MYRF	0.00447763	2.42457	5.3687	8.11e-07	0.000803632	-2.42457	8.11e-07
ENSG00000135052	GOLM1	0.242154	1.37401	2.5919	8.33e-07	0.093404	-1.37401	8.33e-07
ENSG00000242550	SERPINB10	0.0454348	1.45188	2.73564	8.42e-07	0.016584	-1.45188	8.42e-07
ENSG00000189068	VSTM1	0.628811	1.36273	2.57172	9e-07	0.244487	-1.36273	9e-07
ENSG00000102970	CCL17	0.00602505	5.7887	55.2806	1.2e-06	7.31e-05	-5.7887	1.2e-06
ENSG00000169504	CLIC4	0.283013	1.35509	2.55814	1.22e-06	0.110609	-1.35509	1.22e-06
ENSG00000223342	AL158817.1	0.00108648	4.93757	30.6447	1.28e-06	0	-4.93757	1.28e-06
ENSG00000169085	VXN	0.00655183	2.17203	4.50657	1.28e-06	0.00142462	-2.17203	1.28e-06
ENSG00000162745	OLFML2B	0.0150791	1.54271	2.9134	1.32e-06	0.00515055	-1.54271	1.32e-06
ENSG00000152766	ANKRD22	0.0482991	1.40974	2.65689	1.46e-06	0.0181548	-1.40974	1.46e-06
ENSG00000152217	SETBP1	0.0253513	-1.38824	0.38203	1.62e-06	0.0664092	1.38824	1.62e-06
ENSG00000123405	NFE2	0.261184	1.33888	2.52955	1.81e-06	0.10323	-1.33888	1.81e-06
ENSG00000206557	TRIM71	0.00895526	1.69493	3.23762	1.84e-06	0.00273966	-1.69493	1.84e-06
ENSG00000131355	ADGRE3	0.123102	1.34606	2.54217	2.05e-06	0.0484006	-1.34606	2.05e-06
ENSG00000111186	WNT5B	0.00832971	1.7095	3.27048	2.12e-06	0.00252048	-1.7095	2.12e-06
ENSG00000225383	SFTA1P	0.00375331	2.11063	4.3188	2.17e-06	0.000840161	-2.11063	2.17e-06
ENSG00000022556	NLRP2	0.00490564	2.03453	4.09688	2.32e-06	0.00116892	-2.03453	2.32e-06
ENSG00000234147	AL035446.1	0.0980798	1.34407	2.53867	2.37e-06	0.0386109	-1.34407	2.37e-06
ENSG00000135362	PRR5L	0.086359	1.35123	2.55129	2.37e-06	0.0338256	-1.35123	2.37e-06
ENSG00000152284	TCF7L1	0.0084614	1.65188	3.14242	2.86e-06	0.0026666	-1.65188	2.86e-06
ENSG00000103528	SYT17	0.00398377	-1.57231	0.33627	2.89e-06	0.0119084	1.57231	2.89e-06
ENSG00000165996	HACD1	0.026767	1.4157	2.66789	2.92e-06	0.0100089	-1.4157	2.92e-06
ENSG00000154102	C16orf74	0.217856	1.31106	2.48124	3.41e-06	0.0877785	-1.31106	3.41e-06
ENSG00000226822	LINC02785	0.150692	1.31538	2.48867	3.55e-06	0.0605281	-1.31538	3.55e-06
ENSG00000197461	PDGFA	0.0072103	-1.4613	0.363167	3.93e-06	0.0199082	1.4613	3.93e-06
ENSG00000105810	CDK6	0.0602834	-1.3054	0.404609	3.93e-06	0.149037	1.3054	3.93e-06
ENSG00000260552	AC023043.1	0.00253513	2.43506	5.40789	4.2e-06	0.000438345	-2.43506	4.2e-06
ENSG00000185745	IFIT1	0.0576495	1.39848	2.63623	4.39e-06	0.0218442	-1.39848	4.39e-06
ENSG00000102554	KLF5	0.0428338	-1.3082	0.403824	4.62e-06	0.106116	1.3082	4.62e-06
ENSG00000173372	C1QA	0.365783	1.3251	2.5055	4.75e-06	0.145969	-1.3251	4.75e-06
ENSG00000246016	LINC01513	0.0033253	2.2006	4.5967	6.14e-06	0.000694046	-2.2006	6.14e-06
ENSG00000132465	JCHAIN	0.971613	1.59419	3.01925	6.56e-06	0.321782	-1.59419	6.56e-06
ENSG00000106266	SNX8	0.165211	1.27987	2.42818	7.42e-06	0.0680165	-1.27987	7.42e-06
ENSG00000172232	AZU1	0.0517561	1.3222	2.50047	7.47e-06	0.0206753	-1.3222	7.47e-06
ENSG00000257747	LINC02426	0.0212358	1.44403	2.72079	7.52e-06	0.00778062	-1.44403	7.52e-06
ENSG00000110987	BCL7A	0.0248245	-1.30553	0.404573	7.73e-06	0.0614048	1.30553	7.73e-06
ENSG00000146476	ARMT1	0.257727	1.26951	2.41079	7.96e-06	0.106883	-1.26951	7.96e-06
ENSG00000168329	CX3CR1	0.123102	-1.24974	0.420523	8.22e-06	0.292778	1.24974	8.22e-06
ENSG00000157152	SYN2	0.0107661	1.50721	2.84261	9.39e-06	0.00376246	-1.50721	9.39e-06
ENSG00000173930	SLCO4C1	0.0675266	1.30025	2.46271	9.58e-06	0.0273965	-1.30025	9.58e-06
ENSG00000101017	CD40	0.124616	1.27202	2.41499	1e-05	0.0515786	-1.27202	1e-05
ENSG00000204381	LAYN	0.00220589	-1.63229	0.322576	1.05e-05	0.00690393	1.63229	1.05e-05
ENSG00000221866	PLXNA4	0.00408254	-1.61038	0.327512	1.08e-05	0.0125294	1.61038	1.08e-05
ENSG00000075340	ADD2	0.00121818	-2.06184	0.23951	1.09e-05	0.00518708	2.06184	1.09e-05
ENSG00000005187	ACSM3	0.0388171	1.32335	2.50247	1.2e-05	0.0154882	-1.32335	1.2e-05
ENSG00000054277	OPN3	0.264213	1.25024	2.37881	1.24e-05	0.111047	-1.25024	1.24e-05
ENSG00000244274	DBNDD2	0.248541	1.24754	2.37436	1.29e-05	0.104655	-1.24754	1.29e-05
ENSG00000142303	ADAMTS10	0.00115233	-1.85034	0.277327	1.29e-05	0.00423733	1.85034	1.29e-05
ENSG00000222047	C10orf55	0.00839556	1.58332	2.99658	1.43e-05	0.00277618	-1.58332	1.43e-05
ENSG00000263718	SEPTIN9-DT	0.00187665	2.70808	6.53453	1.44e-05	0.000255701	-2.70808	1.44e-05
ENSG00000248727	LINC01948	0.0292034	1.3545	2.55708	1.48e-05	0.011397	-1.3545	1.48e-05
ENSG00000126106	TMEM53	0.0504392	1.2825	2.4326	1.5e-05	0.0207118	-1.2825	1.5e-05
ENSG00000214548	MEG3	0.00958081	-1.96429	0.256265	1.51e-05	0.0374785	1.96429	1.51e-05
ENSG00000143494	VASH2	0.00131695	-2.07775	0.236884	1.52e-05	0.00566195	2.07775	1.52e-05
ENSG00000106565	TMEM176B	1.60846	1.22734	2.34135	1.62e-05	0.686959	-1.22734	1.62e-05
ENSG00000285103	AL451123.1	0.0244294	1.33204	2.51758	1.68e-05	0.00968011	-1.33204	1.68e-05
ENSG00000163520	FBLN2	0.00233759	-1.63102	0.322859	1.7e-05	0.00730574	1.63102	1.7e-05
ENSG00000261211	AL031123.2	0.00569581	1.97112	3.92072	1.72e-05	0.00142462	-1.97112	1.72e-05
ENSG00000234883	MIR155HG	0.0302569	1.32927	2.51276	1.72e-05	0.012018	-1.32927	1.72e-05
ENSG00000156265	MAP3K7CL	0.0459615	-1.26259	0.416794	1.72e-05	0.110317	1.26259	1.72e-05
ENSG00000061918	GUCY1B1	0.00546534	-1.45968	0.363574	1.85e-05	0.0150864	1.45968	1.85e-05
ENSG00000107960	STN1	0.259176	1.22484	2.3373	1.94e-05	0.110865	-1.22484	1.94e-05
ENSG00000106853	PTGR1	0.0142231	1.39887	2.63695	1.96e-05	0.00536972	-1.39887	1.96e-05
ENSG00000108679	LGALS3BP	0.0557728	1.26883	2.40967	2.02e-05	0.0231227	-1.26883	2.02e-05
ENSG00000168528	SERINC2	0.0596908	1.25721	2.39033	2.11e-05	0.0249491	-1.25721	2.11e-05
ENSG00000188290	HES4	0.144634	-1.2094	0.43245	2.32e-05	0.334494	1.2094	2.32e-05
ENSG00000184385	UMODL1-AS1	9.88e-05	-3.27918	0.103007	2.33e-05	0.00124198	3.27918	2.33e-05
ENSG00000177112	MRVI1-AS1	0.00902111	1.51045	2.84898	2.62e-05	0.00314147	-1.51045	2.62e-05
ENSG00000203710	CR1	0.604776	1.20139	2.2996	2.9e-05	0.26297	-1.20139	2.9e-05
ENSG00000105048	TNNT1	0.0952484	1.23391	2.35203	2.95e-05	0.0404738	-1.23391	2.95e-05
ENSG00000278709	NKILA	0.00981128	-1.33741	0.395731	3.1e-05	0.0248395	1.33741	3.1e-05
ENSG00000115604	IL18R1	0.0107002	-1.31884	0.400857	3.1e-05	0.026739	1.31884	3.1e-05
ENSG00000164142	FAM160A1	0.00467517	-1.55608	0.340074	3.16e-05	0.0138079	1.55608	3.16e-05
ENSG00000166165	CKB	0.0258122	-1.23725	0.42418	3.16e-05	0.0608934	1.23725	3.16e-05
ENSG00000157303	SUSD3	0.109899	1.21434	2.32035	3.17e-05	0.0473412	-1.21434	3.17e-05
ENSG00000228113	AC003991.1	0.00796755	1.50813	2.84441	3.2e-05	0.00277618	-1.50813	3.2e-05
ENSG00000091831	ESR1	0.0136304	1.40752	2.6528	3.27e-05	0.00511402	-1.40752	3.27e-05
ENSG00000154025	SLC5A10	0.000691399	-2.01239	0.247861	3.67e-05	0.00288577	2.01239	3.67e-05
ENSG00000185291	IL3RA	0.189279	1.20374	2.30336	3.73e-05	0.0821531	-1.20374	3.73e-05
ENSG00000163629	PTPN13	0.00642013	-1.36491	0.388258	3.87e-05	0.016584	1.36491	3.87e-05
ENSG00000164251	F2RL1	0.0264048	1.27536	2.42059	4.14e-05	0.0108856	-1.27536	4.14e-05
ENSG00000153208	MERTK	0.0197872	-1.22689	0.427237	4.22e-05	0.046355	1.22689	4.22e-05
ENSG00000120262	CCDC170	0.265596	1.18334	2.27102	4.56e-05	0.116928	-1.18334	4.56e-05
ENSG00000111796	KLRB1	0.0314093	-1.28465	0.41047	4.84e-05	0.0765642	1.28465	4.84e-05
ENSG00000002933	TMEM176A	0.811439	1.17039	2.25073	5.22e-05	0.360502	-1.17039	5.22e-05
ENSG00000137965	IFI44	0.367495	1.17242	2.25389	5.74e-05	0.163028	-1.17242	5.74e-05
ENSG00000154262	ABCA6	0.0144864	1.40592	2.64986	5.94e-05	0.00544278	-1.40592	5.94e-05
ENSG00000233608	TWIST2	0.00559704	1.59553	3.02205	6.43e-05	0.00182644	-1.59553	6.43e-05
ENSG00000162496	DHRS3	0.0135975	-1.2246	0.427918	6.5e-05	0.0318165	1.2246	6.5e-05
ENSG00000128383	APOBEC3A	0.430478	-1.14481	0.452248	6.5e-05	0.951902	1.14481	6.5e-05
ENSG00000134369	NAV1	0.0212358	-1.2036	0.43419	6.56e-05	0.0489485	1.2036	6.56e-05
ENSG00000184305	CCSER1	0.0138609	-1.23776	0.42403	6.84e-05	0.0327297	1.23776	6.84e-05
ENSG00000211675	IGLC1	0.534846	3.61149	12.2227	6.94e-05	0.0437249	-3.61149	6.94e-05
ENSG00000233392	AC104809.2	0.0294009	-1.24286	0.422535	7e-05	0.0696238	1.24286	7e-05
ENSG00000270190	AC068491.3	0.00777	1.51003	2.84815	7.51e-05	0.00270313	-1.51003	7.51e-05
ENSG00000170074	FAM153A	0.000329237	-2.77793	0.145801	8.53e-05	0.00244743	2.77793	8.53e-05
ENSG00000118513	MYB	0.0593615	1.19135	2.28367	8.71e-05	0.0259719	-1.19135	8.71e-05
ENSG00000169994	MYO7B	0.0403316	1.20898	2.31174	9.07e-05	0.0174242	-1.20898	9.07e-05
ENSG00000237412	PRSS56	0.000856017	4.60499	24.3355	9.07e-05	0	-4.60499	9.07e-05
ENSG00000211891	IGHE	0.00559704	4.94603	30.8249	9.24e-05	0.000146115	-4.94603	9.24e-05
ENSG00000170891	CYTL1	0.0148157	1.30076	2.46359	9.55e-05	0.00599071	-1.30076	9.55e-05
ENSG00000153071	DAB2	0.194777	1.15073	2.22027	9.55e-05	0.0877055	-1.15073	9.55e-05
ENSG00000134198	TSPAN2	0.0935693	1.15714	2.23015	0.000104374	0.041935	-1.15714	0.000104374
ENSG00000178127	NDUFV2	1.25015	1.13164	2.19108	0.000107387	0.570542	-1.13164	0.000107387
ENSG00000257681	AC025265.1	0.00204127	2.36795	5.16207	0.000107438	0.000365287	-2.36795	0.000107438
ENSG00000171811	CFAP46	0.00302899	2.3018	4.93072	0.00011105	0.00058446	-2.3018	0.00011105
ENSG00000109321	AREG	0.237742	-1.12745	0.457724	0.000115767	0.519439	1.12745	0.000115767
ENSG00000158270	COLEC12	0.0287424	1.2509	2.37991	0.000119175	0.0120545	-1.2509	0.000119175
ENSG00000032444	PNPLA6	0.45843	1.12916	2.18731	0.000123151	0.209565	-1.12916	0.000123151
ENSG00000257017	HP	0.0402328	1.21149	2.31577	0.00012389	0.0173511	-1.21149	0.00012389
ENSG00000257093	DENND11	0.0700947	1.16527	2.24276	0.000127406	0.0312321	-1.16527	0.000127406
ENSG00000101665	SMAD7	0.185558	-1.10994	0.463315	0.00013345	0.400537	1.10994	0.00013345
ENSG00000198435	NRARP	0.0390146	-1.1383	0.454296	0.000136	0.0859156	1.1383	0.000136
ENSG00000162374	ELAVL4	0.000230466	-2.57616	0.167686	0.000136596	0.00153421	2.57616	0.000136596
ENSG00000105492	SIGLEC6	0.00312776	-1.50157	0.353168	0.000136596	0.00891301	1.50157	0.000136596
ENSG00000170476	MZB1	0.177657	1.26363	2.40098	0.000139815	0.0739707	-1.26363	0.000139815
ENSG00000163624	CDS1	0.00381915	-1.32938	0.397939	0.000150867	0.00964358	1.32938	0.000150867
ENSG00000141371	C17orf64	0.00411547	1.65746	3.1546	0.000160519	0.00127851	-1.65746	0.000160519
ENSG00000286162	AL162253.2	0.0282486	1.19574	2.29062	0.000160849	0.0123102	-1.19574	0.000160849
ENSG00000184497	TMEM255B	0.0557728	1.14881	2.21731	0.00017141	0.0251318	-1.14881	0.00017141
ENSG00000226281	AL031123.1	0.0241331	1.20987	2.31316	0.000181171	0.0104107	-1.20987	0.000181171
ENSG00000150471	ADGRL3	0.00105356	3.30953	9.91446	0.000190728	7.31e-05	-3.30953	0.000190728
ENSG00000072694	FCGR2B	0.218054	1.11418	2.16472	0.000197605	0.10071	-1.11418	0.000197605
ENSG00000181374	CCL13	0.00079017	4.49396	22.5329	0.000197605	0	-4.49396	0.000197605
ENSG00000180155	LYNX1	0.00428009	-1.35488	0.390967	0.000202009	0.0109951	1.35488	0.000202009
ENSG00000159723	AGRP	0.00760539	1.42268	2.68083	0.000213559	0.00281271	-1.42268	0.000213559
ENSG00000180611	MB21D2	0.0396731	1.15243	2.22287	0.000217752	0.017826	-1.15243	0.000217752
ENSG00000168702	LRP1B	0.000724322	-2.06928	0.238278	0.000219544	0.00314147	2.06928	0.000219544
ENSG00000225964	NRIR	0.00773708	1.3929	2.62605	0.000224151	0.0029223	-1.3929	0.000224151
ENSG00000109452	INPP4B	0.0122476	-1.2142	0.431013	0.000230388	0.0284559	1.2142	0.000230388
ENSG00000029153	ARNTL2	0.0249562	1.17965	2.26522	0.000231202	0.0109951	-1.17965	0.000231202
ENSG00000213145	CRIP1	10.5262	1.09034	2.12925	0.000231202	4.94362	-1.09034	0.000231202
ENSG00000186522	SEPTIN10	0.118097	1.10448	2.15021	0.000243377	0.0549027	-1.10448	0.000243377
ENSG00000135116	HRK	0.0098442	1.39242	2.62519	0.000246383	0.00372593	-1.39242	0.000246383
ENSG00000164512	ANKRD55	0.00539949	1.544	2.91602	0.000248188	0.00182644	-1.544	0.000248188
ENSG00000216588	IGSF23	0.00302899	1.8043	3.49259	0.000248965	0.000840161	-1.8043	0.000248965
ENSG00000146376	ARHGAP18	0.385899	1.09062	2.12965	0.000248997	0.181182	-1.09062	0.000248997
ENSG00000168685	IL7R	0.100878	-1.13047	0.456767	0.000259058	0.220889	1.13047	0.000259058
ENSG00000153157	SYCP2L	0.00454348	-1.34837	0.392736	0.000305121	0.0116161	1.34837	0.000305121
ENSG00000127124	HIVEP3	0.0911988	-1.0652	0.477907	0.000353863	0.190863	1.0652	0.000353863
ENSG00000152463	OLAH	0.00121818	2.7761	6.84999	0.000353863	0.000146115	-2.7761	0.000353863
ENSG00000285906	AC083855.2	0.047509	1.10994	2.15837	0.000381499	0.0219903	-1.10994	0.000381499
ENSG00000148680	HTR7	0.00398377	-1.25808	0.4181	0.000410049	0.00957053	1.25808	0.000410049
ENSG00000158125	XDH	0.00187665	2.12312	4.35635	0.000417527	0.000401816	-2.12312	0.000417527
ENSG00000108511	HOXB6	0.00111941	-1.62053	0.325217	0.000472012	0.00350676	1.62053	0.000472012
ENSG00000130720	FIBCD1	0.000329237	-2.41839	0.187065	0.000474348	0.00189949	2.41839	0.000474348
ENSG00000111371	SLC38A1	0.0840543	-1.06198	0.478976	0.000474701	0.175521	1.06198	0.000474701
ENSG00000179933	C14orf119	0.140321	1.0607	2.08594	0.00051867	0.0672494	-1.0607	0.00051867
ENSG00000154447	SH3RF1	0.0348662	-1.06583	0.477697	0.000522873	0.0730209	1.06583	0.000522873
ENSG00000264745	TTC39C-AS1	0.00256805	-1.47547	0.359615	0.000533224	0.00719616	1.47547	0.000533224
ENSG00000143333	RGS16	0.00625551	-1.27983	0.411845	0.000533635	0.0152325	1.27983	0.000533635
ENSG00000248991	AC097375.1	0.00223881	-1.44225	0.367992	0.000542358	0.00613683	1.44225	0.000542358
ENSG00000117600	PLPPR4	3.29e-05	-3.67346	0.0783752	0.000567259	0.000803632	3.67346	0.000567259
ENSG00000144218	AFF3	0.0659133	-1.0577	0.480397	0.00057373	0.137238	1.0577	0.00057373
ENSG00000259182	AC019254.1	0.00158034	2.29489	4.90716	0.000604361	0.00029223	-2.29489	0.000604361
ENSG00000161955	TNFSF13	1.18223	1.03791	2.05324	0.000614266	0.575766	-1.03791	0.000614266
ENSG00000184838	PRR16	0.00832971	1.2842	2.43547	0.000617353	0.00339717	-1.2842	0.000617353
ENSG00000277586	NEFL	0.00316068	-1.48072	0.358309	0.000619506	0.00887648	1.48072	0.000619506
ENSG00000285081	AC004593.2	0.00431301	-1.21403	0.431063	0.00068903	0.0100454	1.21403	0.00068903
ENSG00000138413	IDH1	0.234252	1.03639	2.05109	0.00072156	0.114189	-1.03639	0.00072156
ENSG00000132965	ALOX5AP	0.154873	-1.02306	0.492073	0.000758195	0.314768	1.02306	0.000758195
ENSG00000112232	KHDRBS2	0.0296643	1.13181	2.19134	0.000769214	0.0135156	-1.13181	0.000769214
ENSG00000270157	AC004918.4	0.00296314	1.71404	3.28078	0.000770377	0.000876689	-1.71404	0.000770377
ENSG00000285486	AC003043.2	0.00131695	-1.54723	0.342166	0.000798419	0.00390857	1.54723	0.000798419
ENSG00000163993	S100P	0.120698	1.04934	2.06958	0.00082596	0.0582998	-1.04934	0.00082596
ENSG00000213949	ITGA1	0.00516903	-1.19926	0.435497	0.000837536	0.0119084	1.19926	0.000837536
ENSG00000158321	AUTS2	0.0190958	-1.06948	0.476491	0.000894546	0.0401085	1.06948	0.000894546
ENSG00000088387	DOCK9	0.00385208	-1.28406	0.410637	0.00090089	0.00942441	1.28406	0.00090089
ENSG00000136244	IL6	0.0182727	1.22758	2.34173	0.000910772	0.00778062	-1.22758	0.000910772
ENSG00000134321	RSAD2	0.10585	1.04583	2.06455	0.000921745	0.0512498	-1.04583	0.000921745
ENSG00000065923	SLC9A7	0.0194579	-1.05419	0.481569	0.000928903	0.0404373	1.05419	0.000928903
ENSG00000144290	SLC4A10	0.000329237	-2.54845	0.170939	0.000934111	0.00208214	2.54845	0.000934111
ENSG00000170893	TRH	0.000197542	-2.47183	0.180263	0.00103083	0.00124198	2.47183	0.00103083
ENSG00000137491	SLCO2B1	0.00197542	2.0804	4.22924	0.00130513	0.000438345	-2.0804	0.00130513
ENSG00000140932	CMTM2	0.0822435	1.0261	2.03651	0.00135223	0.0403642	-1.0261	0.00135223
ENSG00000197183	NOL4L	0.0399036	-1.00685	0.497631	0.00136117	0.0802171	1.00685	0.00136117
ENSG00000143603	KCNN3	0.00483979	1.50497	2.83818	0.00140239	0.00168032	-1.50497	0.00140239
ENSG00000214338	SOGA3	0.00128403	-1.58286	0.33382	0.0014209	0.00390857	1.58286	0.0014209
ENSG00000269927	AC004817.3	0.0451055	-1.00385	0.498669	0.00143242	0.0904817	1.00385	0.00143242
ENSG00000184428	TOP1MT	0.0291046	-1.00962	0.496677	0.00145221	0.0586286	1.00962	0.00145221
ENSG00000197798	FAM118B	0.0475748	1.02828	2.03959	0.00154265	0.0233053	-1.02828	0.00154265
ENSG00000115009	CCL20	0.0891246	1.1174	2.16956	0.00155277	0.0410583	-1.1174	0.00155277
ENSG00000114923	SLC4A3	0.00493856	-1.20611	0.433435	0.00167249	0.0114335	1.20611	0.00167249
ENSG00000243244	STON1	0.015968	1.10249	2.14725	0.00168575	0.00741533	-1.10249	0.00168575
ENSG00000100365	NCF4	0.809957	0.980107	1.97261	0.00174815	0.410583	-0.980107	0.00174815
ENSG00000162804	SNED1	0.0100417	-1.08233	0.472264	0.00192925	0.0212962	1.08233	0.00192925
ENSG00000138031	ADCY3	0.0513281	1.01242	2.01729	0.00193336	0.025424	-1.01242	0.00193336
ENSG00000179097	HTR1F	0.00589335	1.29756	2.45813	0.00194767	0.00237437	-1.29756	0.00194767
ENSG00000285631	AC097105.1	0.00227174	1.73146	3.32063	0.0020378	0.000657517	-1.73146	0.0020378
ENSG00000146215	CRIP3	0.00559704	-1.10708	0.464231	0.0020378	0.012091	1.10708	0.0020378
ENSG00000260244	AC104083.1	0.000460932	-1.91543	0.265092	0.00207131	0.00182644	1.91543	0.00207131
ENSG00000100167	SEPTIN3	0.000757246	-1.6524	0.318111	0.00207665	0.00244743	1.6524	0.00207665
ENSG00000152953	STK32B	0.0196884	1.08783	2.12554	0.00208858	0.00924177	-1.08783	0.00208858
ENSG00000160179	ABCG1	0.116353	0.984752	1.97897	0.00211028	0.0587747	-0.984752	0.00211028
ENSG00000157601	MX1	0.58331	0.970977	1.96017	0.00219672	0.297563	-0.970977	0.00219672
ENSG00000186642	PDE2A	0.0033253	-1.19172	0.437781	0.00223729	0.0076345	1.19172	0.00223729
ENSG00000117525	F3	0.021598	1.0601	2.08508	0.00224025	0.0103376	-1.0601	0.00224025
ENSG00000158104	HPD	0.00375331	1.44766	2.72766	0.00231975	0.00135156	-1.44766	0.00231975
ENSG00000288093	AL592295.5	0.0132353	-1.04793	0.483661	0.00238548	0.0273965	1.04793	0.00238548
ENSG00000184371	CSF1	0.0459945	1.01616	2.02253	0.0025051	0.0227209	-1.01616	0.0025051
ENSG00000082397	EPB41L3	0.29042	-0.946984	0.518716	0.00255632	0.559912	0.946984	0.00255632
ENSG00000179144	GIMAP7	0.229676	0.9652	1.95233	0.0025739	0.117623	-0.9652	0.0025739
ENSG00000273108	AL121929.2	0.00428009	-1.17176	0.44388	0.00258508	0.00968011	1.17176	0.00258508
ENSG00000236389	AL121970.1	0.00151449	2.08276	4.23618	0.00259781	0.000328759	-2.08276	0.00259781
ENSG00000266288	AP005671.1	0.000757246	-1.63102	0.322859	0.00262203	0.0024109	1.63102	0.00262203
ENSG00000125869	LAMP5	0.0392451	1.02336	2.03264	0.00269312	0.0192872	-1.02336	0.00269312
ENSG00000135525	MAP7	0.0693374	0.979685	1.97203	0.00271913	0.0351406	-0.979685	0.00271913
ENSG00000120160	EQTN	0.00121818	2.29067	4.89285	0.00292767	0.000219172	-2.29067	0.00292767
ENSG00000163956	LRPAP1	1.17561	0.946501	1.92719	0.00301272	0.609993	-0.946501	0.00301272
ENSG00000173166	RAPH1	0.0246599	-0.970928	0.510178	0.00303838	0.048364	0.970928	0.00303838
ENSG00000120254	MTHFD1L	0.0274913	-0.96708	0.51154	0.00303838	0.0537703	0.96708	0.00303838
ENSG00000185650	ZFP36L1	1.39264	-0.932465	0.523962	0.00310413	2.65794	0.932465	0.00310413
ENSG00000113319	RASGRF2	0.00197542	-1.43833	0.368994	0.00311938	0.00540625	1.43833	0.00311938
ENSG00000231527	FAM27C	0.0209395	1.03597	2.05049	0.00318001	0.0101915	-1.03597	0.00318001
ENSG00000182389	CACNB4	0.0346687	1.00912	2.01268	0.00328884	0.017205	-1.00912	0.00328884
ENSG00000253140	AC026904.1	0.00111941	2.39442	5.25767	0.00328884	0.000182644	-2.39442	0.00328884
ENSG00000040531	CTNS	0.085042	0.961491	1.94732	0.00329908	0.0436518	-0.961491	0.00329908
ENSG00000118596	SLC16A7	0.111644	-0.936198	0.522608	0.00331631	0.213657	0.936198	0.00331631
ENSG00000283633	AP000547.3	0.00898818	-1.03486	0.488063	0.0034347	0.018447	1.03486	0.0034347
ENSG00000286409	AL391839.3	0.00622259	-1.09968	0.46662	0.00350668	0.0133695	1.09968	0.00350668
ENSG00000211966	IGHV5-51	0.00434594	3.73546	13.3194	0.00352452	0.00029223	-3.73546	0.00352452
ENSG00000198719	DLL1	0.00148157	-1.35426	0.391136	0.00355837	0.00383552	1.35426	0.00355837
ENSG00000237686	AL109615.3	0.0325616	-0.950994	0.517276	0.0035754	0.0629755	0.950994	0.0035754
ENSG00000163697	APBB2	0.0428338	0.987163	1.98228	0.00358189	0.0215885	-0.987163	0.00358189
ENSG00000112486	CCR6	0.0206103	1.05496	2.07766	0.00363402	0.00989929	-1.05496	0.00363402
ENSG00000110660	SLC35F2	0.00599212	-1.06046	0.479478	0.00363402	0.0125294	1.06046	0.00363402
ENSG00000170909	OSCAR	0.713721	0.932326	1.90835	0.00379738	0.373981	-0.932326	0.00379738
ENSG00000174516	PELI3	0.056563	0.966279	1.95379	0.00381386	0.0289308	-0.966279	0.00381386
ENSG00000149256	TENM4	0.0047081	-1.0885	0.470251	0.00381386	0.0100454	1.0885	0.00381386
ENSG00000184221	OLIG1	0.139695	0.942758	1.9222	0.00381386	0.0726556	-0.942758	0.00381386
ENSG00000233387	IATPR	0.000658475	-1.73486	0.300438	0.00383033	0.00226478	1.73486	0.00383033
ENSG00000118491	ZC2HC1B	0.000921865	2.70808	6.53453	0.0039271	0.000109586	-2.70808	0.0039271
ENSG00000106178	CCL24	0.000921865	2.70808	6.53453	0.0039271	0.000109586	-2.70808	0.0039271
ENSG00000145220	LYAR	0.459385	0.930462	1.90589	0.00399214	0.241017	-0.930462	0.00399214
ENSG00000189337	KAZN	0.00220589	1.68964	3.22576	0.00418323	0.000657517	-1.68964	0.00418323
ENSG00000142910	TINAGL1	0.000823094	-1.55798	0.339626	0.00418323	0.00248395	1.55798	0.00418323
ENSG00000119408	NEK6	0.22533	0.929604	1.90475	0.00426301	0.11828	-0.929604	0.00426301
ENSG00000164849	GPR146	0.00325945	-1.14267	0.452922	0.004327	0.00723269	1.14267	0.004327
ENSG00000127152	BCL11B	0.0444141	-0.964866	0.512326	0.004327	0.0867192	0.964866	0.004327
ENSG00000135617	PRADC1	0.137753	0.933477	1.90987	0.00436117	0.0721077	-0.933477	0.00436117
ENSG00000122025	FLT3	0.0683497	-0.926868	0.525999	0.00436117	0.129969	0.926868	0.00436117
ENSG00000169398	PTK2	0.0245282	-0.943373	0.520016	0.00443545	0.0471951	0.943373	0.00443545
ENSG00000183722	LHFPL6	0.00441178	-1.08431	0.471618	0.00449553	0.00938788	1.08431	0.00449553
ENSG00000272482	AC254633.1	0.0033253	-1.16397	0.446282	0.00454857	0.00748839	1.16397	0.00454857
ENSG00000171798	KNDC1	0.00747369	-1.07523	0.474595	0.00455093	0.0157804	1.07523	0.00455093
ENSG00000137168	PPIL1	0.0219601	0.995402	1.99364	0.00480033	0.0109951	-0.995402	0.00480033
ENSG00000133328	PLAAT2	0.00539949	1.8945	3.71792	0.00480033	0.00142462	-1.8945	0.00480033
ENSG00000101335	MYL9	0.00444471	1.72811	3.31294	0.0048063	0.00131503	-1.72811	0.0048063
ENSG00000136603	SKIL	0.370326	-0.904505	0.534216	0.00488283	0.693242	0.904505	0.00488283
ENSG00000279145	AC011912.1	0.00431301	-1.09986	0.466563	0.00491873	0.0092783	1.09986	0.00491873
ENSG00000107954	NEURL1	0.0316068	-0.939342	0.521471	0.00493759	0.0606377	0.939342	0.00493759
ENSG00000198736	MSRB1	0.774827	0.91396	1.88421	0.00495097	0.411204	-0.91396	0.00495097
ENSG00000231908	IDH1-AS1	0.00829678	1.11885	2.17174	0.00506171	0.00379899	-1.11885	0.00506171
ENSG00000006327	TNFRSF12A	0.0733212	0.938213	1.91615	0.00506171	0.0382456	-0.938213	0.00506171
ENSG00000269970	AL162424.1	0.0045764	1.27895	2.42662	0.00525002	0.00186297	-1.27895	0.00525002
ENSG00000232527	LINC02802	0.0161985	1.01419	2.01976	0.00525874	0.00799979	-1.01419	0.00525874
ENSG00000286438	AL591115.1	0.00480687	-1.09997	0.466525	0.00527311	0.0103376	1.09997	0.00527311
ENSG00000196581	AJAP1	0.000823094	-1.55798	0.339626	0.00527576	0.00248395	1.55798	0.00527576
ENSG00000140511	HAPLN3	0.00500441	-1.11651	0.461208	0.00528057	0.0108856	1.11651	0.00528057
ENSG00000276107	AC037198.1	0.0182727	1.00904	2.01257	0.00559273	0.00905912	-1.00904	0.00559273
ENSG00000115271	GCA	1.35218	0.904107	1.87139	0.00568306	0.722538	-0.904107	0.00568306
ENSG00000285448	AL136961.1	0.00717738	1.13304	2.1932	0.00569308	0.00325106	-1.13304	0.00569308
ENSG00000173218	VANGL1	0.0132024	1.03355	2.04705	0.00575745	0.00642906	-1.03355	0.00575745
ENSG00000115596	WNT6	0.00480687	1.24242	2.36595	0.00575745	0.00200908	-1.24242	0.00575745
ENSG00000133216	EPHB2	0.0408913	0.944837	1.92497	0.00580315	0.0212232	-0.944837	0.00580315
ENSG00000236213	AC006369.1	0.00345699	-1.17686	0.442312	0.00584598	0.00785368	1.17686	0.00584598
ENSG00000286019	NOTCH2NLB	0.000230466	-2.47183	0.180263	0.00584766	0.00142462	2.47183	0.00584766
ENSG00000101445	PPP1R16B	0.0166594	-0.966572	0.51172	0.00584766	0.0325836	0.966572	0.00584766
ENSG00000286893	AC015660.5	0.000164619	-2.37229	0.193139	0.00586189	0.000986276	2.37229	0.00586189
ENSG00000167644	C19orf33	0.0299606	1.05936	2.084	0.00592876	0.0143558	-1.05936	0.00592876
ENSG00000138311	ZNF365	0.000460932	-1.91543	0.265092	0.00598214	0.00182644	1.91543	0.00598214
ENSG00000141068	KSR1	0.280938	0.905591	1.87331	0.00599404	0.14995	-0.905591	0.00599404
ENSG00000173391	OLR1	0.144535	-0.894074	0.538093	0.0060277	0.268632	0.894074	0.0060277
ENSG00000242732	RTL5	0.0133012	-0.959795	0.51413	0.00609601	0.0258989	0.959795	0.00609601
ENSG00000105974	CAV1	0.0025022	1.59333	3.01744	0.00613184	0.000803632	-1.59333	0.00613184
ENSG00000106689	LHX2	0.00079017	2.909	7.51095	0.00613199	7.31e-05	-2.909	0.00613199
ENSG00000259120	SMIM6	0.00302899	-1.1499	0.450657	0.00627189	0.00675782	1.1499	0.00627189
ENSG00000130147	SH3BP4	0.0266353	-0.91648	0.5298	0.00657179	0.0503001	0.91648	0.00657179
ENSG00000105352	CEACAM4	0.187534	0.900348	1.86652	0.00663888	0.100454	-0.900348	0.00663888
ENSG00000068383	INPP5A	0.149046	0.902664	1.86952	0.00671975	0.0797057	-0.902664	0.00671975
ENSG00000148344	PTGES	0.0058275	-1.0492	0.483235	0.00677613	0.012091	1.0492	0.00677613
ENSG00000243284	VSIG8	0.00414839	-1.08008	0.473004	0.00680874	0.00880342	1.08008	0.00680874
ENSG00000123353	ORMDL2	0.191715	0.895906	1.86078	0.00706076	0.103011	-0.895906	0.00706076
ENSG00000166503	HDGFL3	0.0135646	-0.941699	0.520619	0.00706076	0.0260815	0.941699	0.00706076
ENSG00000168824	NSG1	0.00286437	-1.22185	0.428733	0.00712271	0.00672129	1.22185	0.00712271
ENSG00000004809	SLC22A16	0.0235405	0.963231	1.94967	0.00712271	0.0120545	-0.963231	0.00712271
ENSG00000132744	ACY3	0.00233759	-1.29286	0.408142	0.00712271	0.00577154	1.29286	0.00712271
ENSG00000140092	FBLN5	0.00161326	-1.36402	0.388498	0.00712271	0.0042008	1.36402	0.00712271
ENSG00000127074	RGS13	0.0065189	-0.997089	0.50101	0.00733793	0.0130408	0.997089	0.00733793
ENSG00000118922	KLF12	0.0300923	-0.910322	0.532066	0.00735785	0.056583	0.910322	0.00735785
ENSG00000215788	TNFRSF25	0.0121159	-0.984365	0.505448	0.00741865	0.0239994	0.984365	0.00741865
ENSG00000241544	LINC02029	0.019425	-0.934405	0.523258	0.00749603	0.0371497	0.934405	0.00749603
ENSG00000185527	PDE6G	0.0310471	0.938329	1.91631	0.0075007	0.0161822	-0.938329	0.0075007
ENSG00000160791	CCR5	0.0191287	0.968888	1.95733	0.00764285	0.00975317	-0.968888	0.00764285
ENSG00000152495	CAMK4	0.0152108	-0.98153	0.506442	0.00764603	0.0300631	0.98153	0.00764603
ENSG00000163734	CXCL3	0.707597	0.890466	1.85378	0.00777484	0.381689	-0.890466	0.00777484
ENSG00000104921	FCER2	0.0673949	0.922324	1.89517	0.00777484	0.0355425	-0.922324	0.00777484
ENSG00000273812	BX640514.2	0.0351296	-0.902181	0.535077	0.00777484	0.0656787	0.902181	0.00777484
ENSG00000072401	UBE2D1	1.49829	0.880699	1.84127	0.00778884	0.813714	-0.880699	0.00778884
ENSG00000103056	SMPD3	0.0223223	-0.97265	0.509569	0.00786081	0.0438345	0.97265	0.00786081
ENSG00000124785	NRN1	0.00559704	1.20187	2.30037	0.007914	0.0024109	-1.20187	0.007914
ENSG00000260188	AC002464.1	0.00609089	1.14133	2.20585	0.00791903	0.00273966	-1.14133	0.00791903
ENSG00000138190	EXOC6	0.246072	0.884675	1.84635	0.00801862	0.133257	-0.884675	0.00801862
ENSG00000088986	DYNLL1	1.95936	0.878031	1.83786	0.00807169	1.06609	-0.878031	0.00807169
ENSG00000188672	RHCE	0.00362161	-1.11037	0.463175	0.00807517	0.00785368	1.11037	0.00807517
ENSG00000196839	ADA	0.0400682	-0.891121	0.539195	0.0082978	0.074336	0.891121	0.0082978
ENSG00000146072	TNFRSF21	0.0334505	-0.89873	0.536358	0.00834565	0.0623911	0.89873	0.00834565
ENSG00000183696	UPP1	1.87685	0.874733	1.83367	0.00848188	1.02353	-0.874733	0.00848188
ENSG00000261655	AC100803.3	0.000164619	-2.31982	0.200292	0.00849525	0.000949747	2.31982	0.00849525
ENSG00000111291	GPRC5D	0.000724322	2.7887	6.91008	0.00849984	7.31e-05	-2.7887	0.00849984
ENSG00000173706	HEG1	0.0241002	-0.903691	0.534517	0.00862497	0.045113	0.903691	0.00862497
ENSG00000136193	SCRN1	0.0576166	-0.87976	0.543458	0.00862497	0.106043	0.87976	0.00862497
ENSG00000137757	CASP5	0.0117538	-0.937545	0.522121	0.00862497	0.0225382	0.937545	0.00862497
ENSG00000239636	AC004865.2	0.117044	0.884591	1.84624	0.00873741	0.0633773	-0.884591	0.00873741
ENSG00000167664	TMIGD2	0.0058275	-1.07931	0.473256	0.00892971	0.0123467	1.07931	0.00892971
ENSG00000172005	MAL	0.0146181	-0.976118	0.508346	0.00893628	0.0287846	0.976118	0.00893628
ENSG00000235903	CPB2-AS1	0.0352284	-0.890899	0.539278	0.00893628	0.0653499	0.890899	0.00893628
ENSG00000102024	PLS3	0.000757246	-1.54222	0.343358	0.00897122	0.00226478	1.54222	0.00897122
ENSG00000254343	AC091563.1	9.88e-05	-2.67346	0.15675	0.00916454	0.000803632	2.67346	0.00916454
ENSG00000175130	MARCKSL1	0.213346	-0.862257	0.550091	0.0091697	0.387862	0.862257	0.0091697
ENSG00000137801	THBS1	2.00311	0.870929	1.82884	0.00925746	1.09528	-0.870929	0.00925746
ENSG00000276855	AC015922.3	0.00197542	1.61091	3.05445	0.00925818	0.000620988	-1.61091	0.00925818
ENSG00000169583	CLIC3	0.0359527	-0.957441	0.514969	0.00926298	0.0698429	0.957441	0.00926298
ENSG00000175591	P2RY2	0.0624234	0.892549	1.85645	0.00947235	0.0336064	-0.892549	0.00947235
ENSG00000254518	LINC02750	0.00105356	-1.59736	0.330482	0.00957677	0.00325106	1.59736	0.00957677
ENSG00000172260	NEGR1	0.0120172	-0.924217	0.526967	0.00961325	0.0228305	0.924217	0.00961325
ENSG00000167601	AXL	0.00286437	-1.18232	0.440643	0.00961325	0.00653864	1.18232	0.00961325
ENSG00000225056	AL121894.1	0.00243636	1.49396	2.81661	0.00961325	0.000840161	-1.49396	0.00961325
ENSG00000158747	NBL1	0.00131695	-1.37731	0.384936	0.00974153	0.00347023	1.37731	0.00974153
ENSG00000177757	FAM87B	0.00134987	-1.32744	0.398476	0.00974769	0.0034337	1.32744	0.00974769
ENSG00000077063	CTTNBP2	0.00289729	-1.14177	0.453203	0.00974769	0.00642906	1.14177	0.00974769
ENSG00000183844	FAM3B	0.00404962	1.24971	2.37794	0.00974769	0.00168032	-1.24971	0.00974769
ENSG00000261441	AC124068.2	0.0100417	-0.942358	0.520381	0.00974917	0.0193237	0.942358	0.00974917
ENSG00000125355	TMEM255A	0.00566288	1.15545	2.22753	0.00976943	0.00252048	-1.15545	0.00976943
ENSG00000286504	AC092745.4	0.00181081	-1.28506	0.410354	0.00978676	0.00445651	1.28506	0.00978676
ENSG00000275302	CCL4	0.956797	0.88101	1.84166	0.00993288	0.519512	-0.88101	0.00993288
ENSG00000197561	ELANE	0.0242977	0.928322	1.90306	0.00998431	0.0127485	-0.928322	0.00998431
ENSG00000198780	FAM169A	0.0027656	-1.25621	0.418643	0.0100414	0.00664823	1.25621	0.0100414
ENSG00000239697	TNFSF12	0.433639	0.863085	1.81892	0.0101191	0.238386	-0.863085	0.0101191
ENSG00000147488	ST18	0.00217297	-1.16062	0.447319	0.010411	0.00489485	1.16062	0.010411
ENSG00000258545	RHOXF1-AS1	0.000131695	-2.41293	0.187774	0.0105171	0.000840161	2.41293	0.0105171
ENSG00000091409	ITGA6	0.00806632	-0.995286	0.501636	0.0107242	0.0161092	0.995286	0.0107242
ENSG00000091622	PITPNM3	0.00134987	1.92049	3.78552	0.0107247	0.000328759	-1.92049	0.0107247
ENSG00000166578	IQCD	0.00816509	-0.954767	0.515925	0.0109244	0.0158535	0.954767	0.0109244
ENSG00000135698	MPHOSPH6	0.232738	0.861164	1.8165	0.0109244	0.128106	-0.861164	0.0109244
ENSG00000169442	CD52	6.12138	0.853419	1.80678	0.0110798	3.388	-0.853419	0.0110798
ENSG00000115008	IL1A	0.0471797	0.89714	1.86237	0.0110798	0.0253144	-0.89714	0.0110798
ENSG00000230257	NFE4	0.00174496	1.79763	3.4765	0.0110798	0.000474873	-1.79763	0.0110798
ENSG00000107742	SPOCK2	0.0368087	-0.896116	0.537331	0.0110798	0.0685279	0.896116	0.0110798
ENSG00000127399	LRRC61	0.0140255	0.966143	1.95361	0.0111026	0.00715963	-0.966143	0.0111026
ENSG00000117245	KIF17	0.00151449	-1.23917	0.423618	0.011301	0.00361634	1.23917	0.011301
ENSG00000167642	SPINT2	0.568692	0.854619	1.80828	0.011301	0.314476	-0.854619	0.011301
ENSG00000265477	AP000915.2	0.000592627	3.09803	8.56249	0.0116107	3.65e-05	-3.09803	0.0116107
ENSG00000163536	SERPINI1	0.0112928	1.02844	2.03982	0.0121213	0.00551584	-1.02844	0.0121213
ENSG00000187862	TTC24	0.00260098	-1.1767	0.442363	0.012159	0.00591765	1.1767	0.012159
ENSG00000164850	GPER1	0.00372038	-1.03811	0.486966	0.012159	0.00767103	1.03811	0.012159
ENSG00000141316	SPACA3	0.000987712	2.8043	6.98519	0.012291	0.000109586	-2.8043	0.012291
ENSG00000095303	PTGS1	0.0974872	0.861839	1.81735	0.0125224	0.0536242	-0.861839	0.0125224
ENSG00000179344	HLA-DQB1	6.30272	0.845775	1.79723	0.0125254	3.5069	-0.845775	0.0125254
ENSG00000165092	ALDH1A1	0.137193	-0.84222	0.557784	0.0126161	0.245984	0.84222	0.0126161
ENSG00000286134	AC114930.1	3.29e-05	-3.39783	0.0948752	0.0126944	0.000657517	3.39783	0.0126944
ENSG00000112576	CCND3	0.815291	0.845565	1.79697	0.0127011	0.453687	-0.845565	0.0127011
ENSG00000174171	AC020659.1	0.0107331	-0.915692	0.53009	0.0128687	0.0202734	0.915692	0.0128687
ENSG00000168280	KIF5C	0.00233759	-1.20879	0.432631	0.0128693	0.00544278	1.20879	0.0128693
ENSG00000046604	DSG2	0.000592627	-1.5744	0.335784	0.0130115	0.00182644	1.5744	0.0130115
ENSG00000142494	SLC47A1	0.0101734	0.996944	1.99577	0.0131423	0.00507749	-0.996944	0.0131423
ENSG00000175985	PLEKHD1	0.00286437	-1.22962	0.426428	0.0133177	0.00675782	1.22962	0.0133177
ENSG00000111249	CUX2	0.00375331	-1.09882	0.466897	0.0133449	0.00807285	1.09882	0.0133449
ENSG00000147231	RADX	0.00418132	-1.11568	0.461473	0.0133449	0.00909565	1.11568	0.0133449
ENSG00000113448	PDE4D	0.192505	-0.835996	0.560196	0.0134534	0.343662	0.835996	0.0134534
ENSG00000079616	KIF22	0.408781	0.842339	1.79295	0.0136367	0.227976	-0.842339	0.0136367
ENSG00000120436	GPR31	0.000493856	-1.67346	0.313501	0.0136374	0.00164379	1.67346	0.0136374
ENSG00000286116	AL157394.3	0.0282815	0.9153	1.88596	0.0137006	0.0149768	-0.9153	0.0137006
ENSG00000119917	IFIT3	0.133637	0.865104	1.82147	0.0137773	0.0733497	-0.865104	0.0137773
ENSG00000111452	ADGRD1	0.0199189	-0.87395	0.545651	0.0137773	0.0365287	0.87395	0.0137773
ENSG00000130300	PLVAP	0.00335822	-1.07811	0.47365	0.0137773	0.0071231	1.07811	0.0137773
ENSG00000114315	HES1	0.0587689	-0.858146	0.551661	0.0139149	0.106554	0.858146	0.0139149
ENSG00000246100	LINC00900	0.0019425	-1.16187	0.446933	0.0139445	0.00438345	1.16187	0.0139445
ENSG00000109944	JHY	0.00836263	-0.930331	0.524738	0.013969	0.0159631	0.930331	0.013969
ENSG00000125730	C3	0.00562996	-0.99042	0.503331	0.0141177	0.0112143	0.99042	0.0141177
ENSG00000287970	AC245164.2	0.00214004	-1.1499	0.450657	0.0142337	0.00478526	1.1499	0.0142337
ENSG00000273104	AP000322.2	3.29e-05	-3.1499	0.112664	0.0144547	0.000547931	3.1499	0.0144547
ENSG00000156052	GNAQ	1.41463	0.83361	1.78214	0.014659	0.793769	-0.83361	0.014659
ENSG00000154479	CCDC173	0.0122806	-0.890716	0.539346	0.014953	0.0227939	0.890716	0.014953
ENSG00000133874	RNF122	0.0172191	-0.879687	0.543485	0.014953	0.0317069	0.879687	0.014953
ENSG00000274859	AC131238.1	0.000823094	2.55054	5.85854	0.014953	0.000109586	-2.55054	0.014953
ENSG00000259932	AC051619.7	0.016396	0.980108	1.97261	0.0152385	0.00829202	-0.980108	0.0152385
ENSG00000081059	TCF7	0.0466529	-0.858921	0.551365	0.0153475	0.0846371	0.858921	0.0153475
ENSG00000204882	GPR20	0.000592627	-1.90197	0.267578	0.0153475	0.00230131	1.90197	0.0153475
ENSG00000132849	PATJ	0.0052678	-1.02355	0.491904	0.0153623	0.0107394	1.02355	0.0153623
ENSG00000261801	LOXL1-AS1	0.000658475	-1.61556	0.326338	0.0153623	0.00208214	1.61556	0.0153623
ENSG00000107593	PKD2L1	0.0143548	0.935091	1.91201	0.0154509	0.00748839	-0.935091	0.0154509
ENSG00000112182	BACH2	0.00948204	-0.960814	0.513767	0.0157548	0.0184835	0.960814	0.0157548
ENSG00000214870	AC004540.1	0.0160339	0.922859	1.89587	0.0157766	0.00843814	-0.922859	0.0157766
ENSG00000276045	ORAI1	0.458463	0.830143	1.77786	0.0157766	0.257856	-0.830143	0.0157766
ENSG00000047634	SCML1	0.0749015	-0.829316	0.562796	0.0162491	0.133111	0.829316	0.0162491
ENSG00000245648	AC022075.1	0.00460932	-0.987626	0.504307	0.016444	0.00916871	0.987626	0.016444
ENSG00000113749	HRH2	0.656664	0.825717	1.77242	0.0166054	0.370474	-0.825717	0.0166054
ENSG00000286994	AC069243.1	0.00437886	-1.00862	0.497021	0.0169559	0.00883995	1.00862	0.0169559
ENSG00000141576	RNF157	0.00240343	-1.19783	0.43593	0.0169559	0.00555237	1.19783	0.0169559
ENSG00000182118	FAM89A	0.054423	0.851848	1.80481	0.0169772	0.0301362	-0.851848	0.0169772
ENSG00000163958	ZDHHC19	0.00293021	1.48397	2.79718	0.0170002	0.0010228	-1.48397	0.0170002
ENSG00000120658	ENOX1	0.000296314	-1.91543	0.265092	0.0170933	0.00120545	1.91543	0.0170933
ENSG00000287426	AP003327.2	0.000428009	-1.76881	0.293451	0.0171686	0.00153421	1.76881	0.0171686
ENSG00000106330	MOSPD3	0.12274	0.832032	1.78019	0.0173109	0.0689297	-0.832032	0.0173109
ENSG00000165322	ARHGAP12	0.058275	-0.827664	0.563441	0.0173109	0.103449	0.827664	0.0173109
ENSG00000110079	MS4A4A	0.130279	0.833432	1.78192	0.0174074	0.073094	-0.833432	0.0174074
ENSG00000285938	AC072022.2	0.0506038	0.859513	1.81443	0.0179871	0.0278714	-0.859513	0.0179871
ENSG00000236849	LINC01474	0.000559704	-1.56494	0.337993	0.0181616	0.00171685	1.56494	0.0181616
ENSG00000274995	AC013564.1	0.00052678	-1.6474	0.319215	0.0182427	0.00171685	1.6474	0.0182427
ENSG00000133317	LGALS12	0.0305532	0.870433	1.82821	0.0184932	0.0166936	-0.870433	0.0184932
ENSG00000135519	KCNH3	0.0406938	0.870067	1.82775	0.0184932	0.022246	-0.870067	0.0184932
ENSG00000166446	CDYL2	0.0268987	-0.843538	0.557275	0.0189184	0.048291	0.843538	0.0189184
ENSG00000235169	SMIM1	0.0267999	0.876902	1.83643	0.019158	0.014575	-0.876902	0.019158
ENSG00000122378	PRXL2A	0.0209066	-0.857995	0.551719	0.0192269	0.0379168	0.857995	0.0192269
ENSG00000197635	DPP4	0.0104698	-0.917294	0.529501	0.0194477	0.0197986	0.917294	0.0194477
ENSG00000124780	KCNK17	0.0020742	-1.42602	0.372156	0.0196416	0.00562542	1.42602	0.0196416
ENSG00000152990	ADGRA3	0.00141572	-1.21403	0.431063	0.0196612	0.00332411	1.21403	0.0196612
ENSG00000102854	MSLN	0.00026339	-2.10926	0.231767	0.0199034	0.00124198	2.10926	0.0199034
ENSG00000188215	DCUN1D3	0.0680534	0.832077	1.78025	0.0199637	0.038209	-0.832077	0.0199637
ENSG00000132561	MATN2	0.00302899	1.34487	2.54007	0.0200706	0.00116892	-1.34487	0.0200706
ENSG00000151623	NR3C2	0.00516903	-1.00094	0.499676	0.020115	0.0103742	1.00094	0.020115
ENSG00000176871	WSB2	0.195501	0.816726	1.7614	0.020115	0.110974	-0.816726	0.020115
ENSG00000072840	EVC	0.00569581	1.10322	2.14834	0.0201666	0.00263007	-1.10322	0.0201666
ENSG00000164106	SCRG1	0.00638721	1.03117	2.04368	0.0203028	0.00310494	-1.03117	0.0203028
ENSG00000164048	ZNF589	0.0698313	0.833877	1.78247	0.0204043	0.0391588	-0.833877	0.0204043
ENSG00000159788	RGS12	0.0418461	-0.822857	0.565321	0.0204043	0.0740437	0.822857	0.0204043
ENSG00000127948	POR	0.298388	0.812709	1.75651	0.0204043	0.169859	-0.812709	0.0204043
ENSG00000143753	DEGS1	0.36519	0.811477	1.75501	0.0204133	0.208068	-0.811477	0.0204133
ENSG00000105855	ITGB8	0.00688106	1.29756	2.45813	0.0205396	0.00277618	-1.29756	0.0205396
ENSG00000275993	SIK1B	0.0282486	-0.826499	0.563896	0.0205396	0.0501174	0.826499	0.0205396
ENSG00000251131	AC025171.3	0.0414839	-0.822525	0.565451	0.020567	0.0733862	0.822525	0.020567
ENSG00000178026	LRRC75B	0.0118855	0.949069	1.93063	0.0208393	0.00613683	-0.949069	0.0208393
ENSG00000274422	AC245060.5	0.0307837	-0.839866	0.558696	0.0208904	0.0551218	0.839866	0.0208904
ENSG00000124145	SDC4	0.0576166	0.832903	1.78127	0.0209827	0.0323279	-0.832903	0.0209827
ENSG00000211956	IGHV4-34	0.00368746	3.86293	14.5498	0.0210869	0.000219172	-3.86293	0.0210869
ENSG00000255874	LINC00346	0.0269316	0.87677	1.83626	0.0211244	0.014648	-0.87677	0.0211244
ENSG00000154654	NCAM2	0.000428009	3.65746	12.6184	0.021132	0	-3.65746	0.021132
ENSG00000259803	SLC22A31	0.00210712	1.48015	2.78978	0.0211458	0.000730575	-1.48015	0.0211458
ENSG00000226985	LINC01203	0.000460932	3.75699	13.5197	0.0211458	0	-3.75699	0.0211458
ENSG00000165929	TC2N	0.0140255	-0.897635	0.536766	0.0212502	0.0261546	0.897635	0.0212502
ENSG00000186074	CD300LF	0.911066	0.805192	1.74738	0.0212502	0.521375	-0.805192	0.0212502
ENSG00000234506	LINC01506	0.073815	0.822706	1.76872	0.0214015	0.0417158	-0.822706	0.0214015
ENSG00000067836	ROGDI	0.57959	0.804688	1.74677	0.021725	0.33179	-0.804688	0.021725
ENSG00000155659	VSIG4	0.0334834	0.855782	1.80974	0.0220993	0.0184835	-0.855782	0.0220993
ENSG00000038945	MSR1	0.0384549	-0.816042	0.567998	0.0228921	0.0677243	0.816042	0.0228921
ENSG00000265316	AP005059.2	0.00121818	-1.27701	0.41265	0.0230488	0.00299536	1.27701	0.0230488
ENSG00000119013	NDUFB3	0.844264	0.799034	1.73994	0.0231467	0.485211	-0.799034	0.0231467
ENSG00000196126	HLA-DRB1	16.2547	0.797433	1.73801	0.02339	9.35252	-0.797433	0.02339
ENSG00000184709	LRRC26	0.0151778	-0.925683	0.526431	0.0242427	0.0288577	0.925683	0.0242427
ENSG00000107719	PALD1	0.00253513	-1.11242	0.462517	0.0244068	0.00551584	1.11242	0.0244068
ENSG00000122012	SV2C	0.0012511	1.81358	3.51513	0.0248236	0.000328759	-1.81358	0.0248236
ENSG00000145685	LHFPL2	0.0665389	-0.797687	0.575271	0.0248236	0.115686	0.797687	0.0248236
ENSG00000272719	AC006483.2	0.00395085	-0.985922	0.504903	0.0248236	0.00785368	0.985922	0.0248236
ENSG00000287611	AC007922.4	0.000428009	3.65746	12.6184	0.0248236	0	-3.65746	0.0248236
ENSG00000117281	CD160	0.0033253	-1.19172	0.437781	0.0249206	0.0076345	1.19172	0.0249206
ENSG00000010810	FYN	0.456883	-0.784987	0.580357	0.0250363	0.787267	0.784987	0.0250363
ENSG00000204257	HLA-DMA	2.69379	0.791567	1.73095	0.025284	1.55623	-0.791567	0.025284
ENSG00000179165	PXT1	0.0136963	-0.844738	0.556812	0.025284	0.0246204	0.844738	0.025284
ENSG00000274213	AC015912.3	0.449179	0.795122	1.73522	0.025284	0.258843	-0.795122	0.025284
ENSG00000168913	ENHO	0.050077	-0.823104	0.565225	0.0252979	0.0886187	0.823104	0.0252979
ENSG00000164265	SCGB3A2	0.0052678	1.29838	2.45952	0.0255943	0.00211867	-1.29838	0.0255943
ENSG00000161647	MPP3	0.00553119	1.10123	2.14538	0.0255943	0.00255701	-1.10123	0.0255943
ENSG00000146674	IGFBP3	0.000823094	-1.55798	0.339626	0.0257831	0.00248395	1.55798	0.0257831
ENSG00000270959	LPP-AS2	0.0500441	0.820994	1.76662	0.0258187	0.0283098	-0.820994	0.0258187
ENSG00000260807	AC009041.2	0.000987712	-1.44363	0.367641	0.0258187	0.00273966	1.44363	0.0258187
ENSG00000167483	NIBAN3	0.0204456	-0.869127	0.547478	0.0258187	0.0373689	0.869127	0.0258187
ENSG00000105619	TFPT	0.159614	0.797805	1.73845	0.0258187	0.0917967	-0.797805	0.0258187
ENSG00000101000	PROCR	0.00757246	0.973931	1.96418	0.0258187	0.00383552	-0.973931	0.0258187
ENSG00000160180	TFF3	0.00079017	2.909	7.51095	0.0261321	7.31e-05	-2.909	0.0261321
ENSG00000246790	AP000977.1	0.00158034	-1.20761	0.432984	0.0261737	0.0036894	1.20761	0.0261737
ENSG00000267288	AC138150.2	0.0134329	0.979165	1.97132	0.0262485	0.00679434	-0.979165	0.0262485
ENSG00000148516	ZEB1	0.0145852	-0.871182	0.546699	0.0264654	0.0267025	0.871182	0.0264654
ENSG00000176049	JAKMIP2	0.00681522	-0.917064	0.529586	0.0265539	0.0128946	0.917064	0.0265539
ENSG00000229989	MIR181A1HG	0.100813	-0.787126	0.579497	0.0266256	0.173986	0.787126	0.0266256
ENSG00000204287	HLA-DRA	21.9403	0.785998	1.72429	0.0267143	12.7243	-0.785998	0.0267143
ENSG00000108551	RASD1	0.0208407	-0.865313	0.548927	0.0267143	0.0379899	0.865313	0.0267143
ENSG00000168758	SEMA4C	0.00391793	-1.03742	0.487197	0.0268295	0.00807285	1.03742	0.0268295
ENSG00000211937	IGHV2-5	0.00533365	5.19883	36.7286	0.0268295	0.000109586	-5.19883	0.0268295
ENSG00000226979	LTA	0.00167911	-1.23082	0.426076	0.0271192	0.00398163	1.23082	0.0271192
ENSG00000121570	DPPA4	0.00378623	-0.992356	0.502656	0.027411	0.00756145	0.992356	0.027411
ENSG00000130956	HABP4	0.00823094	-0.878794	0.543822	0.0274307	0.0151594	0.878794	0.0274307
ENSG00000205106	LINC02716	0.00167911	1.55054	2.92927	0.0274307	0.000547931	-1.55054	0.0274307
ENSG00000182853	VMO1	0.0249233	-0.854139	0.553195	0.0274307	0.0450764	0.854139	0.0274307
ENSG00000276070	CCL4L2	0.517265	0.799223	1.74016	0.0274307	0.297234	-0.799223	0.0274307
ENSG00000173762	CD7	0.0417802	-0.807232	0.571477	0.0280127	0.0731305	0.807232	0.0280127
ENSG00000198286	CARD11	0.0139597	-0.871849	0.546446	0.0282101	0.0255701	0.871849	0.0282101
ENSG00000085563	ABCB1	0.00187665	-1.2806	0.411624	0.0282101	0.00460262	1.2806	0.0282101
ENSG00000116544	DLGAP3	0.0261744	0.835675	1.78469	0.0283448	0.014648	-0.835675	0.0283448
ENSG00000166428	PLD4	0.090244	-0.793628	0.576892	0.0283907	0.156453	0.793628	0.0283907
ENSG00000213889	PPM1N	0.0380599	-0.799478	0.574557	0.0291029	0.0662631	0.799478	0.0291029
ENSG00000136231	IGF2BP3	0.0206103	0.847803	1.79976	0.0291753	0.0114335	-0.847803	0.0291753
ENSG00000182463	TSHZ2	0.00579458	-1.02214	0.492385	0.0294051	0.0117988	1.02214	0.0294051
ENSG00000174749	FAM241A	0.212523	0.784146	1.72207	0.0295803	0.123394	-0.784146	0.0295803
ENSG00000040199	PHLPP2	0.0146511	-0.828778	0.563006	0.0295803	0.026045	0.828778	0.0295803
ENSG00000285244	DINOL	0.00553119	-0.958472	0.514602	0.0301368	0.010776	0.958472	0.0301368
ENSG00000185339	TCN2	0.109406	0.788919	1.72778	0.0302117	0.0633043	-0.788919	0.0302117
ENSG00000130584	ZBTB46	0.0092845	-0.853862	0.553301	0.03026	0.0168032	0.853862	0.03026
ENSG00000113070	HBEGF	2.40208	0.776214	1.71263	0.0303264	1.40256	-0.776214	0.0303264
ENSG00000172967	XKR3	0.000691399	2.72457	6.60964	0.030723	7.31e-05	-2.72457	0.030723
ENSG00000162747	FCGR3B	0.00171203	-1.38776	0.382157	0.0311027	0.00452956	1.38776	0.0311027
ENSG00000261026	AC105046.1	0.00543242	1.01569	2.02187	0.0319551	0.0026666	-1.01569	0.0319551
ENSG00000241135	LINC00881	0.0268329	-0.791489	0.577747	0.0325033	0.0464645	0.791489	0.0325033
ENSG00000133742	CA1	3.29e-05	-3.23736	0.106037	0.0329697	0.00058446	3.23736	0.0329697
ENSG00000034053	APBA2	0.00204127	-1.17262	0.443616	0.0329697	0.00463915	1.17262	0.0329697
ENSG00000166347	CYB5A	0.156816	0.778617	1.71549	0.0330236	0.0913949	-0.778617	0.0330236
ENSG00000120217	CD274	0.00408254	1.08797	2.12574	0.0330555	0.00189949	-1.08797	0.0330555
ENSG00000143546	S100A8	55.4011	0.769434	1.7046	0.0332185	32.501	-0.769434	0.0332185
ENSG00000065833	ME1	0.0315739	0.817414	1.76224	0.0334016	0.0178991	-0.817414	0.0334016
ENSG00000119632	IFI27L2	0.896843	0.769012	1.7041	0.0336632	0.526269	-0.769012	0.0336632
ENSG00000125144	MT1G	0.00464225	-1.03357	0.488499	0.0337176	0.009534	1.03357	0.0337176
ENSG00000140749	IGSF6	3.31562	0.767734	1.70259	0.0337657	1.94738	-0.767734	0.0337657
ENSG00000239642	MEIKIN	0.00414839	-0.922764	0.527497	0.0340263	0.00789021	0.922764	0.0340263
ENSG00000178172	SPINK6	0.000395085	3.55054	11.7171	0.0342439	0	-3.55054	0.0342439
ENSG00000253821	AC090796.1	0.00121818	1.7761	3.42499	0.0342439	0.000328759	-1.7761	0.0342439
ENSG00000222041	CYTOR	0.625288	0.767657	1.7025	0.0346141	0.36726	-0.767657	0.0346141
ENSG00000136379	ABHD17C	0.00783585	-0.856361	0.552344	0.0355115	0.0142097	0.856361	0.0355115
ENSG00000155792	DEPTOR	0.00642013	-0.870578	0.546928	0.0355634	0.0117623	0.870578	0.0355634
ENSG00000160593	JAML	2.55073	0.763712	1.69785	0.0355634	1.50232	-0.763712	0.0355634
ENSG00000231064	AC234582.1	0.00111941	-1.24943	0.420613	0.0363976	0.00270313	1.24943	0.0363976
ENSG00000176714	CCDC121	0.0242977	-0.78663	0.579697	0.0367351	0.041935	0.78663	0.0367351
ENSG00000196391	ZNF774	0.00269975	1.22514	2.33778	0.0367351	0.00113239	-1.22514	0.0367351
ENSG00000189367	KIAA0408	0.000625551	-1.55589	0.340119	0.0368728	0.00189949	1.55589	0.0368728
ENSG00000278916	CEP83-DT	0.00605797	-0.875904	0.544912	0.0368728	0.0111413	0.875904	0.0368728
ENSG00000105426	PTPRS	0.00589335	-0.948064	0.518328	0.0368728	0.011397	0.948064	0.0368728
ENSG00000215196	BASP1-AS1	0.0525134	-0.775854	0.584043	0.0370575	0.0899337	0.775854	0.0370575
ENSG00000115718	PROC	0.00668352	-0.878352	0.543989	0.0372781	0.0123102	0.878352	0.0372781
ENSG00000175701	MTLN	0.255686	0.764115	1.69833	0.0375853	0.150535	-0.764115	0.0375853
ENSG00000248752	AC116362.1	3.29e-05	-2.95725	0.128759	0.0377085	0.000474873	2.95725	0.0377085
ENSG00000204186	ZDBF2	0.00684814	-0.946364	0.518939	0.0377656	0.0132234	0.946364	0.0377656
ENSG00000151474	FRMD4A	0.00108648	-1.25226	0.41979	0.0377656	0.00263007	1.25226	0.0377656
ENSG00000267412	AC092068.2	0.00223881	-1.2893	0.409149	0.0377656	0.00551584	1.2893	0.0377656
ENSG00000147119	CHST7	0.0446446	-0.769524	0.586611	0.0377864	0.0761259	0.769524	0.0377864
ENSG00000236069	AL136987.1	0.0310471	-0.784924	0.580382	0.0380604	0.0535146	0.784924	0.0380604
ENSG00000158106	RHPN1	0.00210712	-1.03442	0.488212	0.0380604	0.00434692	1.03442	0.0380604
ENSG00000112414	ADGRG6	0.00220589	-1.02822	0.490315	0.0386346	0.00452956	1.02822	0.0386346
ENSG00000141448	GATA6	0.000888941	-1.29674	0.407045	0.0388127	0.00222825	1.29674	0.0388127
ENSG00000233746	LINC00656	0.00967958	0.894802	1.85935	0.0388127	0.00518708	-0.894802	0.0388127
ENSG00000173535	TNFRSF10C	0.025055	-0.782044	0.581542	0.03883	0.0431039	0.782044	0.03883
ENSG00000144677	CTDSPL	0.107331	0.771332	1.70684	0.0388856	0.0628659	-0.771332	0.0388856
ENSG00000167984	NLRC3	0.00734199	-0.900964	0.535529	0.0391846	0.0137348	0.900964	0.0391846
ENSG00000060982	BCAT1	0.0400682	-0.768422	0.587059	0.0392594	0.0682722	0.768422	0.0392594
ENSG00000167680	SEMA6B	0.0507026	0.788702	1.72752	0.0392594	0.0293326	-0.788702	0.0392594
ENSG00000179909	ZNF154	0.00181081	-1.16272	0.446669	0.0393999	0.00409122	1.16272	0.0393999
ENSG00000158163	DZIP1L	0.00688106	0.994492	1.99238	0.0397862	0.0034337	-0.994492	0.0397862
ENSG00000263033	AC007220.1	0.00339115	1.15822	2.23183	0.0401797	0.00149768	-1.15822	0.0401797
ENSG00000234184	LINC01781	0.0126427	1.11689	2.16879	0.0402691	0.00580807	-1.11689	0.0402691
ENSG00000233834	AC005083.1	0.0146181	0.846864	1.79859	0.0406056	0.00810938	-0.846864	0.0406056
ENSG00000259215	AC027237.2	0.000197542	-2.09743	0.233674	0.0407403	0.000949747	2.09743	0.0407403
ENSG00000231680	LINC02723	0.105554	0.764096	1.6983	0.0408161	0.0621354	-0.764096	0.0408161
ENSG00000158042	MRPL17	0.122838	0.762367	1.69627	0.0411997	0.0723999	-0.762367	0.0411997
ENSG00000005486	RHBDD2	0.137852	0.761262	1.69497	0.0413824	0.0813129	-0.761262	0.0413824
ENSG00000171236	LRG1	0.0507355	0.782478	1.72008	0.0416781	0.0294787	-0.782478	0.0416781
ENSG00000113303	BTNL8	0.00115233	1.8501	3.60526	0.0417437	0.00029223	-1.8501	0.0417437
ENSG00000266401	AP002478.1	0.00441178	1.22648	2.33995	0.0417905	0.00186297	-1.22648	0.0417905
ENSG00000101084	RAB5IF	2.00206	0.749627	1.68136	0.0419072	1.19073	-0.749627	0.0419072
ENSG00000276085	CCL3L1	0.977506	0.753826	1.68626	0.0419857	0.579674	-0.753826	0.0419857
ENSG00000234919	LINC01827	0.0013828	1.57593	2.98127	0.0420877	0.000438345	-1.57593	0.0420877
ENSG00000124507	PACSIN1	0.00895526	-0.899491	0.536076	0.0420877	0.0167302	0.899491	0.0420877
ENSG00000223478	AL441992.1	0.073815	0.766997	1.70172	0.0420877	0.0433596	-0.766997	0.0420877
ENSG00000224023	EDRF1-DT	0.00750661	0.921122	1.89359	0.0420877	0.0039451	-0.921122	0.0420877
ENSG00000228427	AL590764.1	0.0454677	0.778818	1.71573	0.0420877	0.0264833	-0.778818	0.0420877
ENSG00000157557	ETS2	1.52921	0.748994	1.68062	0.042276	0.909894	-0.748994	0.042276
ENSG00000026751	SLAMF7	0.0600529	-0.761232	0.589992	0.0425294	0.101806	0.761232	0.0425294
ENSG00000163328	GPR155	0.0704568	-0.75294	0.593393	0.0425294	0.118755	0.75294	0.0425294
ENSG00000112578	BYSL	0.0192275	0.832942	1.78131	0.0425294	0.010776	-0.832942	0.0425294
ENSG00000256862	AC005842.1	0.00115233	-1.35501	0.390932	0.0425294	0.00299536	1.35501	0.0425294
ENSG00000112655	PTK7	0.00214004	-1.07129	0.475894	0.0429799	0.00452956	1.07129	0.0429799
ENSG00000126821	SGPP1	0.0327591	-0.764489	0.588662	0.0431176	0.0556698	0.764489	0.0431176
ENSG00000211653	IGLV1-40	0.0124123	3.65746	12.6184	0.0433003	0.000949747	-3.65746	0.0433003
ENSG00000263724	DLGAP1-AS3	0.00230466	1.54042	2.90879	0.0433295	0.000767103	-1.54042	0.0433295
ENSG00000187109	NAP1L1	2.10827	-0.738176	0.599497	0.0433492	3.51677	0.738176	0.0433492
ENSG00000073060	SCARB1	0.0665718	0.76764	1.70248	0.0433519	0.0390857	-0.76764	0.0433519
ENSG00000116254	CHD5	0.000164619	-2.73486	0.150219	0.0436836	0.00127851	2.73486	0.0436836
ENSG00000111674	ENO2	0.00246928	-1.02091	0.492805	0.0436836	0.00504096	1.02091	0.0436836
ENSG00000188549	CCDC9B	0.00533365	-0.877985	0.544127	0.0436836	0.00982623	0.877985	0.0436836
ENSG00000168081	PNOC	0.0279523	0.803344	1.74514	0.0440363	0.0159996	-0.803344	0.0440363
ENSG00000114784	EIF1B	1.1224	0.744306	1.67517	0.0445121	0.67001	-0.744306	0.0445121
ENSG00000090104	RGS1	0.51473	-0.740784	0.598414	0.0445569	0.860178	0.740784	0.0445569
ENSG00000135211	TMEM60	0.0717408	0.76155	1.69531	0.0448198	0.0423003	-0.76155	0.0448198
ENSG00000128311	TST	0.194481	0.747834	1.67927	0.0457885	0.115796	-0.747834	0.0457885
ENSG00000262714	AC007342.5	0.000395085	-1.80701	0.285783	0.0458837	0.00146115	1.80701	0.0458837
ENSG00000147576	ADHFE1	0.0416485	0.778953	1.71589	0.0461881	0.0242551	-0.778953	0.0461881
ENSG00000284634	AC092821.3	0.142296	0.749254	1.68092	0.0468646	0.0846371	-0.749254	0.0468646
ENSG00000250739	LINC01262	0.00230466	-1.00015	0.499948	0.0478563	0.00463915	1.00015	0.0478563
ENSG00000074276	CDHR2	0.00223881	1.31477	2.48763	0.0485392	0.000876689	-1.31477	0.0485392
ENSG00000171695	LKAAEAR1	0.00892233	-0.817322	0.567494	0.0485431	0.0157439	0.817322	0.0485431
ENSG00000286786	AC116158.3	0.00711153	-0.839558	0.558815	0.0488452	0.0127485	0.839558	0.0488452
ENSG00000173198	CYSLTR1	0.268724	0.739077	1.66911	0.050102	0.160982	-0.739077	0.050102
ENSG00000232692	AP001596.1	0.000493856	2.8501	7.21051	0.0501659	3.65e-05	-2.8501	0.0501659
ENSG00000198892	SHISA4	0.0126427	0.838904	1.78869	0.0505925	0.00705004	-0.838904	0.0505925
ENSG00000178053	MLF1	0.0103381	-0.816474	0.567828	0.0505925	0.0182278	0.816474	0.0505925
ENSG00000261360	AC010491.1	0.00783585	-0.841488	0.558068	0.0505925	0.0140636	0.841488	0.0505925
ENSG00000277531	PNMA8C	0.000559704	-1.47183	0.360526	0.0514209	0.00160726	1.47183	0.0514209
ENSG00000127418	FGFRL1	0.0187007	-0.77569	0.584109	0.0520005	0.0320357	0.77569	0.0520005
ENSG00000248668	OXCT1-AS1	0.000362161	-1.69422	0.309022	0.0520005	0.00124198	1.69422	0.0520005
ENSG00000157168	NRG1	0.130378	0.742407	1.67296	0.0520005	0.0779158	-0.742407	0.0520005
ENSG00000211800	TRAV20	0.000131695	-2.41293	0.187774	0.0523605	0.000840161	2.41293	0.0523605
ENSG00000115129	TP53I3	0.14842	0.737803	1.66763	0.0534549	0.088984	-0.737803	0.0534549
ENSG00000124766	SOX4	0.232442	-0.731246	0.602383	0.0534549	0.385889	0.731246	0.0534549
ENSG00000248099	INSL3	0.00187665	-1.09927	0.466752	0.0534549	0.00405469	1.09927	0.0534549
ENSG00000142627	EPHA2	0.00217297	-1.1282	0.457485	0.0535742	0.00478526	1.1282	0.0535742
ENSG00000237975	FLG-AS1	0.000197542	-1.92751	0.262883	0.0535742	0.000840161	1.92751	0.0535742
ENSG00000203645	LINC00501	0.00158034	1.46481	2.76028	0.0535742	0.000547931	-1.46481	0.0535742
ENSG00000248227	LINC02513	0.00164619	1.52253	2.87294	0.0535742	0.000547931	-1.52253	0.0535742
ENSG00000257605	AC073611.1	0.0596578	0.753913	1.68636	0.0535742	0.0353598	-0.753913	0.0535742
ENSG00000105639	JAK3	0.0838897	-0.731649	0.602215	0.0535742	0.139321	0.731649	0.0535742
ENSG00000147408	CSGALNACT1	0.0620283	0.757471	1.69052	0.0537174	0.0366748	-0.757471	0.0537174
ENSG00000147138	GPR174	0.0118525	-0.81139	0.569833	0.0538798	0.0208214	0.81139	0.0538798
ENSG00000123892	RAB38	0.0114575	0.854242	1.80781	0.053904	0.00631947	-0.854242	0.053904
ENSG00000198178	CLEC4C	0.0187007	-0.824161	0.56481	0.053904	0.0331316	0.824161	0.053904
ENSG00000171049	FPR2	0.0921865	0.742451	1.67302	0.053904	0.0550853	-0.742451	0.053904
ENSG00000151491	EPS8	0.0789182	-0.733657	0.601378	0.0539858	0.131248	0.733657	0.0539858
ENSG00000162545	CAMK2N1	0.00161326	-1.17847	0.441821	0.0541119	0.0036894	1.17847	0.0541119
ENSG00000269313	MAGIX	0.0270304	-0.749992	0.594607	0.0543013	0.0454783	0.749992	0.0543013
ENSG00000164176	EDIL3	0	-3.47183	0.0901314	0.0548484	0.000328759	3.47183	0.0548484
ENSG00000267291	AC008649.1	0	-3.47183	0.0901314	0.0548484	0.000328759	3.47183	0.0548484
ENSG00000271959	AC100803.4	0.00197542	-1.13802	0.454382	0.0548875	0.00438345	1.13802	0.0548875
ENSG00000075213	SEMA3A	0.000559704	-1.4394	0.368719	0.0548942	0.00157073	1.4394	0.0548942
ENSG00000151150	ANK3	0.00605797	-0.903919	0.534433	0.0549674	0.0113604	0.903919	0.0549674
ENSG00000224429	LINC00539	0.0145194	0.817826	1.76275	0.0550016	0.00821896	-0.817826	0.0550016
ENSG00000117450	PRDX1	1.2058	0.725675	1.65367	0.0553012	0.72915	-0.725675	0.0553012
ENSG00000136717	BIN1	0.0855688	-0.728929	0.603352	0.0554895	0.141841	0.728929	0.0554895
ENSG00000105251	SHD	0.00233759	-1.17965	0.44146	0.0558641	0.00533319	1.17965	0.0558641
ENSG00000237292	LINC01732	0.000329237	-1.77793	0.291602	0.056016	0.00120545	1.77793	0.056016
ENSG00000090674	MCOLN1	0.331608	0.727295	1.65553	0.0564507	0.200287	-0.727295	0.0564507
ENSG00000147394	ZNF185	0.144074	0.732117	1.66107	0.0565471	0.0867192	-0.732117	0.0565471
ENSG00000115183	TANC1	0.000823094	-1.28235	0.411126	0.0567367	0.00204561	1.28235	0.0567367
ENSG00000136514	RTP4	0.0237709	0.778098	1.71487	0.0567367	0.0138444	-0.778098	0.0567367
ENSG00000242371	IGKV1-39	0.00589335	5.75699	54.0789	0.0571782	7.31e-05	-5.75699	0.0571782
ENSG00000188613	NANOS1	0.000921865	-1.22265	0.428494	0.0571782	0.00219172	1.22265	0.0571782
ENSG00000187608	ISG15	1.04849	0.725991	1.65404	0.0575289	0.633883	-0.725991	0.0575289
ENSG00000274591	AC025031.3	0.00220589	-1.03971	0.486424	0.057558	0.00456609	1.03971	0.057558
ENSG00000185668	POU3F1	0.000757246	-1.54222	0.343358	0.0576419	0.00226478	1.54222	0.0576419
ENSG00000166592	RRAD	0.0734858	0.759337	1.69271	0.058302	0.0433961	-0.759337	0.058302
ENSG00000170873	MTSS1	0.347839	-0.716539	0.608556	0.0585584	0.571602	0.716539	0.0585584
ENSG00000075618	FSCN1	0.0253184	-0.741092	0.598286	0.0588252	0.0423368	0.741092	0.0588252
ENSG00000169439	SDC2	0.0199518	-0.757655	0.591457	0.0588453	0.0337525	0.757655	0.0588453
ENSG00000222037	IGLC6	0.0189641	4.63021	24.7647	0.0588905	0.000730575	-4.63021	0.0588905
ENSG00000143365	RORC	0.000592627	-1.51668	0.349489	0.0590422	0.00175338	1.51668	0.0590422
ENSG00000269397	AC011503.2	3.29e-05	-2.85034	0.138664	0.0592439	0.000438345	2.85034	0.0592439
ENSG00000100804	PSMB5	0.136765	0.72799	1.65633	0.0594771	0.0825549	-0.72799	0.0594771
ENSG00000076641	PAG1	0.235043	-0.715058	0.609181	0.0598986	0.385853	0.715058	0.0598986
ENSG00000170525	PFKFB3	0.347708	-0.712746	0.610158	0.0598986	0.569885	0.712746	0.0598986
ENSG00000264235	AP005329.1	0.0170216	-0.755141	0.592488	0.0598986	0.0287481	0.755141	0.0598986
ENSG00000147443	DOK2	1.12	0.717809	1.64468	0.0603761	0.680969	-0.717809	0.0603761
ENSG00000104635	SLC39A14	0.00553119	0.947201	1.92813	0.0609455	0.00284924	-0.947201	0.0609455
ENSG00000159176	CSRP1	0.283342	0.720192	1.6474	0.0610559	0.171977	-0.720192	0.0610559
ENSG00000154639	CXADR	0.000164619	-2.02437	0.245813	0.0616153	0.000767103	2.02437	0.0616153
ENSG00000273188	AL022328.3	0.012511	-0.775923	0.584015	0.0616979	0.0214424	0.775923	0.0616979
ENSG00000196141	SPATS2L	0.101998	0.7283	1.65669	0.063016	0.0615509	-0.7283	0.063016
ENSG00000229278	AL133353.1	0.00296314	1.10997	2.15841	0.063016	0.00135156	-1.10997	0.063016
ENSG00000085871	MGST2	0.360186	0.716572	1.64327	0.0630311	0.219172	-0.716572	0.0630311
ENSG00000120306	CYSTM1	0.259209	0.717838	1.64472	0.0630311	0.157585	-0.717838	0.0630311
ENSG00000138795	LEF1	0.0147828	-0.805758	0.572061	0.0632223	0.0258623	0.805758	0.0632223
ENSG00000114735	HEMK1	0.059131	0.741124	1.67148	0.0635237	0.0353598	-0.741124	0.0635237
ENSG00000196914	ARHGEF12	0.0150791	-0.766979	0.587647	0.063583	0.0256797	0.766979	0.063583
ENSG00000273035	AC007684.2	0.00325945	-0.915433	0.530185	0.0637694	0.00617336	0.915433	0.0637694
ENSG00000276255	LINC02809	0.000493856	2.8501	7.21051	0.0641134	3.65e-05	-2.8501	0.0641134
ENSG00000148488	ST8SIA6	0.0137292	0.829541	1.77712	0.0642535	0.00770756	-0.829541	0.0642535
ENSG00000128594	LRRC4	0.0180422	-0.749675	0.594737	0.0643632	0.0303554	0.749675	0.0643632
ENSG00000187024	PTRH1	0.0689094	0.729863	1.65848	0.0643632	0.0415332	-0.729863	0.0643632
ENSG00000080561	MID2	9.88e-05	-2.31982	0.200292	0.0643632	0.000620988	2.31982	0.0643632
ENSG00000135114	OASL	0.124518	0.723491	1.65117	0.0646397	0.0753953	-0.723491	0.0646397
ENSG00000197980	LEKR1	0.0309483	-0.730253	0.602798	0.0647886	0.0513594	0.730253	0.0647886
ENSG00000275714	HIST1H3A	0.0111282	-0.808151	0.571113	0.0647886	0.0195063	0.808151	0.0647886
ENSG00000251301	LINC02384	0.00865894	-0.809407	0.570616	0.0647886	0.0151959	0.809407	0.0647886
ENSG00000273102	AP000569.1	0.00200835	1.28074	2.42963	0.0649284	0.000803632	-1.28074	0.0649284
ENSG00000082781	ITGB5	0.00233759	-0.979973	0.506989	0.0655948	0.00463915	0.979973	0.0655948
ENSG00000113657	DPYSL3	0.00302899	-0.959467	0.514247	0.0660012	0.00591765	0.959467	0.0660012
ENSG00000288016	AL162493.1	9.88e-05	-2.31982	0.200292	0.0662209	0.000620988	2.31982	0.0662209
ENSG00000181458	TMEM45A	0.0019425	-1.12565	0.458295	0.0663376	0.00427386	1.12565	0.0663376
ENSG00000271937	AC104187.1	0.00684814	0.885036	1.84681	0.0671203	0.0036894	-0.885036	0.0671203
ENSG00000196549	MME	0.0020742	-1.13858	0.454206	0.0674506	0.00460262	1.13858	0.0674506
ENSG00000256235	SMIM3	0.141375	0.715809	1.6424	0.0674506	0.0860617	-0.715809	0.0674506
ENSG00000229196	AC087071.1	0.00158034	1.46481	2.76028	0.0674506	0.000547931	-1.46481	0.0674506
ENSG00000070371	CLTCL1	0.028512	0.7645	1.69878	0.0676747	0.0167667	-0.7645	0.0676747
ENSG00000249125	AC093821.1	0.0012511	1.55054	2.92927	0.0682774	0.000401816	-1.55054	0.0682774
ENSG00000110876	SELPLG	0.678163	0.70681	1.63219	0.0686886	0.415478	-0.70681	0.0686886
ENSG00000155962	CLIC2	0.0729261	0.726634	1.65477	0.0686886	0.0440536	-0.726634	0.0686886
ENSG00000232973	CYP1B1-AS1	0.0755271	0.722059	1.64953	0.0692251	0.0457705	-0.722059	0.0692251
ENSG00000243290	IGKV1-12	0.000592627	3.09803	8.56249	0.0692556	3.65e-05	-3.09803	0.0692556
ENSG00000211964	IGHV3-48	0.0124123	3.45815	10.9902	0.0693524	0.00109586	-3.45815	0.0693524
ENSG00000239941	AC108718.1	0.00434594	0.998494	1.99791	0.0699152	0.00215519	-0.998494	0.0699152
ENSG00000178726	THBD	0.170578	0.713662	1.63996	0.0703873	0.103997	-0.713662	0.0703873
ENSG00000272168	CASC15	0.00714445	-0.812166	0.569526	0.0704229	0.0125659	0.812166	0.0704229
ENSG00000172586	CHCHD1	0.443055	0.705192	1.63036	0.0706135	0.271737	-0.705192	0.0706135
ENSG00000266987	AC104984.5	0.00052678	-1.41999	0.373716	0.0706567	0.00146115	1.41999	0.0706567
ENSG00000139832	RAB20	0.444207	0.705066	1.63022	0.0706679	0.272468	-0.705066	0.0706679
ENSG00000090659	CD209	0.00372038	-0.863902	0.549464	0.0707164	0.00679434	0.863902	0.0707164
ENSG00000146426	TIAM2	0.0119842	-0.772571	0.585373	0.0708719	0.0204926	0.772571	0.0708719
ENSG00000132016	C19orf57	0.000428009	-1.552	0.341038	0.0708719	0.00131503	1.552	0.0708719
ENSG00000164398	ACSL6	0.0026339	-1.0195	0.493287	0.0709058	0.00536972	1.0195	0.0709058
ENSG00000176771	NCKAP5	0.0019425	-1.18552	0.439666	0.0713193	0.00445651	1.18552	0.0713193
ENSG00000166736	HTR3A	0.000329237	-1.64466	0.319821	0.0714504	0.00109586	1.64466	0.0714504
ENSG00000161055	SCGB3A1	0.0340761	0.755775	1.68854	0.0714622	0.0201639	-0.755775	0.0714622
ENSG00000115226	FNDC4	0.000164619	-1.95725	0.257518	0.072012	0.000730575	1.95725	0.072012
ENSG00000196735	HLA-DQA1	2.14136	0.702774	1.62763	0.0721209	1.31562	-0.702774	0.0721209
ENSG00000102287	GABRE	0.000296314	-1.68595	0.310798	0.0722844	0.0010228	1.68595	0.0722844
ENSG00000165609	NUDT5	0.21868	0.705371	1.63056	0.0724392	0.134097	-0.705371	0.0724392
ENSG00000183813	CCR4	0.00299606	-0.966186	0.511858	0.0726499	0.00588113	0.966186	0.0726499
ENSG00000187098	MITF	0.116155	0.710333	1.63618	0.0728313	0.0709753	-0.710333	0.0728313
ENSG00000100234	TIMP3	0.000197542	-1.8661	0.274313	0.0728313	0.000803632	1.8661	0.0728313
ENSG00000267705	AC104365.3	0.000230466	-1.79375	0.288421	0.0730668	0.000876689	1.79375	0.0730668
ENSG00000166770	ZNF667-AS1	0.00335822	-0.889662	0.539741	0.0735043	0.00624641	0.889662	0.0735043
ENSG00000211952	IGHV4-28	0.00134987	3.65746	12.6184	0.0743638	7.31e-05	-3.65746	0.0743638
ENSG00000085276	MECOM	0.00115233	-1.1698	0.444484	0.0752591	0.00263007	1.1698	0.0752591
ENSG00000273002	AL355388.2	0.00434594	0.974647	1.96516	0.0753177	0.00219172	-0.974647	0.0753177
ENSG00000285639	AL133259.1	0.00493856	-0.824382	0.564724	0.0753177	0.0087669	0.824382	0.0753177
ENSG00000283265	AL356234.3	0.00118526	-1.18837	0.438798	0.0753177	0.00273966	1.18837	0.0753177
ENSG00000136810	TXN	2.42816	0.697125	1.62127	0.0753177	1.49768	-0.697125	0.0753177
ENSG00000236388	ITCH-AS1	0.000625551	-1.47183	0.360526	0.0753177	0.00178991	1.47183	0.0753177
ENSG00000115705	TPO	0.000131695	-2.22029	0.214599	0.0755203	0.000730575	2.22029	0.0755203
ENSG00000107020	PLGRKT	0.135481	0.704845	1.62997	0.0756611	0.0831029	-0.704845	0.0756611
ENSG00000008516	MMP25	0.0478711	0.731197	1.66002	0.0756611	0.0288212	-0.731197	0.0756611
ENSG00000198682	PAPSS2	0.034537	-0.713637	0.609781	0.0766868	0.0566561	0.713637	0.0766868
ENSG00000245148	ARAP1-AS2	0.00378623	-0.854159	0.553188	0.0766868	0.0068674	0.854159	0.0766868
ENSG00000132313	MRPL35	0.102261	0.706575	1.63193	0.077051	0.0626468	-0.706575	0.077051
ENSG00000184613	NELL2	0.0047081	-0.904785	0.534112	0.077051	0.00883995	0.904785	0.077051
ENSG00000138623	SEMA7A	0.00757246	-0.852738	0.553733	0.077051	0.0136983	0.852738	0.077051
ENSG00000175505	CLCF1	0.0165936	-0.743405	0.597328	0.0775358	0.0277984	0.743405	0.0775358
ENSG00000286827	AC072026.2	0.000329237	-1.64466	0.319821	0.0780625	0.00109586	1.64466	0.0780625
ENSG00000157657	ZNF618	0.0219272	-0.724005	0.605415	0.0780625	0.0362365	0.724005	0.0780625
ENSG00000071246	VASH1	0.0758234	-0.697221	0.616759	0.0780625	0.122956	0.697221	0.0780625
ENSG00000067840	PDZD4	0.00079017	-1.48332	0.357664	0.0781309	0.00226478	1.48332	0.0781309
ENSG00000137266	SLC22A23	0.000856017	-1.32575	0.398942	0.0783527	0.00219172	1.32575	0.0783527
ENSG00000134769	DTNA	0.00931742	-0.758374	0.591162	0.0784019	0.0157804	0.758374	0.0784019
ENSG00000005243	COPZ2	0.0316068	0.730589	1.65932	0.0790383	0.0190315	-0.730589	0.0790383
ENSG00000286535	AC139019.1	0.00895526	0.823918	1.77021	0.0792412	0.00504096	-0.823918	0.0792412
ENSG00000188070	C11orf95	0.00793462	-0.804682	0.572488	0.0792412	0.0138809	0.804682	0.0792412
ENSG00000277632	CCL3	2.57118	0.695098	1.61899	0.0792412	1.58812	-0.695098	0.0792412
ENSG00000211673	IGLV3-1	0.0152437	2.90073	7.46803	0.0792412	0.00200908	-2.90073	0.0792412
ENSG00000104154	SLC30A4	0.00299606	-0.930117	0.524816	0.079321	0.00573501	0.930117	0.079321
ENSG00000153094	BCL2L11	0.686954	0.692537	1.61612	0.0797218	0.425048	-0.692537	0.0797218
ENSG00000147180	ZNF711	0.00381915	-0.879446	0.543576	0.0797218	0.00705004	0.879446	0.0797218
ENSG00000204475	NCR3	0.00839556	-0.825855	0.564148	0.07989	0.0149037	0.825855	0.07989
ENSG00000274712	AC005332.4	0.0241002	-0.717037	0.608346	0.07989	0.0396337	0.717037	0.07989
ENSG00000279278	AC245060.6	0.00144864	-1.08431	0.471618	0.07989	0.00310494	1.08431	0.07989
ENSG00000155366	RHOC	0.157474	-0.690353	0.619702	0.0801461	0.25413	0.690353	0.0801461
ENSG00000177409	SAMD9L	0.329435	0.692516	1.6161	0.0821901	0.20383	-0.692516	0.0821901
ENSG00000287613	AC069549.2	0.00131695	-1.09613	0.467771	0.0821901	0.00284924	1.09613	0.0821901
ENSG00000087884	AAMDC	0.125044	0.697112	1.62126	0.0821901	0.0771121	-0.697112	0.0821901
ENSG00000131398	KCNC3	0.047476	-0.697386	0.616689	0.0821901	0.0770026	0.697386	0.0821901
ENSG00000149260	CAPN5	0.00424716	0.989827	1.98595	0.0824295	0.00211867	-0.989827	0.0824295
ENSG00000276831	AC020922.4	0.00358869	-0.868384	0.54776	0.0824295	0.00657517	0.868384	0.0824295
ENSG00000101773	RBBP8	0.132222	-0.686285	0.621452	0.0825621	0.21278	0.686285	0.0825621
ENSG00000259954	IL21R-AS1	0.000395085	-1.53692	0.34462	0.0826734	0.00120545	1.53692	0.0826734
ENSG00000010310	GIPR	0.00286437	-0.938394	0.521814	0.0827865	0.00551584	0.938394	0.0827865
ENSG00000106004	HOXA5	0.00826386	-0.787328	0.579416	0.0828026	0.0142827	0.787328	0.0828026
ENSG00000127955	GNAI1	0.0079017	-0.76839	0.587072	0.082916	0.0134791	0.76839	0.082916
ENSG00000113263	ITK	0.00961373	-0.80689	0.571613	0.0829505	0.0168397	0.80689	0.0829505
ENSG00000108387	SEPTIN4	0.0114245	0.7932	1.73291	0.0836333	0.00657517	-0.7932	0.0836333
ENSG00000154319	FAM167A	0.00134987	-1.13262	0.456087	0.0840755	0.00299536	1.13262	0.0840755
ENSG00000255920	CCND2-AS1	0.00325945	1.03453	2.04844	0.0841623	0.00157073	-1.03453	0.0841623
ENSG00000267858	MZF1-AS1	0.101833	-0.688104	0.620669	0.0841623	0.164087	0.688104	0.0841623
ENSG00000120333	MRPS14	0.149638	0.692714	1.61632	0.0847043	0.0925638	-0.692714	0.0847043
ENSG00000180066	C10orf91	0.0072103	-0.786391	0.579793	0.0847043	0.0124563	0.786391	0.0847043
ENSG00000103811	CTSH	2.17889	0.684478	1.60712	0.0847043	1.35576	-0.684478	0.0847043
ENSG00000140939	NOL3	0.0376318	0.719955	1.64713	0.0847043	0.0228305	-0.719955	0.0847043
ENSG00000101460	MAP1LC3A	0.0372038	0.722022	1.64949	0.0848847	0.0225382	-0.722022	0.0848847
ENSG00000157985	AGAP1	0.000888941	-1.34254	0.394325	0.084975	0.00230131	1.34254	0.084975
ENSG00000282572	AC215522.2	0.0161326	-0.739749	0.598843	0.084975	0.0269582	0.739749	0.084975
ENSG00000133106	EPSTI1	0.418132	0.688341	1.61143	0.084975	0.259464	-0.688341	0.084975
ENSG00000236519	LINC01424	0.000329237	3.30953	9.91446	0.0850869	0	-3.30953	0.0850869
ENSG00000182749	PAQR7	0.021598	-0.711989	0.610478	0.0855683	0.0353963	0.711989	0.0855683
ENSG00000227017	AC007036.1	0.00223881	1.15127	2.2211	0.0855975	0.000986276	-1.15127	0.0855975
ENSG00000160932	LY6E	0.894209	0.684912	1.6076	0.0855975	0.556223	-0.684912	0.0855975
ENSG00000257108	NHLRC4	0.00395085	0.961611	1.94748	0.0856902	0.00200908	-0.961611	0.0856902
ENSG00000274536	AL034397.3	0.235668	0.687698	1.61071	0.0857879	0.146298	-0.687698	0.0857879
ENSG00000230099	TRBV5-4	0	-3.60933	0.0819377	0.0859072	0.000365287	3.60933	0.0859072
ENSG00000224721	AC007182.1	0.00447763	0.970854	1.96	0.0859665	0.00226478	-0.970854	0.0859665
ENSG00000233723	LINC01122	0.00052678	-1.38436	0.383059	0.0862031	0.00142462	1.38436	0.0862031
ENSG00000211829	TRDC	0.00642013	-0.931793	0.524207	0.0862129	0.0122737	0.931793	0.0862129
ENSG00000153767	GTF2E1	0.02331	0.734782	1.66415	0.0867573	0.0139905	-0.734782	0.0867573
ENSG00000188282	RUFY4	0.0283144	0.748223	1.67972	0.0868139	0.0168397	-0.748223	0.0868139
ENSG00000118985	ELL2	0.173804	-0.678962	0.624615	0.0869013	0.278276	0.678962	0.0869013
ENSG00000149527	PLCH2	0.00102064	-1.33972	0.395097	0.0869489	0.00263007	1.33972	0.0869489
ENSG00000233461	AL445524.1	0.195929	0.687521	1.61051	0.0869489	0.121641	-0.687521	0.0869489
ENSG00000179299	NSUN7	0.0154412	0.772423	1.70814	0.0869489	0.0090226	-0.772423	0.0869489
ENSG00000253773	C8orf37-AS1	0.00190958	1.20918	2.31207	0.0869489	0.000803632	-1.20918	0.0869489
ENSG00000128833	MYO5C	0.00293021	-0.905972	0.533673	0.0878527	0.00551584	0.905972	0.0878527
ENSG00000163319	MRPS18C	0.348893	0.682933	1.6054	0.0879989	0.217309	-0.682933	0.0879989
ENSG00000285966	AC007686.4	0.00911988	-0.762276	0.589566	0.0889121	0.0154882	0.762276	0.0889121
ENSG00000135426	TESPA1	0.0149474	-0.744341	0.59694	0.0893691	0.0250587	0.744341	0.0893691
ENSG00000170456	DENND5B	0.013828	-0.745104	0.596625	0.0894825	0.0231957	0.745104	0.0894825
ENSG00000171766	GATM	0.0101076	-0.75039	0.594443	0.0894825	0.0170224	0.75039	0.0894825
ENSG00000172995	ARPP21	0.000296314	-1.82797	0.281661	0.0898767	0.00113239	1.82797	0.0898767
ENSG00000101311	FERMT1	0	-3.31982	0.100146	0.0901173	0.00029223	3.31982	0.0901173
ENSG00000204103	MAFB	1.76191	-0.670583	0.628253	0.0910608	2.80449	0.670583	0.0910608
ENSG00000101883	RHOXF1	0.000296314	-1.68595	0.310798	0.0910608	0.0010228	1.68595	0.0910608
ENSG00000082512	TRAF5	0.0346687	-0.698826	0.616073	0.0911844	0.0562908	0.698826	0.0911844
ENSG00000204389	HSPA1A	0.120995	0.687697	1.61071	0.0911844	0.0751031	-0.687697	0.0911844
ENSG00000108342	CSF3	0.000691399	-1.36289	0.388802	0.0914582	0.00182644	1.36289	0.0914582
ENSG00000142657	PGD	1.45569	0.676408	1.59816	0.0916802	0.910844	-0.676408	0.0916802
ENSG00000273375	AC055764.2	0.000724322	-1.24105	0.423066	0.0916802	0.00175338	1.24105	0.0916802
ENSG00000235863	B3GALT4	0.0760539	0.692367	1.61593	0.0916802	0.047049	-0.692367	0.0916802
ENSG00000112320	SOBP	0.000724322	-1.24105	0.423066	0.0916802	0.00175338	1.24105	0.0916802
ENSG00000104972	LILRB1	0.537151	-0.670489	0.628294	0.0916802	0.854955	0.670489	0.0916802
ENSG00000125430	HS3ST3B1	0.00602505	-0.806245	0.571868	0.0920024	0.0105568	0.806245	0.0920024
ENSG00000230910	AL391807.1	0.0443154	0.708418	1.63401	0.0920705	0.0271043	-0.708418	0.0920705
ENSG00000139970	RTN1	0.12218	-0.675081	0.626297	0.0920705	0.1951	0.675081	0.0920705
ENSG00000145555	MYO10	0.0150132	-0.725358	0.604847	0.0921328	0.0248395	0.725358	0.0921328
ENSG00000213780	GTF2H4	0.0356893	0.70958	1.63533	0.0925237	0.0218077	-0.70958	0.0925237
ENSG00000176293	ZNF135	0.000823094	-1.42674	0.371971	0.0925237	0.00226478	1.42674	0.0925237
ENSG00000240204	SMKR1	0.00335822	1.07717	2.10989	0.092625	0.00157073	-1.07717	0.092625
ENSG00000227467	LINC01537	0.00431301	-0.812863	0.569251	0.092625	0.00759797	0.812863	0.092625
ENSG00000102309	PIN4	0.232409	0.679179	1.60123	0.092625	0.145129	-0.679179	0.092625
ENSG00000185112	FAM43A	0.0288412	-0.697645	0.616578	0.0932681	0.0467933	0.697645	0.0932681
ENSG00000198851	CD3E	0.0562667	-0.700712	0.615268	0.0936447	0.0914679	0.700712	0.0936447
ENSG00000156127	BATF	0.0777988	0.68861	1.61173	0.0936447	0.0482544	-0.68861	0.0936447
ENSG00000272636	DOC2B	0.000823094	-1.20435	0.433966	0.0937652	0.00193602	1.20435	0.0937652
ENSG00000279342	AP000866.6	0.00493856	-0.800236	0.574255	0.0938709	0.00862078	0.800236	0.0938709
ENSG00000235298	AL354733.3	0.029368	-0.691677	0.619134	0.09428	0.0474508	0.691677	0.09428
ENSG00000187942	LDLRAD2	0.00227174	-0.963129	0.512943	0.0951024	0.00445651	0.963129	0.0951024
ENSG00000231881	AL109615.2	0.111579	-0.672238	0.627532	0.0951414	0.177822	0.672238	0.0951414
ENSG00000068097	HEATR6	0.0588018	0.696324	1.62037	0.0951414	0.036273	-0.696324	0.0951414
ENSG00000231023	LINC00326	0.00151449	-1.1499	0.450657	0.0951565	0.00339717	1.1499	0.0951565
ENSG00000286214	AUXG01000058.1	0.00424716	-0.895714	0.537481	0.0951565	0.00792673	0.895714	0.0951565
ENSG00000266598	AC037487.2	0.0019425	-0.943447	0.519989	0.0952711	0.00376246	0.943447	0.0952711
ENSG00000181963	OR52K2	0.003885	0.96356	1.95012	0.0953946	0.00197255	-0.96356	0.0953946
ENSG00000108924	HLF	0.000460932	-1.52841	0.346659	0.0953946	0.00138809	1.52841	0.0953946
ENSG00000267109	AC011990.1	0.00052678	2.3526	5.10745	0.0953946	7.31e-05	-2.3526	0.0953946
ENSG00000100097	LGALS1	11.6765	0.670748	1.5919	0.0954741	7.33497	-0.670748	0.0954741
ENSG00000054654	SYNE2	0.0865565	-0.702314	0.614586	0.0966586	0.140855	0.702314	0.0966586
ENSG00000143553	SNAPIN	0.172027	0.676073	1.59778	0.0973574	0.10765	-0.676073	0.0973574
ENSG00000251442	LINC01094	0.0120501	-0.720374	0.60694	0.0973574	0.0198716	0.720374	0.0973574
ENSG00000134508	CABLES1	0.0117209	-0.728109	0.603695	0.0974905	0.0194333	0.728109	0.0974905
ENSG00000187595	ZNF385C	0.00167911	-0.97302	0.509439	0.0975327	0.00332411	0.97302	0.0975327
ENSG00000261526	AC012615.1	0.0687119	-0.6737	0.626897	0.0980588	0.109623	0.6737	0.0980588
ENSG00000100583	SAMD15	0.00572873	-0.796719	0.575657	0.0981395	0.00997234	0.796719	0.0981395
ENSG00000140365	COMMD4	0.229808	0.673145	1.59455	0.09814	0.144106	-0.673145	0.09814
ENSG00000161513	FDXR	0.0291704	0.712155	1.63825	0.09814	0.0177895	-0.712155	0.09814
ENSG00000144485	HES6	0.0348333	0.706296	1.63161	0.0983946	0.0213328	-0.706296	0.0983946
ENSG00000272274	LINC00551	0.000428009	-1.43001	0.371129	0.0983946	0.00120545	1.43001	0.0983946
ENSG00000211677	IGLC2	2.38167	1.65109	3.14071	0.0983946	0.7583	-1.65109	0.0983946
ENSG00000261584	AL513548.1	0.000131695	-2.0759	0.237188	0.0990925	0.000657517	2.0759	0.0990925
ENSG00000162614	NEXN	0.0616333	0.69195	1.61547	0.0991082	0.038136	-0.69195	0.0991082
ENSG00000240350	AC017002.3	0.0121818	0.763326	1.6974	0.0991082	0.00715963	-0.763326	0.0991082
ENSG00000259001	AL355075.4	0.307705	-0.669125	0.628888	0.0991082	0.489302	0.669125	0.0991082
ENSG00000230530	LIMD1-AS1	0.00991005	-0.731672	0.602206	0.0993164	0.0164745	0.731672	0.0993164
ENSG00000215841	AP002761.1	0.00372038	0.982553	1.97596	0.0994087	0.00186297	-0.982553	0.0994087
ENSG00000262020	AC007014.1	0.00151449	-1.05474	0.481384	0.100499	0.003178	1.05474	0.100499
ENSG00000169255	B3GALNT1	0.00329238	-0.840414	0.558483	0.100914	0.00591765	0.840414	0.100914
ENSG00000148288	GBGT1	0.100582	0.676824	1.59862	0.100919	0.0629025	-0.676824	0.100919
ENSG00000277324	AC093462.1	0.0192604	-0.701655	0.614866	0.100993	0.0313416	0.701655	0.100993
ENSG00000230649	AC024084.1	0.00181081	-1.00075	0.499739	0.101061	0.00365287	1.00075	0.101061
ENSG00000241351	IGKV3-11	0.0065189	3.3168	9.96453	0.101525	0.000620988	-3.3168	0.101525
ENSG00000197721	CR1L	0.000428009	-1.51247	0.350511	0.101695	0.00127851	1.51247	0.101695
ENSG00000235162	C12orf75	0.0910671	-0.694144	0.618076	0.101695	0.147357	0.694144	0.101695
ENSG00000086967	MYBPC2	0.000164619	-2.20879	0.216315	0.101695	0.000876689	2.20879	0.101695
ENSG00000235397	EPN2-AS1	0.000954789	-1.12565	0.458295	0.102132	0.00211867	1.12565	0.102132
ENSG00000151967	SCHIP1	0.00148157	-1.03573	0.48777	0.103141	0.00306841	1.03573	0.103141
ENSG00000013016	EHD3	0.0110295	0.766686	1.70136	0.103829	0.00646559	-0.766686	0.103829
ENSG00000134901	POGLUT2	0.000395085	-1.44946	0.366159	0.103829	0.00113239	1.44946	0.103829
ENSG00000259436	AC010247.2	0.00935034	-0.729789	0.602992	0.103829	0.0155247	0.729789	0.103829
ENSG00000169900	PYDC1	0.000691399	1.98761	3.96578	0.104487	0.000146115	-1.98761	0.104487
ENSG00000076826	CAMSAP3	0.000691399	1.98761	3.96578	0.104487	0.000146115	-1.98761	0.104487
ENSG00000101280	ANGPT4	0.000691399	1.98761	3.96578	0.104487	0.000146115	-1.98761	0.104487
ENSG00000158715	SLC45A3	0.00566288	1.07528	2.10713	0.104704	0.0026666	-1.07528	0.104704
ENSG00000261839	AL358933.1	0.00885649	-0.745508	0.596458	0.104704	0.0148672	0.745508	0.104704
ENSG00000211893	IGHG2	0.121061	1.98228	3.95117	0.104704	0.0306111	-1.98228	0.104704
ENSG00000165731	RET	0.0020742	-0.931257	0.524401	0.104905	0.00398163	0.931257	0.104905
ENSG00000139679	LPAR6	0.219437	0.667011	1.58778	0.104905	0.138188	-0.667011	0.104905
ENSG00000125845	BMP2	0.00256805	-0.87954	0.543541	0.105109	0.00474873	0.87954	0.105109
ENSG00000172738	TMEM217	0.00839556	0.79482	1.73486	0.105269	0.00482179	-0.79482	0.105269
ENSG00000109686	SH3D19	0.00362161	-0.855328	0.55274	0.105386	0.00657517	0.855328	0.105386
ENSG00000171611	PTCRA	0.0136634	-0.839627	0.558788	0.105386	0.0244742	0.839627	0.105386
ENSG00000182117	NOP10	1.423	0.660924	1.5811	0.105386	0.899995	-0.660924	0.105386
ENSG00000129235	TXNDC17	0.824839	0.661652	1.58189	0.105386	0.521411	-0.661652	0.105386
ENSG00000228703	AL355310.2	0.00052678	-1.45475	0.364818	0.105634	0.00149768	1.45475	0.105634
ENSG00000046653	GPM6B	0.00293021	-0.896449	0.537207	0.10568	0.00547931	0.896449	0.10568
ENSG00000287826	AC090994.1	0.000691399	-1.24506	0.421892	0.106065	0.00168032	1.24506	0.106065
ENSG00000237576	LINC01888	0.00645305	0.828298	1.77559	0.106227	0.00361634	-0.828298	0.106227
ENSG00000184226	PCDH9	0.00434594	-0.946364	0.518939	0.106241	0.00840161	0.946364	0.106241
ENSG00000090339	ICAM1	0.843836	0.660937	1.58111	0.106241	0.533685	-0.660937	0.106241
ENSG00000096080	MRPS18A	0.0865895	0.672339	1.59365	0.106682	0.0543182	-0.672339	0.106682
ENSG00000260708	AL118516.1	0.370557	-0.654839	0.635146	0.106713	0.583437	0.654839	0.106713
ENSG00000183762	KREMEN1	0.0084614	0.838962	1.78876	0.106784	0.00471221	-0.838962	0.106784
ENSG00000163154	TNFAIP8L2	0.115332	0.668513	1.58943	0.107025	0.0725461	-0.668513	0.107025
ENSG00000185482	STAC3	0.228721	0.663022	1.5834	0.107461	0.144435	-0.663022	0.107461
ENSG00000119782	FKBP1B	0.0317385	0.695709	1.61968	0.108357	0.0195794	-0.695709	0.108357
ENSG00000237101	AC092809.4	0.000823094	1.74319	3.34774	0.108457	0.000219172	-1.74319	0.108457
ENSG00000169908	TM4SF1	0.000888941	1.65746	3.1546	0.108774	0.000255701	-1.65746	0.108774
ENSG00000100448	CTSG	0.00701276	3.59157	12.0551	0.110276	0.000547931	-3.59157	0.110276
ENSG00000116106	EPHA4	0.00345699	-0.905793	0.533739	0.110545	0.00650211	0.905793	0.110545
ENSG00000122873	CISD1	0.0999565	0.667826	1.58868	0.110545	0.0629025	-0.667826	0.110545
ENSG00000280832	GSEC	0.00826386	0.793959	1.73383	0.110545	0.00474873	-0.793959	0.110545
ENSG00000140009	ESR2	0.00184373	-1.08519	0.47133	0.110545	0.0039451	1.08519	0.110545
ENSG00000104043	ATP8B4	0.120995	0.6675	1.58832	0.110545	0.0761624	-0.6675	0.110545
ENSG00000078246	TULP3	0.0164619	0.726012	1.65406	0.111676	0.00993581	-0.726012	0.111676
ENSG00000226696	LENG8-AS1	0.0484638	-0.666331	0.630107	0.111676	0.0769295	0.666331	0.111676
ENSG00000154764	WNT7A	0.000921865	-1.33631	0.396032	0.111801	0.00237437	1.33631	0.111801
ENSG00000260302	AP005482.1	0.00167911	-1.12188	0.459494	0.111839	0.0036894	1.12188	0.111839
ENSG00000137968	SLC44A5	0.000164619	-1.88686	0.270394	0.112324	0.000694046	1.88686	0.112324
ENSG00000150779	TIMM8B	0.847819	0.654854	1.57446	0.112324	0.53847	-0.654854	0.112324
ENSG00000196628	TCF4	0.182595	-0.664055	0.631102	0.112324	0.289344	0.664055	0.112324
ENSG00000010803	SCMH1	0.0166265	-0.696335	0.617138	0.112422	0.0269582	0.696335	0.112422
ENSG00000244327	AC109992.2	0.000987712	-1.10259	0.465679	0.112422	0.00215519	1.10259	0.112422
ENSG00000183828	NUDT14	0.192439	0.659433	1.57946	0.112424	0.121823	-0.659433	0.112424
ENSG00000161281	COX7A1	0.00115233	1.5606	2.94976	0.112685	0.000365287	-1.5606	0.112685
ENSG00000090530	P3H2	0.00411547	-0.830829	0.562206	0.113296	0.00734227	0.830829	0.113296
ENSG00000251611	FAM160A1-DT	6.58e-05	-2.37229	0.193139	0.113296	0.000474873	2.37229	0.113296
ENSG00000227619	AL391056.1	0.00181081	-0.942456	0.520346	0.113423	0.00350676	0.942456	0.113423
ENSG00000235119	AL138895.1	0.00454348	-0.812316	0.569467	0.114276	0.00799979	0.812316	0.114276
ENSG00000250303	LINC02762	0.0108648	-0.733407	0.601482	0.114501	0.0180817	0.733407	0.114501
ENSG00000166171	DPCD	0.0474431	0.676846	1.59864	0.114699	0.0296613	-0.676846	0.114699
ENSG00000153898	MCOLN2	0.0226515	-0.688764	0.620385	0.115012	0.0365287	0.688764	0.115012
ENSG00000144712	CAND2	6.58e-05	-2.37229	0.193139	0.115349	0.000474873	2.37229	0.115349
ENSG00000268472	AP002884.3	0.000493856	-1.35935	0.389758	0.115428	0.00131503	1.35935	0.115428
ENSG00000119900	OGFRL1	1.31171	-0.644945	0.639517	0.115497	2.05112	0.644945	0.115497
ENSG00000008277	ADAM22	0.00079017	-1.17847	0.441821	0.115565	0.00182644	1.17847	0.115565
ENSG00000141293	SKAP1	0.0251537	-0.695995	0.617283	0.115757	0.0407661	0.695995	0.115757
ENSG00000142178	SIK1	0.0098442	-0.712242	0.610371	0.115757	0.0161457	0.712242	0.115757
ENSG00000108984	MAP2K6	0.130082	0.658918	1.5789	0.116343	0.0823723	-0.658918	0.116343
ENSG00000137807	KIF23	0.02117	0.713414	1.63968	0.116913	0.0128946	-0.713414	0.116913
ENSG00000163217	BMP10	0.00214004	1.25064	2.37947	0.117357	0.000876689	-1.25064	0.117357
ENSG00000162073	PAQR4	0.0461591	0.675045	1.59665	0.117357	0.0288942	-0.675045	0.117357
ENSG00000125538	IL1B	5.11056	0.650901	1.57015	0.117384	3.25482	-0.650901	0.117384
ENSG00000133958	UNC79	0.0084614	-0.73486	0.600876	0.117384	0.0141001	0.73486	0.117384
ENSG00000104879	CKM	0.00816509	0.787736	1.72636	0.117384	0.00471221	-0.787736	0.117384
ENSG00000127423	AUNIP	0.00171203	-0.961136	0.513652	0.118665	0.00336064	0.961136	0.118665
ENSG00000073803	MAP3K13	0.18704	0.6534	1.57287	0.120036	0.118901	-0.6534	0.120036
ENSG00000211772	TRBC2	0.0939973	-0.673635	0.626925	0.120342	0.14995	0.673635	0.120342
ENSG00000099204	ABLIM1	0.017713	-0.710567	0.61108	0.120342	0.0290038	0.710567	0.120342
ENSG00000086504	MRPL28	0.347839	0.649763	1.56891	0.120342	0.221693	-0.649763	0.120342
ENSG00000075643	MOCOS	0.00161326	1.24603	2.37188	0.12052	0.000657517	-1.24603	0.12052
ENSG00000257764	AC020656.1	4.2149	0.64659	1.56546	0.120735	2.69242	-0.64659	0.120735
ENSG00000281162	LINC01127	0.0336481	0.683786	1.60635	0.120789	0.020931	-0.683786	0.120789
ENSG00000283982	AL445623.2	0.00128403	-1.05679	0.480701	0.121385	0.00270313	1.05679	0.121385
ENSG00000157240	FZD1	0.0459286	-0.656284	0.634511	0.121403	0.0723999	0.656284	0.121403
ENSG00000181585	TMIE	0.000230466	-1.73486	0.300438	0.121715	0.000840161	1.73486	0.121715
ENSG00000149582	TMEM25	0.0013828	-1.04556	0.484456	0.121715	0.00288577	1.04556	0.121715
ENSG00000211899	IGHM	0.903164	1.07286	2.1036	0.121715	0.429322	-1.07286	0.121715
ENSG00000153406	NMRAL1	0.142165	0.653371	1.57284	0.121715	0.0903721	-0.653371	0.121715
ENSG00000225331	LINC01678	0.181871	0.65296	1.57239	0.121715	0.11565	-0.65296	0.121715
ENSG00000136689	IL1RN	0.630424	0.648164	1.56717	0.122033	0.402254	-0.648164	0.122033
ENSG00000267337	LINC01478	0.00115233	-1.1499	0.450657	0.122033	0.00259354	1.1499	0.122033
ENSG00000112290	WASF1	0.022026	0.695088	1.61898	0.122751	0.0135887	-0.695088	0.122751
ENSG00000162078	ZG16B	0.0693374	0.661056	1.58124	0.122751	0.0438345	-0.661056	0.122751
ENSG00000112304	ACOT13	0.109043	0.654521	1.57409	0.123129	0.0692585	-0.654521	0.123129
ENSG00000231920	NEBL-AS1	0.00283144	1.00764	2.01062	0.123129	0.00138809	-1.00764	0.123129
ENSG00000157193	LRP8	0.0458299	0.675696	1.59737	0.123239	0.0286751	-0.675696	0.123239
ENSG00000101096	NFATC2	0.0165936	-0.71279	0.610139	0.123599	0.0272139	0.71279	0.123599
ENSG00000184584	TMEM173	0.431334	0.645723	1.56452	0.12384	0.275682	-0.645723	0.12384
ENSG00000178896	EXOSC4	0.0841202	0.656047	1.57576	0.125235	0.0533685	-0.656047	0.125235
ENSG00000116819	TFAP2E	0.0112928	0.752805	1.68507	0.125339	0.00668476	-0.752805	0.125339
ENSG00000185101	ANO9	0.00289729	-0.977945	0.507702	0.125339	0.00573501	0.977945	0.125339
ENSG00000101210	EEF1A2	0.00105356	-1.17159	0.443931	0.125339	0.0024109	1.17159	0.125339
ENSG00000142224	IL19	0.00355576	-0.799566	0.574522	0.12623	0.00620988	0.799566	0.12623
ENSG00000179639	FCER1A	0.206959	-0.650845	0.636907	0.126256	0.32496	0.650845	0.126256
ENSG00000188313	PLSCR1	0.929437	0.642245	1.56076	0.126256	0.595491	-0.642245	0.126256
ENSG00000136052	SLC41A2	0.0107331	-0.706644	0.612744	0.126256	0.0175338	0.706644	0.126256
ENSG00000102678	FGF9	0.00217297	-0.954173	0.516137	0.126256	0.00423733	0.954173	0.126256
ENSG00000119537	KDSR	0.132321	-0.640698	0.641403	0.126256	0.206314	0.640698	0.126256
ENSG00000120784	ZFP30	0.00372038	-0.816854	0.567679	0.126256	0.00657517	0.816854	0.126256
ENSG00000187980	PLA2G2C	0.00230466	1.09296	2.13311	0.126352	0.00105933	-1.09296	0.126352
ENSG00000164051	CCDC51	0.0181081	0.703345	1.62828	0.126352	0.0111047	-0.703345	0.126352
ENSG00000243449	C4orf48	1.31112	0.641354	1.55979	0.126352	0.840563	-0.641354	0.126352
ENSG00000230289	AL358781.2	0.000921865	-1.09927	0.466752	0.126352	0.00200908	1.09927	0.126352
ENSG00000251209	LINC00923	0.00174496	-0.949599	0.517776	0.126352	0.00339717	0.949599	0.126352
ENSG00000211662	IGLV3-21	0.00645305	4.30223	19.7288	0.126352	0.00029223	-4.30223	0.126352
ENSG00000271270	TMCC1-AS1	0.0125439	0.727091	1.6553	0.126585	0.00756145	-0.727091	0.126585
ENSG00000257178	AC103702.1	0.00052678	-1.31036	0.40322	0.127798	0.00135156	1.31036	0.127798
ENSG00000117791	2021-03-02	0.00296314	1.00034	2.00048	0.127873	0.00146115	-1.00034	0.127873
ENSG00000284753	EEF1AKMT4	0.0317056	0.675529	1.59718	0.128025	0.0198351	-0.675529	0.128025
ENSG00000039068	CDH1	0.00309483	-0.865444	0.548877	0.128405	0.00566195	0.865444	0.128405
ENSG00000234183	LINC01952	0.000691399	-1.24506	0.421892	0.12944	0.00168032	1.24506	0.12944
ENSG00000224958	PGM5-AS1	0.000757246	1.8501	3.60526	0.129542	0.000182644	-1.8501	0.129542
ENSG00000143318	CASQ1	0.000395085	-1.40365	0.377971	0.129652	0.00109586	1.40365	0.129652
ENSG00000251546	IGKV1D-39	0.000296314	3.17203	9.01314	0.129652	0	-3.17203	0.129652
ENSG00000211644	IGLV1-51	0.00148157	2.7887	6.91008	0.129652	0.000182644	-2.7887	0.129652
ENSG00000248599	AC018781.1	0.00079017	-1.17847	0.441821	0.129819	0.00182644	1.17847	0.129819
ENSG00000197993	KEL	0.000230466	-1.67346	0.313501	0.129921	0.000803632	1.67346	0.129921
ENSG00000255026	AC136475.3	0.00121818	-1.0719	0.475694	0.130076	0.00259354	1.0719	0.130076
ENSG00000198695	MT-ND6	0.613666	-0.635988	0.6435	0.130076	0.953655	0.635988	0.130076
ENSG00000151917	BEND6	0.00296314	-0.841775	0.557956	0.130239	0.00533319	0.841775	0.130239
ENSG00000114805	PLCH1	0.000395085	2.55054	5.85854	0.130468	3.65e-05	-2.55054	0.130468
ENSG00000140839	CLEC18B	0.000395085	2.55054	5.85854	0.130468	3.65e-05	-2.55054	0.130468
ENSG00000167136	ENDOG	0.130213	0.645744	1.56455	0.130618	0.0832124	-0.645744	0.130618
ENSG00000164114	MAP9	0.00559704	-0.824802	0.56456	0.130955	0.00993581	0.824802	0.130955
ENSG00000225746	MEG8	0.00365454	-0.979167	0.507272	0.130955	0.00723269	0.979167	0.130955
ENSG00000113140	SPARC	0.0091528	-0.763869	0.588915	0.131362	0.0155612	0.763869	0.131362
ENSG00000140044	JDP2	0.419778	-0.632056	0.645256	0.131362	0.650577	0.632056	0.131362
ENSG00000282639	IGHV3-64D	0.00108648	2.93757	7.66117	0.131362	0.000109586	-2.93757	0.131362
ENSG00000211959	IGHV4-39	0.00358869	2.23914	4.72117	0.131362	0.000730575	-2.23914	0.131362
ENSG00000189419	SPATA41	0.00618966	0.842489	1.79314	0.131362	0.0034337	-0.842489	0.131362
ENSG00000188322	SBK1	0.0025022	-0.959927	0.514083	0.131362	0.00489485	0.959927	0.131362
ENSG00000009724	MASP2	0.000164619	-1.81286	0.284626	0.131491	0.000657517	1.81286	0.131491
ENSG00000218018	AL109955.1	0.00398377	-0.848517	0.555355	0.131491	0.00719616	0.848517	0.131491
ENSG00000143942	CHAC2	0.00645305	0.813943	1.75801	0.13329	0.00365287	-0.813943	0.13329
ENSG00000262655	SPON1	0.00052678	-1.4887	0.356334	0.133331	0.00153421	1.4887	0.133331
ENSG00000285190	AC018754.1	0.000691399	-1.33432	0.396578	0.133566	0.00178991	1.33432	0.133566
ENSG00000225953	SATB2-AS1	0.0033253	0.937565	1.91529	0.1337	0.00171685	-0.937565	0.1337
ENSG00000110002	VWA5A	0.0212687	0.687878	1.61091	0.1337	0.0131869	-0.687878	0.1337
ENSG00000116857	TMEM9	0.0632136	0.651836	1.57117	0.133709	0.0402181	-0.651836	0.133709
ENSG00000261222	AC064805.1	0.0454018	-0.645	0.639493	0.133709	0.0710118	0.645	0.133709
ENSG00000042980	ADAM28	0.0730907	-0.641621	0.640992	0.133832	0.114043	0.641621	0.133832
ENSG00000231971	CT69	0.00628844	0.850102	1.80263	0.133833	0.00347023	-0.850102	0.133833
ENSG00000268996	MAN1B1-DT	0.0380599	-0.647034	0.638592	0.133833	0.0596149	0.647034	0.133833
ENSG00000253414	AC124067.2	0.000131695	-1.99789	0.250365	0.134351	0.000620988	1.99789	0.134351
ENSG00000185863	TMEM210	0.000131695	-1.99789	0.250365	0.134351	0.000620988	1.99789	0.134351
ENSG00000169860	P2RY1	0.0145852	-0.681911	0.623339	0.134469	0.0234149	0.681911	0.134469
ENSG00000137834	SMAD6	0.00826386	-0.73486	0.600876	0.134627	0.0137713	0.73486	0.134627
ENSG00000139410	SDSL	0.0628185	0.651988	1.57133	0.135064	0.0399624	-0.651988	0.135064
ENSG00000267123	SCAT1	0.00174496	-0.918572	0.529032	0.135119	0.00332411	0.918572	0.135119
ENSG00000115414	FN1	0.000888941	-1.1499	0.450657	0.135489	0.00200908	1.1499	0.135489
ENSG00000134326	CMPK2	0.0980798	0.646365	1.56522	0.135593	0.0626468	-0.646365	0.135593
ENSG00000286458	AC083870.1	3.29e-05	-2.60933	0.163875	0.135658	0.000365287	2.60933	0.135658
ENSG00000227170	AF178030.1	3.29e-05	-2.60933	0.163875	0.135658	0.000365287	2.60933	0.135658
ENSG00000166741	NNMT	3.29e-05	-2.60933	0.163875	0.135658	0.000365287	2.60933	0.135658
ENSG00000268460	AC006262.1	3.29e-05	-2.60933	0.163875	0.135658	0.000365287	2.60933	0.135658
ENSG00000213626	LBH	0.0303557	-0.663846	0.631194	0.136151	0.0481083	0.663846	0.136151
ENSG00000181418	DDN	0.0025022	-0.905479	0.533855	0.136417	0.00471221	0.905479	0.136417
ENSG00000134954	ETS1	0.105521	-0.643849	0.640003	0.137168	0.164891	0.643849	0.137168
ENSG00000286548	AL596214.1	0.000592627	-1.25952	0.417682	0.138054	0.00146115	1.25952	0.138054
ENSG00000184860	SDR42E1	0.000592627	-1.25952	0.417682	0.138054	0.00146115	1.25952	0.138054
ENSG00000226904	AL353608.2	0.000856017	1.60499	3.04194	0.138295	0.000255701	-1.60499	0.138295
ENSG00000198535	C2CD4A	0.000658475	1.92049	3.78552	0.138303	0.000146115	-1.92049	0.138303
ENSG00000101438	SLC32A1	0.00121818	-1.1499	0.450657	0.138303	0.00273966	1.1499	0.138303
ENSG00000127129	EDN2	0.000362161	-1.47183	0.360526	0.138623	0.00105933	1.47183	0.138623
ENSG00000013725	CD6	0.0135975	-0.706709	0.612716	0.138623	0.0222095	0.706709	0.138623
ENSG00000168813	ZNF507	0.00553119	-0.793412	0.576978	0.138623	0.00960705	0.793412	0.138623
ENSG00000100600	LGMN	0.0316397	-0.65469	0.635212	0.13929	0.0498252	0.65469	0.13929
ENSG00000123095	BHLHE41	0.00480687	0.87985	1.84018	0.139347	0.00259354	-0.87985	0.139347
ENSG00000286848	AC009570.2	0.00079017	1.6866	3.21898	0.13944	0.000219172	-1.6866	0.13944
ENSG00000214279	SCART1	0.00154742	-0.9912	0.503059	0.140102	0.00310494	0.9912	0.140102
ENSG00000160654	CD3G	0.0605797	-0.657873	0.633812	0.140551	0.0955957	0.657873	0.140551
ENSG00000168646	AXIN2	0.00102064	-1.23736	0.424148	0.140661	0.00244743	1.23736	0.140661
ENSG00000160307	S100B	0.0282486	0.744868	1.67582	0.140661	0.0168397	-0.744868	0.140661
ENSG00000239961	LILRA4	0.0324299	-0.67816	0.624962	0.140714	0.0519073	0.67816	0.140714
ENSG00000259915	AC017071.1	0.0012511	-1.01424	0.495088	0.141019	0.00255701	1.01424	0.141019
ENSG00000145349	CAMK2D	0.141342	-0.627962	0.64709	0.141167	0.218442	0.627962	0.141167
ENSG00000163596	ICA1L	0.0245611	-0.650693	0.636974	0.141278	0.0385743	0.650693	0.141278
ENSG00000168079	SCARA5	0.000460932	-1.33047	0.397639	0.141665	0.00120545	1.33047	0.141665
ENSG00000154277	UCHL1	0.00161326	1.24603	2.37188	0.142051	0.000657517	-1.24603	0.142051
ENSG00000204634	TBC1D8	0.0724981	-0.63289	0.644883	0.142584	0.112435	0.63289	0.142584
ENSG00000172543	CTSW	0.0335493	-0.688874	0.620338	0.142584	0.054099	0.688874	0.142584
ENSG00000187140	FOXD3	0	-3.1499	0.112664	0.142968	0.000255701	3.1499	0.142968
ENSG00000155367	PPM1J	0.00625551	-0.801288	0.573837	0.142968	0.0109221	0.801288	0.142968
ENSG00000251676	SNHG27	0	-3.1499	0.112664	0.142968	0.000255701	3.1499	0.142968
ENSG00000235635	AC016644.1	0	-3.1499	0.112664	0.142968	0.000255701	3.1499	0.142968
ENSG00000164520	RAET1E	0	-3.1499	0.112664	0.142968	0.000255701	3.1499	0.142968
ENSG00000149798	CDC42EP2	0.0298289	0.666632	1.58736	0.142968	0.0187758	-0.666632	0.142968
ENSG00000277268	LHX1-DT	0	-3.1499	0.112664	0.142968	0.000255701	3.1499	0.142968
ENSG00000100427	MLC1	0.00635428	-0.73486	0.600876	0.142968	0.0105933	0.73486	0.142968
ENSG00000079337	RAPGEF3	0.000921865	-1.19881	0.435635	0.143769	0.00215519	1.19881	0.143769
ENSG00000259772	AC012236.1	0.00286437	0.987606	1.98289	0.144786	0.00142462	-0.987606	0.144786
ENSG00000287853	AL031668.2	0.00154742	-0.939975	0.521242	0.144786	0.00299536	0.939975	0.144786
ENSG00000142252	GEMIN7	0.0913634	0.636945	1.55503	0.145976	0.0587382	-0.636945	0.145976
ENSG00000100433	KCNK10	0.00223881	-0.936191	0.522611	0.14627	0.00431039	0.936191	0.14627
ENSG00000270550	IGHV3-30	0.000559704	-2.48777	0.178282	0.146355	0.00328758	2.48777	0.146355
ENSG00000149218	ENDOD1	0.0181739	-0.657148	0.634131	0.146593	0.0286751	0.657148	0.146593
ENSG00000163519	TRAT1	0.0111282	-0.7163	0.608656	0.146924	0.0183009	0.7163	0.146924
ENSG00000272767	JMJD1C-AS1	0.0019425	-0.915433	0.530185	0.147019	0.0036894	0.915433	0.147019
ENSG00000174885	NLRP6	0.000724322	-1.24105	0.423066	0.147019	0.00175338	1.24105	0.147019
ENSG00000036530	CYP46A1	0.0136304	-0.707959	0.612186	0.147019	0.0222825	0.707959	0.147019
ENSG00000266850	AC090912.2	0.00144864	1.25449	2.38583	0.147019	0.00058446	-1.25449	0.147019
ENSG00000154122	ANKH	0.0640367	-0.630338	0.646025	0.147205	0.099139	0.630338	0.147205
ENSG00000246582	AC100861.1	0.0150462	0.700621	1.6252	0.147205	0.00924177	-0.700621	0.147205
ENSG00000254703	SENCR	0.040595	0.649587	1.56872	0.147781	0.0258623	-0.649587	0.147781
ENSG00000169248	CXCL11	0.00128403	-1.35153	0.391876	0.147847	0.00332411	1.35153	0.147847
ENSG00000043143	JADE2	0.0530731	-0.631358	0.645568	0.147847	0.0822262	0.631358	0.147847
ENSG00000139531	SUOX	0.0187665	0.68102	1.60327	0.147847	0.0116892	-0.68102	0.147847
ENSG00000224888	AC138028.2	0.000230466	-1.90479	0.267056	0.148046	0.000949747	1.90479	0.148046
ENSG00000237440	ZNF737	0.00655183	-0.739661	0.59888	0.148364	0.0109586	0.739661	0.148364
ENSG00000196778	OR52K1	0.00368746	0.942361	1.92167	0.148515	0.00189949	-0.942361	0.148515
ENSG00000176868	AL358781.1	0.00260098	-0.82797	0.563321	0.148849	0.00463915	0.82797	0.148849
ENSG00000287863	AL139801.1	0.0013828	-0.971561	0.509954	0.148991	0.00273966	0.971561	0.148991
ENSG00000271590	AC108463.3	0.00464225	0.912387	1.88216	0.149035	0.00244743	-0.912387	0.149035
ENSG00000141574	SECTM1	0.228326	-0.618377	0.651403	0.149205	0.35053	0.618377	0.149205
ENSG00000148154	UGCG	0.143548	-0.628361	0.646911	0.149216	0.221912	0.628361	0.149216
ENSG00000211640	IGLV6-57	0.00246928	2.9281	7.6111	0.149216	0.00029223	-2.9281	0.149216
ENSG00000236723	AL606760.2	0.000296314	-1.52841	0.346659	0.150079	0.000913218	1.52841	0.150079
ENSG00000224363	FP700111.1	0.00638721	-0.74224	0.597811	0.150079	0.0107029	0.74224	0.150079
ENSG00000226711	FAM66C	0.00299606	0.981347	1.97431	0.150393	0.00149768	-0.981347	0.150393
ENSG00000115425	PECR	0.0428667	0.648902	1.56797	0.150574	0.0273235	-0.648902	0.150574
ENSG00000135404	CD63	3.24724	0.620161	1.53705	0.150651	2.11264	-0.620161	0.150651
ENSG00000214402	LCNL1	0.00227174	-1.06501	0.47797	0.151393	0.00478526	1.06501	0.151393
ENSG00000256546	AC156455.1	0.00184373	1.09803	2.14062	0.15159	0.000840161	-1.09803	0.15159
ENSG00000272323	AC026801.2	0.00197542	-0.933406	0.523621	0.151645	0.00379899	0.933406	0.151645
ENSG00000273797	AL133445.2	0.00872479	-0.687072	0.621113	0.151681	0.0140636	0.687072	0.151681
ENSG00000070526	ST6GALNAC1	0.000921865	-1.1499	0.450657	0.151731	0.00208214	1.1499	0.151731
ENSG00000120063	GNA13	0.660615	-0.613937	0.653411	0.152201	1.01104	0.613937	0.152201
ENSG00000136856	SLC2A8	0.0255818	0.662566	1.5829	0.152257	0.0161457	-0.662566	0.152257
ENSG00000237054	PRMT5-AS1	0.0149474	-0.69304	0.618549	0.152569	0.024182	0.69304	0.152569
ENSG00000204930	FAM221B	0.00128403	-0.977717	0.507783	0.152667	0.00255701	0.977717	0.152667
ENSG00000285802	AL450043.1	0.00052678	-1.27189	0.414117	0.152888	0.00131503	1.27189	0.152888
ENSG00000168894	RNF181	0.628383	0.619452	1.53629	0.152888	0.409012	-0.619452	0.152888
ENSG00000170379	TCAF2	0.0031936	-0.801974	0.573564	0.152888	0.00558889	0.801974	0.152888
ENSG00000288018	AP003120.1	0.00306191	1.08276	2.11809	0.152888	0.00142462	-1.08276	0.152888
ENSG00000118292	C1orf54	0.0971909	0.636601	1.55466	0.152938	0.0625007	-0.636601	0.152938
ENSG00000158488	CD1E	0.00832971	-0.68869	0.620417	0.152938	0.0134426	0.68869	0.152938
ENSG00000131773	KHDRBS3	0.00391793	-0.812863	0.569251	0.152938	0.00690393	0.812863	0.152938
ENSG00000160185	UBASH3A	0.00220589	-0.945078	0.519401	0.152938	0.00427386	0.945078	0.152938
ENSG00000188343	FAM92A	0.0183056	0.677015	1.59883	0.153729	0.0114335	-0.677015	0.153729
ENSG00000138193	PLCE1	0.00269975	-0.862321	0.550067	0.153729	0.00493138	0.862321	0.153729
ENSG00000138061	CYP1B1	0.491091	0.620364	1.53726	0.15409	0.319444	-0.620364	0.15409
ENSG00000267462	AC090377.1	9.88e-05	-2.31982	0.200292	0.154132	0.000620988	2.31982	0.154132
ENSG00000272583	AL592494.2	0.00144864	-0.961825	0.513407	0.154312	0.00284924	0.961825	0.154312
ENSG00000081148	IMPG2	0.000954789	-1.0759	0.474376	0.154323	0.00204561	1.0759	0.154323
ENSG00000255422	AP002954.1	0.0124781	0.698859	1.62322	0.154614	0.00767103	-0.698859	0.154614
ENSG00000181915	ADO	0.081618	0.629373	1.54689	0.155119	0.0527475	-0.629373	0.155119
ENSG00000248223	AC026785.2	0.00421424	-0.75338	0.593212	0.155755	0.0071231	0.75338	0.155755
ENSG00000092421	SEMA6A	0.00026339	-1.56494	0.337993	0.155755	0.000840161	1.56494	0.155755
ENSG00000122694	GLIPR2	1.67128	0.616149	1.53278	0.155755	1.09035	-0.616149	0.155755
ENSG00000185567	AHNAK2	0.00026339	-1.56494	0.337993	0.155755	0.000840161	1.56494	0.155755
ENSG00000259959	AC107068.1	0.00444471	-0.741915	0.597945	0.15611	0.00745186	0.741915	0.15611
ENSG00000130724	CHMP2A	1.17011	0.615807	1.53242	0.156406	0.76356	-0.615807	0.156406
ENSG00000132000	PODNL1	0.00622259	0.776102	1.7125	0.157922	0.00361634	-0.776102	0.157922
ENSG00000158517	NCF1	1.29976	-0.609446	0.655449	0.158027	1.98304	0.609446	0.158027
ENSG00000176641	RNF152	0.00701276	-0.69845	0.616234	0.158528	0.011397	0.69845	0.158528
ENSG00000130755	GMFG	4.42205	0.613368	1.52983	0.159573	2.89055	-0.613368	0.159573
ENSG00000136206	SPDYE1	0.000691399	-1.1499	0.450657	0.15979	0.00157073	1.1499	0.15979
ENSG00000163563	MNDA	5.51203	0.613277	1.52973	0.159843	3.60327	-0.613277	0.159843
ENSG00000107242	PIP5K1B	0.0474102	0.637324	1.55544	0.159991	0.030465	-0.637324	0.159991
ENSG00000185972	CCIN	0.00530072	0.868024	1.82516	0.160594	0.00288577	-0.868024	0.160594
ENSG00000110777	POU2AF1	0.0126756	0.791508	1.73088	0.160594	0.00730574	-0.791508	0.160594
ENSG00000139178	C1RL	0.112072	0.622092	1.5391	0.160594	0.0728018	-0.622092	0.160594
ENSG00000111696	NT5DC3	0.0296314	0.657057	1.57686	0.160594	0.0187758	-0.657057	0.160594
ENSG00000254602	AP000662.1	0.000888941	-1.1239	0.458851	0.160611	0.00197255	1.1239	0.160611
ENSG00000170989	S1PR1	0.0153095	-0.684455	0.622241	0.160741	0.0246204	0.684455	0.160741
ENSG00000143554	SLC27A3	0.2251	0.617199	1.53389	0.160741	0.146736	-0.617199	0.160741
ENSG00000143194	MAEL	6.58e-05	-2.26537	0.207996	0.160741	0.000438345	2.26537	0.160741
ENSG00000285803	AL442003.1	0.00204127	-0.859118	0.551289	0.160741	0.00372593	0.859118	0.160741
ENSG00000132952	USPL1	0.107661	-0.613613	0.653558	0.160741	0.164745	0.613613	0.160741
ENSG00000153933	DGKE	0.036249	-0.629891	0.646225	0.160741	0.0561081	0.629891	0.160741
ENSG00000116285	ERRFI1	0.00740784	0.799916	1.741	0.161184	0.00423733	-0.799916	0.161184
ENSG00000205038	PKHD1L1	0.00325945	1.03453	2.04844	0.161443	0.00157073	-1.03453	0.161443
ENSG00000174680	GRIK1-AS1	0.00161326	1.32403	2.50365	0.161912	0.000620988	-1.32403	0.161912
ENSG00000102221	JADE3	0.00368746	-0.78093	0.581992	0.162032	0.006356	0.78093	0.162032
ENSG00000178502	KLHL11	0.018141	-0.654242	0.635409	0.162061	0.0285655	0.654242	0.162061
ENSG00000182366	FAM87A	0.000230466	-1.60933	0.327751	0.162103	0.000767103	1.60933	0.162103
ENSG00000241743	XACT	0.000230466	-1.60933	0.327751	0.162103	0.000767103	1.60933	0.162103
ENSG00000137628	DDX60	0.0972567	0.624157	1.54131	0.162479	0.0630851	-0.624157	0.162479
ENSG00000153283	CD96	0.0170545	-0.671404	0.627895	0.162888	0.0271774	0.671404	0.162888
ENSG00000235978	AC018816.1	0.00875772	0.730889	1.65966	0.163074	0.00526014	-0.730889	0.163074
ENSG00000243836	WDR86-AS1	0.00507026	-0.762517	0.589467	0.163074	0.00862078	0.762517	0.163074
ENSG00000003987	MTMR7	0.00111941	-1.02061	0.492906	0.163074	0.00230131	1.02061	0.163074
ENSG00000035664	DAPK2	0.0058275	-0.772196	0.585525	0.16427	0.00997234	0.772196	0.16427
ENSG00000267576	AC011472.3	0.0190628	-0.638874	0.642214	0.16452	0.0296979	0.638874	0.16452
ENSG00000231613	AC099568.1	0.00243636	0.991458	1.98819	0.164535	0.00120545	-0.991458	0.164535
ENSG00000117036	ETV3	0.23017	-0.606926	0.656594	0.164535	0.350566	0.606926	0.164535
ENSG00000115902	SLC1A4	0.0374343	-0.626058	0.647944	0.164535	0.0577884	0.626058	0.164535
ENSG00000071205	ARHGAP10	0.124221	0.619541	1.53639	0.164535	0.0808381	-0.619541	0.164535
ENSG00000287815	AC005081.1	0.00190958	1.48482	2.79882	0.164535	0.000657517	-1.48482	0.164535
ENSG00000275393	AC018695.6	0.00154742	1.18714	2.277	0.164535	0.000657517	-1.18714	0.164535
ENSG00000273428	AC004832.6	0.00121818	-1.20575	0.433544	0.164535	0.00284924	1.20575	0.164535
ENSG00000277791	PSMB3	1.27767	0.609409	1.52563	0.164539	0.837458	-0.609409	0.164539
ENSG00000270426	AC099343.2	0.00500441	0.803709	1.74558	0.164728	0.00284924	-0.803709	0.164728
ENSG00000165685	TMEM52B	0.0131366	-0.6507	0.636971	0.164728	0.0206387	0.6507	0.164728
ENSG00000280739	EIF1B-AS1	0.0270304	0.659653	1.5797	0.16474	0.0170954	-0.659653	0.16474
ENSG00000160446	ZDHHC12	0.199222	0.613612	1.53009	0.164866	0.130188	-0.613612	0.164866
ENSG00000116586	LAMTOR2	1.17824	0.60817	1.52432	0.166542	0.772948	-0.60817	0.166542
ENSG00000105672	ETV2	0.0220589	0.655309	1.57495	0.166542	0.0139905	-0.655309	0.166542
ENSG00000227507	LTB	0.993672	0.613373	1.52983	0.169029	0.649517	-0.613373	0.169029
ENSG00000143061	IGSF3	0.00253513	0.965579	1.95285	0.169334	0.00127851	-0.965579	0.169334
ENSG00000143353	LYPLAL1	0.109274	0.615594	1.53219	0.169334	0.0713041	-0.615594	0.169334
ENSG00000284669	AC092053.3	0.0175154	-0.642653	0.640534	0.169334	0.02736	0.642653	0.169334
ENSG00000175040	CHST2	0.0823423	-0.609644	0.655358	0.169334	0.125659	0.609644	0.169334
ENSG00000198829	SUCNR1	0.00454348	0.819296	1.76454	0.169334	0.00255701	-0.819296	0.169334
ENSG00000287188	AC068989.1	0.000888941	1.48753	2.80409	0.169334	0.00029223	-1.48753	0.169334
ENSG00000111962	UST	0.00487271	-0.750908	0.594229	0.169334	0.00821896	0.750908	0.169334
ENSG00000253106	AC090198.1	0.00964666	-0.664471	0.63092	0.169334	0.0153055	0.664471	0.169334
ENSG00000167123	CERCAM	0.00691399	0.803017	1.74475	0.169334	0.0039451	-0.803017	0.169334
ENSG00000168061	SAC3D1	0.088927	0.617828	1.53456	0.169334	0.0579346	-0.617828	0.169334
ENSG00000260465	AC018557.1	0.0020742	-0.864143	0.549373	0.169334	0.00379899	0.864143	0.169334
ENSG00000198933	TBKBP1	0.0114904	-0.675967	0.625913	0.169334	0.018374	0.675967	0.169334
ENSG00000184205	TSPYL2	0.142132	-0.611939	0.654317	0.169334	0.217236	0.611939	0.169334
ENSG00000152409	JMY	0.16475	-0.604526	0.657687	0.16937	0.250514	0.604526	0.16937
ENSG00000258376	AC004846.1	0.0162973	0.675016	1.59661	0.169394	0.0101915	-0.675016	0.169394
ENSG00000132530	XAF1	0.770317	0.607331	1.52344	0.169949	0.505631	-0.607331	0.169949
ENSG00000143797	MBOAT2	0.048793	0.632861	1.55064	0.170138	0.0314512	-0.632861	0.170138
ENSG00000236651	DLX2-DT	0.00052678	1.93757	3.83059	0.170138	0.000109586	-1.93757	0.170138
ENSG00000196083	IL1RAP	0.30089	0.608536	1.52471	0.170138	0.197328	-0.608536	0.170138
ENSG00000286687	AC022535.2	0.00273267	0.994492	1.99238	0.170138	0.00135156	-0.994492	0.170138
ENSG00000067177	PHKA1	0.00141572	-0.957253	0.515037	0.170138	0.00277618	0.957253	0.170138
ENSG00000102109	PCSK1N	0.00115233	-1.06744	0.477166	0.17031	0.00244743	1.06744	0.17031
ENSG00000226889	AL359541.1	0.0223552	-0.633808	0.644473	0.170361	0.0347023	0.633808	0.170361
ENSG00000133116	KL	0.00161326	-0.932306	0.52402	0.170772	0.00310494	0.932306	0.170772
ENSG00000116717	GADD45A	0.290322	0.609157	1.52537	0.170888	0.190315	-0.609157	0.170888
ENSG00000186854	TRABD2A	0.0145852	-0.675154	0.626265	0.171095	0.0233053	0.675154	0.171095
ENSG00000073861	TBX21	0.0045764	-0.847163	0.555877	0.171643	0.00825549	0.847163	0.171643
ENSG00000287713	AC006517.2	0.00184373	-0.931718	0.524234	0.172704	0.00354329	0.931718	0.172704
ENSG00000105829	BET1	0.0495173	0.625931	1.54321	0.172808	0.0320722	-0.625931	0.172808
ENSG00000158485	CD1B	0.00862602	0.719096	1.64615	0.172844	0.00522361	-0.719096	0.172844
ENSG00000143994	ABHD1	0.00556411	0.800062	1.74118	0.172844	0.003178	-0.800062	0.172844
ENSG00000143515	ATP8B2	0.0139926	-0.665487	0.630476	0.172864	0.0222095	0.665487	0.172864
ENSG00000266171	AP001020.3	9.88e-05	-2.05679	0.24035	0.173003	0.000511402	2.05679	0.173003
ENSG00000144152	FBLN7	0.000921865	-1.09927	0.466752	0.173207	0.00200908	1.09927	0.173207
ENSG00000137806	NDUFAF1	0.0546205	0.622257	1.53928	0.173276	0.0354694	-0.622257	0.173276
ENSG00000198821	CD247	0.028512	-0.657967	0.633771	0.173358	0.0450034	0.657967	0.173358
ENSG00000233797	UFL1-AS1	0.000164619	-1.73486	0.300438	0.173358	0.000620988	1.73486	0.173358
ENSG00000104140	RHOV	0.000164619	-1.73486	0.300438	0.173358	0.000620988	1.73486	0.173358
ENSG00000261663	AC009065.8	0.000164619	-1.73486	0.300438	0.173358	0.000620988	1.73486	0.173358
ENSG00000126368	NR1D1	0.0482991	-0.613968	0.653397	0.173358	0.0739341	0.613968	0.173358
ENSG00000278817	AC007325.4	0.0141243	0.679432	1.60151	0.173358	0.00880342	-0.679432	0.173358
ENSG00000099282	TSPAN15	0.00645305	0.757909	1.69104	0.173769	0.00379899	-0.757909	0.173769
ENSG00000085117	CD82	0.190102	0.607615	1.52374	0.173824	0.124746	-0.607615	0.173824
ENSG00000145675	PIK3R1	0.621732	-0.597397	0.660945	0.173861	0.940688	0.597397	0.173861
ENSG00000213619	NDUFS3	0.326505	0.604581	1.52054	0.173861	0.214716	-0.604581	0.173861
ENSG00000100221	JOSD1	0.465344	-0.597282	0.660998	0.174111	0.704018	0.597282	0.174111
ENSG00000119421	NDUFA8	0.234384	0.60542	1.52142	0.17492	0.154042	-0.60542	0.17492
ENSG00000075188	NUP37	0.0697654	0.616862	1.53354	0.17492	0.0454783	-0.616862	0.17492
ENSG00000159556	ISL2	0.00444471	0.850102	1.80263	0.17492	0.00244743	-0.850102	0.17492
ENSG00000197375	SLC22A5	0.0258122	0.65287	1.57229	0.175167	0.0164014	-0.65287	0.175167
ENSG00000113790	EHHADH	0.0100747	0.702806	1.62767	0.176106	0.00617336	-0.702806	0.176106
ENSG00000233214	AC002511.2	0.000757246	1.62771	3.09022	0.176237	0.000219172	-1.62771	0.176237
ENSG00000271938	AC103724.4	0.0027656	-0.86979	0.547227	0.176627	0.00507749	0.86979	0.176627
ENSG00000180875	GREM2	9.88e-05	-2.23736	0.212074	0.176984	0.00058446	2.23736	0.176984
ENSG00000146285	SCML4	0.00628844	-0.744844	0.596732	0.177392	0.0105568	0.744844	0.177392
ENSG00000176261	ZBTB8OS	0.385471	0.601598	1.5174	0.177611	0.254021	-0.601598	0.177611
ENSG00000177707	NECTIN3	0.000888941	-1.1499	0.450657	0.177811	0.00200908	1.1499	0.177811
ENSG00000251417	AC145285.2	0.00694691	0.783607	1.72143	0.177811	0.00401816	-0.783607	0.177811
ENSG00000166813	KIF7	3.29e-05	-3.05679	0.120175	0.178275	0.000511402	3.05679	0.178275
ENSG00000130477	UNC13A	0.000131695	-1.91543	0.265092	0.178784	0.00058446	1.91543	0.178784
ENSG00000175544	CABP4	0.00414839	-0.79057	0.578116	0.178919	0.00719616	0.79057	0.178919
ENSG00000254952	LINC02705	0.00441178	0.818393	1.76344	0.179725	0.00248395	-0.818393	0.179725
ENSG00000205809	KLRC2	0.000987712	-1.36563	0.388066	0.179725	0.00259354	1.36563	0.179725
ENSG00000243927	MRPS6	0.336909	0.600855	1.51661	0.179725	0.222131	-0.600855	0.179725
ENSG00000235961	PNMA6A	0.00230466	0.999849	1.99979	0.180152	0.00113239	-0.999849	0.180152
ENSG00000235750	KIAA0040	0.184801	0.603176	1.51906	0.180226	0.121641	-0.603176	0.180226
ENSG00000023330	ALAS1	0.111842	0.606875	1.52296	0.180985	0.0734227	-0.606875	0.180985
ENSG00000211972	IGHV3-66	0.000888941	2.65746	6.3092	0.181565	0.000109586	-2.65746	0.181565
ENSG00000081041	CXCL2	1.60237	0.599771	1.51548	0.181898	1.05732	-0.599771	0.181898
ENSG00000230923	LINC00309	0.0598883	0.619129	1.53595	0.182001	0.0389762	-0.619129	0.182001
ENSG00000267375	AC008649.2	0.000131695	-1.91543	0.265092	0.182047	0.00058446	1.91543	0.182047
ENSG00000223806	LINC00114	0.00158034	1.14288	2.20822	0.182047	0.000694046	-1.14288	0.182047
ENSG00000079277	MKNK1	0.359725	0.599044	1.51471	0.182192	0.237473	-0.599044	0.182192
ENSG00000235098	ANKRD65	0.0020742	-0.836398	0.56004	0.182349	0.00372593	0.836398	0.182349
ENSG00000227252	AC012063.1	0.00358869	-0.760855	0.590146	0.182585	0.0061003	0.760855	0.182585
ENSG00000283268	TEX54	0.000197542	-1.66447	0.31546	0.182585	0.000694046	1.66447	0.182585
ENSG00000153140	CETN3	0.0218284	0.643941	1.56259	0.182665	0.013954	-0.643941	0.182665
ENSG00000067646	ZFY	0.177854	-0.594666	0.662198	0.183097	0.268596	0.594666	0.183097
ENSG00000108666	C17orf75	0.0599212	0.613183	1.52963	0.184165	0.0391588	-0.613183	0.184165
ENSG00000173581	CCDC106	0.0303228	0.629947	1.54751	0.184165	0.0195794	-0.629947	0.184165
ENSG00000026103	FAS	0.140156	0.601711	1.51752	0.186407	0.0923446	-0.601711	0.186407
ENSG00000064601	CTSA	0.697325	0.595219	1.5107	0.186407	0.461577	-0.595219	0.186407
ENSG00000253720	AC022973.3	0.00694691	-0.674643	0.626487	0.186552	0.0111047	0.674643	0.186552
ENSG00000225377	NRSN2-AS1	0.013828	0.666912	1.58767	0.186552	0.00869384	-0.666912	0.186552
ENSG00000241933	DENND6A-DT	0.00622259	-0.729789	0.602992	0.187701	0.0103376	0.729789	0.187701
ENSG00000125347	IRF1	1.30618	-0.588827	0.664883	0.187701	1.96455	0.588827	0.187701
ENSG00000184384	MAML2	0.161293	-0.592205	0.663328	0.188042	0.243172	0.592205	0.188042
ENSG00000136114	THSD1	0.00171203	-0.881409	0.542837	0.188233	0.003178	0.881409	0.188233
ENSG00000177628	GBA	0.117735	0.60139	1.51718	0.188359	0.077587	-0.60139	0.188359
ENSG00000008256	CYTH3	0.0321336	-0.61	0.655196	0.188359	0.0490581	0.61	0.188359
ENSG00000158477	CD1A	0.0117209	0.678831	1.60084	0.188876	0.00730574	-0.678831	0.188876
ENSG00000237943	PRKCQ-AS1	0.0154412	-0.657085	0.634158	0.188876	0.0243647	0.657085	0.188876
ENSG00000254901	BORCS8	0.206992	0.596967	1.51253	0.188876	0.136837	-0.596967	0.188876
ENSG00000039560	RAI14	0.000197542	-1.66447	0.31546	0.189135	0.000694046	1.66447	0.189135
ENSG00000211967	IGHV3-53	0.0031936	3.87985	14.7215	0.189204	0.000182644	-3.87985	0.189204
ENSG00000287463	AC110620.2	0.000954789	1.43506	2.70394	0.190183	0.000328759	-1.43506	0.190183
ENSG00000287736	AF305872.2	0.00539949	-0.720213	0.607008	0.190999	0.00891301	0.720213	0.190999
ENSG00000136866	ZFP37	0.00177788	-0.938394	0.521814	0.190999	0.0034337	0.938394	0.190999
ENSG00000105364	MRPL4	0.302306	0.594365	1.50981	0.190999	0.200214	-0.594365	0.190999
ENSG00000269404	SPIB	0.0319031	-0.628936	0.646653	0.190999	0.0493503	0.628936	0.190999
ENSG00000114554	PLXNA1	0.00441178	-0.773522	0.584988	0.191009	0.00756145	0.773522	0.191009
ENSG00000164898	FMC1	0.178348	0.596328	1.51186	0.191009	0.117951	-0.596328	0.191009
ENSG00000287070	AL499604.1	0.244228	-0.589375	0.664631	0.191009	0.367479	0.589375	0.191009
ENSG00000182022	CHST15	0.211897	-0.588995	0.664806	0.191009	0.31875	0.588995	0.191009
ENSG00000171840	NINJ2	0.130312	0.598287	1.51392	0.191009	0.0860617	-0.598287	0.191009
ENSG00000151835	SACS	0.0426033	-0.603952	0.657949	0.191009	0.0647654	0.603952	0.191009
ENSG00000126351	THRA	0.0688106	-0.59616	0.661512	0.191009	0.104034	0.59616	0.191009
ENSG00000211933	IGHV6-1	0.00118526	2.73763	6.66973	0.191021	0.000146115	-2.73763	0.191021
ENSG00000249207	AC079921.1	0.00408254	-0.753969	0.59297	0.191695	0.00690393	0.753969	0.191695
ENSG00000266709	AC005224.3	0.00546534	-0.702831	0.614365	0.192574	0.00891301	0.702831	0.192574
ENSG00000283632	EXOC3L2	0.00026339	3.02003	8.11183	0.192783	0	-3.02003	0.192783
ENSG00000285744	AC083837.1	0.00279852	0.918815	1.89056	0.193055	0.00146115	-0.918815	0.193055
ENSG00000130770	ATP5IF1	1.32544	0.589782	1.50502	0.193305	0.880671	-0.589782	0.193305
ENSG00000170425	ADORA2B	0.024199	0.632197	1.54992	0.193374	0.0155978	-0.632197	0.193374
ENSG00000206113	CFAP99	0.00418132	0.850102	1.80263	0.193642	0.00230131	-0.850102	0.193642
ENSG00000168906	MAT2A	0.209263	-0.586895	0.665774	0.193915	0.31433	0.586895	0.193915
ENSG00000164967	RPP25L	0.124551	0.596887	1.51245	0.193915	0.0823358	-0.596887	0.193915
ENSG00000258572	AL133467.1	0.0103381	0.681705	1.60403	0.193915	0.00642906	-0.681705	0.193915
ENSG00000255438	AL354813.1	0.00167911	-0.90889	0.532595	0.193915	0.003178	0.90889	0.193915
ENSG00000264739	AC093484.2	0.0134987	-0.636828	0.643125	0.194419	0.021004	0.636828	0.194419
ENSG00000008283	CYB561	0.0188653	-0.619802	0.65076	0.194419	0.0290038	0.619802	0.194419
ENSG00000123131	PRDX4	0.186447	0.594047	1.50947	0.194419	0.123504	-0.594047	0.194419
ENSG00000186871	ERCC6L	0.000493856	-1.23736	0.424148	0.194419	0.00120545	1.23736	0.194419
ENSG00000134245	WNT2B	0.00378623	-0.751348	0.594048	0.196043	0.00639253	0.751348	0.196043
ENSG00000284748	AL513220.1	0.0013828	-1.00904	0.496878	0.197091	0.00281271	1.00904	0.197091
ENSG00000286071	AL136171.2	0.00671644	-0.67009	0.628467	0.197446	0.0107029	0.67009	0.197446
ENSG00000042493	CAPG	1.65577	0.587269	1.5024	0.197446	1.10207	-0.587269	0.197446
ENSG00000104129	DNAJC17	0.0760868	0.600862	1.51662	0.197446	0.0501539	-0.600862	0.197446
ENSG00000133134	BEX2	0.0199189	-0.627823	0.647152	0.197446	0.0307937	0.627823	0.197446
ENSG00000166228	PCBD1	0.192044	0.592188	1.50753	0.197762	0.127376	-0.592188	0.197762
ENSG00000163833	FBXO40	0.00026339	-1.50353	0.352688	0.198022	0.000803632	1.50353	0.198022
ENSG00000121749	TBC1D15	0.347872	0.589163	1.50437	0.198022	0.231227	-0.589163	0.198022
ENSG00000168000	BSCL2	0.122279	0.594856	1.51032	0.198024	0.0809477	-0.594856	0.198024
ENSG00000137942	FNBP1L	0.00800047	-0.682685	0.623005	0.198354	0.0128581	0.682685	0.198354
ENSG00000241755	IGKV1-9	9.88e-05	-4.57616	0.0419216	0.198354	0.00310494	4.57616	0.198354
ENSG00000129595	EPB41L4A	0.000856017	-1.20237	0.434562	0.198354	0.00200908	1.20237	0.198354
ENSG00000243004	AC005062.1	0.000823094	-1.06417	0.478248	0.198354	0.00175338	1.06417	0.198354
ENSG00000148926	ADM	0.235405	0.591311	1.50661	0.198354	0.156233	-0.591311	0.198354
ENSG00000253276	CCDC71L	0.185855	0.591589	1.50691	0.198365	0.123321	-0.591589	0.198365
ENSG00000180251	SLC9A4	3.29e-05	-2.47183	0.180263	0.199546	0.000328759	2.47183	0.199546
ENSG00000077616	NAALAD2	3.29e-05	-2.47183	0.180263	0.199546	0.000328759	2.47183	0.199546
ENSG00000211965	IGHV3-49	0.000164619	-3.1499	0.112664	0.199546	0.00171685	3.1499	0.199546
ENSG00000116885	OSCP1	0.00312776	0.880476	1.84098	0.201061	0.00168032	-0.880476	0.201061
ENSG00000130559	CAMSAP1	0.123003	-0.584872	0.666709	0.201061	0.184507	0.584872	0.201061
ENSG00000109466	KLHL2	0.25483	0.588497	1.50368	0.201524	0.169457	-0.588497	0.201524
ENSG00000100852	ARHGAP5	0.102459	-0.587125	0.665668	0.201784	0.153932	0.587125	0.201784
ENSG00000230806	SRGAP2-AS1	0.00121818	-1.0719	0.475694	0.201881	0.00259354	1.0719	0.201881
ENSG00000214184	GCC2-AS1	0.00322653	-0.74936	0.594867	0.201881	0.00544278	0.74936	0.201881
ENSG00000135929	CYP27A1	0.207222	0.589361	1.50458	0.201881	0.137713	-0.589361	0.201881
ENSG00000281103	TRG-AS1	0.148749	0.590477	1.50574	0.201881	0.0987737	-0.590477	0.201881
ENSG00000254859	AC067930.3	0.0201493	0.634112	1.55198	0.201881	0.0129677	-0.634112	0.201881
ENSG00000196092	PAX5	0.0099759	-0.699632	0.615729	0.201881	0.0162188	0.699632	0.201881
ENSG00000078114	NEBL	0.109669	0.594447	1.50989	0.201881	0.0726191	-0.594447	0.201881
ENSG00000277972	CISD3	0.327953	0.586392	1.50149	0.201984	0.218405	-0.586392	0.201984
ENSG00000286441	AC016575.2	0.000395085	-1.35635	0.39057	0.202299	0.00105933	1.35635	0.202299
ENSG00000156968	MPV17L	0.0132353	-0.629688	0.646316	0.202299	0.0204926	0.629688	0.202299
ENSG00000118276	B4GALT6	0.00803339	-0.652052	0.636375	0.202428	0.0126389	0.652052	0.202428
ENSG00000062524	LTK	0.00437886	-0.784248	0.580654	0.202458	0.00756145	0.784248	0.202458
ENSG00000267523	AC008735.2	0.0101076	-0.647983	0.638172	0.202812	0.0158535	0.647983	0.202812
ENSG00000023909	GCLM	0.0648927	0.599559	1.51525	0.202842	0.0428117	-0.599559	0.202842
ENSG00000020633	RUNX3	0.283638	-0.579927	0.668998	0.202954	0.423989	0.579927	0.202954
ENSG00000117009	KMO	0.0823094	0.59536	1.51085	0.202954	0.0544643	-0.59536	0.202954
ENSG00000124006	OBSL1	0.00118526	-1.06973	0.476409	0.202954	0.00252048	1.06973	0.202954
ENSG00000164342	TLR3	0.00312776	-0.784104	0.580713	0.202954	0.00540625	0.784104	0.202954
ENSG00000283064	AL353759.1	0.00385208	-0.726686	0.60429	0.202954	0.00639253	0.726686	0.202954
ENSG00000136235	GPNMB	0.0159351	0.653002	1.57244	0.202954	0.0101185	-0.653002	0.202954
ENSG00000253535	AC120193.1	0.0121159	0.67714	1.59897	0.202954	0.00756145	-0.67714	0.202954
ENSG00000272599	AC016394.2	0.00925157	-0.643342	0.640228	0.202954	0.0144654	0.643342	0.202954
ENSG00000151838	CCDC175	0.000823094	-1.12188	0.459494	0.202954	0.00182644	1.12188	0.202954
ENSG00000266495	AC011731.1	0.000888941	-1.04298	0.485323	0.202954	0.00186297	1.04298	0.202954
ENSG00000239951	IGKV3-20	0.0138938	1.70425	3.2586	0.203517	0.00423733	-1.70425	0.203517
ENSG00000272768	AC004854.2	0.160701	-0.581609	0.668218	0.203647	0.240505	0.581609	0.203647
ENSG00000172172	MRPL13	0.171961	0.587712	1.50286	0.204164	0.114408	-0.587712	0.204164
ENSG00000005249	PRKAR2B	0.0605468	-0.607047	0.656539	0.204469	0.092235	0.607047	0.204469
ENSG00000008394	MGST1	0.738019	0.582377	1.49731	0.205046	0.492882	-0.582377	0.205046
ENSG00000042062	RIPOR3	0.00118526	-0.984839	0.505282	0.205402	0.00237437	0.984839	0.205402
ENSG00000166483	WEE1	0.0258451	-0.605654	0.657174	0.205431	0.0393414	0.605654	0.205431
ENSG00000183010	PYCR1	0.00237051	0.952464	1.93517	0.205431	0.00120545	-0.952464	0.205431
ENSG00000234961	AL133415.1	0.00681522	-0.663777	0.631224	0.206368	0.0108125	0.663777	0.206368
ENSG00000267374	MIR924HG	0.000460932	-1.24301	0.422491	0.207031	0.00113239	1.24301	0.207031
ENSG00000151914	DST	0.182858	-0.580691	0.668643	0.207043	0.273491	0.580691	0.207043
ENSG00000177283	FZD8	0.00217297	-0.811729	0.569699	0.207043	0.00383552	0.811729	0.207043
ENSG00000171155	C1GALT1C1	0.081157	0.592538	1.5079	0.207424	0.0538068	-0.592538	0.207424
ENSG00000100376	FAM118A	0.186085	-0.578588	0.669619	0.207631	0.277911	0.578588	0.207631
ENSG00000253633	AP002852.1	0.0020742	1.14966	2.21862	0.208358	0.000913218	-1.14966	0.208358
ENSG00000160055	TMEM234	0.0431301	0.602928	1.5188	0.208412	0.0283828	-0.602928	0.208412
ENSG00000224220	AC104699.1	0.000856017	1.43506	2.70394	0.208749	0.00029223	-1.43506	0.208749
ENSG00000006607	FARP2	0.0559374	-0.587877	0.665321	0.208749	0.0840891	0.587877	0.208749
ENSG00000165948	IFI27L1	0.0385537	0.606067	1.5221	0.208749	0.0253144	-0.606067	0.208749
ENSG00000100036	SLC35E4	0.0262402	-0.599765	0.659861	0.208749	0.0397798	0.599765	0.208749
ENSG00000212907	MT-ND4L	5.32453	-0.573986	0.671758	0.209031	7.9263	0.573986	0.209031
ENSG00000184500	PROS1	0.00678229	0.802122	1.74366	0.209215	0.00387205	-0.802122	0.209215
ENSG00000114349	GNAT1	0.000362161	-1.37229	0.386278	0.209267	0.000986276	1.37229	0.209267
ENSG00000259007	AL358333.3	0.00299606	-0.755619	0.592292	0.209267	0.00507749	0.755619	0.209267
ENSG00000007350	TKTL1	0.00339115	-0.753239	0.59327	0.210165	0.00573501	0.753239	0.210165
ENSG00000152147	GEMIN6	0.0660121	0.593796	1.50921	0.210207	0.0437249	-0.593796	0.210207
ENSG00000135912	TTLL4	0.108352	0.587945	1.5031	0.210392	0.0720712	-0.587945	0.210392
ENSG00000156966	B3GNT7	0.00128403	-0.977717	0.507783	0.210667	0.00255701	0.977717	0.210667
ENSG00000073849	ST6GAL1	0.0943265	-0.580954	0.668521	0.210667	0.14111	0.580954	0.210667
ENSG00000286145	AC068282.1	0.00431301	-0.705416	0.613265	0.211043	0.00705004	0.705416	0.211043
ENSG00000273824	AC008033.3	0.000197542	-1.8661	0.274313	0.211043	0.000803632	1.8661	0.211043
ENSG00000198883	PNMA5	0.0230466	0.620378	1.53728	0.211043	0.0149768	-0.620378	0.211043
ENSG00000181577	C6orf223	0.00658475	-0.663753	0.631234	0.211629	0.0104472	0.663753	0.211629
ENSG00000113161	HMGCR	0.247389	0.581001	1.49589	0.211775	0.165366	-0.581001	0.211775
ENSG00000144824	PHLDB2	0.00151449	-1.05474	0.481384	0.212436	0.003178	1.05474	0.212436
ENSG00000224424	PRKAR2A-AS1	0.00286437	-0.819749	0.56654	0.212476	0.00507749	0.819749	0.212476
ENSG00000272908	AC006033.2	0.00994297	0.675424	1.59707	0.214234	0.00620988	-0.675424	0.214234
ENSG00000178445	GLDC	0.00233759	1.43506	2.70394	0.214234	0.000840161	-1.43506	0.214234
ENSG00000120949	TNFRSF8	0.0394097	-0.588821	0.664886	0.214317	0.0592861	0.588821	0.214317
ENSG00000243629	LINC00880	0.000625551	-1.1499	0.450657	0.214849	0.00142462	1.1499	0.214849
ENSG00000105404	RABAC1	0.944516	0.576246	1.49097	0.214897	0.633481	-0.576246	0.214897
ENSG00000100290	BIK	0.00921865	0.680748	1.60297	0.214914	0.00573501	-0.680748	0.214914
ENSG00000273987	AC121761.2	0.000856017	-1.03887	0.48671	0.214949	0.00178991	1.03887	0.214949
ENSG00000170627	GTSF1	0.0400353	0.601364	1.51715	0.215041	0.0263737	-0.601364	0.215041
ENSG00000185347	TEDC1	0.149177	0.582935	1.49789	0.215096	0.0995773	-0.582935	0.215096
ENSG00000135127	BICDL1	0.0107331	-0.673268	0.627085	0.215338	0.017132	0.673268	0.215338
ENSG00000173163	COMMD1	0.343263	0.577232	1.49198	0.216275	0.230058	-0.577232	0.216275
ENSG00000189420	ZFP92	0.00770416	0.726619	1.65476	0.216275	0.00463915	-0.726619	0.216275
ENSG00000134709	HOOK1	0.00204127	-0.873058	0.545988	0.21632	0.00376246	0.873058	0.21632
ENSG00000257715	AC007298.1	0.00283144	-0.751348	0.594048	0.216628	0.00478526	0.751348	0.216628
ENSG00000198019	FCGR1B	0.0437227	-0.584344	0.666953	0.216676	0.0655691	0.584344	0.216676
ENSG00000261514	LINC01976	3.29e-05	-2.47183	0.180263	0.219622	0.000328759	2.47183	0.219622
ENSG00000164304	CAGE1	0.016824	-0.617503	0.651798	0.219826	0.0258258	0.617503	0.219826
ENSG00000162543	UBXN10	0.00240343	0.930273	1.90564	0.219901	0.00124198	-0.930273	0.219901
ENSG00000287040	AL590560.5	0.00240343	0.930273	1.90564	0.219901	0.00124198	-0.930273	0.219901
ENSG00000225880	LINC00115	0.0213675	-0.604883	0.657524	0.220177	0.0325106	0.604883	0.220177
ENSG00000164483	SAMD3	0.0147828	-0.653529	0.635723	0.220177	0.0232688	0.653529	0.220177
ENSG00000166002	SMCO4	0.556477	0.574011	1.48866	0.220177	0.373798	-0.574011	0.220177
ENSG00000256553	TRAV1-2	3.29e-05	-2.47183	0.180263	0.220177	0.000328759	2.47183	0.220177
ENSG00000119705	SLIRP	0.653306	0.573728	1.48836	0.220177	0.438929	-0.573728	0.220177
ENSG00000065060	UHRF1BP1	0.066506	-0.577905	0.669936	0.220196	0.0992851	0.577905	0.220196
ENSG00000155906	RMND1	0.0954789	0.583425	1.4984	0.220484	0.0637061	-0.583425	0.220484
ENSG00000124203	ZNF831	0.00753954	-0.692425	0.618813	0.220484	0.0122006	0.692425	0.220484
ENSG00000248544	AC008676.1	0.00141572	-0.919285	0.528771	0.221229	0.00270313	0.919285	0.221229
ENSG00000174276	ZNHIT2	0.0166594	0.631373	1.54904	0.221229	0.0107394	-0.631373	0.221229
ENSG00000211666	IGLV2-14	0.00612382	1.87343	3.66404	0.221229	0.00164379	-1.87343	0.221229
ENSG00000236810	ELOA-AS1	0.0155729	0.635558	1.55354	0.22149	0.0100089	-0.635558	0.22149
ENSG00000100292	HMOX1	0.356564	-0.570486	0.67339	0.221493	0.52952	0.570486	0.221493
ENSG00000006432	MAP3K9	0.00115233	-0.979973	0.506989	0.221493	0.00230131	0.979973	0.221493
ENSG00000272733	AP000345.2	0.000987712	1.34487	2.54007	0.221493	0.000365287	-1.34487	0.221493
ENSG00000267231	AC005786.2	0.000921865	-1.12481	0.458563	0.221511	0.00204561	1.12481	0.221511
ENSG00000225637	AP001046.1	0.000428009	-1.24943	0.420613	0.221511	0.00105933	1.24943	0.221511
ENSG00000216895	AC009403.1	0.0324628	0.602252	1.51808	0.222133	0.0213693	-0.602252	0.222133
ENSG00000171621	SPSB1	0.0105685	0.665319	1.58592	0.222205	0.00664823	-0.665319	0.222205
ENSG00000177000	MTHFR	0.220754	-0.569071	0.674051	0.222205	0.327517	0.569071	0.222205
ENSG00000134249	ADAM30	0	-2.95725	0.128759	0.222205	0.000219172	2.95725	0.222205
ENSG00000136541	ERMN	0.0233759	-0.598033	0.660654	0.222205	0.0353963	0.598033	0.222205
ENSG00000203506	RBMS3-AS2	0	-2.95725	0.128759	0.222205	0.000219172	2.95725	0.222205
ENSG00000273374	AC069222.1	0	-2.95725	0.128759	0.222205	0.000219172	2.95725	0.222205
ENSG00000164402	SEPTIN8	0.022882	0.613566	1.53004	0.222205	0.0149402	-0.613566	0.222205
ENSG00000106384	MOGAT3	0	-2.95725	0.128759	0.222205	0.000219172	2.95725	0.222205
ENSG00000079112	CDH17	0	-2.95725	0.128759	0.222205	0.000219172	2.95725	0.222205
ENSG00000126878	AIF1L	0	-2.95725	0.128759	0.222205	0.000219172	2.95725	0.222205
ENSG00000188620	HMX3	0	-2.95725	0.128759	0.222205	0.000219172	2.95725	0.222205
ENSG00000255197	AC090559.1	0.555489	-0.566901	0.675066	0.222205	0.822883	0.566901	0.222205
ENSG00000275485	AL512652.1	0	-2.95725	0.128759	0.222205	0.000219172	2.95725	0.222205
ENSG00000259447	AC013652.2	0	-2.95725	0.128759	0.222205	0.000219172	2.95725	0.222205
ENSG00000247228	AC009060.1	0.00592627	-0.677958	0.625049	0.222205	0.00949747	0.677958	0.222205
ENSG00000069702	TGFBR3	0.0127744	-0.65218	0.636318	0.223812	0.0200908	0.65218	0.223812
ENSG00000171303	KCNK3	6.58e-05	-2.1499	0.225329	0.223812	0.000401816	2.1499	0.223812
ENSG00000253764	AC019257.1	6.58e-05	-2.1499	0.225329	0.223812	0.000401816	2.1499	0.223812
ENSG00000254048	AC105150.1	0.000493856	1.8501	3.60526	0.223812	0.000109586	-1.8501	0.223812
ENSG00000147571	CRH	0.000493856	1.8501	3.60526	0.223812	0.000109586	-1.8501	0.223812
ENSG00000104432	IL7	0.00592627	-0.661279	0.632317	0.223812	0.00938788	0.661279	0.223812
ENSG00000258689	LINC01269	0.000493856	1.8501	3.60526	0.223812	0.000109586	-1.8501	0.223812
ENSG00000179604	CDC42EP4	0.0451385	-0.579582	0.669158	0.223812	0.0674686	0.579582	0.223812
ENSG00000286158	AL034548.2	0.000493856	1.8501	3.60526	0.223812	0.000109586	-1.8501	0.223812
ENSG00000171657	GPR82	0.0126098	0.653705	1.5732	0.223812	0.00799979	-0.653705	0.223812
ENSG00000267034	AC010980.1	0.000823094	1.96558	3.9057	0.224111	0.000182644	-1.96558	0.224111
ENSG00000251075	HTT-AS	0.00102064	-1.03254	0.488848	0.224695	0.00211867	1.03254	0.224695
ENSG00000242574	HLA-DMB	1.47986	0.569279	1.48378	0.224695	0.997344	-0.569279	0.224695
ENSG00000110436	SLC1A2	0.00994297	0.675424	1.59707	0.224695	0.00620988	-0.675424	0.224695
ENSG00000251497	PITPNM2-AS1	0.000329237	3.30953	9.91446	0.224695	0	-3.30953	0.224695
ENSG00000259003	AC243965.1	0.000888941	-1.07046	0.476166	0.224695	0.00189949	1.07046	0.224695
ENSG00000100360	IFT27	0.0923182	0.579373	1.4942	0.224695	0.0617701	-0.579373	0.224695
ENSG00000249310	APOBEC3B-AS1	0.000428009	-1.29674	0.407045	0.224695	0.00109586	1.29674	0.224695
ENSG00000163666	HESX1	0.00483979	0.755775	1.68854	0.22476	0.00284924	-0.755775	0.22476
ENSG00000177875	CCDC184	0.00266682	-0.769626	0.58657	0.22498	0.00456609	0.769626	0.22498
ENSG00000282021	AC100810.3	0.000592627	-1.1499	0.450657	0.226052	0.00135156	1.1499	0.226052
ENSG00000129514	FOXA1	0.000592627	-1.1499	0.450657	0.226052	0.00135156	1.1499	0.226052
ENSG00000185950	IRS2	0.961439	-0.563218	0.676791	0.226249	1.4206	0.563218	0.226249
ENSG00000165802	NSMF	0.0711811	-0.573912	0.671793	0.226971	0.10597	0.573912	0.226971
ENSG00000113732	ATP6V0E1	1.97026	0.56737	1.48182	0.227122	1.32961	-0.56737	0.227122
ENSG00000127334	DYRK2	0.0688436	-0.572501	0.67245	0.227873	0.10239	0.572501	0.227873
ENSG00000078814	MYH7B	0.00204127	0.969401	1.95803	0.227873	0.0010228	-0.969401	0.227873
ENSG00000154589	LY96	0.656236	0.567633	1.48209	0.228683	0.442765	-0.567633	0.228683
ENSG00000134184	GSTM1	0.00757246	-0.637999	0.642604	0.228924	0.0117988	0.637999	0.228924
ENSG00000198483	ANKRD35	0.0147498	0.632768	1.55054	0.228924	0.00949747	-0.632768	0.228924
ENSG00000183496	MEX3B	0.0145852	-0.603409	0.658197	0.228924	0.0221729	0.603409	0.228924
ENSG00000245164	LINC00861	0.0127744	-0.639029	0.642145	0.229709	0.0199082	0.639029	0.229709
ENSG00000172159	FRMD3	0.0345699	-0.580975	0.668512	0.229709	0.0517247	0.580975	0.229709
ENSG00000171735	CAMTA1	0.606521	0.566953	1.48139	0.230143	0.409414	-0.566953	0.230143
ENSG00000108826	MRPL27	0.25404	0.56917	1.48367	0.230366	0.17121	-0.56917	0.230366
ENSG00000164379	FOXQ1	0.00184373	1.15943	2.23369	0.230563	0.000803632	-1.15943	0.230563
ENSG00000211650	IGLV5-45	9.88e-05	-5.82232	0.0176728	0.230984	0.00741533	5.82232	0.230984
ENSG00000234191	LINC01283	3.29e-05	-2.47183	0.180263	0.231599	0.000328759	2.47183	0.231599
ENSG00000138744	NAAA	1.29081	0.565471	1.47987	0.231896	0.872233	-0.565471	0.231896
ENSG00000131095	GFAP	0.00174496	1.02003	2.02796	0.232924	0.000840161	-1.02003	0.232924
ENSG00000198075	SULT1C4	0.00102064	-0.957253	0.515037	0.233316	0.00200908	0.957253	0.233316
ENSG00000186583	SPATC1	0.000987712	-1.02859	0.490188	0.233316	0.00204561	1.02859	0.233316
ENSG00000146373	RNF217	0.0647281	-0.570608	0.673333	0.23348	0.0961436	0.570608	0.23348
ENSG00000279738	AL022311.1	0.0506367	-0.572648	0.672381	0.23348	0.0753222	0.572648	0.23348
ENSG00000223475	AC099681.1	0.00079017	1.49396	2.81661	0.233553	0.000255701	-1.49396	0.233553
ENSG00000203782	LOR	9.88e-05	-1.95725	0.257518	0.234683	0.000474873	1.95725	0.234683
ENSG00000120915	EPHX2	0.00144864	-0.961825	0.513407	0.234683	0.00284924	0.961825	0.234683
ENSG00000286248	AC069209.2	0.00355576	-0.721563	0.60644	0.234683	0.00588113	0.721563	0.234683
ENSG00000068079	IFI35	0.278864	0.566662	1.48109	0.234683	0.188269	-0.566662	0.234683
ENSG00000151665	PIGF	0.118624	0.571408	1.48597	0.234717	0.0798153	-0.571408	0.234717
ENSG00000233695	GAS6-AS1	0.0361173	0.595413	1.51091	0.234717	0.0238898	-0.595413	0.234717
ENSG00000096717	SIRT1	0.224606	-0.561071	0.677799	0.23523	0.331389	0.561071	0.23523
ENSG00000181830	SLC35C1	0.0554436	0.57995	1.4948	0.236199	0.0370767	-0.57995	0.236199
ENSG00000124019	FAM124B	0.00856017	0.668555	1.58948	0.23665	0.00536972	-0.668555	0.23665
ENSG00000139537	CCDC65	0.00154742	-0.904785	0.534112	0.237336	0.0029223	0.904785	0.237336
ENSG00000229261	AL596223.1	0.00026339	3.02003	8.11183	0.237524	0	-3.02003	0.237524
ENSG00000285875	AL035446.2	0.00118526	1.35912	2.56528	0.237831	0.000438345	-1.35912	0.237831
ENSG00000002587	HS3ST1	0.00381915	-0.714161	0.609559	0.238106	0.00628294	0.714161	0.238106
ENSG00000172575	RASGRP1	0.0206103	-0.607446	0.656358	0.239007	0.0314147	0.607446	0.239007
ENSG00000182866	LCK	0.0284461	-0.599135	0.66015	0.239169	0.0431039	0.599135	0.239169
ENSG00000224328	MDC1-AS1	0	-2.95725	0.128759	0.239489	0.000219172	2.95725	0.239489
ENSG00000226091	LINC00937	0.165541	-0.560554	0.678042	0.239489	0.244158	0.560554	0.239489
ENSG00000274929	AL157813.1	0.0131695	0.633375	1.55119	0.239973	0.00847466	-0.633375	0.239973
ENSG00000205336	ADGRG1	0.00562996	-0.762552	0.589453	0.24008	0.00957053	0.762552	0.24008
ENSG00000162746	FCRLB	0.00490564	0.739071	1.6691	0.240724	0.0029223	-0.739071	0.240724
ENSG00000238005	AL391832.2	0.150132	0.566965	1.4814	0.240724	0.101331	-0.566965	0.240724
ENSG00000230325	AL359921.1	0.000395085	-1.30744	0.404037	0.240724	0.0010228	1.30744	0.240724
ENSG00000170390	DCLK2	0.00273267	-0.791003	0.577942	0.240724	0.00474873	0.791003	0.240724
ENSG00000272047	GTF2H5	0.393175	0.562475	1.4768	0.240724	0.266221	-0.562475	0.240724
ENSG00000269821	KCNQ1OT1	0.0866553	-0.566304	0.675345	0.240724	0.128325	0.566304	0.240724
ENSG00000139547	RDH16	0.000395085	-1.30744	0.404037	0.240724	0.0010228	1.30744	0.240724
ENSG00000258752	AL357093.2	0.012939	-0.609995	0.655199	0.240724	0.019762	0.609995	0.240724
ENSG00000166743	ACSM1	0.00197542	0.973485	1.96358	0.240724	0.000986276	-0.973485	0.240724
ENSG00000262652	AC124283.3	0.00158034	-0.875038	0.54524	0.240926	0.0029223	0.875038	0.240926
ENSG00000156928	MALSU1	0.122937	0.567248	1.48169	0.241798	0.0829567	-0.567248	0.241798
ENSG00000198121	LPAR1	0.0499124	0.581057	1.49595	0.241798	0.0333507	-0.581057	0.241798
ENSG00000286311	AL034550.3	6.58e-05	-2.1499	0.225329	0.241798	0.000401816	2.1499	0.241798
ENSG00000132514	CLEC10A	0.38073	0.566835	1.48127	0.24201	0.257016	-0.566835	0.24201
ENSG00000196860	TOMM20L	0.000559704	-1.18943	0.438477	0.242384	0.00131503	1.18943	0.242384
ENSG00000116663	FBXO6	0.158758	0.564708	1.47909	0.243065	0.107321	-0.564708	0.243065
ENSG00000198315	ZKSCAN8	0.0336151	-0.575834	0.670898	0.243065	0.0501174	0.575834	0.243065
ENSG00000259834	AL365361.1	0.0160997	-0.592638	0.663129	0.244411	0.0242916	0.592638	0.244411
ENSG00000183092	BEGAIN	0.00684814	-0.64711	0.638558	0.244886	0.0107394	0.64711	0.244886
ENSG00000166949	SMAD3	0.178085	-0.556645	0.679882	0.245468	0.261948	0.556645	0.245468
ENSG00000187855	ASCL4	0.000856017	-1.00972	0.496643	0.24618	0.00175338	1.00972	0.24618
ENSG00000265739	AC104984.3	0.00559704	-0.650908	0.636879	0.24618	0.00880342	0.650908	0.24618
ENSG00000154240	CEP112	0.00187665	-0.861772	0.550276	0.246193	0.0034337	0.861772	0.246193
ENSG00000074416	MGLL	0.073815	-0.564614	0.676136	0.246251	0.109184	0.564614	0.246251
ENSG00000141469	SLC14A1	0.00134987	-1.04298	0.485323	0.246579	0.00281271	1.04298	0.246579
ENSG00000135469	COQ10A	0.0164289	-0.595624	0.661758	0.247043	0.0248395	0.595624	0.247043
ENSG00000144596	GRIP2	0.00131695	-0.921629	0.527913	0.247444	0.00252048	0.921629	0.247444
ENSG00000065675	PRKCQ	0.00770416	-0.661398	0.632265	0.247444	0.0122006	0.661398	0.247444
ENSG00000122965	RBM19	0.0726298	-0.562154	0.67729	0.247963	0.107248	0.562154	0.247963
ENSG00000163083	INHBB	0.000987712	-0.950589	0.517421	0.248207	0.00193602	0.950589	0.248207
ENSG00000074966	TXK	0.0079017	-0.679952	0.624186	0.248431	0.0126755	0.679952	0.248431
ENSG00000113231	PDE8B	0.012972	0.630321	1.54791	0.248565	0.00836508	-0.630321	0.248565
ENSG00000186480	INSIG1	0.278897	-0.55391	0.681172	0.248565	0.409451	0.55391	0.248565
ENSG00000161835	GRASP	0.491255	-0.552628	0.681777	0.248565	0.720566	0.552628	0.248565
ENSG00000028137	TNFRSF1B	1.63285	-0.551323	0.682394	0.248576	2.39285	0.551323	0.248576
ENSG00000137094	DNAJB5	0.0346687	-0.571763	0.672794	0.248576	0.051542	0.571763	0.248576
ENSG00000166145	SPINT1	0.111809	0.564733	1.47911	0.248576	0.0755779	-0.564733	0.248576
ENSG00000127530	OR7C1	0.000493856	-1.19429	0.437001	0.24888	0.00116892	1.19429	0.24888
ENSG00000157654	PALM2-AKAP2	0.0314751	-0.589597	0.664528	0.249681	0.0473778	0.589597	0.249681
ENSG00000158525	CPA5	0.000724322	1.56631	2.96146	0.251159	0.000219172	-1.56631	0.251159
ENSG00000126705	AHDC1	0.0218943	-0.579484	0.669203	0.25148	0.0327297	0.579484	0.25148
ENSG00000233355	CHRM3-AS2	0.003885	-0.817322	0.567494	0.25148	0.0068674	0.817322	0.25148
ENSG00000160886	LY6K	0.00507026	0.733909	1.66314	0.25148	0.00303188	-0.733909	0.25148
ENSG00000044574	HSPA5	6.8248	-0.550128	0.68296	0.25148	9.99302	0.550128	0.25148
ENSG00000151320	AKAP6	0.000823094	-1.20435	0.433966	0.25148	0.00193602	1.20435	0.25148
ENSG00000227039	ITGB2-AS1	0.189048	-0.553523	0.681354	0.25148	0.277472	0.553523	0.25148
ENSG00000134107	BHLHE40	1.56947	0.554777	1.46894	0.252139	1.06843	-0.554777	0.252139
ENSG00000196405	EVL	0.216046	-0.554068	0.681097	0.252139	0.317215	0.554068	0.252139
ENSG00000100311	PDGFB	0.00171203	-1.02189	0.492471	0.252781	0.00350676	1.02189	0.252781
ENSG00000104177	MYEF2	0.0106344	-0.623829	0.648946	0.253016	0.0164014	0.623829	0.253016
ENSG00000134278	SPIRE1	0.066045	0.570629	1.48517	0.253016	0.0444555	-0.570629	0.253016
ENSG00000219481	NBPF1	0.0314093	-0.571341	0.672991	0.253372	0.0466837	0.571341	0.253372
ENSG00000185483	ROR1	0.000230466	-1.54222	0.343358	0.253372	0.000730575	1.54222	0.253372
ENSG00000177156	TALDO1	3.45742	0.553492	1.46763	0.253372	2.35577	-0.553492	0.253372
ENSG00000273176	AL008635.1	0.00642013	-0.643712	0.640064	0.253372	0.0100454	0.643712	0.253372
ENSG00000095970	TREM2	0.00269975	0.86759	1.82461	0.253774	0.00146115	-0.86759	0.253774
ENSG00000085063	CD59	0.0583738	0.579497	1.49433	0.253783	0.0390492	-0.579497	0.253783
ENSG00000079335	CDC14A	0.120501	-0.55505	0.680634	0.254552	0.177055	0.55505	0.254552
ENSG00000159267	HLCS	0.00944911	-0.612968	0.65385	0.254552	0.0144654	0.612968	0.254552
ENSG00000181894	ZNF329	0.00576166	-0.67346	0.627001	0.254871	0.00920524	0.67346	0.254871
ENSG00000070031	SCT	0.0237709	-0.668854	0.629006	0.255525	0.0378072	0.668854	0.255525
ENSG00000277701	AC159540.2	0.00214004	-0.873688	0.54575	0.255764	0.0039451	0.873688	0.255764
ENSG00000240505	TNFRSF13B	0.0173179	0.697005	1.62114	0.255764	0.0106664	-0.697005	0.255764
ENSG00000181019	NQO1	0.0101076	0.641155	1.55958	0.25585	0.00646559	-0.641155	0.25585
ENSG00000074527	NTN4	0.000164619	-1.6524	0.318111	0.256663	0.00058446	1.6524	0.256663
ENSG00000181631	P2RY13	0.435548	0.554008	1.46816	0.256814	0.29665	-0.554008	0.256814
ENSG00000115085	ZAP70	0.0123135	-0.659847	0.632945	0.257143	0.0194698	0.659847	0.257143
ENSG00000247345	AC092343.1	0.00404962	-0.679517	0.624374	0.257143	0.00650211	0.679517	0.257143
ENSG00000251127	AC091173.1	0.0237709	0.599761	1.51547	0.257143	0.0156708	-0.599761	0.257143
ENSG00000110448	CD5	0.0103051	-0.636637	0.643211	0.257143	0.0160361	0.636637	0.257143
ENSG00000011105	TSPAN9	0.000888941	1.48753	2.80409	0.257143	0.00029223	-1.48753	0.257143
ENSG00000280036	AC020661.4	0.00279852	-0.73486	0.600876	0.257143	0.00467568	0.73486	0.257143
ENSG00000230155	FO393401.1	0.11846	0.559539	1.4738	0.257143	0.0803632	-0.559539	0.257143
ENSG00000273325	AL008723.2	0.000329237	2.30953	4.95723	0.257143	3.65e-05	-2.30953	0.257143
ENSG00000237505	PKN2-AS1	0.00108648	1.23713	2.35728	0.257861	0.000438345	-1.23713	0.257861
ENSG00000248663	LINC00992	0.000131695	-2.0759	0.237188	0.257861	0.000657517	2.0759	0.257861
ENSG00000263823	AC009831.1	0.0112599	-0.619617	0.650844	0.257861	0.0173146	0.619617	0.257861
ENSG00000134013	LOXL2	0.00161326	-0.845892	0.556367	0.259073	0.0029223	0.845892	0.259073
ENSG00000236901	MIR600HG	0.000428009	-1.24943	0.420613	0.259126	0.00105933	1.24943	0.259126
ENSG00000101473	ACOT8	0.0888612	0.560596	1.47488	0.259197	0.0602359	-0.560596	0.259197
ENSG00000143195	ILDR2	0.000395085	-1.40365	0.377971	0.259713	0.00109586	1.40365	0.259713
ENSG00000239608	RUVBL1-AS1	0.0025022	0.868961	1.82635	0.259757	0.00135156	-0.868961	0.259757
ENSG00000051523	CYBA	10.7612	0.549738	1.46382	0.259901	7.35148	-0.549738	0.259901
ENSG00000185156	MFSD6L	0.00148157	1.20374	2.30336	0.26002	0.000620988	-1.20374	0.26002
ENSG00000111860	CEP85L	0.255258	-0.547292	0.684303	0.260597	0.373031	0.547292	0.260597
ENSG00000076770	MBNL3	0.103809	-0.551032	0.682532	0.260597	0.152106	0.551032	0.260597
ENSG00000264548	AC132872.2	0.00796755	-0.634476	0.644175	0.260793	0.0123832	0.634476	0.260793
ENSG00000141655	TNFRSF11A	0.00217297	-0.770309	0.586292	0.260793	0.00372593	0.770309	0.260793
ENSG00000166289	PLEKHF1	0.00352284	-0.761332	0.589951	0.260793	0.00599071	0.761332	0.260793
ENSG00000169083	AR	0.00210712	-0.868997	0.547527	0.261236	0.00387205	0.868997	0.261236
ENSG00000229512	AC068580.1	0.00605797	0.737627	1.66743	0.261537	0.00361634	-0.737627	0.261537
ENSG00000169629	RGPD8	0.00339115	-0.771386	0.585854	0.261603	0.00580807	0.771386	0.261603
ENSG00000177669	MBOAT4	0.000757246	-1.17965	0.44146	0.261603	0.00175338	1.17965	0.261603
ENSG00000155545	MIER3	0.040167	-0.559608	0.678486	0.262624	0.0592131	0.559608	0.262624
ENSG00000196664	TLR7	0.0473773	-0.558157	0.679169	0.262624	0.0697699	0.558157	0.262624
ENSG00000160972	PPP1R16A	0.0589335	0.566539	1.48097	0.2629	0.0397798	-0.566539	0.2629
ENSG00000131015	ULBP2	0.00312776	-0.704487	0.613661	0.263158	0.00511402	0.704487	0.263158
ENSG00000239665	AL157392.3	0.018141	-0.58247	0.667819	0.263176	0.0271774	0.58247	0.263176
ENSG00000123836	PFKFB2	0.0252854	-0.570085	0.673577	0.263189	0.0375515	0.570085	0.263189
ENSG00000153707	PTPRD	0.000230466	-1.47183	0.360526	0.263189	0.000694046	1.47183	0.263189
ENSG00000167106	FAM102A	0.0225857	-0.585266	0.666526	0.263189	0.0338987	0.585266	0.263189
ENSG00000135338	LCA5	0.00273267	-0.746265	0.596145	0.263202	0.00460262	0.746265	0.263202
ENSG00000156650	KAT6B	0.392682	-0.544563	0.685599	0.263987	0.57277	0.544563	0.263987
ENSG00000228794	LINC01128	0.050966	-0.557699	0.679385	0.264172	0.07503	0.557699	0.264172
ENSG00000229314	ORM1	0.00134987	-0.967034	0.511557	0.264172	0.0026666	0.967034	0.264172
ENSG00000287904	AL138708.1	6.58e-05	-2.37229	0.193139	0.264172	0.000474873	2.37229	0.264172
ENSG00000211679	IGLC3	0.601253	1.67274	3.18821	0.264172	0.188561	-1.67274	0.264172
ENSG00000175283	DOLK	0.00618966	0.684424	1.60706	0.264458	0.00383552	-0.684424	0.264458
ENSG00000269667	AC092723.1	0.00187665	-0.861772	0.550276	0.264458	0.0034337	0.861772	0.264458
ENSG00000221955	SLC12A8	0.000691399	-1.04802	0.483632	0.264602	0.00146115	1.04802	0.264602
ENSG00000036672	USP2	0.00487271	-0.665439	0.630497	0.264813	0.00774409	0.665439	0.264813
ENSG00000268854	AC020909.3	0.00108648	-0.920416	0.528357	0.264813	0.00208214	0.920416	0.264813
ENSG00000205622	AP001042.1	0.00365454	0.774814	1.71097	0.265432	0.00211867	-0.774814	0.265432
ENSG00000126453	BCL2L12	0.0504721	0.565906	1.48032	0.265764	0.0340813	-0.565906	0.265764
ENSG00000272148	AC013403.2	0.000428009	-1.20052	0.435117	0.266793	0.0010228	1.20052	0.266793
ENSG00000271856	LINC01215	0.0105685	-0.606883	0.656614	0.266793	0.0161092	0.606883	0.266793
ENSG00000145147	SLIT2	0.000428009	-1.20052	0.435117	0.266793	0.0010228	1.20052	0.266793
ENSG00000109790	KLHL5	0.132288	-0.546329	0.68476	0.266793	0.1932	0.546329	0.266793
ENSG00000273447	AC004067.1	0.000592627	-1.11142	0.462837	0.266793	0.00131503	1.11142	0.266793
ENSG00000128512	DOCK4	0.0252525	-0.566343	0.675326	0.266793	0.0374054	0.566343	0.266793
ENSG00000100154	TTC28	0.00908695	-0.628613	0.646798	0.266793	0.0140636	0.628613	0.266793
ENSG00000163220	S100A9	132.844	0.545424	1.45945	0.268149	91.0236	-0.545424	0.268149
ENSG00000165898	ISCA2	0.144535	0.551692	1.4658	0.268149	0.098591	-0.551692	0.268149
ENSG00000259704	AC124248.1	0.0827703	0.556794	1.471	0.268149	0.0562542	-0.556794	0.268149
ENSG00000217442	SYCE3	0.00408254	0.749797	1.68156	0.268149	0.0024109	-0.749797	0.268149
ENSG00000089012	SIRPG	0.00510318	-0.691044	0.619405	0.268517	0.00825549	0.691044	0.268517
ENSG00000101439	CST3	20.1121	0.544942	1.45896	0.268517	13.7852	-0.544942	0.268517
ENSG00000232119	MCTS1	0.299606	0.547869	1.46193	0.268534	0.204926	-0.547869	0.268534
ENSG00000128626	MRPS12	0.366145	0.547238	1.46129	0.268603	0.250551	-0.547238	0.268603
ENSG00000278546	AC003101.2	0.00451055	0.729808	1.65842	0.269679	0.00270313	-0.729808	0.269679
ENSG00000067365	METTL22	0.200604	0.548679	1.46275	0.270688	0.137129	-0.548679	0.270688
ENSG00000232682	AL592430.1	0.000131695	-1.99789	0.250365	0.27221	0.000620988	1.99789	0.27221
ENSG00000275741	AL162497.1	0.000329237	-1.33432	0.396578	0.27221	0.000876689	1.33432	0.27221
ENSG00000170439	METTL7B	0.00118526	1.15266	2.22324	0.272328	0.000511402	-1.15266	0.272328
ENSG00000092051	JPH4	0.0100417	0.631757	1.54945	0.272496	0.00646559	-0.631757	0.272496
ENSG00000089041	P2RX7	0.198267	-0.542546	0.686558	0.272605	0.288796	0.542546	0.272605
ENSG00000147459	DOCK5	0.306718	-0.540614	0.687478	0.27332	0.446162	0.540614	0.27332
ENSG00000143320	CRABP2	0.00444471	-0.684487	0.622227	0.273979	0.00715963	0.684487	0.273979
ENSG00000213719	CLIC1	4.77566	0.54265	1.45665	0.273979	3.27853	-0.54265	0.273979
ENSG00000188368	PRR19	0.00102064	1.26514	2.4035	0.273979	0.000401816	-1.26514	0.273979
ENSG00000261097	LINC00563	0.000724322	-1.01865	0.493577	0.274592	0.00149768	1.01865	0.274592
ENSG00000249592	AC139887.2	0.0431301	-0.554997	0.680658	0.274778	0.0633773	0.554997	0.274778
ENSG00000286209	AC005252.4	0	-2.95725	0.128759	0.274778	0.000219172	2.95725	0.274778
ENSG00000265100	AC005332.1	0.0392122	-0.554611	0.680841	0.275486	0.0576058	0.554611	0.275486
ENSG00000251034	AC087854.1	0.00342407	-0.702439	0.614532	0.275973	0.00558889	0.702439	0.275973
ENSG00000229140	CCDC26	0.0155729	-0.580827	0.668581	0.275973	0.0233053	0.580827	0.275973
ENSG00000266010	GATA6-AS1	9.88e-05	-1.95725	0.257518	0.275973	0.000474873	1.95725	0.275973
ENSG00000269954	AC022239.1	0.000230466	-1.60933	0.327751	0.276783	0.000767103	1.60933	0.276783
ENSG00000182329	KIAA2012	0.000460932	-1.41293	0.375548	0.276851	0.00127851	1.41293	0.276851
ENSG00000123096	SSPN	0.00289729	0.866404	1.82311	0.276851	0.00157073	-0.866404	0.276851
ENSG00000179331	RAB39A	0.0300265	-0.559791	0.678401	0.276954	0.0442728	0.559791	0.276954
ENSG00000185669	SNAI3	0.0365124	0.567702	1.48216	0.276958	0.0246204	-0.567702	0.276958
ENSG00000275445	AC092119.3	0.00210712	1.11758	2.16983	0.27717	0.000949747	-1.11758	0.27717
ENSG00000260260	SNHG19	0.0305532	-0.55832	0.679092	0.277291	0.0450034	0.55832	0.277291
ENSG00000268119	AC010615.2	0.00079017	-1.12075	0.459854	0.277878	0.00175338	1.12075	0.277878
ENSG00000001084	GCLC	0.125077	-0.540913	0.687336	0.278459	0.181986	0.540913	0.278459
ENSG00000188676	IDO2	0.0013828	-0.852916	0.553665	0.278459	0.00252048	0.852916	0.278459
ENSG00000259326	AC116158.1	0.0013828	-0.852916	0.553665	0.278459	0.00252048	0.852916	0.278459
ENSG00000152213	ARL11	0.180982	0.545173	1.45919	0.278639	0.124015	-0.545173	0.278639
ENSG00000163534	FCRL1	0.00987712	-0.664471	0.63092	0.279326	0.0156708	0.664471	0.279326
ENSG00000104823	ECH1	0.499453	0.541607	1.45559	0.279326	0.343114	-0.541607	0.279326
ENSG00000287269	Z82215.1	0.00671644	-0.625236	0.648314	0.279326	0.0103742	0.625236	0.279326
ENSG00000180479	ZNF571	0.00368746	-0.713423	0.609871	0.280491	0.00606377	0.713423	0.280491
ENSG00000271398	AL353622.2	0.000856017	-0.979973	0.506989	0.280846	0.00171685	0.979973	0.280846
ENSG00000138495	COX17	0.945438	0.539968	1.45394	0.280846	0.650248	-0.539968	0.280846
ENSG00000247679	AC139795.2	0.00283144	-0.740377	0.598583	0.280846	0.00474873	0.740377	0.280846
ENSG00000171792	RHNO1	0.0512623	0.557736	1.47196	0.280846	0.0348119	-0.557736	0.280846
ENSG00000127318	IL22	0.000460932	3.75699	13.5197	0.280846	0	-3.75699	0.280846
ENSG00000167397	VKORC1	0.256048	0.542565	1.45656	0.280846	0.175776	-0.542565	0.280846
ENSG00000011028	MRC2	0.00105356	-0.912859	0.531132	0.280846	0.00200908	0.912859	0.280846
ENSG00000273271	AP000254.2	0.00391793	-0.677635	0.625189	0.280846	0.00628294	0.677635	0.280846
ENSG00000119403	PHF19	0.130839	-0.539672	0.687927	0.280889	0.190205	0.539672	0.280889
ENSG00000155719	OTOA	0.0283473	0.570979	1.48553	0.280889	0.019068	-0.570979	0.280889
ENSG00000271857	AL096865.1	0.00635428	-0.648017	0.638157	0.281424	0.00997234	0.648017	0.281424
ENSG00000136068	FLNB	0.0403645	-0.553426	0.6814	0.282057	0.0592496	0.553426	0.282057
ENSG00000006634	DBF4	0.147202	-0.539632	0.687946	0.282443	0.213985	0.539632	0.282443
ENSG00000197892	KIF13B	0.140848	-0.538566	0.688455	0.282443	0.204597	0.538566	0.282443
ENSG00000232070	TMEM253	0.00171203	-0.831368	0.561996	0.282443	0.00306841	0.831368	0.282443
ENSG00000287643	AC004825.3	0.00161326	-0.82797	0.563321	0.282443	0.00288577	0.82797	0.282443
ENSG00000137288	UQCC2	0.26744	0.541447	1.45543	0.282786	0.183739	-0.541447	0.282786
ENSG00000157570	TSPAN18	0.00391793	-0.718741	0.607628	0.282786	0.00646559	0.718741	0.282786
ENSG00000165490	DDIAS	0.0231454	0.581613	1.49652	0.282786	0.0154517	-0.581613	0.282786
ENSG00000243749	TMEM35B	0.236425	0.541007	1.45499	0.282832	0.16248	-0.541007	0.282832
ENSG00000044012	GUCA2B	0.000230466	2.8501	7.21051	0.282832	0	-2.8501	0.282832
ENSG00000260025	CRIM1-DT	0.000921865	1.24865	2.37619	0.282832	0.000365287	-1.24865	0.282832
ENSG00000077092	RARB	0.000230466	2.8501	7.21051	0.282832	0	-2.8501	0.282832
ENSG00000172752	COL6A5	0.000329237	3.30953	9.91446	0.282832	0	-3.30953	0.282832
ENSG00000109472	CPE	0.00128403	1.08457	2.12074	0.282832	0.00058446	-1.08457	0.282832
ENSG00000287434	AC109133.1	0.000230466	2.8501	7.21051	0.282832	0	-2.8501	0.282832
ENSG00000246859	STARD4-AS1	0.0124123	-0.579177	0.669345	0.282832	0.0185566	0.579177	0.282832
ENSG00000008988	RPS20	3.82073	-0.53289	0.691169	0.282832	5.52797	0.53289	0.282832
ENSG00000178719	GRINA	1.04912	0.538442	1.4524	0.282832	0.722319	-0.538442	0.282832
ENSG00000256152	AC027290.1	0.000921865	-0.964342	0.512512	0.282832	0.00182644	0.964342	0.282832
ENSG00000165300	SLITRK5	0.00246928	-0.832708	0.561474	0.282832	0.00441998	0.832708	0.282832
ENSG00000259005	AC005479.1	0.000230466	2.8501	7.21051	0.282832	0	-2.8501	0.282832
ENSG00000166839	ANKDD1A	0.0510977	-0.546941	0.68447	0.282832	0.0746647	0.546941	0.282832
ENSG00000265474	AC010761.4	0.000230466	2.8501	7.21051	0.282832	0	-2.8501	0.282832
ENSG00000267128	RNF157-AS1	0.000362161	2.43506	5.40789	0.282832	3.65e-05	-2.43506	0.282832
ENSG00000224961	LINC01752	0.00128403	1.08457	2.12074	0.282832	0.00058446	-1.08457	0.282832
ENSG00000088298	EDEM2	0.197542	0.541555	1.45554	0.282832	0.135704	-0.541555	0.282832
ENSG00000115657	ABCB6	0.00642013	0.670396	1.59151	0.282834	0.00401816	-0.670396	0.282834
ENSG00000050165	DKK3	0.00102064	-0.957253	0.515037	0.282866	0.00200908	0.957253	0.282866
ENSG00000015171	ZMYND11	0.156783	0.542726	1.45672	0.283185	0.107614	-0.542726	0.283185
ENSG00000125449	ARMC7	0.0325287	0.566309	1.48073	0.283185	0.0219538	-0.566309	0.283185
ENSG00000157404	KIT	0.00335822	-0.838437	0.559249	0.284731	0.00602724	0.838437	0.284731
ENSG00000224020	MIR181A2HG	0.000460932	-1.1972	0.43612	0.285208	0.00109586	1.1972	0.285208
ENSG00000255867	DENND5B-AS1	0.00079017	-1.1499	0.450657	0.285331	0.00178991	1.1499	0.285331
ENSG00000228594	FNDC10	0.0390805	0.560596	1.47488	0.285452	0.0264833	-0.560596	0.285452
ENSG00000054219	LY75	0.149276	-0.535854	0.68975	0.285452	0.216433	0.535854	0.285452
ENSG00000142733	MAP3K6	0.0332859	0.571001	1.48555	0.285661	0.0223921	-0.571001	0.285661
ENSG00000272405	AL365181.3	3.29e-05	-2.31982	0.200292	0.285661	0.00029223	2.31982	0.285661
ENSG00000091972	CD200	0.000691399	-1.1499	0.450657	0.285661	0.00157073	1.1499	0.285661
ENSG00000163885	CFAP100	3.29e-05	-2.31982	0.200292	0.285661	0.00029223	2.31982	0.285661
ENSG00000248243	LINC02014	3.29e-05	-2.31982	0.200292	0.285661	0.00029223	2.31982	0.285661
ENSG00000287185	AC041005.1	0.00431301	-0.652398	0.636222	0.285661	0.00679434	0.652398	0.285661
ENSG00000172164	SNTB1	0.229347	0.539275	1.45324	0.285661	0.157804	-0.539275	0.285661
ENSG00000229694	AL158071.1	3.29e-05	-2.31982	0.200292	0.285661	0.00029223	2.31982	0.285661
ENSG00000165816	VWA2	3.29e-05	-2.31982	0.200292	0.285661	0.00029223	2.31982	0.285661
ENSG00000139620	KANSL2	0.133703	-0.536148	0.68961	0.285661	0.193894	0.536148	0.285661
ENSG00000259868	AL163952.1	3.29e-05	-2.31982	0.200292	0.285661	0.00029223	2.31982	0.285661
ENSG00000285518	AC004900.1	3.29e-05	-2.31982	0.200292	0.285661	0.00029223	2.31982	0.285661
ENSG00000166426	CRABP1	3.29e-05	-2.31982	0.200292	0.285661	0.00029223	2.31982	0.285661
ENSG00000262791	AC130343.1	3.29e-05	-2.31982	0.200292	0.285661	0.00029223	2.31982	0.285661
ENSG00000268480	LINC01862	0.000658475	1.92049	3.78552	0.285661	0.000146115	-1.92049	0.285661
ENSG00000018189	RUFY3	0.247521	-0.533022	0.691106	0.286186	0.358164	0.533022	0.286186
ENSG00000238121	LINC00426	0.00418132	-0.71214	0.610414	0.286336	0.0068674	0.71214	0.286336
ENSG00000135940	COX5B	3.05786	0.534719	1.44866	0.286694	2.11081	-0.534719	0.286694
ENSG00000223343	AC137630.1	0.00128403	-0.894059	0.538098	0.287792	0.0024109	0.894059	0.287792
ENSG00000139116	KIF21A	0.00500441	-0.69341	0.618391	0.287792	0.00810938	0.69341	0.287792
ENSG00000262454	MIR193BHG	0.00487271	0.711719	1.63775	0.287792	0.00295883	-0.711719	0.287792
ENSG00000224577	LINC01117	0.000625551	1.58707	3.00438	0.288311	0.000182644	-1.58707	0.288311
ENSG00000286223	AC064836.4	0.00549827	-0.664471	0.63092	0.288311	0.00873037	0.664471	0.288311
ENSG00000174123	TLR10	0.0131366	-0.585526	0.666406	0.288311	0.0197255	0.585526	0.288311
ENSG00000180992	MRPL14	0.388665	0.535967	1.44991	0.288311	0.268048	-0.535967	0.288311
ENSG00000156049	GNA14	0.000625551	1.58707	3.00438	0.288311	0.000182644	-1.58707	0.288311
ENSG00000232229	LINC00865	0.00408254	-0.723272	0.605722	0.288311	0.00675782	0.723272	0.288311
ENSG00000278156	TSC22D1-AS1	0.00642013	-0.622651	0.649476	0.288311	0.00989929	0.622651	0.288311
ENSG00000183034	OTOP2	0.000625551	1.58707	3.00438	0.288311	0.000182644	-1.58707	0.288311
ENSG00000182687	GALR2	0.00852725	0.653302	1.57276	0.288311	0.00540625	-0.653302	0.288311
ENSG00000262873	AC127496.5	0.00279852	0.816935	1.76166	0.288311	0.00157073	-0.816935	0.288311
ENSG00000166342	NETO1	0.000131695	-1.91543	0.265092	0.288311	0.00058446	1.91543	0.288311
ENSG00000123146	ADGRE5	2.2615	0.53448	1.44842	0.288311	1.56135	-0.53448	0.288311
ENSG00000186010	NDUFA13	2.2909	0.533704	1.44764	0.288311	1.5825	-0.533704	0.288311
ENSG00000272573	MUSTN1	0.0255488	0.584594	1.49962	0.289183	0.0170224	-0.584594	0.289183
ENSG00000259116	AL049869.3	0.000691399	-1.01239	0.495723	0.289916	0.00142462	1.01239	0.289916
ENSG00000174136	RGMB	0.000987712	-0.977061	0.508014	0.290531	0.00197255	0.977061	0.290531
ENSG00000105464	GRIN2D	0.00780293	0.646888	1.56579	0.290531	0.00496791	-0.646888	0.290531
ENSG00000143995	MEIS1	0.00214004	-0.89992	0.535917	0.290816	0.00401816	0.89992	0.290816
ENSG00000204301	NOTCH4	0.0281169	-0.552224	0.681968	0.290954	0.0412409	0.552224	0.290954
ENSG00000286887	AL355881.1	0.0692057	0.547373	1.46142	0.290954	0.0473412	-0.547373	0.290954
ENSG00000225885	AC023590.1	0.00806632	-0.625236	0.648314	0.290954	0.0124563	0.625236	0.290954
ENSG00000179593	ALOX15B	0.0117867	-0.574947	0.671311	0.291074	0.0175703	0.574947	0.291074
ENSG00000120278	PLEKHG1	0.00441178	-0.709707	0.611444	0.291139	0.00723269	0.709707	0.291139
ENSG00000168754	FAM178B	0.000493856	-1.31982	0.400584	0.291265	0.00127851	1.31982	0.291265
ENSG00000223660	AC245052.1	0.000460932	1.75699	3.37993	0.291416	0.000109586	-1.75699	0.291416
ENSG00000123575	FAM199X	0.152898	-0.531393	0.691886	0.291416	0.220999	0.531393	0.291416
ENSG00000101842	VSIG1	0.00187665	-0.831076	0.56211	0.291416	0.00336064	0.831076	0.291416
ENSG00000123213	NLN	0.0911	-0.53465	0.690326	0.291548	0.131978	0.53465	0.291548
ENSG00000103569	AQP9	0.173179	-0.531717	0.691731	0.291548	0.250368	0.531717	0.291548
ENSG00000234690	EPCAM-DT	0.00052678	1.61564	3.06447	0.292267	0.000146115	-1.61564	0.292267
ENSG00000174600	CMKLR1	0.0360844	0.557133	1.47134	0.29229	0.0245108	-0.557133	0.29229
ENSG00000211651	IGLV1-44	3.29e-05	-5.25842	0.0261251	0.292303	0.00248395	5.25842	0.292303
ENSG00000124813	RUNX2	0.0679546	-0.540451	0.687556	0.292899	0.0988467	0.540451	0.292899
ENSG00000106367	AP1S1	0.131465	0.538178	1.45214	0.292899	0.0905182	-0.538178	0.292899
ENSG00000105374	NKG7	0.148354	-0.567494	0.674788	0.292899	0.219866	0.567494	0.292899
ENSG00000100024	UPB1	0.00931742	0.62481	1.54201	0.292957	0.00602724	-0.62481	0.292957
ENSG00000223947	AC016738.1	0.000460932	-1.1499	0.450657	0.29318	0.00105933	1.1499	0.29318
ENSG00000254756	AP001107.6	0.000362161	-1.31982	0.400584	0.293343	0.000949747	1.31982	0.293343
ENSG00000114654	EFCC1	0.000856017	1.28306	2.43355	0.29454	0.000328759	-1.28306	0.29454
ENSG00000159496	RGL4	0.0208407	-0.560948	0.677857	0.29469	0.0307572	0.560948	0.29469
ENSG00000136636	KCTD3	0.0675595	0.545281	1.4593	0.294865	0.0462819	-0.545281	0.294865
ENSG00000236866	AL157902.1	0.000329237	2.30953	4.95723	0.294916	3.65e-05	-2.30953	0.294916
ENSG00000169184	MN1	0.0253513	-0.55649	0.679954	0.294929	0.0372958	0.55649	0.294929
ENSG00000135269	TES	0.529085	-0.526523	0.694226	0.295286	0.762135	0.526523	0.295286
ENSG00000260621	AC092140.1	0.00296314	-0.708192	0.612087	0.296145	0.00485832	0.708192	0.296145
ENSG00000279714	Z95114.2	0.000888941	-0.957253	0.515037	0.296539	0.00175338	0.957253	0.296539
ENSG00000135960	EDAR	3.29e-05	-2.31982	0.200292	0.296649	0.00029223	2.31982	0.296649
ENSG00000106066	CPVL	2.7113	0.529717	1.44365	0.296649	1.87809	-0.529717	0.296649
ENSG00000120093	HOXB3	0.00174496	-0.837954	0.559436	0.296774	0.00314147	0.837954	0.296774
ENSG00000125810	CD93	1.06057	0.530092	1.44402	0.296798	0.734447	-0.530092	0.296798
ENSG00000132541	RIDA	0.0538632	0.546801	1.46084	0.296844	0.0368575	-0.546801	0.296844
ENSG00000168517	HEXIM2	0.024627	0.566034	1.48045	0.296844	0.0166206	-0.566034	0.296844
ENSG00000114125	RNF7	1.49273	0.529014	1.44294	0.298047	1.03449	-0.529014	0.298047
ENSG00000237471	AC073115.2	9.88e-05	-2.31982	0.200292	0.298047	0.000620988	2.31982	0.298047
ENSG00000108244	KRT23	0.0134987	0.614234	1.53074	0.298047	0.00880342	-0.614234	0.298047
ENSG00000169188	APEX2	0.0392122	0.557518	1.47174	0.298047	0.0266294	-0.557518	0.298047
ENSG00000187479	C11orf96	0.0437557	0.576261	1.49098	0.298202	0.0293326	-0.576261	0.298202
ENSG00000215014	AL645728.1	0.0528097	-0.539773	0.687879	0.298341	0.0767834	0.539773	0.298341
ENSG00000073754	CD5L	0.000559704	1.6981	3.24473	0.298569	0.000146115	-1.6981	0.298569
ENSG00000171855	IFNB1	0.000559704	1.6981	3.24473	0.298569	0.000146115	-1.6981	0.298569
ENSG00000286583	AC105101.2	0.000559704	1.6981	3.24473	0.298569	0.000146115	-1.6981	0.298569
ENSG00000111424	VDR	0.0627197	-0.534916	0.690199	0.299935	0.0908835	0.534916	0.299935
ENSG00000196935	SRGAP1	0.012972	-0.574037	0.671734	0.300479	0.0193237	0.574037	0.300479
ENSG00000154856	APCDD1	0.00622259	-0.613465	0.653625	0.300994	0.009534	0.613465	0.300994
ENSG00000136897	MRPL50	0.0703251	0.540786	1.45476	0.301498	0.0483275	-0.540786	0.301498
ENSG00000139899	CBLN3	0.0085931	-0.753099	0.593328	0.301498	0.0145019	0.753099	0.301498
ENSG00000260219	CD2BP2-DT	0.00777	0.640813	1.55921	0.301498	0.00496791	-0.640813	0.301498
ENSG00000073737	DHRS9	0.0520854	0.546333	1.46037	0.301973	0.035652	-0.546333	0.301973
ENSG00000144893	MED12L	0.00612382	-0.663699	0.631258	0.301973	0.00971664	0.663699	0.301973
ENSG00000230732	AC016949.1	0.0468505	-0.536802	0.689297	0.301973	0.06798	0.536802	0.301973
ENSG00000279636	AL132989.2	0.000559704	-1.10926	0.463533	0.301973	0.00124198	1.10926	0.301973
ENSG00000204524	ZNF805	0.0415168	-0.537526	0.688951	0.301973	0.0602724	0.537526	0.301973
ENSG00000162654	GBP4	0.157408	-0.527109	0.693944	0.302628	0.226843	0.527109	0.302628
ENSG00000189157	FAM47E	0.0020742	0.943212	1.9228	0.302809	0.00105933	-0.943212	0.302809
ENSG00000120210	INSL6	0.00204127	-0.75758	0.591488	0.302809	0.00347023	0.75758	0.302809
ENSG00000175592	FOSL1	0.173804	0.531676	1.44561	0.302809	0.120216	-0.531676	0.302809
ENSG00000205018	AC092384.1	0.0119184	0.59904	1.51471	0.302809	0.00785368	-0.59904	0.302809
ENSG00000196535	MYO18A	0.0663084	-0.534729	0.690288	0.302809	0.0960706	0.534729	0.302809
ENSG00000094661	OR1I1	0.000296314	-1.41293	0.375548	0.302809	0.000840161	1.41293	0.302809
ENSG00000104419	NDRG1	0.565268	0.528073	1.442	0.302905	0.39199	-0.528073	0.302905
ENSG00000165029	ABCA1	0.334703	0.529395	1.44332	0.302905	0.231884	-0.529395	0.302905
ENSG00000161677	JOSD2	0.472917	0.527712	1.44164	0.303036	0.328028	-0.527712	0.303036
ENSG00000167779	IGFBP6	0.00424716	-0.704959	0.61346	0.303265	0.00694046	0.704959	0.303265
ENSG00000159307	SCUBE1	0.00197542	0.973485	1.96358	0.303505	0.000986276	-0.973485	0.303505
ENSG00000260052	AC023813.3	0.0109307	0.607429	1.52354	0.304362	0.00715963	-0.607429	0.304362
ENSG00000014914	MTMR11	0.13367	-0.525318	0.694806	0.304814	0.192397	0.525318	0.304814
ENSG00000168275	COA6	0.348827	0.52763	1.44156	0.304814	0.241966	-0.52763	0.304814
ENSG00000228802	AC073641.1	0.00026339	-1.37229	0.386278	0.304814	0.000730575	1.37229	0.304814
ENSG00000287631	AC005071.1	0.00026339	-1.37229	0.386278	0.304814	0.000730575	1.37229	0.304814
ENSG00000205562	AL049775.1	0.00026339	-1.37229	0.386278	0.304814	0.000730575	1.37229	0.304814
ENSG00000103489	XYLT1	0.111282	-0.527326	0.69384	0.304814	0.160398	0.527326	0.304814
ENSG00000228923	AP000355.1	0.00161326	0.970396	1.95938	0.304814	0.000803632	-0.970396	0.304814
ENSG00000159348	CYB5R1	0.162182	0.530225	1.44415	0.305378	0.112289	-0.530225	0.305378
ENSG00000286269	AC092661.1	0.000131695	-1.73486	0.300438	0.305572	0.000511402	1.73486	0.305572
ENSG00000254821	AL136309.4	6.58e-05	-2.02437	0.245813	0.305572	0.000365287	2.02437	0.305572
ENSG00000137547	MRPL15	0.153523	0.530651	1.44458	0.305572	0.106262	-0.530651	0.305572
ENSG00000135045	C9orf40	0.0161985	0.581227	1.49612	0.305572	0.0108125	-0.581227	0.305572
ENSG00000106819	ASPN	6.58e-05	-2.1499	0.225329	0.305572	0.000401816	2.1499	0.305572
ENSG00000227512	AL592301.1	0.000131695	-1.73486	0.300438	0.305572	0.000511402	1.73486	0.305572
ENSG00000166670	MMP10	0.000691399	1.98761	3.96578	0.305572	0.000146115	-1.98761	0.305572
ENSG00000165821	SALL2	0.000131695	-1.73486	0.300438	0.305572	0.000511402	1.73486	0.305572
ENSG00000258569	AC007376.2	0.000131695	-1.73486	0.300438	0.305572	0.000511402	1.73486	0.305572
ENSG00000237718	AC009095.1	0.000329237	-1.54845	0.341878	0.305572	0.0010228	1.54845	0.305572
ENSG00000120075	HOXB5	0.000131695	-1.73486	0.300438	0.305572	0.000511402	1.73486	0.305572
ENSG00000173868	PHOSPHO1	0.000724322	-1.01865	0.493577	0.305572	0.00149768	1.01865	0.305572
ENSG00000267529	AP005131.4	6.58e-05	-2.02437	0.245813	0.305572	0.000365287	2.02437	0.305572
ENSG00000257446	ZNF878	6.58e-05	-2.02437	0.245813	0.305572	0.000365287	2.02437	0.305572
ENSG00000105290	APLP1	6.58e-05	-2.02437	0.245813	0.305572	0.000365287	2.02437	0.305572
ENSG00000108846	ABCC3	0.0972567	0.536694	1.45064	0.305634	0.0670302	-0.536694	0.305634
ENSG00000272235	AL590438.1	0.000592627	-1.0719	0.475694	0.305708	0.00127851	1.0719	0.305708
ENSG00000251578	TRBV21-1	0.000230466	-1.54222	0.343358	0.305708	0.000730575	1.54222	0.305708
ENSG00000123119	NECAB1	0.000592627	-1.0719	0.475694	0.305708	0.00127851	1.0719	0.305708
ENSG00000143479	DYRK3	0.00882356	-0.601997	0.658841	0.306867	0.013406	0.601997	0.306867
ENSG00000185842	DNAH14	0.00266682	-0.699236	0.615898	0.307084	0.00434692	0.699236	0.307084
ENSG00000258583	LINC01500	0.00079017	1.32403	2.50365	0.30883	0.00029223	-1.32403	0.30883
ENSG00000260942	CAPN10-DT	0.0239356	-0.544478	0.685639	0.309052	0.0349215	0.544478	0.309052
ENSG00000106018	VIPR2	0.0020742	-0.864143	0.549373	0.31022	0.00379899	0.864143	0.31022
ENSG00000160588	MPZL3	0.05225	0.540583	1.45456	0.31022	0.0359077	-0.540583	0.31022
ENSG00000263002	ZNF234	0.00908695	0.632928	1.55071	0.31022	0.0058446	-0.632928	0.31022
ENSG00000070388	FGF22	0.000362161	-1.31982	0.400584	0.310259	0.000949747	1.31982	0.310259
ENSG00000187091	PLCD1	0.0288412	0.560446	1.47473	0.310418	0.0195429	-0.560446	0.310418
ENSG00000214944	ARHGEF28	9.88e-05	-1.85034	0.277327	0.310418	0.000438345	1.85034	0.310418
ENSG00000237626	AL161629.1	9.88e-05	-1.85034	0.277327	0.310418	0.000438345	1.85034	0.310418
ENSG00000173258	ZNF483	0.00121818	-0.924338	0.526922	0.310443	0.00233784	0.924338	0.310443
ENSG00000028277	POU2F2	1.07223	-0.51824	0.698223	0.310443	1.53567	0.51824	0.310443
ENSG00000015568	RGPD5	0.0334505	-0.538089	0.688683	0.311076	0.0485832	0.538089	0.311076
ENSG00000196456	ZNF775	0.0175813	0.573647	1.48828	0.311159	0.0117988	-0.573647	0.311159
ENSG00000153064	BANK1	0.112863	0.541106	1.45509	0.311174	0.0775505	-0.541106	0.311174
ENSG00000166579	NDEL1	0.355741	-0.518744	0.697979	0.31185	0.509685	0.518744	0.31185
ENSG00000279277	AC012020.1	0.00372038	-0.68333	0.622726	0.311978	0.00599071	0.68333	0.311978
ENSG00000144791	LIMD1	0.0966641	-0.523451	0.695706	0.313099	0.138955	0.523451	0.313099
ENSG00000108375	RNF43	0.00829678	-0.605696	0.657154	0.313348	0.0126389	0.605696	0.313348
ENSG00000178104	PDE4DIP	0.177294	0.52614	1.44007	0.313527	0.123102	-0.52614	0.313527
ENSG00000223776	LGALS8-AS1	0.0173508	0.599876	1.51559	0.314176	0.0114335	-0.599876	0.314176
[truncated: 25,876 more rows]
