# Supplementary material for: Monocyte biomarkers define sargramostim treatment outcomes for Parkinson's disease
Source: Clin Transl Med. 2022 Jul 8;12(7):e958. doi: 10.1002/ctm2.958 (PMC9270000; doi:10.1002/ctm2.958)
Supplement: Supplementary file 5 — Supporting Information [file CTM2-12-e958-s008.xls]

## Sheet: Immune response
ID	Term	Ontology Source	Term PValue	Term PValue Corrected with Bonferroni step down	Group PValue	Group PValue Corrected with Bonferroni step down	GOLevels	GOGroups	% Associated Genes	Nr. Genes	Associated Genes Found
GO:0002774	Fc receptor mediated inhibitory signaling pathway	GO_ImmuneSystemProcess-EBI-UniProt-GOA-ACAP-ARAP_11.06.2021_00h00	6.84663e-05	0.00205399	6.84663e-05	6.84663e-05	[6]	Group0	75	3	[LILRB1, LILRB2, LYN]
GO:0002366	leukocyte activation involved in immune response	GO_ImmuneSystemProcess-EBI-UniProt-GOA-ACAP-ARAP_11.06.2021_00h00	2.33926e-07	7.25172e-06	6.38329e-08	1.27666e-07	[2, 3]	Group1	5.43616	43	[ACTR1B, ADA2, ADGRE5, ALDH3B1, ANXA3, ARHGAP45, ATP11A, AZU1, BPI, CCT8, CD14, CD44, CR1, CTSC, CTSS, DEGS1, DOCK2, FGL2, GHDC, GNS, HLA-DRA, HMOX1, HP, ICAM1, ITGAL, KRT1, LILRB1, LILRB2, LYN, MLEC, MVP, PLAUR, PLEKHO2, PRTN3, RAP1B, RETN, RHOG, SDCBP, SERPINA1, SLC44A2, TLR2, TOM1, VCL]
GO:0002444	myeloid leukocyte mediated immunity	GO_ImmuneSystemProcess-EBI-UniProt-GOA-ACAP-ARAP_11.06.2021_00h00	3.92369e-10	1.33406e-08	6.38329e-08	1.27666e-07	[3]	Group1	6.75241	42	[ACTR1B, ADA2, ADGRE5, ALDH3B1, ANXA3, ARHGAP45, ATP11A, AZU1, BPI, CCT8, CD14, CD44, CR1, CTSC, CTSS, DDX1, DEGS1, DOCK2, FGL2, GHDC, GNS, HMOX1, HP, ITGAL, KRT1, LILRB2, LYN, MAVS, MLEC, MVP, PLAUR, PLEKHO2, PRTN3, RAP1B, RETN, RHOG, SDCBP, SERPINA1, SLC44A2, TLR2, TOM1, VCL]
GO:0002275	myeloid cell activation involved in immune response	GO_ImmuneSystemProcess-EBI-UniProt-GOA-ACAP-ARAP_11.06.2021_00h00	4.06757e-09	1.30162e-07	6.38329e-08	1.27666e-07	[3, 4]	Group1	6.51466	40	[ACTR1B, ADA2, ADGRE5, ALDH3B1, ANXA3, ARHGAP45, ATP11A, AZU1, BPI, CCT8, CD14, CD44, CR1, CTSC, CTSS, DEGS1, DOCK2, FGL2, GHDC, GNS, HMOX1, HP, ITGAL, KRT1, LILRB2, LYN, MLEC, MVP, PLAUR, PLEKHO2, PRTN3, RAP1B, RETN, RHOG, SDCBP, SERPINA1, SLC44A2, TLR2, TOM1, VCL]
GO:0043312	neutrophil degranulation	GO_ImmuneSystemProcess-EBI-UniProt-GOA-ACAP-ARAP_11.06.2021_00h00	1.19517e-09	3.94405e-08	6.38329e-08	1.27666e-07	[3, 5, 6]	Group1	7.0632	38	[ACTR1B, ADA2, ADGRE5, ALDH3B1, ANXA3, ARHGAP45, ATP11A, AZU1, BPI, CCT8, CD14, CD44, CR1, CTSC, CTSS, DEGS1, DOCK2, FGL2, GHDC, GNS, HP, ITGAL, KRT1, LILRB2, MLEC, MVP, PLAUR, PLEKHO2, PRTN3, RAP1B, RETN, RHOG, SDCBP, SERPINA1, SLC44A2, TLR2, TOM1, VCL]

## Sheet: Biological process
ID	Term	Ontology Source	Term PValue	Term PValue Corrected with Bonferroni step down	Group PValue	Group PValue Corrected with Bonferroni step down	GOLevels	GOGroups	% Associated Genes	Nr. Genes	Associated Genes Found
GO:0099532	synaptic vesicle endosomal processing	GO_BiologicalProcess-EBI-UniProt-GOA-ACAP-ARAP_11.06.2021_00h00	0.000398463	0.0486125	0.000398463	0.000398463	[4, 5, 6]	Group00	27.2727	3	[AP3B1, EEA1, ITSN2]
GO:0003712	transcription coregulator activity	GO_BiologicalProcess-EBI-UniProt-GOA-ACAP-ARAP_11.06.2021_00h00	1.15996e-05	0.00185594	1.15996e-05	0.000104397	[7, 8, 9, 10, 11, 12]	Group01	4.05405	21	[ACTL6A, BRD4, BRD8, CCAR2, CTBP1, DDX1, DDX17, DNAJB1, HCFC1, HDGFL2, IRF2BP2, NIBAN2, PBXIP1, RCOR1, RUVBL2, SMARCA2, SMARCE1, SRSF2, TBL1XR1, TRIM28, WBP2]
GO:0006267	pre-replicative complex assembly involved in nuclear cell cycle DNA replication	GO_BiologicalProcess-EBI-UniProt-GOA-ACAP-ARAP_11.06.2021_00h00	0.000139469	0.0186888	0.000139469	0.000418406	[4, 5, 6, 9, 10]	Group02	37.5	3	[MCM3, MCM5, MCM7]
GO:0006354	DNA-templated transcription, elongation	GO_BiologicalProcess-EBI-UniProt-GOA-ACAP-ARAP_11.06.2021_00h00	2.39464e-05	0.00363985	2.39464e-05	0.000143678	[6, 7, 8, 9, 10]	Group03	8.10811	9	[BRD4, CCAR2, NCBP1, NCBP2, NELFCD, POLR2A, POLR2B, SSRP1, SUPT16H]
GO:0016197	endosomal transport	GO_BiologicalProcess-EBI-UniProt-GOA-ACAP-ARAP_11.06.2021_00h00	0.000246947	0.0313623	0.000246947	0.000493894	[3, 4, 5]	Group04	4.6875	12	[AP3B1, BLOC1S1, CCDC22, CCDC93, CLTC, EEA1, GGA3, HGS, ITSN2, LRRK2, TOM1, VPS35]
GO:0002224	toll-like receptor signaling pathway	GO_BiologicalProcess-EBI-UniProt-GOA-ACAP-ARAP_11.06.2021_00h00	9.82149e-05	0.0136519	9.82149e-05	0.00039286	[4, 5, 6]	Group05	6.09756	10	[AP3B1, ARRB2, CD14, CD300LF, CTSS, FGA, IKBKG, LYN, TLR2, TLR8]
GO:0048193	Golgi vesicle transport	GO_BiologicalProcess-EBI-UniProt-GOA-ACAP-ARAP_11.06.2021_00h00	9.90131e-06	0.00160401	9.90131e-06	9.90131e-05	[3, 5]	Group06	4.39815	19	[BLOC1S1, CCDC22, CCDC93, CLTC, COPA, COPB2, COPE, COPZ1, CTSC, DCTN2, DYNC1I2, GGA3, HGS, LRRK2, MYO18A, PPP6C, SERPINA1, TMED4, TRAPPC11]
GO:0006888	endoplasmic reticulum to Golgi vesicle-mediated transport	GO_BiologicalProcess-EBI-UniProt-GOA-ACAP-ARAP_11.06.2021_00h00	7.06124e-05	0.0101682	9.90131e-06	9.90131e-05	[4, 5, 6]	Group06	5.35714	12	[COPA, COPB2, COPE, COPZ1, CTSC, DCTN2, DYNC1I2, LRRK2, PPP6C, SERPINA1, TMED4, TRAPPC11]
GO:0019884	antigen processing and presentation of exogenous antigen	GO_BiologicalProcess-EBI-UniProt-GOA-ACAP-ARAP_11.06.2021_00h00	8.93141e-05	0.0125933	8.93141e-05	0.000446571	[3]	Group07	5.64103	11	[ACTR1B, AP3B1, CLTC, CTSS, DCTN2, DYNC1I2, HLA-DPA1, HLA-DRA, HLA-DRB3, IKBKG, NCF1]
GO:0019886	antigen processing and presentation of exogenous peptide antigen via MHC class II	GO_BiologicalProcess-EBI-UniProt-GOA-ACAP-ARAP_11.06.2021_00h00	9.24291e-05	0.0129401	8.93141e-05	0.000446571	[5]	Group07	7.76699	8	[ACTR1B, CLTC, CTSS, DCTN2, DYNC1I2, HLA-DPA1, HLA-DRA, HLA-DRB3]
GO:0075525	viral translational termination-reinitiation	GO_BiologicalProcess-EBI-UniProt-GOA-ACAP-ARAP_11.06.2021_00h00	5.08459e-05	0.0074235	7.63279e-06	8.39607e-05	[2, 3, 4]	Group08	50	3	[EIF3B, EIF3D, EIF3L]
GO:0071826	ribonucleoprotein complex subunit organization	GO_BiologicalProcess-EBI-UniProt-GOA-ACAP-ARAP_11.06.2021_00h00	7.63279e-06	0.00124415	7.63279e-06	8.39607e-05	[5]	Group08	6.19048	13	[DDX1, EIF3B, EIF3CL, EIF3D, EIF3L, KIF5B, NCBP1, NUDT21, RUVBL2, SART3, SRSF1, SRSF5, SRSF9]
GO:0001732	formation of cytoplasmic translation initiation complex	GO_BiologicalProcess-EBI-UniProt-GOA-ACAP-ARAP_11.06.2021_00h00	7.40637e-05	0.0105911	7.63279e-06	8.39607e-05	[5, 6, 7, 8, 9, 10]	Group08	23.5294	4	[EIF3B, EIF3CL, EIF3D, EIF3L]
GO:2001234	negative regulation of apoptotic signaling pathway	GO_BiologicalProcess-EBI-UniProt-GOA-ACAP-ARAP_11.06.2021_00h00	1.46766e-05	0.00230423	1.46766e-05	0.000117413	[4, 5, 6, 7, 8]	Group09	5.44747	14	[ARHGEF2, ARRB2, CCAR2, CD44, FGA, GPX1, HMOX1, ICAM1, LRRK2, PEA15, PF4, PLAUR, RELA, SOD2]
GO:2001237	negative regulation of extrinsic apoptotic signaling pathway	GO_BiologicalProcess-EBI-UniProt-GOA-ACAP-ARAP_11.06.2021_00h00	0.000187804	0.0246023	1.46766e-05	0.000117413	[5, 6, 7, 8, 9]	Group09	7.01754	8	[ARHGEF2, FGA, GPX1, HMOX1, ICAM1, PEA15, PF4, RELA]
GO:1902042	negative regulation of extrinsic apoptotic signaling pathway via death domain receptors	GO_BiologicalProcess-EBI-UniProt-GOA-ACAP-ARAP_11.06.2021_00h00	2.63174e-05	0.00394761	1.46766e-05	0.000117413	[6, 7, 8, 9, 10]	Group09	13.9535	6	[ARHGEF2, FGA, GPX1, HMOX1, ICAM1, PEA15]
GO:0007596	blood coagulation	GO_BiologicalProcess-EBI-UniProt-GOA-ACAP-ARAP_11.06.2021_00h00	4.82701e-06	0.000791629	1.81346e-05	0.000126942	[3, 5]	Group10	4.82574	18	[AP3B1, ARRB2, CD9, FGA, FLNA, GNAQ, GNAS, ILK, KRT1, LYN, PF4, PLAUR, PRKAR2A, PRTN3, RCOR1, SERPINA1, VAV1, VCL]
GO:0034109	homotypic cell-cell adhesion	GO_BiologicalProcess-EBI-UniProt-GOA-ACAP-ARAP_11.06.2021_00h00	4.8149e-05	0.0070779	1.81346e-05	0.000126942	[4]	Group10	8.51064	8	[CD9, FGA, FLNA, GNAS, ILK, LYN, PLAUR, VCL]
GO:0030168	platelet activation	GO_BiologicalProcess-EBI-UniProt-GOA-ACAP-ARAP_11.06.2021_00h00	3.71478e-05	0.00553503	1.81346e-05	0.000126942	[3, 4, 6]	Group10	6.21469	11	[ARRB2, CD9, FGA, FLNA, GNAQ, GNAS, ILK, LYN, PF4, VAV1, VCL]
GO:0002576	platelet degranulation	GO_BiologicalProcess-EBI-UniProt-GOA-ACAP-ARAP_11.06.2021_00h00	0.000154821	0.0205912	1.81346e-05	0.000126942	[4, 5, 6, 7, 8]	Group10	6.38298	9	[CD9, FGA, FLNA, LYN, PF4, SERPINA1, SERPINA4, TMSB4X, VCL]
GO:0001909	leukocyte mediated cytotoxicity	GO_BiologicalProcess-EBI-UniProt-GOA-ACAP-ARAP_11.06.2021_00h00	1.25608e-05	0.00198461	1.5855e-07	2.06114e-06	[3, 4]	Group11	7.75194	10	[ARRB2, AZU1, CTSC, HLA-DRA, ICAM1, KIF5B, LILRB1, PRF1, STX7, VAV1]
GO:0002703	regulation of leukocyte mediated immunity	GO_BiologicalProcess-EBI-UniProt-GOA-ACAP-ARAP_11.06.2021_00h00	2.21017e-05	0.00340366	1.5855e-07	2.06114e-06	[4, 5]	Group11	5.60345	13	[ARRB2, CLC, CR1, DDX1, HLA-DRA, HLA-DRB3, HMOX1, ICAM1, LILRB1, LYN, MAVS, STX7, VAV1]
GO:0002456	T cell mediated immunity	GO_BiologicalProcess-EBI-UniProt-GOA-ACAP-ARAP_11.06.2021_00h00	0.000224591	0.0287477	1.5855e-07	2.06114e-06	[5]	Group11	6.83761	8	[CLC, CTSC, HLA-DRA, HLA-DRB3, ICAM1, LILRB1, PRF1, STX7]
GO:0022409	positive regulation of cell-cell adhesion	GO_BiologicalProcess-EBI-UniProt-GOA-ACAP-ARAP_11.06.2021_00h00	7.42564e-05	0.0105444	1.5855e-07	2.06114e-06	[4, 5, 6]	Group11	4.69799	14	[AP3B1, CD44, CR1, FGA, HLA-DPA1, HLA-DRA, HLA-DRB3, ICAM1, LILRB1, LILRB2, LYN, PLAUR, RELA, VAV1]
GO:1903039	positive regulation of leukocyte cell-cell adhesion	GO_BiologicalProcess-EBI-UniProt-GOA-ACAP-ARAP_11.06.2021_00h00	0.000213682	0.0277787	1.5855e-07	2.06114e-06	[5, 6, 7]	Group11	4.7619	12	[AP3B1, CD44, CR1, HLA-DPA1, HLA-DRA, HLA-DRB3, ICAM1, LILRB1, LILRB2, LYN, RELA, VAV1]
GO:0071216	cellular response to biotic stimulus	GO_BiologicalProcess-EBI-UniProt-GOA-ACAP-ARAP_11.06.2021_00h00	0.000107004	0.0147665	2.741e-06	3.2892e-05	[3]	Group12	5.12821	12	[BPI, CD14, ICAM1, LILRB1, LILRB2, LYN, MRC1, PDCD4, PF4, RELA, SMC1A, TLR2]
GO:0032640	tumor necrosis factor production	GO_BiologicalProcess-EBI-UniProt-GOA-ACAP-ARAP_11.06.2021_00h00	0.000125934	0.017253	2.741e-06	3.2892e-05	[4, 7]	Group12	5.91716	10	[ARHGEF2, ARRB2, AZU1, BPI, CD14, LILRB1, LRRK2, MAVS, PF4, TLR2]
GO:0032677	regulation of interleukin-8 production	GO_BiologicalProcess-EBI-UniProt-GOA-ACAP-ARAP_11.06.2021_00h00	0.000288762	0.036384	2.741e-06	3.2892e-05	[4, 5, 6, 7]	Group12	7.6087	7	[BPI, CD14, MAVS, RELA, TLR2, TLR8, TMSB4X]
GO:0071222	cellular response to lipopolysaccharide	GO_BiologicalProcess-EBI-UniProt-GOA-ACAP-ARAP_11.06.2021_00h00	0.000133291	0.0181275	2.741e-06	3.2892e-05	[5, 6, 8]	Group12	5.39216	11	[BPI, CD14, ICAM1, LILRB1, LILRB2, LYN, MRC1, PDCD4, PF4, RELA, TLR2]
GO:0032680	regulation of tumor necrosis factor production	GO_BiologicalProcess-EBI-UniProt-GOA-ACAP-ARAP_11.06.2021_00h00	0.000125934	0.017253	2.741e-06	3.2892e-05	[5, 6, 7, 8]	Group12	5.91716	10	[ARHGEF2, ARRB2, AZU1, BPI, CD14, LILRB1, LRRK2, MAVS, PF4, TLR2]
GO:0002774	Fc receptor mediated inhibitory signaling pathway	GO_BiologicalProcess-EBI-UniProt-GOA-ACAP-ARAP_11.06.2021_00h00	1.03809e-05	0.00167133	2.741e-06	3.2892e-05	[6, 7, 8]	Group12	75	3	[LILRB1, LILRB2, LYN]
GO:0051650	establishment of vesicle localization	GO_BiologicalProcess-EBI-UniProt-GOA-ACAP-ARAP_11.06.2021_00h00	0.00033632	0.0413674	2.88231e-08	4.03523e-07	[4, 5]	Group13	4.84582	11	[AP3B1, AP3M1, BLOC1S1, CTSC, DCTN2, IKBKG, KIF5B, LRRK2, PPP6C, SERPINA1, SNAPIN]
GO:0016050	vesicle organization	GO_BiologicalProcess-EBI-UniProt-GOA-ACAP-ARAP_11.06.2021_00h00	0.00013911	0.0187798	2.88231e-08	4.03523e-07	[5]	Group13	4.21348	15	[AP3B1, BLOC1S1, CTSC, EEA1, HGS, KIF5B, MYO18A, PPP6C, SDCBP, SERPINA1, SNAPIN, STX11, STX12, STX7, WASHC5]
GO:0048489	synaptic vesicle transport	GO_BiologicalProcess-EBI-UniProt-GOA-ACAP-ARAP_11.06.2021_00h00	5.63217e-05	0.00816665	2.88231e-08	4.03523e-07	[4, 5, 6]	Group13	12.2449	6	[AP3B1, AP3M1, BLOC1S1, KIF5B, LRRK2, SNAPIN]
GO:1902774	late endosome to lysosome transport	GO_BiologicalProcess-EBI-UniProt-GOA-ACAP-ARAP_11.06.2021_00h00	0.000292782	0.0365977	2.88231e-08	4.03523e-07	[4, 6]	Group13	30	3	[LRRK2, SNAPIN, VPS35]
GO:1902822	regulation of late endosome to lysosome transport	GO_BiologicalProcess-EBI-UniProt-GOA-ACAP-ARAP_11.06.2021_00h00	2.56862e-05	0.00387861	2.88231e-08	4.03523e-07	[4, 5, 6, 7]	Group13	60	3	[LRRK2, SNAPIN, VPS35]
GO:0007212	dopamine receptor signaling pathway	GO_BiologicalProcess-EBI-UniProt-GOA-ACAP-ARAP_11.06.2021_00h00	0.000306104	0.0379569	2.88231e-08	4.03523e-07	[3, 4, 5, 7, 8, 9]	Group13	11.6279	5	[ARRB2, FLNA, GNAS, LRRK2, VPS35]
GO:0006622	protein targeting to lysosome	GO_BiologicalProcess-EBI-UniProt-GOA-ACAP-ARAP_11.06.2021_00h00	0.000215573	0.0278089	2.88231e-08	4.03523e-07	[4, 6, 7, 8, 9]	Group13	18.1818	4	[AP3B1, AP3M1, GGA3, HGS]
GO:0008089	anterograde axonal transport	GO_BiologicalProcess-EBI-UniProt-GOA-ACAP-ARAP_11.06.2021_00h00	1.16593e-05	0.00185383	2.88231e-08	4.03523e-07	[8, 9]	Group13	12.5	7	[AGTPBP1, AP3B1, AP3M1, BLOC1S1, KIF5B, SNAPIN, TERF2]
GO:0048490	anterograde synaptic vesicle transport	GO_BiologicalProcess-EBI-UniProt-GOA-ACAP-ARAP_11.06.2021_00h00	0.000178307	0.0235366	2.88231e-08	4.03523e-07	[7, 8, 9, 10]	Group13	19.0476	4	[AP3B1, AP3M1, BLOC1S1, SNAPIN]
GO:0045321	leukocyte activation	GO_BiologicalProcess-EBI-UniProt-GOA-ACAP-ARAP_11.06.2021_00h00	7.24751e-14	1.28281e-11	2.63512e-15	4.2162e-14	[2, 3]	Group14	4.02778	58	[ACTR1B, ADA2, ADGRE5, ALDH3B1, ANXA3, AP3B1, ARHGAP45, ATP11A, AZU1, BPI, CCT8, CD14, CD300LF, CD44, CLC, CR1, CTSC, CTSS, DEGS1, DOCK2, FGL2, GHDC, GNS, HLA-DPA1, HLA-DRA, HLA-DRB3, HMOX1, HP, ICAM1, IGHG1, IGKC, IKZF1, IRF2BP2, ITGAL, KRT1, LILRB1, LILRB2, LRRK2, LYN, MLEC, MVP, MYO18A, NAMPT, PLAUR, PLEKHO2, PRF1, PRTN3, RAP1B, RETN, RHOG, SDCBP, SERPINA1, SH3KBP1, SLC44A2, TLR2, TOM1, VAV1, …
GO:0002443	leukocyte mediated immunity	GO_BiologicalProcess-EBI-UniProt-GOA-ACAP-ARAP_11.06.2021_00h00	4.54429e-19	8.40693e-17	2.63512e-15	4.2162e-14	[3]	Group14	5.52764	55	[ACTR1B, ADA2, ADGRE5, ALDH3B1, ANXA3, ARHGAP45, ARRB2, ATP11A, AZU1, BPI, CCT8, CD14, CD44, CLC, CR1, CTSC, CTSS, DDX1, DEGS1, DOCK2, FGL2, GHDC, GNS, HLA-DRA, HLA-DRB3, HMOX1, HP, ICAM1, IGHG1, IGKC, ITGAL, KIF5B, KRT1, LILRB1, LILRB2, LYN, MAVS, MLEC, MVP, PLAUR, PLEKHO2, PRF1, PRTN3, RAP1B, RETN, RHOG, SDCBP, SERPINA1, SLC44A2, STX7, TLR2, TLR8, TOM1, VAV1, VCL]
GO:0002274	myeloid leukocyte activation	GO_BiologicalProcess-EBI-UniProt-GOA-ACAP-ARAP_11.06.2021_00h00	9.62777e-17	1.75225e-14	2.63512e-15	4.2162e-14	[3, 4]	Group14	6.06061	44	[ACTR1B, ADA2, ADGRE5, ALDH3B1, ANXA3, ARHGAP45, ATP11A, AZU1, BPI, CCT8, CD14, CD300LF, CD44, CR1, CTSC, CTSS, DEGS1, DOCK2, FGL2, GHDC, GNS, HMOX1, HP, ITGAL, KRT1, LILRB2, LRRK2, LYN, MLEC, MVP, MYO18A, NAMPT, PLAUR, PLEKHO2, PRTN3, RAP1B, RETN, RHOG, SDCBP, SERPINA1, SLC44A2, TLR2, TOM1, VCL]
GO:0002366	leukocyte activation involved in immune response	GO_BiologicalProcess-EBI-UniProt-GOA-ACAP-ARAP_11.06.2021_00h00	1.07295e-14	1.90984e-12	2.63512e-15	4.2162e-14	[3, 4]	Group14	5.43616	43	[ACTR1B, ADA2, ADGRE5, ALDH3B1, ANXA3, ARHGAP45, ATP11A, AZU1, BPI, CCT8, CD14, CD44, CR1, CTSC, CTSS, DEGS1, DOCK2, FGL2, GHDC, GNS, HLA-DRA, HMOX1, HP, ICAM1, ITGAL, KRT1, LILRB1, LILRB2, LYN, MLEC, MVP, PLAUR, PLEKHO2, PRTN3, RAP1B, RETN, RHOG, SDCBP, SERPINA1, SLC44A2, TLR2, TOM1, VCL]
GO:0002444	myeloid leukocyte mediated immunity	GO_BiologicalProcess-EBI-UniProt-GOA-ACAP-ARAP_11.06.2021_00h00	1.11638e-17	2.05413e-15	2.63512e-15	4.2162e-14	[4]	Group14	6.75241	42	[ACTR1B, ADA2, ADGRE5, ALDH3B1, ANXA3, ARHGAP45, ATP11A, AZU1, BPI, CCT8, CD14, CD44, CR1, CTSC, CTSS, DDX1, DEGS1, DOCK2, FGL2, GHDC, GNS, HMOX1, HP, ITGAL, KRT1, LILRB2, LYN, MAVS, MLEC, MVP, PLAUR, PLEKHO2, PRTN3, RAP1B, RETN, RHOG, SDCBP, SERPINA1, SLC44A2, TLR2, TOM1, VCL]
GO:0032940	secretion by cell	GO_BiologicalProcess-EBI-UniProt-GOA-ACAP-ARAP_11.06.2021_00h00	4.46559e-15	7.99341e-13	2.63512e-15	4.2162e-14	[3, 5]	Group14	4.18118	60	[ACTR1B, ADA2, ADGRE5, ALDH3B1, ANXA3, ARHGAP17, ARHGAP45, ATP11A, AZU1, BPI, CCT8, CD14, CD44, CD9, CR1, CTSC, CTSS, DEGS1, DOCK2, FGA, FGL2, FLNA, GHDC, GNAS, GNS, HGS, HMOX1, HP, ITGAL, KIF5B, KRT1, LILRB1, LILRB2, LRRK2, LYN, MLEC, MVP, MYO18A, NIBAN2, PF4, PLAUR, PLEKHO2, PRTN3, RAP1B, RETN, RHOG, SDCBP, SEPTIN9, SERPINA1, SERPINA4, SLC44A2, SNAPIN, STX11, SYNGR2, TLR2, TMSB4X, TOM1, TRAPPC1…
GO:0002275	myeloid cell activation involved in immune response	GO_BiologicalProcess-EBI-UniProt-GOA-ACAP-ARAP_11.06.2021_00h00	2.50369e-16	4.50664e-14	2.63512e-15	4.2162e-14	[4, 5]	Group14	6.51466	40	[ACTR1B, ADA2, ADGRE5, ALDH3B1, ANXA3, ARHGAP45, ATP11A, AZU1, BPI, CCT8, CD14, CD44, CR1, CTSC, CTSS, DEGS1, DOCK2, FGL2, GHDC, GNS, HMOX1, HP, ITGAL, KRT1, LILRB2, LYN, MLEC, MVP, PLAUR, PLEKHO2, PRTN3, RAP1B, RETN, RHOG, SDCBP, SERPINA1, SLC44A2, TLR2, TOM1, VCL]
GO:0006887	exocytosis	GO_BiologicalProcess-EBI-UniProt-GOA-ACAP-ARAP_11.06.2021_00h00	2.49909e-19	4.64831e-17	2.63512e-15	4.2162e-14	[3, 4, 5, 6]	Group14	5.60081	55	[ACTR1B, ADA2, ADGRE5, ALDH3B1, ANXA3, ARHGAP17, ARHGAP45, ATP11A, AZU1, BPI, CCT8, CD14, CD44, CD9, CR1, CTSC, CTSS, DEGS1, DOCK2, FGA, FGL2, FLNA, GHDC, GNS, HGS, HMOX1, HP, ITGAL, KRT1, LILRB2, LRRK2, LYN, MLEC, MVP, PF4, PLAUR, PLEKHO2, PRTN3, RAP1B, RETN, RHOG, SDCBP, SEPTIN9, SERPINA1, SERPINA4, SLC44A2, SNAPIN, STX11, SYNGR2, TLR2, TMSB4X, TOM1, TRAPPC11, VCL, WASHC3]
GO:0043299	leukocyte degranulation	GO_BiologicalProcess-EBI-UniProt-GOA-ACAP-ARAP_11.06.2021_00h00	9.03767e-17	1.65389e-14	2.63512e-15	4.2162e-14	[3, 4, 5, 6, 7, 8]	Group14	6.71141	40	[ACTR1B, ADA2, ADGRE5, ALDH3B1, ANXA3, ARHGAP45, ATP11A, AZU1, BPI, CCT8, CD14, CD44, CR1, CTSC, CTSS, DEGS1, DOCK2, FGL2, GHDC, GNS, HMOX1, HP, ITGAL, KRT1, LILRB2, LYN, MLEC, MVP, PLAUR, PLEKHO2, PRTN3, RAP1B, RETN, RHOG, SDCBP, SERPINA1, SLC44A2, TLR2, TOM1, VCL]
GO:0045055	regulated exocytosis	GO_BiologicalProcess-EBI-UniProt-GOA-ACAP-ARAP_11.06.2021_00h00	1.40633e-19	2.62983e-17	2.63512e-15	4.2162e-14	[4, 5, 6, 7]	Group14	6.00462	52	[ACTR1B, ADA2, ADGRE5, ALDH3B1, ANXA3, ARHGAP17, ARHGAP45, ATP11A, AZU1, BPI, CCT8, CD14, CD44, CD9, CR1, CTSC, CTSS, DEGS1, DOCK2, FGA, FGL2, FLNA, GHDC, GNS, HMOX1, HP, ITGAL, KRT1, LILRB2, LRRK2, LYN, MLEC, MVP, PF4, PLAUR, PLEKHO2, PRTN3, RAP1B, RETN, RHOG, SDCBP, SEPTIN9, SERPINA1, SERPINA4, SLC44A2, SNAPIN, STX11, SYNGR2, TLR2, TMSB4X, TOM1, VCL]
GO:0043312	neutrophil degranulation	GO_BiologicalProcess-EBI-UniProt-GOA-ACAP-ARAP_11.06.2021_00h00	1.08477e-16	1.96344e-14	2.63512e-15	4.2162e-14	[4, 5, 6, 7, 8, 9]	Group14	7.0632	38	[ACTR1B, ADA2, ADGRE5, ALDH3B1, ANXA3, ARHGAP45, ATP11A, AZU1, BPI, CCT8, CD14, CD44, CR1, CTSC, CTSS, DEGS1, DOCK2, FGL2, GHDC, GNS, HP, ITGAL, KRT1, LILRB2, MLEC, MVP, PLAUR, PLEKHO2, PRTN3, RAP1B, RETN, RHOG, SDCBP, SERPINA1, SLC44A2, TLR2, TOM1, VCL]
GO:0006403	RNA localization	GO_BiologicalProcess-EBI-UniProt-GOA-ACAP-ARAP_11.06.2021_00h00	5.16168e-08	8.98133e-06	4.93635e-09	7.40452e-08	[3]	Group15	6.99588	17	[CCT8, DDX19A, G3BP2, MAGOHB, MVP, NCBP1, NCBP2, RANBP2, RUVBL2, SRSF1, SRSF2, SRSF4, SRSF5, SRSF9, U2AF2, XPO1, XPOT]
GO:0015931	nucleobase-containing compound transport	GO_BiologicalProcess-EBI-UniProt-GOA-ACAP-ARAP_11.06.2021_00h00	8.06788e-07	0.000134734	4.93635e-09	7.40452e-08	[5]	Group15	6.10687	16	[CR1, DDX19A, G3BP2, MAGOHB, MVP, NCBP1, NCBP2, RANBP2, SRSF1, SRSF2, SRSF4, SRSF5, SRSF9, U2AF2, XPO1, XPOT]
GO:0050658	RNA transport	GO_BiologicalProcess-EBI-UniProt-GOA-ACAP-ARAP_11.06.2021_00h00	1.38723e-07	2.38603e-05	4.93635e-09	7.40452e-08	[4, 5, 7]	Group15	7.46269	15	[DDX19A, G3BP2, MAGOHB, MVP, NCBP1, NCBP2, RANBP2, SRSF1, SRSF2, SRSF4, SRSF5, SRSF9, U2AF2, XPO1, XPOT]
GO:0006913	nucleocytoplasmic transport	GO_BiologicalProcess-EBI-UniProt-GOA-ACAP-ARAP_11.06.2021_00h00	7.52642e-07	0.000126444	4.93635e-09	7.40452e-08	[5, 6]	Group15	5.24862	19	[AHCYL1, DDX19A, FLNA, LRRK2, MAGOHB, MAVS, NCBP1, NCBP2, RANBP2, RPL23, SRSF1, SRSF2, SRSF4, SRSF5, SRSF9, TRIM28, U2AF2, XPO1, XPOT]
GO:0006405	RNA export from nucleus	GO_BiologicalProcess-EBI-UniProt-GOA-ACAP-ARAP_11.06.2021_00h00	3.32389e-07	5.61738e-05	4.93635e-09	7.40452e-08	[5, 6, 7, 8]	Group15	9.02256	12	[DDX19A, MAGOHB, NCBP1, NCBP2, RANBP2, SRSF1, SRSF2, SRSF4, SRSF5, SRSF9, U2AF2, XPOT]
GO:0051168	nuclear export	GO_BiologicalProcess-EBI-UniProt-GOA-ACAP-ARAP_11.06.2021_00h00	1.26853e-06	0.000210577	4.93635e-09	7.40452e-08	[6, 7]	Group15	6.73077	14	[AHCYL1, DDX19A, MAGOHB, NCBP1, NCBP2, RANBP2, SRSF1, SRSF2, SRSF4, SRSF5, SRSF9, U2AF2, XPO1, XPOT]
GO:0006397	mRNA processing	GO_BiologicalProcess-EBI-UniProt-GOA-ACAP-ARAP_11.06.2021_00h00	1.87429e-07	3.20503e-05	4.93635e-09	7.40452e-08	[6, 7, 8]	Group15	4.56204	25	[AHCYL1, CCAR2, CSTF2T, DDX1, DDX17, DDX46, MAGOHB, NCBP1, NCBP2, NUDT21, POLR2A, POLR2B, RBM39, SART3, SCAF4, SMU1, SNRNP70, SNRPA, SRSF1, SRSF2, SRSF4, SRSF5, SRSF9, U2AF2, VIRMA]
GO:0008380	RNA splicing	GO_BiologicalProcess-EBI-UniProt-GOA-ACAP-ARAP_11.06.2021_00h00	2.17305e-07	3.69419e-05	4.93635e-09	7.40452e-08	[6, 7, 8]	Group15	4.83193	23	[CCAR2, CSTF2T, DDX1, DDX17, DDX46, MAGOHB, NCBP1, NCBP2, NUDT21, POLR2A, POLR2B, RBM39, SART3, SMU1, SNRNP70, SNRPA, SRSF1, SRSF2, SRSF4, SRSF5, SRSF9, U2AF2, VIRMA]
GO:0043484	regulation of RNA splicing	GO_BiologicalProcess-EBI-UniProt-GOA-ACAP-ARAP_11.06.2021_00h00	2.40024e-06	0.000396039	4.93635e-09	7.40452e-08	[5, 6, 7, 8, 9]	Group15	7.5	12	[DDX17, NCBP1, POLR2A, RBM39, SMU1, SNRNP70, SRSF1, SRSF2, SRSF4, SRSF5, SRSF9, U2AF2]
GO:0033120	positive regulation of RNA splicing	GO_BiologicalProcess-EBI-UniProt-GOA-ACAP-ARAP_11.06.2021_00h00	1.47513e-05	0.00230121	4.93635e-09	7.40452e-08	[5, 6, 7, 8, 9, 10]	Group15	15.3846	6	[NCBP1, POLR2A, SNRNP70, SRSF1, SRSF5, U2AF2]
GO:0050684	regulation of mRNA processing	GO_BiologicalProcess-EBI-UniProt-GOA-ACAP-ARAP_11.06.2021_00h00	1.24723e-07	2.15771e-05	4.93635e-09	7.40452e-08	[6, 7, 8, 9]	Group15	8.90411	13	[AHCYL1, DDX17, NCBP1, NCBP2, NUDT21, RBM39, SMU1, SNRNP70, SRSF2, SRSF4, SRSF9, U2AF2, VIRMA]
GO:0031124	mRNA 3'-end processing	GO_BiologicalProcess-EBI-UniProt-GOA-ACAP-ARAP_11.06.2021_00h00	3.22396e-09	5.67416e-07	4.93635e-09	7.40452e-08	[7, 8, 9]	Group15	12.037	13	[AHCYL1, CSTF2T, MAGOHB, NCBP1, NCBP2, NUDT21, SRSF1, SRSF2, SRSF4, SRSF5, SRSF9, U2AF2, VIRMA]
GO:0031440	regulation of mRNA 3'-end processing	GO_BiologicalProcess-EBI-UniProt-GOA-ACAP-ARAP_11.06.2021_00h00	4.42191e-05	0.00654442	4.93635e-09	7.40452e-08	[7, 8, 9, 10]	Group15	17.2414	5	[AHCYL1, NCBP1, NCBP2, NUDT21, VIRMA]
GO:0000398	mRNA splicing, via spliceosome	GO_BiologicalProcess-EBI-UniProt-GOA-ACAP-ARAP_11.06.2021_00h00	4.29357e-08	7.51375e-06	4.93635e-09	7.40452e-08	[7, 8, 9, 10, 11]	Group15	5.7377	21	[CSTF2T, DDX1, DDX17, DDX46, MAGOHB, NCBP1, NCBP2, NUDT21, POLR2A, POLR2B, RBM39, SART3, SMU1, SNRNP70, SNRPA, SRSF1, SRSF2, SRSF4, SRSF5, SRSF9, U2AF2]
GO:0048024	regulation of mRNA splicing, via spliceosome	GO_BiologicalProcess-EBI-UniProt-GOA-ACAP-ARAP_11.06.2021_00h00	1.7826e-05	0.00276303	4.93635e-09	7.40452e-08	[6, 7, 8, 9, 10, 11, 12]	Group15	8.41121	9	[DDX17, NCBP1, RBM39, SMU1, SNRNP70, SRSF2, SRSF4, SRSF9, U2AF2]
GO:0098789	pre-mRNA cleavage required for polyadenylation	GO_BiologicalProcess-EBI-UniProt-GOA-ACAP-ARAP_11.06.2021_00h00	2.32429e-05	0.00355617	4.93635e-09	7.40452e-08	[8, 9, 10]	Group15	30.7692	4	[CSTF2T, NCBP1, NCBP2, NUDT21]

## Sheet: Cellular component
ID	Term	Ontology Source	Term PValue	Term PValue Corrected with Bonferroni step down	Group PValue	Group PValue Corrected with Bonferroni step down	GOLevels	GOGroups	% Associated Genes	Nr. Genes	Associated Genes Found
GO:0031083	BLOC-1 complex	GO_CellularComponent-EBI-UniProt-GOA-ACAP-ARAP_11.06.2021_00h00	0.00119197	0.0262234	0.00119197	0.00357592	[3, 4, 5, 6]	Group00	18.75	3	[BLOC1S1, SNAPIN, STX12]
GO:0035267	NuA4 histone acetyltransferase complex	GO_CellularComponent-EBI-UniProt-GOA-ACAP-ARAP_11.06.2021_00h00	0.00308802	0.0494083	0.00308802	0.00308802	[6, 7, 9, 10, 11]	Group01	13.6364	3	[ACTL6A, BRD8, RUVBL2]
GO:0071162	CMG complex	GO_CellularComponent-EBI-UniProt-GOA-ACAP-ARAP_11.06.2021_00h00	0.000271195	0.00813586	0.000271195	0.00108478	[4, 7, 8, 9]	Group02	30	3	[MCM3, MCM5, MCM7]
GO:0101002	ficolin-1-rich granule	GO_CellularComponent-EBI-UniProt-GOA-ACAP-ARAP_11.06.2021_00h00	2.43985e-05	0.00104914	2.43985e-05	0.000195188	[4, 6, 7, 9]	Group03	5.82524	12	[ACTR1B, CCT8, CR1, CTSS, FGL2, GNS, KRT1, LILRB2, MVP, PLEKHO2, SERPINA1, VCL]
GO:1904813	ficolin-1-rich granule lumen	GO_CellularComponent-EBI-UniProt-GOA-ACAP-ARAP_11.06.2021_00h00	2.06201e-05	0.000907286	2.43985e-05	0.000195188	[5, 7, 8, 10]	Group03	7.14286	10	[ACTR1B, CCT8, CTSS, FGL2, GNS, KRT1, MVP, PLEKHO2, SERPINA1, VCL]
GO:0016282	eukaryotic 43S preinitiation complex	GO_CellularComponent-EBI-UniProt-GOA-ACAP-ARAP_11.06.2021_00h00	8.51877e-05	0.00298157	0.000106765	0.000747353	[4, 5]	Group04	22.2222	4	[EIF3B, EIF3CL, EIF3D, EIF3L]
GO:0033290	eukaryotic 48S preinitiation complex	GO_CellularComponent-EBI-UniProt-GOA-ACAP-ARAP_11.06.2021_00h00	5.17553e-05	0.00201846	0.000106765	0.000747353	[4, 5]	Group04	25	4	[EIF3B, EIF3CL, EIF3D, EIF3L]
GO:0016514	SWI/SNF complex	GO_CellularComponent-EBI-UniProt-GOA-ACAP-ARAP_11.06.2021_00h00	0.00200184	0.038035	0.0023318	0.00466361	[4, 8]	Group05	15.7895	3	[ACTL6A, SMARCA2, SMARCE1]
GO:0071564	npBAF complex	GO_CellularComponent-EBI-UniProt-GOA-ACAP-ARAP_11.06.2021_00h00	0.000487347	0.0121837	0.0023318	0.00466361	[4, 8]	Group05	25	3	[ACTL6A, SMARCA2, SMARCE1]
GO:0031105	septin complex	GO_CellularComponent-EBI-UniProt-GOA-ACAP-ARAP_11.06.2021_00h00	0.000790392	0.0189694	0.000246946	0.00123473	[2, 4, 5, 7]	Group06	21.4286	3	[SEPTIN6, SEPTIN7, SEPTIN9]
GO:0032432	actin filament bundle	GO_CellularComponent-EBI-UniProt-GOA-ACAP-ARAP_11.06.2021_00h00	0.000843961	0.0194111	0.000246946	0.00123473	[2, 7]	Group06	7.31707	6	[FLNA, ILK, MARCKS, RFLNB, SEPTIN7, SEPTIN9]
GO:0005940	septin ring	GO_CellularComponent-EBI-UniProt-GOA-ACAP-ARAP_11.06.2021_00h00	0.000790392	0.0189694	0.000246946	0.00123473	[4, 5, 6, 7]	Group06	21.4286	3	[SEPTIN6, SEPTIN7, SEPTIN9]
GO:0099568	cytoplasmic region	GO_CellularComponent-EBI-UniProt-GOA-ACAP-ARAP_11.06.2021_00h00	0.000160073	0.00512234	0.000160073	0.000960438	[3, 4]	Group07	4.49827	13	[AGTPBP1, AP3B1, AP3M1, BLOC1S1, CLTB, CTBP1, KIF5B, LRRK2, PRKAR2A, SEPTIN7, SEPTIN9, SNAPIN, TERF2]
GO:0032838	plasma membrane bounded cell projection cytoplasm	GO_CellularComponent-EBI-UniProt-GOA-ACAP-ARAP_11.06.2021_00h00	0.000465486	0.0121026	0.000160073	0.000960438	[4, 5]	Group07	4.54545	11	[AGTPBP1, AP3B1, AP3M1, BLOC1S1, KIF5B, LRRK2, PRKAR2A, SEPTIN7, SEPTIN9, SNAPIN, TERF2]
GO:0120111	neuron projection cytoplasm	GO_CellularComponent-EBI-UniProt-GOA-ACAP-ARAP_11.06.2021_00h00	7.73011e-05	0.00278284	0.000160073	0.000960438	[5, 6]	Group07	7.76699	8	[AGTPBP1, AP3B1, AP3M1, BLOC1S1, KIF5B, LRRK2, SNAPIN, TERF2]
GO:0030139	endocytic vesicle	GO_CellularComponent-EBI-UniProt-GOA-ACAP-ARAP_11.06.2021_00h00	4.73675e-07	2.36838e-05	4.71016e-07	4.23914e-06	[4, 5, 7]	Group08	5.27778	19	[ANXA11, ANXA3, ARRB2, CD9, CLTB, CLTC, CTSS, HGS, HLA-DPA1, HLA-DRA, HLA-DRB3, HP, KIF5B, MPEG1, NCF1, SH3KBP1, STX12, STX7, TLR2]
GO:0045335	phagocytic vesicle	GO_CellularComponent-EBI-UniProt-GOA-ACAP-ARAP_11.06.2021_00h00	0.000166313	0.00515571	4.71016e-07	4.23914e-06	[5, 6, 8]	Group08	6.16438	9	[ANXA11, ANXA3, CTSS, HGS, KIF5B, MPEG1, NCF1, STX12, TLR2]
GO:0045334	clathrin-coated endocytic vesicle	GO_CellularComponent-EBI-UniProt-GOA-ACAP-ARAP_11.06.2021_00h00	0.0024716	0.0420172	4.71016e-07	4.23914e-06	[5, 6, 7, 8, 9]	Group08	5.94059	6	[CD9, CLTB, CLTC, HLA-DPA1, HLA-DRA, HLA-DRB3]
GO:0030665	clathrin-coated vesicle membrane	GO_CellularComponent-EBI-UniProt-GOA-ACAP-ARAP_11.06.2021_00h00	0.00154502	0.0309005	4.71016e-07	4.23914e-06	[6, 7, 8, 9]	Group08	5.6	7	[AP3B1, CD9, CLTB, CLTC, HLA-DPA1, HLA-DRA, HLA-DRB3]
GO:0030117	membrane coat	GO_CellularComponent-EBI-UniProt-GOA-ACAP-ARAP_11.06.2021_00h00	5.42077e-05	0.00205989	2.55692e-09	2.55692e-08	[3, 4]	Group09	8.16327	8	[AP3B1, AP3M1, CLTB, CLTC, COPA, COPB2, COPE, COPZ1]
GO:0030133	transport vesicle	GO_CellularComponent-EBI-UniProt-GOA-ACAP-ARAP_11.06.2021_00h00	2.81763e-05	0.0011834	2.55692e-09	2.55692e-08	[3, 4, 5, 7]	Group09	4.12844	18	[CLTB, CLTC, COPA, COPB2, COPE, COPZ1, GNAS, HLA-DPA1, HLA-DRA, HLA-DRB3, LRRK2, SEPTIN6, SIPA1, SNAPIN, STX11, STX12, STX7, SYNGR2]
GO:0005798	Golgi-associated vesicle	GO_CellularComponent-EBI-UniProt-GOA-ACAP-ARAP_11.06.2021_00h00	0.000342069	0.00923586	2.55692e-09	2.55692e-08	[4, 5, 7]	Group09	7.2165	7	[CLTB, CLTC, COPA, COPB2, COPE, COPZ1, LRRK2]
GO:0030135	coated vesicle	GO_CellularComponent-EBI-UniProt-GOA-ACAP-ARAP_11.06.2021_00h00	0.000109185	0.00360312	2.55692e-09	2.55692e-08	[4, 5, 7]	Group09	4.4164	14	[AP3B1, CD9, CLTB, CLTC, COPA, COPB2, COPE, COPZ1, CTSC, HLA-DPA1, HLA-DRA, HLA-DRB3, SERPINA1, TMED4]
GO:0030139	endocytic vesicle	GO_CellularComponent-EBI-UniProt-GOA-ACAP-ARAP_11.06.2021_00h00	4.73675e-07	2.36838e-05	2.55692e-09	2.55692e-08	[4, 5, 7]	Group09	5.27778	19	[ANXA11, ANXA3, ARRB2, CD9, CLTB, CLTC, CTSS, HGS, HLA-DPA1, HLA-DRA, HLA-DRB3, HP, KIF5B, MPEG1, NCF1, SH3KBP1, STX12, STX7, TLR2]
GO:0005802	trans-Golgi network	GO_CellularComponent-EBI-UniProt-GOA-ACAP-ARAP_11.06.2021_00h00	0.000317957	0.00922076	2.55692e-09	2.55692e-08	[4, 5, 6, 7]	Group09	4.44444	12	[ATP11A, CLTB, CLTC, FLNA, GGA3, GNAS, HLA-DPA1, HLA-DRA, HLA-DRB3, LRRK2, MYO18A, TGFBI]
GO:0042613	MHC class II protein complex	GO_CellularComponent-EBI-UniProt-GOA-ACAP-ARAP_11.06.2021_00h00	0.00143305	0.030094	2.55692e-09	2.55692e-08	[5, 6]	Group09	17.6471	3	[HLA-DPA1, HLA-DRA, HLA-DRB3]
GO:0030658	transport vesicle membrane	GO_CellularComponent-EBI-UniProt-GOA-ACAP-ARAP_11.06.2021_00h00	0.00346784	0.0485497	2.55692e-09	2.55692e-08	[4, 5, 6, 7, 8]	Group09	4.01786	9	[CLTB, CLTC, HLA-DPA1, HLA-DRA, HLA-DRB3, LRRK2, SNAPIN, STX12, SYNGR2]
GO:0030134	COPII-coated ER to Golgi transport vesicle	GO_CellularComponent-EBI-UniProt-GOA-ACAP-ARAP_11.06.2021_00h00	0.00223444	0.0402199	2.55692e-09	2.55692e-08	[5, 6, 8]	Group09	6.06061	6	[CTSC, HLA-DPA1, HLA-DRA, HLA-DRB3, SERPINA1, TMED4]
GO:0030120	vesicle coat	GO_CellularComponent-EBI-UniProt-GOA-ACAP-ARAP_11.06.2021_00h00	0.000104725	0.00356066	2.55692e-09	2.55692e-08	[4, 5, 6, 7, 8, 9]	Group09	10.7143	6	[CLTB, CLTC, COPA, COPB2, COPE, COPZ1]
GO:0030662	coated vesicle membrane	GO_CellularComponent-EBI-UniProt-GOA-ACAP-ARAP_11.06.2021_00h00	7.11395e-05	0.00263216	2.55692e-09	2.55692e-08	[5, 6, 7, 8]	Group09	5.64103	11	[AP3B1, CD9, CLTB, CLTC, COPA, COPB2, COPE, COPZ1, HLA-DPA1, HLA-DRA, HLA-DRB3]
GO:0030126	COPI vesicle coat	GO_CellularComponent-EBI-UniProt-GOA-ACAP-ARAP_11.06.2021_00h00	2.90772e-05	0.00119217	2.55692e-09	2.55692e-08	[4, 5, 6, 7, 8, 9, 10]	Group09	28.5714	4	[COPA, COPB2, COPE, COPZ1]
GO:0045334	clathrin-coated endocytic vesicle	GO_CellularComponent-EBI-UniProt-GOA-ACAP-ARAP_11.06.2021_00h00	0.0024716	0.0420172	2.55692e-09	2.55692e-08	[5, 6, 7, 8, 9]	Group09	5.94059	6	[CD9, CLTB, CLTC, HLA-DPA1, HLA-DRA, HLA-DRB3]
GO:0030665	clathrin-coated vesicle membrane	GO_CellularComponent-EBI-UniProt-GOA-ACAP-ARAP_11.06.2021_00h00	0.00154502	0.0309005	2.55692e-09	2.55692e-08	[6, 7, 8, 9]	Group09	5.6	7	[AP3B1, CD9, CLTB, CLTC, HLA-DPA1, HLA-DRA, HLA-DRB3]
GO:0005773	vacuole	GO_CellularComponent-EBI-UniProt-GOA-ACAP-ARAP_11.06.2021_00h00	1.10993e-10	6.10464e-09	1.24716e-18	1.37188e-17	[3, 4, 5]	Group10	4.41347	38	[ADA2, ANXA11, AP3B1, AP3M1, ARHGAP45, ATP11A, AZU1, BLOC1S1, BPI, CCT8, CLTC, CTSC, CTSS, FNBP1, GGA3, GNAQ, GNS, HGS, HLA-DPA1, HLA-DRA, HLA-DRB3, LRRK2, NCF1, PRF1, PRTN3, RAP1B, RETN, SDCBP, SEPTIN9, SH3GLB1, SLC44A2, SNAPIN, STX7, TLR8, TOM1, TRAF3IP3, VCAN, VPS35]
GO:0005774	vacuolar membrane	GO_CellularComponent-EBI-UniProt-GOA-ACAP-ARAP_11.06.2021_00h00	5.32932e-06	0.000250478	1.24716e-18	1.37188e-17	[4, 5, 6]	Group10	4.31034	20	[AP3B1, AP3M1, ATP11A, AZU1, BLOC1S1, CLTC, GNAQ, HLA-DPA1, HLA-DRA, HLA-DRB3, RAP1B, SEPTIN9, SH3GLB1, SLC44A2, SNAPIN, STX7, TLR8, TOM1, TRAF3IP3, VPS35]
GO:0005775	vacuolar lumen	GO_CellularComponent-EBI-UniProt-GOA-ACAP-ARAP_11.06.2021_00h00	1.41216e-05	0.000635471	1.24716e-18	1.37188e-17	[4, 5, 6]	Group10	6.15385	12	[ADA2, ARHGAP45, AZU1, BPI, CCT8, CTSC, CTSS, GNS, PRTN3, RETN, SDCBP, VCAN]
GO:0099503	secretory vesicle	GO_CellularComponent-EBI-UniProt-GOA-ACAP-ARAP_11.06.2021_00h00	1.97111e-15	1.14324e-13	1.24716e-18	1.37188e-17	[4, 5, 7]	Group10	4.68047	52	[ACTR1B, ADA2, ADGRE5, ALDH3B1, ANXA11, ANXA3, ARHGAP45, ATP11A, AZU1, BPI, CCT8, CD14, CD44, CD9, CLTB, CR1, CTSC, CTSS, DEGS1, DOCK2, FGA, FGL2, GHDC, GNS, HP, ITGAL, KRT1, LILRB2, LRRK2, MLEC, MVP, PF4, PLAUR, PLEKHO2, PRTN3, RAP1B, RETN, RHOG, SDCBP, SEPTIN6, SERPINA1, SERPINA4, SLC44A2, SNAPIN, STX11, STX12, STX7, SYNGR2, TLR2, TMSB4X, TOM1, VCL]
GO:0030141	secretory granule	GO_CellularComponent-EBI-UniProt-GOA-ACAP-ARAP_11.06.2021_00h00	2.26636e-14	1.29182e-12	1.24716e-18	1.37188e-17	[3, 5, 6, 8]	Group10	4.88842	46	[ACTR1B, ADA2, ADGRE5, ALDH3B1, ANXA11, ANXA3, ARHGAP45, ATP11A, AZU1, BPI, CCT8, CD14, CD44, CD9, CR1, CTSC, CTSS, DEGS1, DOCK2, FGA, FGL2, GHDC, GNS, HP, ITGAL, KRT1, LILRB2, MLEC, MVP, PF4, PLAUR, PLEKHO2, PRTN3, RAP1B, RETN, RHOG, SDCBP, SERPINA1, SERPINA4, SLC44A2, SNAPIN, STX7, TLR2, TMSB4X, TOM1, VCL]
GO:0030659	cytoplasmic vesicle membrane	GO_CellularComponent-EBI-UniProt-GOA-ACAP-ARAP_11.06.2021_00h00	8.326e-10	4.49604e-08	1.24716e-18	1.37188e-17	[4, 5, 6, 7]	Group10	4.28062	36	[ADGRE5, ALDH3B1, ANXA3, AP3B1, AP3M1, ATP11A, AZU1, CD14, CD44, CD9, CLTB, CLTC, COPA, COPB2, COPE, COPZ1, CR1, DEGS1, HLA-DPA1, HLA-DRA, HLA-DRB3, ITGAL, LILRB2, LRRK2, MLEC, MPEG1, PLAUR, RAP1B, RHOG, SH3KBP1, SLC44A2, SNAPIN, STX12, SYNGR2, TLR2, TOM1]
GO:0005764	lysosome	GO_CellularComponent-EBI-UniProt-GOA-ACAP-ARAP_11.06.2021_00h00	4.63098e-11	2.59335e-09	1.24716e-18	1.37188e-17	[5, 6, 7]	Group10	4.75561	36	[ADA2, ANXA11, AP3B1, AP3M1, ARHGAP45, ATP11A, AZU1, BLOC1S1, BPI, CCT8, CLTC, CTSC, CTSS, FNBP1, GGA3, GNAQ, GNS, HGS, HLA-DPA1, HLA-DRA, HLA-DRB3, LRRK2, NCF1, PRF1, PRTN3, RAP1B, RETN, SDCBP, SLC44A2, SNAPIN, STX7, TLR8, TOM1, TRAF3IP3, VCAN, VPS35]
GO:0030667	secretory granule membrane	GO_CellularComponent-EBI-UniProt-GOA-ACAP-ARAP_11.06.2021_00h00	8.40241e-07	4.11718e-05	1.24716e-18	1.37188e-17	[4, 5, 6, 7, 8, 9]	Group10	5.32544	18	[ADGRE5, ALDH3B1, ATP11A, AZU1, CD14, CD44, CD9, CR1, DEGS1, ITGAL, LILRB2, MLEC, PLAUR, RAP1B, RHOG, SLC44A2, TLR2, TOM1]
GO:0034774	secretory granule lumen	GO_CellularComponent-EBI-UniProt-GOA-ACAP-ARAP_11.06.2021_00h00	2.2074e-08	1.14785e-06	1.24716e-18	1.37188e-17	[4, 5, 6, 7, 8, 9]	Group10	5.81717	21	[ACTR1B, ADA2, ARHGAP45, AZU1, BPI, CCT8, CTSC, DOCK2, FGA, GHDC, GNS, HP, MVP, PF4, PRTN3, RETN, SDCBP, SERPINA1, SERPINA4, TMSB4X, VCL]
GO:0042581	specific granule	GO_CellularComponent-EBI-UniProt-GOA-ACAP-ARAP_11.06.2021_00h00	1.71075e-09	9.06696e-08	1.24716e-18	1.37188e-17	[4, 6, 7, 9]	Group10	9.24856	16	[ALDH3B1, ANXA11, ANXA3, ATP11A, BPI, DEGS1, DOCK2, GHDC, HP, ITGAL, MLEC, PLAUR, RETN, SLC44A2, TOM1, VCL]
GO:0042582	azurophil granule	GO_CellularComponent-EBI-UniProt-GOA-ACAP-ARAP_11.06.2021_00h00	1.06035e-07	5.40778e-06	1.24716e-18	1.37188e-17	[4, 6, 7, 8, 9]	Group10	8.04598	14	[ADA2, ANXA11, ARHGAP45, AZU1, BPI, CCT8, CTSC, GNS, PRTN3, RAP1B, RETN, SDCBP, STX7, TOM1]
GO:0005765	lysosomal membrane	GO_CellularComponent-EBI-UniProt-GOA-ACAP-ARAP_11.06.2021_00h00	1.28504e-05	0.000591116	1.24716e-18	1.37188e-17	[6, 7, 8]	Group10	4.37956	18	[AP3B1, AP3M1, ATP11A, AZU1, BLOC1S1, CLTC, GNAQ, HLA-DPA1, HLA-DRA, HLA-DRB3, RAP1B, SLC44A2, SNAPIN, STX7, TLR8, TOM1, TRAF3IP3, VPS35]
GO:0035578	azurophil granule lumen	GO_CellularComponent-EBI-UniProt-GOA-ACAP-ARAP_11.06.2021_00h00	1.31097e-06	6.29266e-05	1.24716e-18	1.37188e-17	[5, 6, 7, 8, 9, 10]	Group10	9.70874	10	[ADA2, ARHGAP45, AZU1, BPI, CCT8, CTSC, GNS, PRTN3, RETN, SDCBP]
GO:0035579	specific granule membrane	GO_CellularComponent-EBI-UniProt-GOA-ACAP-ARAP_11.06.2021_00h00	5.03617e-05	0.00201447	1.24716e-18	1.37188e-17	[5, 6, 7, 8, 9, 10]	Group10	8.24742	8	[ALDH3B1, ATP11A, DEGS1, ITGAL, MLEC, PLAUR, SLC44A2, TOM1]
GO:0035580	specific granule lumen	GO_CellularComponent-EBI-UniProt-GOA-ACAP-ARAP_11.06.2021_00h00	0.000334167	0.00935667	1.24716e-18	1.37188e-17	[5, 6, 7, 8, 9, 10]	Group10	8.69565	6	[BPI, DOCK2, GHDC, HP, RETN, VCL]

## Sheet: Molecular function
ID	Term	Ontology Source	Term PValue	Term PValue Corrected with Bonferroni step down	Group PValue	Group PValue Corrected with Bonferroni step down	GOLevels	GOGroups	% Associated Genes	Nr. Genes	Associated Genes Found
GO:0008135	translation factor activity, RNA binding	GO_MolecularFunction-EBI-UniProt-GOA-ACAP-ARAP_11.06.2021_00h00	0.001924	0.017316	0.001924	0.00384801	[3, 5]	Group0	6.38298	6	[EIF3B, EIF3CL, EIF3D, EIF3L, EIF5B, GCN1]
GO:0031748	D1 dopamine receptor binding	GO_MolecularFunction-EBI-UniProt-GOA-ACAP-ARAP_11.06.2021_00h00	0.000289963	0.00376952	0.000289963	0.000869888	[6]	Group1	30	3	[ARRB2, GNAS, VPS35]
GO:0140375	immune receptor activity	GO_MolecularFunction-EBI-UniProt-GOA-ACAP-ARAP_11.06.2021_00h00	0.00359837	0.0287869	0.00359837	0.00359837	[3]	Group2	4.92958	7	[CD44, CR1, HLA-DPA1, HLA-DRA, HLA-DRB3, LILRB1, LILRB2]
GO:0032395	MHC class II receptor activity	GO_MolecularFunction-EBI-UniProt-GOA-ACAP-ARAP_11.06.2021_00h00	0.00039464	0.00473568	0.00359837	0.00359837	[4]	Group2	27.2727	3	[HLA-DPA1, HLA-DRA, HLA-DRB3]
GO:0008094	ATPase, acting on DNA	GO_MolecularFunction-EBI-UniProt-GOA-ACAP-ARAP_11.06.2021_00h00	5.68355e-06	8.52532e-05	5.68355e-06	2.27342e-05	[2, 3]	Group3	6.34146	13	[DDX1, DDX17, DDX19A, DDX46, MCM3, MCM5, MCM7, MYO18A, RAD50, RECQL, RFC1, RUVBL2, SMARCA2]
GO:0004386	helicase activity	GO_MolecularFunction-EBI-UniProt-GOA-ACAP-ARAP_11.06.2021_00h00	4.21202e-05	0.000589683	5.68355e-06	2.27342e-05	[3, 4]	Group3	6.11111	11	[DDX1, DDX17, DDX19A, DDX46, MCM3, MCM5, MCM7, RAD50, RECQL, RUVBL2, SMARCA2]
GO:0003678	DNA helicase activity	GO_MolecularFunction-EBI-UniProt-GOA-ACAP-ARAP_11.06.2021_00h00	0.0012924	0.012924	5.68355e-06	2.27342e-05	[4, 5]	Group3	6.89655	6	[MCM3, MCM5, MCM7, RAD50, RECQL, RUVBL2]
GO:0043138	3'-5' DNA helicase activity	GO_MolecularFunction-EBI-UniProt-GOA-ACAP-ARAP_11.06.2021_00h00	0.00127271	0.0139998	5.68355e-06	2.27342e-05	[5, 6]	Group3	18.75	3	[MCM5, MCM7, RECQL]

## Sheet: KEGG
ID	Term	Ontology Source	Term PValue	Term PValue Corrected with Bonferroni step down	Group PValue	Group PValue Corrected with Bonferroni step down	GOLevels	GOGroups	% Associated Genes	Nr. Genes	Associated Genes Found
KEGG:03013	RNA transport	KEGG_11.06.2021	0.00072488	0.0369689	0.00072488	0.00144976	[-1]	Group0	5.91398	11	[DDX19A, EIF3B, EIF3CL, EIF3D, EIF5B, MAGOHB, NCBP1, NCBP2, RANBP2, XPO1, XPOT]
KEGG:03040	Spliceosome	KEGG_11.06.2021	2.30244e-05	0.00124332	2.30244e-05	0.000115122	[-1]	Group1	8	12	[DDX46, MAGOHB, NCBP1, NCBP2, SNRNP70, SNRPA, SRSF1, SRSF2, SRSF4, SRSF5, SRSF9, U2AF2]
KEGG:04145	Phagosome	KEGG_11.06.2021	4.9823e-06	0.000274026	4.9823e-06	2.98938e-05	[-1]	Group2	8.55263	13	[CD14, CTSS, DYNC1I2, EEA1, HGS, HLA-DPA1, HLA-DRA, HLA-DRB3, MRC1, NCF1, STX12, STX7, TLR2]
KEGG:05100	Bacterial invasion of epithelial cells	KEGG_11.06.2021	9.01068e-05	0.00477566	9.01068e-05	0.000360427	[-1]	Group3	10.3896	8	[CLTB, CLTC, ELMO2, ILK, RHOG, SEPTIN6, SEPTIN9, VCL]
KEGG:05140	Leishmaniasis	KEGG_11.06.2021	0.000572564	0.0297733	0.000572564	0.00171769	[-1]	Group4	9.09091	7	[CR1, HLA-DPA1, HLA-DRA, HLA-DRB3, NCF1, RELA, TLR2]
KEGG:05416	Viral myocarditis	KEGG_11.06.2021	0.000860123	0.0430061	0.000860123	0.000860123	[-1]	Group5	10	6	[HLA-DPA1, HLA-DRA, HLA-DRB3, ICAM1, ITGAL, PRF1]

## Sheet: Reactome pathway
ID	Term	Ontology Source	Term PValue	Term PValue Corrected with Bonferroni step down	Group PValue	Group PValue Corrected with Bonferroni step down	GOLevels	GOGroups	% Associated Genes	Nr. Genes	Associated Genes Found
R-HSA:2132295	MHC class II antigen presentation	REACTOME_Pathways_11.06.2021	9.23952e-05	0.011457	9.23952e-05	0.000461976	[-1]	Group0	8.13008	10	[ACTR1B, CLTC, CTSC, CTSS, DCTN2, DYNC1I2, HLA-DPA1, HLA-DRA, HLA-DRB3, KIF5B]
R-HSA:76002	Platelet activation, signaling and aggregation	REACTOME_Pathways_11.06.2021	0.000379916	0.0433104	0.000379916	0.000379916	[-1]	Group1	5.32319	14	[ARRB2, CD9, FGA, FLNA, GNAQ, LYN, PF4, RAP1B, RHOG, SERPINA1, SERPINA4, TMSB4X, VAV1, VCL]
R-HSA:199992	trans-Golgi Network Vesicle Budding	REACTOME_Pathways_11.06.2021	0.000357802	0.0418628	0.000357802	0.000715604	[-1]	Group2	9.72222	7	[AP3B1, BLOC1S1, CLTB, CLTC, GNS, HGS, SNAPIN]
R-HSA:432720	Lysosome Vesicle Biogenesis	REACTOME_Pathways_11.06.2021	0.000427861	0.0479205	0.000357802	0.000715604	[-1]	Group2	14.2857	5	[BLOC1S1, CLTB, CLTC, GNS, HGS]
R-HSA:5260271	Diseases of Immune System	REACTOME_Pathways_11.06.2021	0.000237797	0.0285357	0.000237797	0.000713392	[-1]	Group3	16.129	5	[CD14, FGA, IKBKG, RELA, TLR2]
R-HSA:5602358	Diseases associated with the TLR signaling cascade	REACTOME_Pathways_11.06.2021	0.000237797	0.0285357	0.000237797	0.000713392	[-1]	Group3	16.129	5	[CD14, FGA, IKBKG, RELA, TLR2]
R-HSA:199991	Membrane Trafficking	REACTOME_Pathways_11.06.2021	0.000177736	0.0215061	0.00014872	0.00059488	[-1]	Group4	4.10095	26	[AP3B1, ARRB2, BLOC1S1, CLTB, CLTC, COPA, COPB2, COPE, COPZ1, CTSC, DCTN2, DYNC1I2, FNBP1, GDI1, GGA3, GNS, HGS, ITSN2, KIF5B, PPP6C, SERPINA1, SH3KBP1, SNAPIN, TRAPPC11, YWHAG, YWHAQ]
R-HSA:5653656	Vesicle-mediated transport	REACTOME_Pathways_11.06.2021	0.00014872	0.0181438	0.00014872	0.00059488	[-1]	Group4	4.01189	27	[AP3B1, ARRB2, BLOC1S1, CLTB, CLTC, COPA, COPB2, COPE, COPZ1, CTSC, DCTN2, DYNC1I2, FNBP1, GDI1, GGA3, GNS, HGS, HP, ITSN2, KIF5B, PPP6C, SERPINA1, SH3KBP1, SNAPIN, TRAPPC11, YWHAG, YWHAQ]
R-HSA:168249	Innate Immune System	REACTOME_Pathways_11.06.2021	9.5919e-10	1.29491e-07	9.5919e-10	6.71433e-09	[-1]	Group5	4.62264	49	[ACTR1B, ADA2, ADGRE5, AHCYL1, ALDH3B1, ARHGAP45, ATP11A, AZU1, BPI, CCT8, CD14, CD44, CR1, CTSC, CTSS, DEGS1, DOCK2, EEA1, ELMO2, FGA, FGL2, GHDC, GNS, HMOX1, HP, IKBKG, ITGAL, KRT1, LYN, MAVS, MLEC, MVP, NCF1, PLAUR, PLEKHO2, PRTN3, PSTPIP1, RAP1B, RELA, RETN, RHOG, SDCBP, SERPINA1, SLC44A2, TLR2, TLR8, TOM1, VAV1, VCL]
R-HSA:6798695	Neutrophil degranulation	REACTOME_Pathways_11.06.2021	4.40885e-13	5.99604e-11	9.5919e-10	6.71433e-09	[-1]	Group5	7.5	36	[ACTR1B, ADA2, ADGRE5, ALDH3B1, ARHGAP45, ATP11A, AZU1, BPI, CCT8, CD14, CD44, CR1, CTSC, CTSS, DEGS1, DOCK2, FGL2, GHDC, GNS, HP, ITGAL, KRT1, MLEC, MVP, PLAUR, PLEKHO2, PRTN3, RAP1B, RETN, RHOG, SDCBP, SERPINA1, SLC44A2, TLR2, TOM1, VCL]
R-HSA:112382	Formation of RNA Pol II elongation complex	REACTOME_Pathways_11.06.2021	0.000125787	0.0154718	1.92494e-06	1.15496e-05	[-1]	Group6	11.4754	7	[NCBP1, NCBP2, NELFCD, POLR2A, POLR2B, SSRP1, SUPT16H]
R-HSA:113418	Formation of the Early Elongation Complex	REACTOME_Pathways_11.06.2021	0.000322335	0.0383578	1.92494e-06	1.15496e-05	[-1]	Group6	15.1515	5	[NCBP1, NCBP2, NELFCD, POLR2A, POLR2B]
R-HSA:159236	Transport of Mature mRNA derived from an Intron-Containing Transcript	REACTOME_Pathways_11.06.2021	1.10261e-06	0.00014334	1.92494e-06	1.15496e-05	[-1]	Group6	13.3333	10	[MAGOHB, NCBP1, NCBP2, RANBP2, SRSF1, SRSF2, SRSF4, SRSF5, SRSF9, U2AF2]
R-HSA:167152	Formation of HIV elongation complex in the absence of HIV Tat	REACTOME_Pathways_11.06.2021	2.6012e-05	0.00327751	1.92494e-06	1.15496e-05	[-1]	Group6	14.5833	7	[NCBP1, NCBP2, NELFCD, POLR2A, POLR2B, SSRP1, SUPT16H]
R-HSA:167158	Formation of the HIV-1 Early Elongation Complex	REACTOME_Pathways_11.06.2021	0.000322335	0.0383578	1.92494e-06	1.15496e-05	[-1]	Group6	15.1515	5	[NCBP1, NCBP2, NELFCD, POLR2A, POLR2B]
R-HSA:167169	HIV Transcription Elongation	REACTOME_Pathways_11.06.2021	1.95109e-05	0.00247788	1.92494e-06	1.15496e-05	[-1]	Group6	15.2174	7	[NCBP1, NCBP2, NELFCD, POLR2A, POLR2B, SSRP1, SUPT16H]
R-HSA:167172	Transcription of the HIV genome	REACTOME_Pathways_11.06.2021	0.000389637	0.044029	1.92494e-06	1.15496e-05	[-1]	Group6	9.58904	7	[NCBP1, NCBP2, NELFCD, POLR2A, POLR2B, SSRP1, SUPT16H]
R-HSA:167200	Formation of HIV-1 elongation complex containing HIV-1 Tat	REACTOME_Pathways_11.06.2021	1.95109e-05	0.00247788	1.92494e-06	1.15496e-05	[-1]	Group6	15.2174	7	[NCBP1, NCBP2, NELFCD, POLR2A, POLR2B, SSRP1, SUPT16H]
R-HSA:167238	Pausing and recovery of Tat-mediated HIV elongation	REACTOME_Pathways_11.06.2021	0.000372281	0.0431846	1.92494e-06	1.15496e-05	[-1]	Group6	14.7059	5	[NELFCD, POLR2A, POLR2B, SSRP1, SUPT16H]
R-HSA:167242	Abortive elongation of HIV-1 transcript in the absence of Tat	REACTOME_Pathways_11.06.2021	5.31167e-05	0.00663958	1.92494e-06	1.15496e-05	[-1]	Group6	21.7391	5	[NCBP1, NCBP2, NELFCD, POLR2A, POLR2B]
R-HSA:167243	Tat-mediated HIV elongation arrest and recovery	REACTOME_Pathways_11.06.2021	0.000372281	0.0431846	1.92494e-06	1.15496e-05	[-1]	Group6	14.7059	5	[NELFCD, POLR2A, POLR2B, SSRP1, SUPT16H]
R-HSA:167246	Tat-mediated elongation of the HIV-1 transcript	REACTOME_Pathways_11.06.2021	1.95109e-05	0.00247788	1.92494e-06	1.15496e-05	[-1]	Group6	15.2174	7	[NCBP1, NCBP2, NELFCD, POLR2A, POLR2B, SSRP1, SUPT16H]
R-HSA:72163	mRNA Splicing - Major Pathway	REACTOME_Pathways_11.06.2021	2.68028e-07	3.53797e-05	1.92494e-06	1.15496e-05	[-1]	Group6	8.74317	16	[CSTF2T, DDX46, MAGOHB, NCBP1, NCBP2, NUDT21, POLR2A, POLR2B, SNRNP70, SNRPA, SRSF1, SRSF2, SRSF4, SRSF5, SRSF9, U2AF2]
R-HSA:72165	mRNA Splicing - Minor Pathway	REACTOME_Pathways_11.06.2021	0.000374714	0.0430921	1.92494e-06	1.15496e-05	[-1]	Group6	11.5385	6	[NCBP1, NCBP2, POLR2A, POLR2B, SRSF1, SRSF2]
R-HSA:72172	mRNA Splicing	REACTOME_Pathways_11.06.2021	4.80474e-07	6.2942e-05	1.92494e-06	1.15496e-05	[-1]	Group6	8.37696	16	[CSTF2T, DDX46, MAGOHB, NCBP1, NCBP2, NUDT21, POLR2A, POLR2B, SNRNP70, SNRPA, SRSF1, SRSF2, SRSF4, SRSF5, SRSF9, U2AF2]
R-HSA:72187	mRNA 3'-end processing	REACTOME_Pathways_11.06.2021	7.10518e-09	9.52094e-07	1.92494e-06	1.15496e-05	[-1]	Group6	18.9655	11	[CSTF2T, MAGOHB, NCBP1, NCBP2, NUDT21, SRSF1, SRSF2, SRSF4, SRSF5, SRSF9, U2AF2]
R-HSA:72202	Transport of Mature Transcript to Cytoplasm	REACTOME_Pathways_11.06.2021	3.17812e-06	0.0004068	1.92494e-06	1.15496e-05	[-1]	Group6	11.9048	10	[MAGOHB, NCBP1, NCBP2, RANBP2, SRSF1, SRSF2, SRSF4, SRSF5, SRSF9, U2AF2]
R-HSA:72203	Processing of Capped Intron-Containing Pre-mRNA	REACTOME_Pathways_11.06.2021	2.75326e-06	0.00035517	1.92494e-06	1.15496e-05	[-1]	Group6	6.96721	17	[CSTF2T, DDX46, MAGOHB, NCBP1, NCBP2, NUDT21, POLR2A, POLR2B, RANBP2, SNRNP70, SNRPA, SRSF1, SRSF2, SRSF4, SRSF5, SRSF9, U2AF2]
R-HSA:73856	RNA Polymerase II Transcription Termination	REACTOME_Pathways_11.06.2021	3.46724e-08	4.61142e-06	1.92494e-06	1.15496e-05	[-1]	Group6	16.4179	11	[CSTF2T, MAGOHB, NCBP1, NCBP2, NUDT21, SRSF1, SRSF2, SRSF4, SRSF5, SRSF9, U2AF2]
R-HSA:75955	RNA Polymerase II Transcription Elongation	REACTOME_Pathways_11.06.2021	0.000125787	0.0154718	1.92494e-06	1.15496e-05	[-1]	Group6	11.4754	7	[NCBP1, NCBP2, NELFCD, POLR2A, POLR2B, SSRP1, SUPT16H]
R-HSA:77595	Processing of Intronless Pre-mRNAs	REACTOME_Pathways_11.06.2021	0.000355555	0.0419555	1.92494e-06	1.15496e-05	[-1]	Group6	21.0526	4	[CSTF2T, NCBP1, NCBP2, NUDT21]
R-HSA:8851708	Signaling by FGFR2 IIIa TM	REACTOME_Pathways_11.06.2021	0.000355555	0.0419555	1.92494e-06	1.15496e-05	[-1]	Group6	21.0526	4	[NCBP1, NCBP2, POLR2A, POLR2B]

## Sheet: Reactome reaction
ID	Term	Ontology Source	Term PValue	Term PValue Corrected with Bonferroni step down	Group PValue	Group PValue Corrected with Bonferroni step down	GOLevels	GOGroups	% Associated Genes	Nr. Genes	Associated Genes Found
R-HSA:6798743	Exocytosis of secretory granule membrane proteins	REACTOME_Reactions_11.06.2021	0.0004601	0.0432494	0.0004601	0.000920201	[-1]	Group0	9.33333	7	[ADGRE5, ALDH3B1, CD14, CD44, CR1, RHOG, TLR2]
R-HSA:6798751	Exocytosis of azurophil granule lumen proteins	REACTOME_Reactions_11.06.2021	5.40158e-06	0.000604977	5.40158e-06	4.32126e-05	[-1]	Group1	11.236	10	[ADA2, ARHGAP45, AZU1, BPI, CCT8, CTSC, GNS, PRTN3, RETN, SDCBP]
R-HSA:6799350	Exocytosis of specific granule membrane proteins	REACTOME_Reactions_11.06.2021	0.00025419	0.0259273	0.00025419	0.00101676	[-1]	Group2	8.88889	8	[ALDH3B1, ATP11A, DEGS1, ITGAL, MLEC, PLAUR, SLC44A2, TOM1]
R-HSA:6800434	Exocytosis of ficolin-rich granule lumen proteins	REACTOME_Reactions_11.06.2021	0.000105798	0.0114262	0.000105798	0.000634788	[-1]	Group3	8	10	[ACTR1B, CCT8, CTSS, FGL2, GNS, KRT1, MVP, PLEKHO2, SERPINA1, VCL]
R-HSA:8863895	IKKB phosphorylates SNAP23	REACTOME_Reactions_11.06.2021	0.000533322	0.0485323	0.000533322	0.000533322	[-1]	Group4	19.0476	4	[CD14, FGA, IKBKG, TLR2]
R-HSA:6807872	Active ARF recruits coatomer	REACTOME_Reactions_11.06.2021	0.000224757	0.02315	0.000224757	0.00112378	[-1]	Group5	23.5294	4	[COPA, COPB2, COPE, COPZ1]
R-HSA:6811412	Active ARF recruits coatomer to the Golgi	REACTOME_Reactions_11.06.2021	0.000174389	0.0181365	0.000224757	0.00112378	[-1]	Group5	25	4	[COPA, COPB2, COPE, COPZ1]
R-HSA:169468	MCM2-7 mediated fork unwinding	REACTOME_Reactions_11.06.2021	0.000120061	0.0127265	0.000327061	0.000981184	[-1]	Group6	50	3	[MCM3, MCM5, MCM7]
R-HSA:68954	Mcm2-7 is phosphorylated by DDK	REACTOME_Reactions_11.06.2021	0.000327061	0.0323791	0.000327061	0.000981184	[-1]	Group6	37.5	3	[MCM3, MCM5, MCM7]
R-HSA:69019	Mcm4,6,7 trimer forms and associates with the replication fork	REACTOME_Reactions_11.06.2021	0.000120061	0.0127265	0.000327061	0.000981184	[-1]	Group6	50	3	[MCM3, MCM5, MCM7]
R-HSA:2130349	Generation of CLIP from lip10	REACTOME_Reactions_11.06.2021	6.60915e-05	0.00727006	2.17951e-05	0.000152565	[-1]	Group7	20.8333	5	[CTSC, CTSS, HLA-DPA1, HLA-DRA, HLA-DRB3]
R-HSA:2130486	Uncoating of clathrin-coated vesicles and fusion with endosomes	REACTOME_Reactions_11.06.2021	0.000438043	0.041614	2.17951e-05	0.000152565	[-1]	Group7	20	4	[CLTC, HLA-DPA1, HLA-DRA, HLA-DRB3]
R-HSA:2130504	Cleavage of lip22 to lip10	REACTOME_Reactions_11.06.2021	6.60915e-05	0.00727006	2.17951e-05	0.000152565	[-1]	Group7	20.8333	5	[CTSC, CTSS, HLA-DPA1, HLA-DRA, HLA-DRB3]
R-HSA:2130640	Recruitment of clathrin coated vesicle by Ii	REACTOME_Reactions_11.06.2021	0.000355555	0.0348444	2.17951e-05	0.000152565	[-1]	Group7	21.0526	4	[CLTC, HLA-DPA1, HLA-DRA, HLA-DRB3]
R-HSA:2213236	TGN-lysosome vesicle uncoating and release of nonameric complex to lysosome	REACTOME_Reactions_11.06.2021	0.000533322	0.0485323	2.17951e-05	0.000152565	[-1]	Group7	19.0476	4	[CLTC, HLA-DPA1, HLA-DRA, HLA-DRB3]
R-HSA:2213248	Transport of antigen loaded MHC II molecules to surface	REACTOME_Reactions_11.06.2021	0.000498954	0.0459038	2.17951e-05	0.000152565	[-1]	Group7	9.21053	7	[ACTR1B, DCTN2, DYNC1I2, HLA-DPA1, HLA-DRA, HLA-DRB3, KIF5B]
R-HSA:112381	Hyperphosphorylation (Ser2) of RNA Pol II CTD by P-TEFb complex	REACTOME_Reactions_11.06.2021	0.000322335	0.0322335	1.21513e-07	1.09362e-06	[-1]	Group8	15.1515	5	[NCBP1, NCBP2, NELFCD, POLR2A, POLR2B]
R-HSA:113402	Formation of DSIF:NELF:early elongation complex	REACTOME_Reactions_11.06.2021	5.31167e-05	0.00589595	1.21513e-07	1.09362e-06	[-1]	Group8	21.7391	5	[NCBP1, NCBP2, NELFCD, POLR2A, POLR2B]
R-HSA:113407	DSIF complex binds to RNA Pol II (hypophosphorylated)	REACTOME_Reactions_11.06.2021	0.000355555	0.0348444	1.21513e-07	1.09362e-06	[-1]	Group8	21.0526	4	[NCBP1, NCBP2, POLR2A, POLR2B]
R-HSA:113409	Abortive termination of early transcription elongation by DSIF:NELF	REACTOME_Reactions_11.06.2021	5.31167e-05	0.00589595	1.21513e-07	1.09362e-06	[-1]	Group8	21.7391	5	[NCBP1, NCBP2, NELFCD, POLR2A, POLR2B]
R-HSA:156661	Formation of Exon Junction Complex	REACTOME_Reactions_11.06.2021	1.12056e-06	0.000131105	1.21513e-07	1.09362e-06	[-1]	Group8	8.97436	14	[CSTF2T, DDX46, MAGOHB, NCBP1, NCBP2, NUDT21, POLR2A, POLR2B, SRSF1, SRSF2, SRSF4, SRSF5, SRSF9, U2AF2]
R-HSA:159101	NXF1:NXT1 (TAP:p15) binds capped mRNA:CBC:EJC:TREX (minus DDX39B)	REACTOME_Reactions_11.06.2021	1.06518e-07	1.29953e-05	1.21513e-07	1.09362e-06	[-1]	Group8	20	9	[MAGOHB, NCBP1, NCBP2, SRSF1, SRSF2, SRSF4, SRSF5, SRSF9, U2AF2]
R-HSA:167076	2-4 nt.backtracking of Pol II complex on the HIV-1 template leading to elongation pausing	REACTOME_Reactions_11.06.2021	0.000372281	0.0361113	1.21513e-07	1.09362e-06	[-1]	Group8	14.7059	5	[NELFCD, POLR2A, POLR2B, SSRP1, SUPT16H]
R-HSA:167083	DSIF complex binds to RNA Pol II (hypophosphorylated)	REACTOME_Reactions_11.06.2021	0.000355555	0.0348444	1.21513e-07	1.09362e-06	[-1]	Group8	21.0526	4	[NCBP1, NCBP2, POLR2A, POLR2B]
R-HSA:167084	Hyperphosphorylation (Ser2) of RNA Pol II CTD by P-TEFb complex	REACTOME_Reactions_11.06.2021	0.000119988	0.0128387	1.21513e-07	1.09362e-06	[-1]	Group8	18.5185	5	[NCBP1, NCBP2, NELFCD, POLR2A, POLR2B]
R-HSA:167085	Formation of DSIF:NELF:HIV-1 early elongation complex	REACTOME_Reactions_11.06.2021	5.31167e-05	0.00589595	1.21513e-07	1.09362e-06	[-1]	Group8	21.7391	5	[NCBP1, NCBP2, NELFCD, POLR2A, POLR2B]
R-HSA:167087	Limited elongation of the HIV-1 transcript	REACTOME_Reactions_11.06.2021	5.31167e-05	0.00589595	1.21513e-07	1.09362e-06	[-1]	Group8	21.7391	5	[NCBP1, NCBP2, NELFCD, POLR2A, POLR2B]
R-HSA:167089	Recognition and binding of the HIV-1 mRNA cap by the cap-binding complex	REACTOME_Reactions_11.06.2021	0.000174389	0.0181365	1.21513e-07	1.09362e-06	[-1]	Group8	25	4	[NCBP1, NCBP2, POLR2A, POLR2B]
R-HSA:167090	7-14 nt. Backtracking of Pol II complex on the HIV-1 template leading to elongation arrest	REACTOME_Reactions_11.06.2021	0.000372281	0.0361113	1.21513e-07	1.09362e-06	[-1]	Group8	14.7059	5	[NELFCD, POLR2A, POLR2B, SSRP1, SUPT16H]
R-HSA:167147	Separation of abortive HIV-1 transcript from template	REACTOME_Reactions_11.06.2021	5.31167e-05	0.00589595	1.21513e-07	1.09362e-06	[-1]	Group8	21.7391	5	[NCBP1, NCBP2, NELFCD, POLR2A, POLR2B]
R-HSA:167148	TFIIS-mediated recovery of elongation from arrest	REACTOME_Reactions_11.06.2021	0.000372281	0.0361113	1.21513e-07	1.09362e-06	[-1]	Group8	14.7059	5	[NELFCD, POLR2A, POLR2B, SSRP1, SUPT16H]
R-HSA:167150	Resumption of elongation of HIV-1 transcript after recovery from pausing	REACTOME_Reactions_11.06.2021	0.000372281	0.0361113	1.21513e-07	1.09362e-06	[-1]	Group8	14.7059	5	[NELFCD, POLR2A, POLR2B, SSRP1, SUPT16H]
R-HSA:167191	Hyperphosphorylation (Ser2) of RNA Pol II CTD by the P-TEFb(Cyclin T1:Cdk9) complex	REACTOME_Reactions_11.06.2021	8.13794e-05	0.00887036	1.21513e-07	1.09362e-06	[-1]	Group8	20	5	[NCBP1, NCBP2, NELFCD, POLR2A, POLR2B]
R-HSA:167192	Pol II elongation complex moves on the HIV-1 template as transcript elongates	REACTOME_Reactions_11.06.2021	0.000372281	0.0361113	1.21513e-07	1.09362e-06	[-1]	Group8	14.7059	5	[NELFCD, POLR2A, POLR2B, SSRP1, SUPT16H]
R-HSA:167197	Separation of elongating HIV-1 transcript from template	REACTOME_Reactions_11.06.2021	0.000372281	0.0361113	1.21513e-07	1.09362e-06	[-1]	Group8	14.7059	5	[NELFCD, POLR2A, POLR2B, SSRP1, SUPT16H]
R-HSA:167282	2-4 nt.backtracking of Pol II complex on the HIV-1 template leading to elongation pausing	REACTOME_Reactions_11.06.2021	0.000489477	0.0455214	1.21513e-07	1.09362e-06	[-1]	Group8	13.8889	5	[NELFCD, POLR2A, POLR2B, SSRP1, SUPT16H]
R-HSA:167284	7-14 nt. Backtracking of Pol II complex on the HIV-1 template leading to elongation arrest	REACTOME_Reactions_11.06.2021	0.000489477	0.0455214	1.21513e-07	1.09362e-06	[-1]	Group8	13.8889	5	[NELFCD, POLR2A, POLR2B, SSRP1, SUPT16H]
R-HSA:167288	TFIIS-mediated recovery of HIV-1 elongation from arrest	REACTOME_Reactions_11.06.2021	0.000489477	0.0455214	1.21513e-07	1.09362e-06	[-1]	Group8	13.8889	5	[NELFCD, POLR2A, POLR2B, SSRP1, SUPT16H]
R-HSA:167292	Resumption of elongation of HIV-1 transcript after recovery from pausing	REACTOME_Reactions_11.06.2021	0.000489477	0.0455214	1.21513e-07	1.09362e-06	[-1]	Group8	13.8889	5	[NELFCD, POLR2A, POLR2B, SSRP1, SUPT16H]
R-HSA:167459	Abortive termination of HIV-1 elongation after arrest (Tat-containing elongation complex)	REACTOME_Reactions_11.06.2021	0.000372281	0.0361113	1.21513e-07	1.09362e-06	[-1]	Group8	14.7059	5	[NELFCD, POLR2A, POLR2B, SSRP1, SUPT16H]
R-HSA:167478	Abortive termination of HIV-1 early transcription elongation by DSIF:NELF	REACTOME_Reactions_11.06.2021	5.31167e-05	0.00589595	1.21513e-07	1.09362e-06	[-1]	Group8	21.7391	5	[NCBP1, NCBP2, NELFCD, POLR2A, POLR2B]
R-HSA:167481	Abortive termination of HIV-1 elongation after arrest	REACTOME_Reactions_11.06.2021	0.000489477	0.0455214	1.21513e-07	1.09362e-06	[-1]	Group8	13.8889	5	[NELFCD, POLR2A, POLR2B, SSRP1, SUPT16H]
R-HSA:6803523	PTB and hnRNPA1 bind FGFR2 pre-mRNA to repress IIIb splicing and promote formation of FGFR2c mRNA	REACTOME_Reactions_11.06.2021	0.000284806	0.0287654	1.21513e-07	1.09362e-06	[-1]	Group8	22.2222	4	[NCBP1, NCBP2, POLR2A, POLR2B]
R-HSA:72095	Internal Methylation of mRNA	REACTOME_Reactions_11.06.2021	0.000355555	0.0348444	1.21513e-07	1.09362e-06	[-1]	Group8	21.0526	4	[NCBP1, NCBP2, POLR2A, POLR2B]
R-HSA:72107	Formation of the Spliceosomal E complex	REACTOME_Reactions_11.06.2021	7.52164e-08	9.25161e-06	1.21513e-07	1.09362e-06	[-1]	Group8	15.2778	11	[NCBP1, NCBP2, POLR2A, POLR2B, SNRNP70, SNRPA, SRSF1, SRSF2, SRSF5, SRSF9, U2AF2]
R-HSA:72124	Formation of the Spliceosomal A Complex	REACTOME_Reactions_11.06.2021	1.248e-07	1.51008e-05	1.21513e-07	1.09362e-06	[-1]	Group8	11.7117	13	[DDX46, NCBP1, NCBP2, POLR2A, POLR2B, SNRNP70, SNRPA, SRSF1, SRSF2, SRSF4, SRSF5, SRSF9, U2AF2]
R-HSA:72127	Formation of the Spliceosomal B Complex	REACTOME_Reactions_11.06.2021	3.22631e-06	0.000371026	1.21513e-07	1.09362e-06	[-1]	Group8	8.84354	13	[DDX46, NCBP1, NCBP2, POLR2A, POLR2B, SNRNP70, SNRPA, SRSF1, SRSF2, SRSF4, SRSF5, SRSF9, U2AF2]
R-HSA:72130	Formation of an intermediate Spliceosomal C (Bact) complex	REACTOME_Reactions_11.06.2021	4.89604e-07	5.82629e-05	1.21513e-07	1.09362e-06	[-1]	Group8	8.92857	15	[CSTF2T, DDX46, NCBP1, NCBP2, NUDT21, POLR2A, POLR2B, SNRNP70, SNRPA, SRSF1, SRSF2, SRSF4, SRSF5, SRSF9, U2AF2]
R-HSA:72139	Formation of the active Spliceosomal C (B*) complex	REACTOME_Reactions_11.06.2021	4.04146e-06	0.000460726	1.21513e-07	1.09362e-06	[-1]	Group8	8.66667	13	[CSTF2T, DDX46, NCBP1, NCBP2, NUDT21, POLR2A, POLR2B, SRSF1, SRSF2, SRSF4, SRSF5, SRSF9, U2AF2]
R-HSA:72143	Lariat Formation and 5'-Splice Site Cleavage	REACTOME_Reactions_11.06.2021	5.03403e-06	0.000568845	1.21513e-07	1.09362e-06	[-1]	Group8	8.49673	13	[CSTF2T, DDX46, NCBP1, NCBP2, NUDT21, POLR2A, POLR2B, SRSF1, SRSF2, SRSF4, SRSF5, SRSF9, U2AF2]
R-HSA:72160	Cleavage at the 3'-Splice Site and Exon Ligation	REACTOME_Reactions_11.06.2021	1.63813e-06	0.000190023	1.21513e-07	1.09362e-06	[-1]	Group8	8.69565	14	[CSTF2T, DDX46, MAGOHB, NCBP1, NCBP2, NUDT21, POLR2A, POLR2B, SRSF1, SRSF2, SRSF4, SRSF5, SRSF9, U2AF2]
R-HSA:72180	Cleavage of mRNA at the 3'-end	REACTOME_Reactions_11.06.2021	7.10518e-09	8.81042e-07	1.21513e-07	1.09362e-06	[-1]	Group8	18.9655	11	[CSTF2T, MAGOHB, NCBP1, NCBP2, NUDT21, SRSF1, SRSF2, SRSF4, SRSF5, SRSF9, U2AF2]
R-HSA:72185	mRNA polyadenylation	REACTOME_Reactions_11.06.2021	2.77996e-07	3.33595e-05	1.21513e-07	1.09362e-06	[-1]	Group8	18	9	[MAGOHB, NCBP1, NCBP2, SRSF1, SRSF2, SRSF4, SRSF5, SRSF9, U2AF2]
R-HSA:75079	Formation of AT-AC C complex	REACTOME_Reactions_11.06.2021	0.000374714	0.0359725	1.21513e-07	1.09362e-06	[-1]	Group8	11.5385	6	[NCBP1, NCBP2, POLR2A, POLR2B, SRSF1, SRSF2]
R-HSA:75080	Formation of AT-AC A complex	REACTOME_Reactions_11.06.2021	0.000128838	0.013528	1.21513e-07	1.09362e-06	[-1]	Group8	13.9535	6	[NCBP1, NCBP2, POLR2A, POLR2B, SRSF1, SRSF2]
R-HSA:75081	Formation of AT-AC B Complex	REACTOME_Reactions_11.06.2021	0.000374714	0.0359725	1.21513e-07	1.09362e-06	[-1]	Group8	11.5385	6	[NCBP1, NCBP2, POLR2A, POLR2B, SRSF1, SRSF2]
R-HSA:75082	ATAC spliceosome mediated Lariat formation,5' splice site cleavage	REACTOME_Reactions_11.06.2021	0.000374714	0.0359725	1.21513e-07	1.09362e-06	[-1]	Group8	11.5385	6	[NCBP1, NCBP2, POLR2A, POLR2B, SRSF1, SRSF2]
R-HSA:75083	ATAC spliceosome mediated 3' splice site cleavage, exon ligation	REACTOME_Reactions_11.06.2021	0.000374714	0.0359725	1.21513e-07	1.09362e-06	[-1]	Group8	11.5385	6	[NCBP1, NCBP2, POLR2A, POLR2B, SRSF1, SRSF2]
R-HSA:75096	Docking of the TAP:EJC Complex with the NPC	REACTOME_Reactions_11.06.2021	7.48491e-07	8.83219e-05	1.21513e-07	1.09362e-06	[-1]	Group8	13.8889	10	[MAGOHB, NCBP1, NCBP2, RANBP2, SRSF1, SRSF2, SRSF4, SRSF5, SRSF9, U2AF2]
R-HSA:77095	Recognition and binding of the mRNA cap by the cap-binding complex	REACTOME_Reactions_11.06.2021	0.000174389	0.0181365	1.21513e-07	1.09362e-06	[-1]	Group8	25	4	[NCBP1, NCBP2, POLR2A, POLR2B]
R-HSA:77591	Binding of Cleavage factors and Poly(A)Polymerase to the CstF:CPSF:Pre-mRNA Complex	REACTOME_Reactions_11.06.2021	0.000355555	0.0348444	1.21513e-07	1.09362e-06	[-1]	Group8	21.0526	4	[CSTF2T, NCBP1, NCBP2, NUDT21]
R-HSA:77592	Cleavage of Intronless Pre-mRNA at 3'-end	REACTOME_Reactions_11.06.2021	0.000355555	0.0348444	1.21513e-07	1.09362e-06	[-1]	Group8	21.0526	4	[CSTF2T, NCBP1, NCBP2, NUDT21]
R-HSA:77593	Cleavage and polyadenylation of Intronless Pre-mRNA	REACTOME_Reactions_11.06.2021	0.000355555	0.0348444	1.21513e-07	1.09362e-06	[-1]	Group8	21.0526	4	[CSTF2T, NCBP1, NCBP2, NUDT21]
R-HSA:8849157	TREX complex binds spliced, capped mRNA:CBC:EJC cotranscriptionally	REACTOME_Reactions_11.06.2021	7.10518e-09	8.81042e-07	1.21513e-07	1.09362e-06	[-1]	Group8	18.9655	11	[CSTF2T, MAGOHB, NCBP1, NCBP2, NUDT21, SRSF1, SRSF2, SRSF4, SRSF5, SRSF9, U2AF2]
R-HSA:8851710	Aberrant alternative splicing yields a secreted FGFR2 IIIa TM disease variant	REACTOME_Reactions_11.06.2021	0.000224757	0.02315	1.21513e-07	1.09362e-06	[-1]	Group8	23.5294	4	[NCBP1, NCBP2, POLR2A, POLR2B]
