# Supplementary material for: Monocyte biomarkers define sargramostim treatment outcomes for Parkinson's disease
Source: Clin Transl Med. 2022 Jul 8;12(7):e958. doi: 10.1002/ctm2.958 (PMC9270000; doi:10.1002/ctm2.958)
Supplement: Supplementary file 6 — Supporting Information [file CTM2-12-e958-s007.xls]

## Sheet: 2 months vs baseline_IPA
© 2000-2021 QIAGEN. All rights reserved.
Ingenuity Canonical Pathways	-log(p-value)	p-value	Ratio	z-score	Molecules
Neuroinflammation Signaling Pathway	3.84	0.000143	0.0399	-1.414	HLA-DPA1,HLA-DRA,HLA-DRB3,HMOX1,ICAM1,IKBKG,NCF1,RELA,SOD2,TLR2,TLR8
Phagosome Formation	3.53		0.0569	N/A	CR1,FNBP1,ITGAL,MARCKS,MRC1,TLR2,TLR8
Altered T Cell and B Cell Signaling in Rheumatoid Arthritis	3.32		0.0625	N/A	HLA-DPA1,HLA-DRA,HLA-DRB3,RELA,TLR2,TLR8
Phagosome Maturation	3.25		0.0511	N/A	CTSC,CTSS,DYNC1I2,EEA1,HLA-DRA,HLA-DRB3,NCF1
Ethanol Degradation IV	3.1		0.167	N/A	ACSL1,ALDH1A1,ALDH3B1
IL-8 Signaling	3.06	0.00088	0.0417	-1.633	FNBP1,GNAQ,GNAS,HMOX1,ICAM1,IKBKG,NCF1,RELA
Toll-like Receptor Signaling	2.99		0.0676	N/A	CD14,IKBKG,RELA,TLR2,TLR8
TCA Cycle II (Eukaryotic)	2.9		0.143	N/A	ACO1,IDH3G,SUCLA2
Type I Diabetes Mellitus Signaling	2.88		0.0517	N/A	HLA-DPA1,HLA-DRA,HLA-DRB3,IKBKG,PRF1,RELA
Tumoricidal Function of Hepatic Natural Killer Cells	2.73		0.125	N/A	ICAM1,ITGAL,PRF1
Ethanol Degradation II	2.73		0.125	N/A	ACSL1,ALDH1A1,ALDH3B1
Crosstalk between Dendritic Cells and Natural Killer Cells	2.72		0.0588	0.447	HLA-DRA,HLA-DRB3,ITGAL,PRF1,RELA
Oxidative Ethanol Degradation III	2.67		0.12	N/A	ACSL1,ALDH1A1,ALDH3B1
Autoimmune Thyroid Disease Signaling	2.6		0.0727	N/A	HLA-DPA1,HLA-DRA,HLA-DRB3,PRF1
Graft-versus-Host Disease Signaling	2.6		0.0727	N/A	HLA-DPA1,HLA-DRA,HLA-DRB3,PRF1
Allograft Rejection Signaling	2.57		0.0714	N/A	HLA-DPA1,HLA-DRA,HLA-DRB3,PRF1
Dendritic Cell Maturation	2.57		0.0389	0.378	HLA-DPA1,HLA-DRA,HLA-DRB3,ICAM1,IKBKG,RELA,TLR2
OX40 Signaling Pathway	2.49		0.0678	N/A	HLA-DPA1,HLA-DRA,HLA-DRB3,RELA
Cdc42 Signaling	2.47		0.0429	N/A	ARHGEF6,FGD3,HLA-DPA1,HLA-DRA,HLA-DRB3,ITGAL
T Cell Receptor Signaling	2.46		0.0372	0	HLA-DPA1,HLA-DRA,HLA-DRB3,ICAM1,IKBKG,ITGAL,RELA
Role of NFAT in Regulation of the Immune Response	2.45		0.037	-0.447	GNAQ,GNAS,HLA-DPA1,HLA-DRA,HLA-DRB3,IKBKG,RELA
Glucocorticoid Receptor Signaling	2.33		0.0247	N/A	FKBP5,HLA-DPA1,HLA-DRA,HLA-DRB3,ICAM1,IKBKG,KRT1,KRT2,POLR2A,RELA,SMARCE1,TLR2
Phospholipase C Signaling	2.33		0.0319	-1.342	ARHGEF6,FNBP1,GNAQ,GNAS,HMOX1,ITGAL,MARCKS,RELA
Gαq Signaling	2.3		0.0395	-1.633	FNBP1,GNAQ,GNAS,HMOX1,IKBKG,RELA
MSP-RON Signaling In Macrophages Pathway	2.29		0.0467	-0.447	HLA-DPA1,HLA-DRA,HLA-DRB3,IKBKG,RELA
TREM1 Signaling	2.29		0.0597	-1	ICAM1,RELA,TLR2,TLR8
B Cell Development	2.29		0.0882	N/A	HLA-DPA1,HLA-DRA,HLA-DRB3
IL-10 Signaling	2.22		0.0571	N/A	CD14,HMOX1,IKBKG,RELA
Role of RIG1-like Receptors in Antiviral Innate Immunity	2.18		0.0811	N/A	IKBKG,MAVS,RELA
Antigen Presentation Pathway	2.18		0.0811	N/A	HLA-DPA1,HLA-DRA,HLA-DRB3
Histamine Degradation	2.18		0.167	N/A	ALDH1A1,ALDH3B1
iCOS-iCOSL Signaling in T Helper Cells	2.15		0.0431	N/A	HLA-DPA1,HLA-DRA,HLA-DRB3,IKBKG,RELA
Choline Biosynthesis III	2.11		0.154	N/A	HMOX1,PCYT1A
Fatty Acid α-oxidation	2.05		0.143	N/A	ALDH1A1,ALDH3B1
RhoGDI Signaling	2.03		0.0347	1	ARHGEF6,CD44,FNBP1,GNAQ,GNAS,ITGAL
Signaling by Rho Family GTPases	2		0.0304	-2	ARHGEF6,FNBP1,GNAQ,GNAS,ITGAL,NCF1,RELA
CD28 Signaling in T Helper Cells	1.98		0.0394	N/A	HLA-DPA1,HLA-DRA,HLA-DRB3,IKBKG,RELA
Putrescine Degradation III	1.94		0.125	N/A	ALDH1A1,ALDH3B1
iNOS Signaling	1.92		0.0652	N/A	CD14,IKBKG,RELA
IL-1 Signaling	1.85		0.0444	N/A	GNAQ,GNAS,IKBKG,RELA
Tryptophan Degradation X (Mammalian, via Tryptamine)	1.84		0.111	N/A	ALDH1A1,ALDH3B1
Communication between Innate and Adaptive Immune Cells	1.8		0.043	N/A	HLA-DRA,HLA-DRB3,TLR2,TLR8
Hepatic Fibrosis Signaling Pathway	1.78		0.0239	-0.707	BRD4,FNBP1,ICAM1,IKBKG,ITGAL,NCF1,PDCD4,RELA,SOD2
Sumoylation Pathway	1.75		0.0417	N/A	CTBP1,FNBP1,RCOR1,RFC1
HOTAIR Regulatory Pathway	1.73		0.034	-0.447	BRD4,CD44,ICAM1,RCOR1,RELA
Actin Cytoskeleton Signaling	1.72		0.0296	N/A	ARHGEF6,CD14,FGD3,ITGAL,MYO18A,TMSB10/TMSB4X
Androgen Signaling	1.71		0.0336	N/A	DNAJB1,GNAQ,GNAS,POLR2A,RELA
Dopamine Degradation	1.71		0.0952	N/A	ALDH1A1,ALDH3B1
PD-1, PD-L1 cancer immunotherapy pathway	1.69		0.04	N/A	HLA-DPA1,HLA-DRA,HLA-DRB3,PDCD4
Activation of IRF by Cytosolic Pattern Recognition Receptors	1.69		0.0536	N/A	IKBKG,MAVS,RELA
Systemic Lupus Erythematosus In T Cell Signaling Pathway	1.65		0.0286	0.816	CD44,FNBP1,HLA-DPA1,HLA-DRA,HLA-DRB3,ITGAL
PKCθ Signaling in T Lymphocytes	1.64		0.0323	N/A	HLA-DPA1,HLA-DRA,HLA-DRB3,IKBKG,RELA
ILK Signaling	1.55	2.8E0-2	0.0305	-2	ARHGEF6,FNBP1,MYO18A,RELA,TMSB10/TMSB4X
Hepatic Fibrosis / Hepatic Stellate Cell Activation	1.54		0.0303	N/A	CD14,CERT1,ICAM1,MYO18A,RELA
Coenzyme A Biosynthesis	1.51		0.333	N/A	PPCS
1,25-dihydroxyvitamin D3 Biosynthesis	1.51		0.333	N/A	POR
CD40 Signaling	1.51		0.0455	N/A	ICAM1,IKBKG,RELA
Glioma Invasiveness Signaling	1.51		0.0455	N/A	CD44,FNBP1,PLAUR
Noradrenaline and Adrenaline Degradation	1.5		0.0741	N/A	ALDH1A1,ALDH3B1
Ephrin B Signaling	1.49		0.0448	N/A	GNAQ,GNAS,ITSN2
Th1 Pathway	1.49		0.0345	N/A	HLA-DPA1,HLA-DRA,HLA-DRB3,ICAM1
Production of Nitric Oxide and Reactive Oxygen Species in Macrophages	1.47	0.0335	0.0291	-2.236	FNBP1,IKBKG,NCF1,RELA,TLR2
Calcium-induced T Lymphocyte Apoptosis	1.46		0.0435	N/A	HLA-DPA1,HLA-DRA,HLA-DRB3
Tec Kinase Signaling	1.43		0.0282	N/A	FNBP1,GNAQ,GNAS,ITGAL,RELA
Leukocyte Extravasation Signaling	1.42		0.0281	0.447	CD44,ICAM1,ITGAL,NCF1,SIPA1
Xenobiotic Metabolism AHR Signaling Pathway	1.41		0.0417	N/A	ALDH1A1,ALDH3B1,RELA
TNFR2 Signaling	1.39		0.0645	N/A	IKBKG,RELA
Heme Degradation	1.39		0.25	N/A	HMOX1
NAD Biosynthesis III	1.39		0.25	N/A	NAMPT
Acetate Conversion to Acetyl-CoA	1.39		0.25	N/A	ACSL1
fMLP Signaling in Neutrophils	1.39		0.032	N/A	GNAQ,GNAS,NCF1,RELA
Thrombin Signaling	1.38		0.0273	-1.342	ARHGEF6,FNBP1,GNAQ,GNAS,RELA
Colorectal Cancer Metastasis Signaling	1.37		0.0245	-2.236	FNBP1,GNAQ,GNAS,RELA,TLR2,TLR8
MIF-mediated Glucocorticoid Regulation	1.34		0.0606	N/A	CD14,RELA
Rac Signaling	1.33		0.0308	N/A	CD44,ITGAL,NCF1,RELA
Th2 Pathway	1.32		0.0305	N/A	HLA-DPA1,HLA-DRA,HLA-DRB3,ICAM1
4-1BB Signaling in T Lymphocytes	1.32		0.0588	N/A	IKBKG,RELA
Aryl Hydrocarbon Receptor Signaling	1.31		0.0303	N/A	ALDH1A1,ALDH3B1,MCM7,RELA
Apelin Endothelial Signaling Pathway	1.3		0.0301	N/A	GNAQ,GNAS,ICAM1,RELA
TWEAK Signaling	1.29		0.0571	N/A	IKBKG,RELA
Galactose Degradation I (Leloir Pathway)	1.29		0.2	N/A	GALK1
T Helper Cell Differentiation	1.27		0.0366	N/A	HLA-DPA1,HLA-DRA,HLA-DRB3
PEDF Signaling	1.27		0.0366	N/A	IKBKG,RELA,SOD2
G Protein Signaling Mediated by Tubby	1.25		0.0541	N/A	GNAQ,GNAS
LPS-stimulated MAPK Signaling	1.25		0.0357	N/A	CD14,IKBKG,RELA
Role of Pattern Recognition Receptors in Recognition of Bacteria and Viruses	1.24		0.0286	N/A	MAVS,RELA,TLR2,TLR8
IL-17A Signaling in Fibroblasts	1.23		0.0526	N/A	IKBKG,RELA
IL-4 Signaling	1.22		0.0349	N/A	HLA-DPA1,HLA-DRA,HLA-DRB3
Nur77 Signaling in T Lymphocytes	1.17		0.0333	N/A	HLA-DPA1,HLA-DRA,HLA-DRB3
MIF Regulation of Innate Immunity	1.17		0.0488	N/A	CD14,RELA
April Mediated Signaling	1.15		0.0476	N/A	IKBKG,RELA
Apelin Muscle Signaling Pathway	1.15		0.0476	N/A	GNAQ,GNAS
Phosphatidylcholine Biosynthesis I	1.15		0.143	N/A	PCYT1A
Adenine and Adenosine Salvage III	1.15		0.143	N/A	ADA2
Purine Ribonucleosides Degradation to Ribose-1-phosphate	1.15		0.143	N/A	ADA2
B Cell Activating Factor Signaling	1.14		0.0465	N/A	IKBKG,RELA
Serotonin Degradation	1.12		0.0455	N/A	ALDH1A1,ALDH3B1
Antioxidant Action of Vitamin C	1.11		0.0312	N/A	HMOX1,IKBKG,RELA
Superoxide Radicals Degradation	1.1		0.125	N/A	SOD2
Role of Macrophages, Fibroblasts and Endothelial Cells in Rheumatoid Arthritis	1.09		0.0207	N/A	GNAQ,ICAM1,IKBKG,RELA,TLR2,TLR8
Acute Phase Response Signaling	1.08		0.0252	N/A	HMOX1,IKBKG,RELA,SOD2
TNFR1 Signaling	1.05		0.0417	N/A	IKBKG,RELA
γ-glutamyl Cycle	1.05		0.111	N/A	GGT5
Th1 and Th2 Activation Pathway	1.03		0.0242	N/A	HLA-DPA1,HLA-DRA,HLA-DRB3,ICAM1
FAT10 Cancer Signaling Pathway	1.02		0.04	N/A	IKBKG,RELA
Chronic Myeloid Leukemia Signaling	1.02		0.0286	N/A	CTBP1,IKBKG,RELA
PXR/RXR Activation	1.01		0.0392	N/A	ALDH1A1,RELA
PPARα/RXRα Activation	1		0.0237	N/A	GNAQ,GNAS,IKBKG,RELA
Atherosclerosis Signaling	0.991		0.0278	N/A	ICAM1,RELA,TPSAB1/TPSB2
Cell Cycle Control of Chromosomal Replication	0.983		0.0377	N/A	MCM5,MCM7
White Adipose Tissue Browning Pathway	0.983		0.0275	N/A	CAMKK2,CTBP1,GNAS
Lymphotoxin β Receptor Signaling	0.967		0.037	N/A	IKBKG,RELA
Fatty Acid Activation	0.967		0.0909	N/A	ACSL1
Leukotriene Biosynthesis	0.967		0.0909	N/A	GGT5
CD27 Signaling in Lymphocytes	0.955		0.0364	N/A	IKBKG,RELA
G Beta Gamma Signaling	0.955		0.0268	N/A	ARHGEF6,GNAQ,GNAS
NF-κB Signaling	0.943		0.0225	-2	IKBKG,RELA,TLR2,TLR8
Cleavage and Polyadenylation of Pre-mRNA	0.928		0.0833	N/A	NUDT21
GPCR-Mediated Integration of Enteroendocrine Signaling Exemplified by an L Cell	0.917		0.0345	N/A	GNAQ,GNAS
IL-12 Signaling and Production in Macrophages	0.914		0.0256	N/A	IKBKG,RELA,TLR2
Mevalonate Pathway I	0.896		0.0769	N/A	PMVK
IL-6 Signaling	0.883		0.0248	N/A	CD14,IKBKG,RELA
Iron homeostasis signaling pathway	0.883		0.0248	N/A	ACO1,CIAO2A,HMOX1
LPS/IL-1 Mediated Inhibition of RXR Function	0.876		0.0212	N/A	ACSL1,ALDH1A1,ALDH3B1,CD14
Role of PKR in Interferon Induction and Antiviral Response	0.876		0.0246	N/A	IKBKG,MAVS,RELA
Huntington's Disease Signaling	0.873		0.0192	N/A	DNAJB1,DYNC1I2,GNAQ,POLR2A,RCOR1
Colanic Acid Building Blocks Biosynthesis	0.866		0.0714	N/A	GALK1
Induction of Apoptosis by HIV1	0.857		0.0317	N/A	IKBKG,RELA
Semaphorin Neuronal Repulsive Signaling Pathway	0.854		0.024	N/A	CD44,ITGAL,VCAN
Granzyme A Signaling	0.839		0.0667	N/A	PRF1
Telomere Extension by Telomerase	0.839		0.0667	N/A	TERF2
γ-linolenate Biosynthesis II (Animals)	0.839		0.0667	N/A	ACSL1
Mitochondrial L-carnitine Shuttle Pathway	0.839		0.0667	N/A	ACSL1
Adenosine Nucleotides Degradation II	0.839		0.0667	N/A	ADA2
NRF2-mediated Oxidative Stress Response	0.836		0.0204	N/A	DNAJB1,FKBP5,HMOX1,SOD2
IL-17A Signaling in Airway Cells	0.827		0.0303	N/A	IKBKG,RELA
Corticotropin Releasing Hormone Signaling	0.818		0.0231	N/A	GNAQ,GNAS,KRT1
Type II Diabetes Mellitus Signaling	0.818		0.0231	N/A	ACSL1,IKBKG,RELA
Granzyme B Signaling	0.812		0.0625	N/A	PRF1
Mismatch Repair in Eukaryotes	0.812		0.0625	N/A	RFC1
Hereditary Breast Cancer Signaling	0.796		0.0226	N/A	POLR2A,RFC1,SMARCE1
Osteoarthritis Pathway	0.796		0.0197	N/A	ITGAL,NAMPT,RELA,TLR2
NAD Signaling Pathway	0.79		0.0224	N/A	NAMPT,POLR2A,SOD2
Methionine Degradation I (to Homocysteine)	0.79		0.0588	N/A	AHCYL1
Superpathway of Geranylgeranyldiphosphate Biosynthesis I (via Mevalonate)	0.79		0.0588	N/A	PMVK
Angiopoietin Signaling	0.785		0.0286	N/A	IKBKG,RELA
Estrogen Receptor Signaling	0.777		0.0168	-0.816	CTBP1,GNAQ,GNAS,RELA,SOD2,TBL1XR1
Macropinocytosis Signaling	0.775		0.0282	N/A	CD14,MRC1
Relaxin Signaling	0.77		0.0219	N/A	GNAQ,GNAS,RELA
Purine Nucleotides Degradation II (Aerobic)	0.767		0.0556	N/A	ADA2
Bupropion Degradation	0.745		0.0526	N/A	POR
Cysteine Biosynthesis III (mammalia)	0.745		0.0526	N/A	AHCYL1
PTEN Signaling	0.745		0.0213	N/A	IKBKG,ITGAL,RELA
Role of BRCA1 in DNA Damage Response	0.73		0.0263	N/A	RFC1,SMARCE1
Tight Junction Signaling	0.726		0.0208	N/A	MYO18A,NUDT21,RELA
Glutathione Redox Reactions I	0.726		0.05	N/A	GPX1
NF-κB Activation by Viruses	0.721		0.026	N/A	IKBKG,RELA
Apelin Adipocyte Signaling Pathway	0.721		0.026	N/A	GPX1,NCF1
AMPK Signaling	0.714		0.0183	N/A	CAMKK2,GNAQ,GNAS,SMARCE1
Regulation Of The Epithelial Mesenchymal Transition In Development Pathway	0.712		0.0256	N/A	LOX,RELA
CXCR4 Signaling	0.708		0.0204	N/A	FNBP1,GNAQ,GNAS
JAK/Stat Signaling	0.688		0.0247	N/A	GNAQ,RELA
HMGB1 Signaling	0.68		0.0197	N/A	FNBP1,ICAM1,RELA
Mitochondrial Dysfunction	0.668		0.0195	N/A	ACO1,LRRK2,SOD2
Actin Nucleation by ARP-WASP Complex	0.666		0.0238	N/A	FNBP1,ITGAL
Dopamine-DARPP32 Feedback in cAMP Signaling	0.652		0.0191	N/A	CAMKK2,GNAQ,GNAS
Agranulocyte Adhesion and Diapedesis	0.642		0.0189	N/A	ICAM1,MYO18A,PF4
Role of JAK1, JAK2 and TYK2 in Interferon Signaling	0.64		0.04	N/A	RELA
Acetone Degradation I (to Methylglyoxal)	0.64		0.04	N/A	POR
Acute Myeloid Leukemia Signaling	0.635		0.0227	N/A	IDH3G,RELA
Tumor Microenvironment Pathway	0.631		0.0186	N/A	CD44,ICAM1,RELA
RANK Signaling in Osteoclasts	0.629		0.0225	N/A	IKBKG,RELA
IL-17A Signaling in Gastric Cells	0.625		0.0385	N/A	RELA
Retinoate Biosynthesis I	0.625		0.0385	N/A	ALDH1A1
Death Receptor Signaling	0.622		0.0222	N/A	IKBKG,RELA
Xenobiotic Metabolism Signaling	0.62		0.0166	N/A	ALDH1A1,ALDH3B1,HMOX1,RELA
GNRH Signaling	0.611		0.0182	N/A	GNAQ,GNAS,RELA
T Cell Exhaustion Signaling Pathway	0.611		0.0182	N/A	HLA-DPA1,HLA-DRA,HLA-DRB3
Fcγ Receptor-mediated Phagocytosis in Macrophages and Monocytes	0.607		0.0217	N/A	HMOX1,NCF1
GPCR-Mediated Nutrient Sensing in Enteroendocrine Cells	0.607		0.0217	N/A	GNAQ,GNAS
Coagulation System	0.597		0.0357	N/A	PLAUR
Molecular Mechanisms of Cancer	0.597		0.0146	N/A	ARHGEF6,FNBP1,GNAQ,GNAS,ITGAL,RELA
Superpathway of Cholesterol Biosynthesis	0.597		0.0357	N/A	PMVK
Regulation of Actin-based Motility by Rho	0.593		0.0213	N/A	FNBP1,ITGAL
Small Cell Lung Cancer Signaling	0.593		0.0213	N/A	IKBKG,RELA
Endothelin-1 Signaling	0.588		0.0176	N/A	GNAQ,GNAS,HMOX1
Fatty Acid β-oxidation I	0.583		0.0345	N/A	ACSL1
α-Adrenergic Signaling	0.582		0.0208	N/A	GNAQ,GNAS
G-Protein Coupled Receptor Signaling	0.58		0.0159	N/A	GNAQ,GNAS,IKBKG,RELA
CCR5 Signaling in Macrophages	0.575		0.0206	N/A	GNAQ,GNAS
PPAR Signaling	0.575		0.0206	N/A	IKBKG,RELA
Hepatic Cholestasis	0.573		0.0173	N/A	CD14,IKBKG,RELA
Complement System	0.57		0.0333	N/A	CR1
Apoptosis Signaling	0.569		0.0204	N/A	IKBKG,RELA
Regulation of IL-2 Expression in Activated and Anergic T Lymphocytes	0.562		0.0202	N/A	IKBKG,RELA
NER (Nucleotide Excision Repair, Enhanced Pathway)	0.562		0.0202	N/A	POLR2A,RFC1
Estrogen Biosynthesis	0.559		0.0323	N/A	POR
Superpathway of Methionine Degradation	0.559		0.0323	N/A	AHCYL1
LXR/RXR Activation	0.556		0.02	N/A	CD14,RELA
Paxillin Signaling	0.556		0.02	N/A	ARHGEF6,ITGAL
Adrenomedullin signaling pathway	0.551		0.0169	N/A	GNAQ,GNAS,RELA
PAK Signaling	0.545		0.0196	N/A	ARHGEF6,ITGAL
RAR Activation	0.542		0.0167	N/A	ALDH1A1,RELA,SMARCE1
Ephrin Receptor Signaling	0.535		0.0165	N/A	GNAQ,GNAS,ITGAL
GABA Receptor Signaling	0.533		0.0192	N/A	GNAQ,GNAS
Natural Killer Cell Signaling	0.53		0.0164	N/A	ITGAL,LILRB1,RELA
Sirtuin Signaling Pathway	0.53		0.0151	N/A	NAMPT,RELA,SOD2,TIMM50
Sphingosine-1-phosphate Signaling	0.527		0.019	N/A	FNBP1,GNAQ
IL-9 Signaling	0.514		0.0286	N/A	RELA
Nucleotide Excision Repair Pathway	0.514		0.0286	N/A	POLR2A
Interferon Signaling	0.514		0.0286	N/A	RELA
Role of Tissue Factor in Cancer	0.511		0.0185	N/A	GNAQ,PLAUR
PI3K/AKT Signaling	0.51		0.016	N/A	IKBKG,ITGAL,RELA
Cellular Effects of Sildenafil (Viagra)	0.506		0.0183	N/A	GNAS,MYO18A
Cholecystokinin/Gastrin-mediated Signaling	0.506		0.0183	N/A	FNBP1,GNAQ
FAK Signaling	0.506		0.0183	N/A	ARHGEF6,ITGAL
Senescence Pathway	0.506		0.0147	-1	IKBKG,ITSN2,SOD2,TLR2
Nicotine Degradation III	0.495		0.027	N/A	POR
Gαs Signaling	0.495		0.018	N/A	GNAQ,GNAS
Dilated Cardiomyopathy Signaling Pathway	0.489		0.0179	N/A	GNAS,MYO18A
Cytotoxic T Lymphocyte-mediated Apoptosis of Target Cells	0.485		0.0263	N/A	PRF1
Renin-Angiotensin Signaling	0.485		0.0177	N/A	GNAQ,RELA
Role of Oct4 in Mammalian Embryonic Stem Cell Pluripotency	0.485		0.0263	N/A	SH3GLB1
NGF Signaling	0.48		0.0175	N/A	IKBKG,RELA
Melatonin Degradation I	0.476		0.0256	N/A	POR
Gα12/13 Signaling	0.47		0.0172	N/A	IKBKG,RELA
Mechanisms of Viral Exit from Host Cells	0.467		0.025	N/A	SH3GLB1
Nicotine Degradation II	0.458		0.0244	N/A	POR
CCR3 Signaling in Eosinophils	0.451		0.0167	N/A	GNAQ,GNAS
Pancreatic Adenocarcinoma Signaling	0.442		0.0164	N/A	HMOX1,RELA
P2Y Purigenic Receptor Signaling Pathway	0.442		0.0164	N/A	GNAQ,RELA
Gαi Signaling	0.442		0.0164	N/A	GNAQ,GNAS
Primary Immunodeficiency Signaling	0.434		0.0227	N/A	IKBKG
Role of IL-17F in Allergic Inflammatory Airway Diseases	0.434		0.0227	N/A	RELA
Superpathway of Melatonin Degradation	0.434		0.0227	N/A	POR
Apelin Pancreas Signaling Pathway	0.434		0.0227	N/A	RELA
Adipogenesis pathway	0.428		0.016	N/A	CTBP1,TBL1XR1
Stearate Biosynthesis I (Animals)	0.426		0.0222	N/A	ACSL1
PFKFB4 Signaling Pathway	0.426		0.0222	N/A	GNAS
MSP-RON Signaling In Cancer Cells Pathway	0.425		0.0159	N/A	PLAUR,RELA
IL-23 Signaling Pathway	0.419		0.0217	N/A	RELA
PI3K Signaling in B Lymphocytes	0.4		0.0152	N/A	IKBKG,RELA
Myc Mediated Apoptosis Signaling	0.398		0.0204	N/A	IKBKG
Assembly of RNA Polymerase II Complex	0.398		0.0204	N/A	POLR2A
Cardiac Hypertrophy Signaling	0.396		0.0136	N/A	FNBP1,GNAQ,GNAS
eNOS Signaling	0.381		0.0146	N/A	GNAQ,GNAS
Semaphorin Signaling in Neurons	0.378		0.0192	N/A	FNBP1
Endocannabinoid Cancer Inhibition Pathway	0.373		0.0144	N/A	CAMKK2,GNAQ
MSP-RON Signaling Pathway	0.372		0.0189	N/A	TLR2
Insulin Secretion Signaling Pathway	0.372		0.0131	N/A	GNAQ,GNAS,SRP19
Human Embryonic Stem Cell Pluripotency	0.366		0.0142	N/A	GNAQ,GNAS
Role of CHK Proteins in Cell Cycle Checkpoint Control	0.36		0.0182	N/A	RFC1
Role of PI3K/AKT Signaling in the Pathogenesis of Influenza	0.36		0.0182	N/A	RELA
Phospholipases	0.36		0.0182	N/A	HMOX1
Necroptosis Signaling Pathway	0.359		0.014	N/A	IKBKG,TIMM50
Role of IL-17A in Arthritis	0.349		0.0175	N/A	RELA
Xenobiotic Metabolism CAR Signaling Pathway	0.349		0.0137	N/A	ALDH1A1,ALDH3B1
Cardiac β-adrenergic Signaling	0.345		0.0136	N/A	GNAQ,GNAS
Wnt/Ca+ pathway	0.343		0.0172	N/A	RELA
Wnt/β-catenin Signaling	0.342		0.0135	N/A	CD44,GNAQ
Xenobiotic Metabolism PXR Signaling Pathway	0.335		0.0133	N/A	ALDH1A1,ALDH3B1
Mitotic Roles of Polo-Like Kinase	0.333		0.0167	N/A	SMC1A
Agrin Interactions at Neuromuscular Junction	0.327		0.0164	N/A	ARHGEF6
Remodeling of Epithelial Adherens Junctions	0.327		0.0164	N/A	HGS
Granulocyte Adhesion and Diapedesis	0.326		0.0131	N/A	ICAM1,PF4
Protein Kinase A Signaling	0.325		0.0117	N/A	GNAQ,GNAS,RELA,TIMM50
Systemic Lupus Erythematosus In B Cell Signaling Pathway	0.315		0.012	N/A	MAVS,RELA,TLR8
Protein Ubiquitination Pathway	0.312		0.0119	N/A	DNAJB1,UCHL3,USP10
Melatonin Signaling	0.307		0.0154	N/A	GNAQ
Synaptic Long Term Depression	0.305		0.0125	N/A	GNAQ,GNAS
Clathrin-mediated Endocytosis Signaling	0.302		0.0124	N/A	HGS,SH3GLB1
VDR/RXR Activation	0.298		0.0149	N/A	CD14
Calcium Signaling	0.291		0.0121	N/A	CAMKK2,MYO18A
Caveolar-mediated Endocytosis Signaling	0.29		0.0145	N/A	ITGAL
ERK5 Signaling	0.285		0.0143	N/A	GNAQ
Estrogen-Dependent Breast Cancer Signaling	0.281		0.0141	N/A	RELA
Regulation of the Epithelial-Mesenchymal Transition Pathway	0.28		0.0118	N/A	LOX,RELA
Regulation Of The Epithelial Mesenchymal Transition By Growth Factors Pathway	0.275		0.0117	N/A	IKBKG,RELA
Chemokine Signaling	0.273		0.0137	N/A	GNAQ
BEX2 Signaling Pathway	0.269		0.0135	N/A	RELA
Th17 Activation Pathway	0.265		0.0133	N/A	RELA
Cardiac Hypertrophy Signaling (Enhanced)	0.263		0.0106	-1	GNAQ,GNAS,IKBKG,ITGAL,RELA
Gap Junction Signaling	0.262		0.0114	N/A	GNAQ,GNAS
IL-15 Signaling	0.261		0.0132	N/A	RELA
TR/RXR Activation	0.257		0.013	N/A	TBL1XR1
HIPPO signaling	0.254		0.0128	N/A	CD44
BAG2 Signaling Pathway	0.254		0.0128	N/A	RELA
BMP signaling pathway	0.25		0.0127	N/A	RELA
B Cell Receptor Signaling	0.248		0.011	N/A	IKBKG,RELA
Coronavirus Pathogenesis Pathway	0.246		0.0109	N/A	MAVS,RELA
HER-2 Signaling in Breast Cancer	0.243		0.0109	N/A	IKBKG,RELA
Regulation of Cellular Mechanics by Calpain Protease	0.243		0.0123	N/A	ITGAL
Integrin Signaling	0.234		0.0106	N/A	FNBP1,ITGAL
Neuroprotective Role of THOP1 in Alzheimer's Disease	0.234		0.0119	N/A	TPSAB1/TPSB2
mTOR Signaling	0.23		0.0105	N/A	FNBP1,HMOX1
Ceramide Signaling	0.227		0.0116	N/A	RELA
Unfolded protein response	0.224		0.0115	N/A	DNAJB1
Melanocyte Development and Pigmentation Signaling	0.209		0.0109	N/A	GNAS
ATM Signaling	0.209		0.0109	N/A	SMC1A
Airway Pathology in Chronic Obstructive Pulmonary Disease	0.206		0.0108	N/A	PRF1
Neuregulin Signaling	0		0.00926	N/A	ITGAL
Synaptic Long Term Potentiation	0		0.0087	N/A	GNAQ
Axonal Guidance Signaling	0		0.00941	N/A	ARHGEF6,GNAQ,GNAS,ITGAL
Amyotrophic Lateral Sclerosis Signaling	0		0.0103	N/A	GPX1
Erythropoietin Signaling Pathway	0		0.00641	N/A	RELA
IL-17 Signaling	0		0.00662	N/A	RELA
IL-15 Production	0		0.00885	N/A	RELA
Reelin Signaling in Neurons	0		0.00877	N/A	ARHGEF6
HIF1α Signaling	0		0.0103	N/A	HMOX1,NCF1
CDK5 Signaling	0		0.00971	N/A	GNAS
HGF Signaling	0		0.00794	N/A	ITGAL
Germ Cell-Sertoli Cell Junction Signaling	0		0.00658	N/A	FNBP1
Aldosterone Signaling in Epithelial Cells	0		0.0069	N/A	DNAJB1
CREB Signaling in Neurons	0		0.00626	N/A	GNAQ,GNAS,POLR2A
Prostate Cancer Signaling	0		0.00926	N/A	RELA
Glioma Signaling	0		0.0084	N/A	IDH3G
p70S6K Signaling	0		0.00833	N/A	GNAQ
EIF2 Signaling	0		0.00503	N/A	EIF5B
Role of Osteoblasts, Osteoclasts and Chondrocytes in Rheumatoid Arthritis	0		0.0098	N/A	IKBKG,RELA
Ovarian Cancer Signaling	0		0.0068	N/A	CD44
Regulation of eIF4 and p70S6K Signaling	0		0.00613	N/A	ITGAL
Role of NFAT in Cardiac Hypertrophy	0		0.0104	N/A	GNAQ,GNAS
Breast Cancer Regulation by Stathmin1	0		0.00423	N/A	ARHGEF6,GNAQ
Glioblastoma Multiforme Signaling	0		0.00649	N/A	FNBP1
Sertoli Cell-Sertoli Cell Junction Signaling	0		0.00559	N/A	ITGAL
Telomerase Signaling	0		0.01	N/A	TERF2
Epithelial Adherens Junction Signaling	0		0.00758	N/A	MYO18A
Sperm Motility	0		0.00913	N/A	GNAQ,GNAS
ERK/MAPK Signaling	0		0.0051	N/A	ITGAL
cAMP-mediated signaling	0		0.00493	N/A	GNAS
Autophagy	0		0.0049	N/A	CAMKK2
GP6 Signaling Pathway	0		0.00885	N/A	CERT1
Opioid Signaling Pathway	0		0.0082	N/A	GNAQ,GNAS
Endocannabinoid Neuronal Synapse Pathway	0		0.00813	N/A	GNAQ
Synaptogenesis Signaling Pathway	0		0.00766	N/A	ITSN2,MARCKS
Xenobiotic Metabolism General Signaling Pathway	0		0.00806	N/A	HMOX1
Kinetochore Metaphase Signaling Pathway	0		0.0103	N/A	SMC1A
Ferroptosis Signaling Pathway	0		0.00893	N/A	HMOX1

## Sheet: Neuroinflamm sig
© 2000-2021 QIAGEN. All rights reserved.
Symbol	Entrez Gene Name	GenPept/UniProt/Swiss-Prot Accession	Expr p-value	Expr Fold Change	Expected	Location	Type(s)	Biomarker Application(s)	Drug(s)	Entrez Gene ID for Human	Entrez Gene ID for Mouse	Entrez Gene ID for Rat
HLA-DPA1	major histocompatibility complex, class II, DP alpha 1	P20036	0.036	1.836		Plasma Membrane	transmembrane receptor			3113
HLA-DRA	major histocompatibility complex, class II, DR alpha	P01903	0.00762	1.849	Up	Plasma Membrane	transmembrane receptor	unspecified application		3122	100504404	294269
HLA-DRB3	major histocompatibility complex, class II, DR beta 3	P79483	0.0128	2.283		Cytoplasm	other			3125
HMOX1	heme oxygenase 1	P09601	3.47e-08	-2.495	Up	Cytoplasm	enzyme	efficacy,safety,unspecified application	tin mesoporphyrin	3162	15368	24451
ICAM1	intercellular adhesion molecule 1	P05362	0.00301	1.826	Up	Plasma Membrane	transmembrane receptor	diagnosis,efficacy,prognosis,unspecified application	BI-505,tyroserleutide	3383	15894	25464
IKBKG	inhibitor of nuclear factor kappa B kinase regulatory subunit gamma	Q9Y6K9	0.0138	-1.894	Up	Nucleus	kinase			8517	16151	309295
NCF1	neutrophil cytosolic factor 1	P14598	0.00676	-1.795		Cytoplasm	enzyme	efficacy		653361	17969	114553
RELA	RELA proto-oncogene, NF-kB subunit	Q04206	0.0147	-2.741	Up	Nucleus	transcription regulator	diagnosis,efficacy	NF-kappaB decoy	5970	19697	309165
SOD2	superoxide dismutase 2	P04179	4.07e-06	-1.816	Up	Cytoplasm	enzyme	diagnosis,unspecified application	manganese	6648	20656	24787
TLR2	toll like receptor 2	O60603	0.0348	-1.77	Up	Plasma Membrane	transmembrane receptor	diagnosis,efficacy,unspecified application	OM 174 lipid,tomaralimab	7097	24088	310553
TLR8	toll like receptor 8	Q9NR97	3.09e-06	-1.989	Up	Plasma Membrane	transmembrane receptor		BDC-1001,imiquimod,NKTR-262,resiquimod,SBT6050,VTX-2337	51311	170744	684440

## Sheet: IL-8 sig
© 2000-2021 QIAGEN. All rights reserved.
Symbol	Entrez Gene Name	GenPept/UniProt/Swiss-Prot Accession	Expr p-value	Expr Fold Change	Expected	Location	Type(s)	Biomarker Application(s)	Drug(s)	Entrez Gene ID for Human	Entrez Gene ID for Mouse	Entrez Gene ID for Rat
FNBP1	formin binding protein 1	Q96RU3	0.000287	-1.5	Up	Nucleus	enzyme			23048	14269	192348
GNAQ	G protein subunit alpha q	P50148	0.000196	2.391		Plasma Membrane	enzyme	unspecified application		2776	14682	81666
GNAS	GNAS complex locus	P63092	0.0328	-1.714	Up	Plasma Membrane	enzyme	unspecified application		2778	14683	24896
HMOX1	heme oxygenase 1	P09601	3.47e-08	-2.495	Up	Cytoplasm	enzyme	efficacy,safety,unspecified application	tin mesoporphyrin	3162	15368	24451
ICAM1	intercellular adhesion molecule 1	P05362	0.00301	1.826	Up	Plasma Membrane	transmembrane receptor	diagnosis,efficacy,prognosis,unspecified application	BI-505,tyroserleutide	3383	15894	25464
IKBKG	inhibitor of nuclear factor kappa B kinase regulatory subunit gamma	Q9Y6K9	0.0138	-1.894	Up	Nucleus	kinase			8517	16151	309295
NCF1	neutrophil cytosolic factor 1	P14598	0.00676	-1.795		Cytoplasm	enzyme	efficacy		653361	17969	114553
RELA	RELA proto-oncogene, NF-kB subunit	Q04206	0.0147	-2.741	Up	Nucleus	transcription regulator	diagnosis,efficacy	NF-kappaB decoy	5970	19697	309165

## Sheet: ILK sig
© 2000-2021 QIAGEN. All rights reserved.
Symbol	Entrez Gene Name	GenPept/UniProt/Swiss-Prot Accession	Expr p-value	Expr Fold Change	Expected	Location	Type(s)	Biomarker Application(s)	Drug(s)	Entrez Gene ID for Human	Entrez Gene ID for Mouse	Entrez Gene ID for Rat
ARHGEF6	RacCdc42 guanine nucleotide exchange factor 6	Q15052	0.00326	-1.592	Up	Cytoplasm	other			9459	73341	363509
FNBP1	formin binding protein 1	Q96RU3	0.000287	-1.5	Up	Nucleus	enzyme			23048	14269	192348
MYO18A	myosin XVIIIA	Q92614	0.00358	-1.631		Cytoplasm	other			399687	360013	360570
RELA	RELA proto-oncogene, NF-kB subunit	Q04206	0.0147	-2.741	Up	Nucleus	transcription regulator	diagnosis,efficacy	NF-kappaB decoy	5970	19697	309165
TMSB10/TMSB4X	thymosin beta 4 X-linked	P63313	0.0132	-14.835	Up	Cytoplasm	other	diagnosis		7114|9168	102639762	50665|81814

## Sheet: Production of NO and ROS
© 2000-2021 QIAGEN. All rights reserved.
Symbol	Entrez Gene Name	GenPept/UniProt/Swiss-Prot Accession	Expr p-value	Expr Fold Change	Expected	Location	Type(s)	Biomarker Application(s)	Drug(s)	Entrez Gene ID for Human	Entrez Gene ID for Mouse	Entrez Gene ID for Rat
FNBP1	formin binding protein 1	Q96RU3	0.000287	-1.5	Up	Nucleus	enzyme			23048	14269	192348
IKBKG	inhibitor of nuclear factor kappa B kinase regulatory subunit gamma	Q9Y6K9	0.0138	-1.894	Up	Nucleus	kinase			8517	16151	309295
NCF1	neutrophil cytosolic factor 1	P14598	0.00676	-1.795	Up	Cytoplasm	enzyme	efficacy		653361	17969	114553
RELA	RELA proto-oncogene, NF-kB subunit	Q04206	0.0147	-2.741	Up	Nucleus	transcription regulator	diagnosis,efficacy	NF-kappaB decoy	5970	19697	309165
TLR2	toll like receptor 2	O60603	0.0348	-1.77	Up	Plasma Membrane	transmembrane receptor	diagnosis,efficacy,unspecified application	OM 174 lipid,tomaralimab	7097	24088	310553
