# Supplementary material for: Monocyte biomarkers define sargramostim treatment outcomes for Parkinson's disease
Source: Clin Transl Med. 2022 Jul 8;12(7):e958. doi: 10.1002/ctm2.958 (PMC9270000; doi:10.1002/ctm2.958)
Supplement: Supplementary file 7 — Supporting Information [file CTM2-12-e958-s011.xls]

## Sheet: Immune response
ID	Term	Ontology Source	Term PValue	Term PValue Corrected with Bonferroni step down	Group PValue	Group PValue Corrected with Bonferroni step down	GOLevels	GOGroups	% Associated Genes	Nr. Genes	Associated Genes Found
GO:0002366	leukocyte activation involved in immune response	GO_ImmuneSystemProcess-EBI-UniProt-GOA-ACAP-ARAP_11.06.2021_00h00	1.74439e-29	2.91313e-27	1.74439e-29	1.74439e-29	[2, 3]	Group0	17.5727	139	[ACAA1, ACP3, ADA2, ADGRE5, ALAD, ALDH3B1, ALDOA, ALOX5, ANO6, ANPEP, ANXA2, ANXA3, AP2A2, ATG7, AZU1, BPI, BST1, CAB39, CAPN1, CCR2, CD14, CD36, CD44, CD47, CDA, CEACAM1, CEACAM6, CEACAM8, CFD, CHIT1, CNN2, COMMD9, CPNE3, CR1, CRAT, CREG1, CRISP3, CTSB, CTSC, CTSD, CTSG, CTSH, CTSS, CTSZ, CYB5R3, DEFA1, DOCK2, DOK3, DPP7, DYNLL1, ELANE, FAF2, FCN1, GCA, GGH, GLB1, GM2A, GNS, GPI, GYG1, HEXB, HK3…
GO:0002444	myeloid leukocyte mediated immunity	GO_ImmuneSystemProcess-EBI-UniProt-GOA-ACAP-ARAP_11.06.2021_00h00	3.57049e-36	6.03413e-34	2.73709e-36	5.47418e-36	[3]	Group1	21.0611	131	[ACAA1, ACP3, ADA2, ADGRE5, ALAD, ALDH3B1, ALDOA, ALOX5, ANO6, ANPEP, ANXA2, ANXA3, AP2A2, ATG7, AZU1, BPI, BST1, CAB39, CAPN1, CCR2, CD14, CD36, CD44, CD47, CDA, CEACAM1, CEACAM6, CEACAM8, CFD, CHIT1, CNN2, COMMD9, CPNE3, CR1, CRAT, CREG1, CRISP3, CTSB, CTSC, CTSD, CTSG, CTSH, CTSS, CTSZ, CYB5R3, DDX1, DDX21, DEFA1, DOCK2, DOK3, DPP7, DYNLL1, ELANE, FAF2, FCN1, GCA, GGH, GLB1, GM2A, GNS, GPI, GY…
GO:0036230	granulocyte activation	GO_ImmuneSystemProcess-EBI-UniProt-GOA-ACAP-ARAP_11.06.2021_00h00	4.42452e-36	7.4332e-34	2.73709e-36	5.47418e-36	[3]	Group1	22.1034	124	[ACAA1, ACP3, ADA2, ADGRE5, ALAD, ALDH3B1, ALDOA, ALOX5, ANO6, ANPEP, ANXA2, ANXA3, AP2A2, ATG7, AZU1, BPI, BST1, CAB39, CAPN1, CCR2, CD14, CD36, CD44, CD47, CDA, CEACAM1, CEACAM6, CEACAM8, CFD, CHIT1, CNN2, COMMD9, CPNE3, CR1, CRAT, CREG1, CRISP3, CTSB, CTSC, CTSD, CTSG, CTSH, CTSS, CTSZ, CYB5R3, DEFA1, DOCK2, DOK3, DPP7, DYNLL1, ELANE, FAF2, FCN1, GCA, GGH, GLB1, GM2A, GNS, GPI, GYG1, HEXB, HK3…
GO:0002275	myeloid cell activation involved in immune response	GO_ImmuneSystemProcess-EBI-UniProt-GOA-ACAP-ARAP_11.06.2021_00h00	1.33632e-37	2.2851e-35	2.73709e-36	5.47418e-36	[3, 4]	Group1	21.4984	132	[ACAA1, ACP3, ADA2, ADGRE5, ALAD, ALDH3B1, ALDOA, ALOX5, ANO6, ANPEP, ANXA2, ANXA3, AP2A2, ATG7, AZU1, BPI, BST1, CAB39, CAPN1, CCR2, CD14, CD36, CD44, CD47, CDA, CEACAM1, CEACAM6, CEACAM8, CFD, CHIT1, CNN2, COMMD9, CPNE3, CR1, CRAT, CREG1, CRISP3, CTSB, CTSC, CTSD, CTSG, CTSH, CTSS, CTSZ, CYB5R3, DEFA1, DOCK2, DOK3, DPP7, DYNLL1, ELANE, FAF2, FCN1, GCA, GGH, GLB1, GM2A, GNS, GPI, GYG1, HEXB, HK3…
GO:0043312	neutrophil degranulation	GO_ImmuneSystemProcess-EBI-UniProt-GOA-ACAP-ARAP_11.06.2021_00h00	2.24549e-37	3.81733e-35	2.73709e-36	5.47418e-36	[3, 5, 6]	Group1	22.8625	123	[ACAA1, ACP3, ADA2, ADGRE5, ALAD, ALDH3B1, ALDOA, ALOX5, ANO6, ANPEP, ANXA2, ANXA3, AP2A2, ATG7, AZU1, BPI, BST1, CAB39, CAPN1, CD14, CD36, CD44, CD47, CDA, CEACAM1, CEACAM6, CEACAM8, CFD, CHIT1, CNN2, COMMD9, CPNE3, CR1, CRAT, CREG1, CRISP3, CTSB, CTSC, CTSD, CTSG, CTSH, CTSS, CTSZ, CYB5R3, DEFA1, DOCK2, DOK3, DPP7, DYNLL1, ELANE, FAF2, FCN1, GCA, GGH, GLB1, GM2A, GNS, GPI, GYG1, HEXB, HK3, HMOX…

## Sheet: Biological process
ID	Term	Ontology Source	Term PValue	Term PValue Corrected with Bonferroni step down	Group PValue	Group PValue Corrected with Bonferroni step down	GOLevels	GOGroups	% Associated Genes	Nr. Genes	Associated Genes Found
GO:0002221	pattern recognition receptor signaling pathway	GO_BiologicalProcess-EBI-UniProt-GOA-ACAP-ARAP_11.06.2021_00h00	1.64622e-06	0.00237056	1.64622e-06	2.30471e-05	[3, 4, 5]	Group00	12.844	28	[CD14, CD300LF, CD36, CLPB, CTSB, CTSS, FCN1, FLOT2, HSPA1A, HSPD1, IFI35, IRAK3, LYN, NDUFA2, NMI, OAS3, PHB, PHB2, RPSA, S100A8, S100A9, TLR2, TLR8, UBE2D1, UBE2D3, UBE2N, USP15, WDFY1]
GO:0022411	cellular component disassembly	GO_BiologicalProcess-EBI-UniProt-GOA-ACAP-ARAP_11.06.2021_00h00	1.51171e-07	0.000222524	1.51171e-07	2.72108e-06	[4]	Group01	9.75207	59	[ACIN1, AIFM1, ARF6, ARHGEF2, ATG3, ATG7, ATP2A2, BAX, CAPN1, CAPNS1, CD44, CDC37, CDK5RAP3, CHMP2A, CISD2, CTSG, CTSS, DAP3, DCTN1, DUSP3, ELANE, FLII, GABARAPL2, GSPT1, HSPA2, IRAK3, KLC1, MAP1LC3B2, MCTS1, MMP8, MMP9, MRPL1, MRPL2, MRPL40, MRPL43, MRPS31, NAPA, NCAPG, PHB2, PPP1CA, PRKCB, PRSS1, RPL17, RPL23, SCAF4, SH3GL1, SLC25A5, SMARCC2, SMARCE1, SMCR8, SUPT16H, TIGAR, TSPO, UBA5, UFC1, VD…
GO:0002576	platelet degranulation	GO_BiologicalProcess-EBI-UniProt-GOA-ACAP-ARAP_11.06.2021_00h00	3.12817e-06	0.00445764	3.12817e-06	3.12817e-05	[4, 5, 6, 7, 8]	Group02	14.8936	21	[ACTN1, ALDOA, ANXA5, CD36, CD9, CFD, CYRIB, F13A1, F5, FERMT3, ITGA2B, LYN, MANF, PECAM1, PF4, PPBP, PSAP, SYK, TOR4A, TUBA4A, VTI1B]
GO:0045454	cell redox homeostasis	GO_BiologicalProcess-EBI-UniProt-GOA-ACAP-ARAP_11.06.2021_00h00	1.73329e-06	0.00249247	1.73329e-06	2.25327e-05	[3, 4, 5]	Group03	25	12	[DLD, HVCN1, MPO, NCF2, NCF4, NNT, PRDX2, PRDX3, RAC2, TXN, TXN2, TXNRD2]
GO:0045576	mast cell activation	GO_BiologicalProcess-EBI-UniProt-GOA-ACAP-ARAP_11.06.2021_00h00	3.46992e-05	0.0473297	3.46992e-05	3.46992e-05	[4, 5]	Group04	17.8082	13	[CD300LF, HMOX1, LAT2, LCP2, LYN, NDRG1, PLSCR1, RAC2, S100A12, SNAP23, SYK, UNC13D, VAMP3]
GO:0046209	nitric oxide metabolic process	GO_BiologicalProcess-EBI-UniProt-GOA-ACAP-ARAP_11.06.2021_00h00	1.32685e-05	0.0184831	1.32685e-05	6.63427e-05	[4]	Group05	17.2414	15	[ATP2B4, CD36, CD47, CYB5B, CYB5R3, DNM2, ICAM1, KHSRP, MMP8, POR, PTX3, RAC1, TLR2, TSPO, VDAC2]
GO:0030099	myeloid cell differentiation	GO_BiologicalProcess-EBI-UniProt-GOA-ACAP-ARAP_11.06.2021_00h00	1.04687e-07	0.000154623	1.04687e-07	1.98906e-06	[4, 5, 6, 7, 8]	Group06	10.7865	48	[ACIN1, ACTN1, ANXA2, CDC73, CDK5RAP3, CEACAM1, CREB1, EIF2AK2, EIF6, EP300, EVI2B, FASN, FLI1, G6PD, GLO1, H3-3A, H3C1, H4C1, HDAC1, HSPA1A, HSPA9, IFI16, ITGA2B, LILRB1, LYN, MAPK14, MMP9, MYH9, NBEAL2, NME1, NME2, PARP1, PF4, PRDX3, PRKCB, PRKDC, PRTN3, PTPN11, RASSF2, RPS14, RPS19, RPS6, SLC25A5, TCIRG1, TLR2, UBA5, UNC45A, WDR5]
GO:0051701	biological process involved in interaction with host	GO_BiologicalProcess-EBI-UniProt-GOA-ACAP-ARAP_11.06.2021_00h00	1.07612e-05	0.0150656	1.07612e-05	6.4567e-05	[3]	Group07	11.4068	30	[ANPEP, ATG7, CHMP2A, CR1, CTSB, CTSG, DEFA1, EIF2AK2, FCN1, HSPA1A, ICAM1, ITGB1, LAMP1, MLKL, MRC1, P4HB, PGLYRP1, PHB, PHB2, PLSCR1, PPID, PTX3, RPSA, SCARB2, SNX3, THOC2, THOC6, TLR2, TRIM28, VPS4B]
GO:0071349	cellular response to interleukin-12	GO_BiologicalProcess-EBI-UniProt-GOA-ACAP-ARAP_11.06.2021_00h00	3.81542e-07	0.000557051	3.81542e-07	6.10467e-06	[6]	Group08	24.1379	14	[ANXA2, BOLA2, CD47, CNN2, HSPA9, LMNB1, MIF, P4HB, PDCD4, RPLP0, S100A8, S100A9, SOD2, TYK2]
GO:0006122	mitochondrial electron transport, ubiquinol to cytochrome c	GO_BiologicalProcess-EBI-UniProt-GOA-ACAP-ARAP_11.06.2021_00h00	2.42825e-05	0.0333884	2.42825e-05	7.28475e-05	[5, 6, 7, 8, 9, 10]	Group09	42.8571	6	[CYC1, CYCS, UQCRB, UQCRC1, UQCRC2, UQCRFS1]
GO:0006123	mitochondrial electron transport, cytochrome c to oxygen	GO_BiologicalProcess-EBI-UniProt-GOA-ACAP-ARAP_11.06.2021_00h00	3.42614e-05	0.0468011	3.42614e-05	6.85229e-05	[5, 6, 7, 8, 9, 10]	Group10	33.3333	7	[COX4I1, COX5A, COX5B, COX7C, CYCS, MTCO2P12, NDUFA4]
GO:0009437	carnitine metabolic process	GO_BiologicalProcess-EBI-UniProt-GOA-ACAP-ARAP_11.06.2021_00h00	4.15351e-06	0.00589798	4.15351e-06	3.73816e-05	[5, 6]	Group11	43.75	7	[ACADM, ALDH9A1, CPT1A, CPT2, CRAT, POR, VDAC2]
GO:0033554	cellular response to stress	GO_BiologicalProcess-EBI-UniProt-GOA-ACAP-ARAP_11.06.2021_00h00	7.57996e-09	1.13927e-05	7.57996e-09	1.74339e-07	[3]	Group12	7.36505	161	[ACAA2, ACADVL, ACTL6A, AIFM1, ALOX5, ARHGEF2, ARMT1, ATG7, ATP2A2, AUP1, BAX, CAB39, CBX5, CCAR2, CD36, CD44, CDC37, CDK5RAP3, CHORDC1, CLPB, COPS2, COPS5, CRAT, CYCS, DCTN1, DDX1, DHX9, DIABLO, DNAJB11, DTX3L, DUSP3, EIF2AK2, EP300, FAF2, FASN, FH, FXR1, G6PD, GABARAPL2, GIGYF2, GORASP2, GSTM1, GTF2I, H2AX, H4C1, HDAC1, HMOX1, HP1BP3, HSPA1A, HSPA2, HSPA9, HSPD1, HSPH1, HYOU1, ICAM1, IFI16, IGB…
GO:0043462	regulation of ATPase activity	GO_BiologicalProcess-EBI-UniProt-GOA-ACAP-ARAP_11.06.2021_00h00	4.55891e-06	0.00645997	4.55891e-06	3.64713e-05	[3]	Group13	18.75	15	[ALDOB, ATP1B3, DHX9, DNAJB11, DNM2, DYNLL1, GABARAPL2, HNRNPU, HSPA2, MCM2, NAPA, PLSCR1, PPIF, SNRNP70, SSBP1]
GO:0032781	positive regulation of ATPase activity	GO_BiologicalProcess-EBI-UniProt-GOA-ACAP-ARAP_11.06.2021_00h00	2.1971e-06	0.00315064	4.55891e-06	3.64713e-05	[4]	Group13	24.4898	12	[ALDOB, ATP1B3, DHX9, DNAJB11, DNM2, DYNLL1, GABARAPL2, HNRNPU, HSPA2, NAPA, PLSCR1, SSBP1]
GO:0031647	regulation of protein stability	GO_BiologicalProcess-EBI-UniProt-GOA-ACAP-ARAP_11.06.2021_00h00	1.03849e-05	0.0145492	1.03849e-05	7.26942e-05	[3]	Group14	10.7937	34	[ATP1B3, CCAR2, CCT7, CDC37, CDC73, CHORDC1, CPNE2, CREB1, CTSH, DAD1, EP300, FLOT2, GNAQ, GPI, H1-5, HCFC1, HSPA1A, HSPD1, LAMP1, LONP1, LRRK2, NAPG, PHB, PHB2, PIN1, PPIB, PRKDC, PYCARD, RASSF2, RPL11, RPL17, RPL23, STX12, TPR]
GO:0050821	protein stabilization	GO_BiologicalProcess-EBI-UniProt-GOA-ACAP-ARAP_11.06.2021_00h00	5.31023e-06	0.00750335	1.03849e-05	7.26942e-05	[4]	Group14	12.6214	26	[ATP1B3, CCT7, CDC37, CHORDC1, CPNE2, CREB1, EP300, FLOT2, GNAQ, GPI, H1-5, HCFC1, HSPA1A, HSPD1, LAMP1, LONP1, NAPG, PHB, PHB2, PIN1, PPIB, RASSF2, RPL11, RPL17, RPL23, STX12]
GO:0072593	reactive oxygen species metabolic process	GO_BiologicalProcess-EBI-UniProt-GOA-ACAP-ARAP_11.06.2021_00h00	5.7032e-08	8.48066e-05	5.7032e-08	1.14064e-06	[3]	Group15	13.2812	34	[ALOX5, ARF4, BST1, CD36, CRAT, CSRP1, CYB5R4, EIF6, G6PD, GNAI2, HSPD1, HVCN1, LRRK2, MAPK14, MMP8, MPO, MTCO2P12, NCF2, NCF4, NDUFA13, NDUFS1, NDUFS3, NDUFS4, NNT, PRDX2, PRDX3, RAB27A, RAC1, RAC2, SOD2, SYK, TIGAR, TSPO, VDAC1]
GO:2000377	regulation of reactive oxygen species metabolic process	GO_BiologicalProcess-EBI-UniProt-GOA-ACAP-ARAP_11.06.2021_00h00	2.24561e-06	0.00321796	5.7032e-08	1.14064e-06	[4, 5]	Group15	14.2857	23	[ALOX5, ARF4, BST1, CD36, CSRP1, EIF6, G6PD, GNAI2, HSPD1, HVCN1, MAPK14, MMP8, MTCO2P12, NNT, PRDX2, RAB27A, RAC1, RAC2, SOD2, SYK, TIGAR, TSPO, VDAC1]
GO:0035966	response to topologically incorrect protein	GO_BiologicalProcess-EBI-UniProt-GOA-ACAP-ARAP_11.06.2021_00h00	9.77037e-06	0.0136981	2.27429e-06	2.50172e-05	[3, 4]	Group16	12.2066	26	[ACADVL, AUP1, BAX, CDK5RAP3, COPS5, DCTN1, DNAJB11, EIF2AK2, EP300, FAF2, HSPA1A, HSPA2, HSPA4, HSPA9, HSPD1, HSPE1, HSPH1, HYOU1, MANF, PREB, PTPN1, RACK1, SRPRB, SSR1, STT3B, SULT1A3]
GO:0034976	response to endoplasmic reticulum stress	GO_BiologicalProcess-EBI-UniProt-GOA-ACAP-ARAP_11.06.2021_00h00	2.72127e-05	0.0373358	2.27429e-06	2.50172e-05	[4]	Group16	10.5263	32	[ACADVL, AIFM1, ALOX5, ATP2A2, AUP1, BAX, CDK5RAP3, COPS5, DCTN1, DNAJB11, EIF2AK2, EP300, FAF2, GORASP2, HSPA1A, HYOU1, LPCAT3, LRRK2, MANF, NIBAN1, P4HB, PREB, PTPN1, RACK1, SRPRB, SSR1, STT3B, SULT1A3, TMX1, UBA5, UFC1, USP14]
GO:0061024	membrane organization	GO_BiologicalProcess-EBI-UniProt-GOA-ACAP-ARAP_11.06.2021_00h00	4.90823e-11	7.52432e-08	8.21194e-11	2.13511e-09	[4]	Group17	9.38086	100	[ACAA2, AFG3L2, AGK, ALDH3A2, ANO6, ANXA2, ANXA6, ANXA7, AP2A2, AP2M1, ARHGAP25, ARPC2, ATP2A2, ATP5F1A, ATP5F1B, ATP5F1C, ATP5F1D, ATP5ME, ATP5PB, ATP5PD, ATP5PF, ATP5PO, BAX, BLOC1S2, CD36, CD9, CHCHD3, CHMP2A, CHMP6, CHORDC1, CLTA, CLTB, CR1, CTSC, CTSZ, DCTN1, DNAJC11, DNM2, DOCK2, EEA1, EMC3, EPS15L1, F5, FLOT2, GCA, GET3, GLTP, HMOX1, HSPA1A, HSPA4, HSPA9, LMAN1, LPCAT3, M6PR, MTX2, MYH9, M…
GO:0016050	vesicle organization	GO_BiologicalProcess-EBI-UniProt-GOA-ACAP-ARAP_11.06.2021_00h00	4.23518e-07	0.000617489	8.21194e-11	2.13511e-09	[5]	Group17	11.236	40	[ANXA2, AP2M1, BLOC1S2, CD2AP, CHMP2A, CHMP6, CHORDC1, CREB1, CTSC, CTSZ, DNM2, EEA1, F5, LAMTOR1, LMAN1, NAPA, PPP6C, PREB, RAB27A, RAB8A, S100A10, SAR1A, SCARB2, SEC23IP, SEC24D, SNAP23, SNX3, SORT1, STX11, STX12, STX7, STX8, TAP1, TMED10, TMED9, VAMP3, VPS25, VPS41, VPS4B, VTI1B]
GO:0007006	mitochondrial membrane organization	GO_BiologicalProcess-EBI-UniProt-GOA-ACAP-ARAP_11.06.2021_00h00	1.2539e-09	1.90217e-06	8.21194e-11	2.13511e-09	[5, 6]	Group17	17.8344	28	[ACAA2, AFG3L2, AGK, ATP5F1A, ATP5F1B, ATP5F1C, ATP5F1D, ATP5ME, ATP5PB, ATP5PD, ATP5PF, ATP5PO, BAX, BLOC1S2, CHCHD3, DNAJC11, HSPA1A, HSPA4, HSPA9, MTX2, NDUFA13, PPIF, SAMM50, SLC25A5, TIMM13, TIMM9, TOMM22, VDAC2]
GO:0006979	response to oxidative stress	GO_BiologicalProcess-EBI-UniProt-GOA-ACAP-ARAP_11.06.2021_00h00	4.86483e-07	0.00070686	7.96447e-09	1.75218e-07	[3]	Group18	10.2725	49	[AIFM1, ALAD, ALOX5, ATG7, ATP2A2, CD36, CRAT, CYB5B, CYCS, DIABLO, G6PD, HDAC1, HMOX1, HMOX2, HSPA1A, HSPD1, IDH1, KRT1, LCN2, LONP1, LRRK2, MACROH2A1, MGST1, MMP9, MPO, NCF2, NCF4, NDUFA12, NDUFB4, NDUFS2, NME2, P4HB, PARP1, PCNA, PDLIM1, PPIF, PRDX2, PRDX3, PTPN11, RACK1, RGS14, RPS3, SGK3, SLC25A24, SOD2, TXN, TXN2, TXNRD2, XRCC1]
GO:0010035	response to inorganic substance	GO_BiologicalProcess-EBI-UniProt-GOA-ACAP-ARAP_11.06.2021_00h00	3.22059e-06	0.00458612	7.96447e-09	1.75218e-07	[3]	Group18	9.07643	57	[ADSS2, AIFM1, ALAD, ANXA11, ANXA7, ATG7, ATIC, ATP2B4, ATP5F1D, CD14, CD36, CD9, CLIC4, CPNE2, CPNE3, CRAT, CREB1, DNM2, EEF1A2, FBP1, G6PD, GGH, GNAI2, GOT1, GPI, HMOX1, HSPD1, HVCN1, ICAM1, LCN2, LONP1, LRRK2, MMP9, MPO, NDRG1, NDUFA2, PARP1, PCNA, PLSCR1, PPIF, PPP1CA, PRDX2, PRDX3, PTPN11, RACK1, RPS3, S100A8, SLC25A12, SLC25A24, SOD2, TCIRG1, TIGAR, TSPO, TXN, TXN2, TXNRD2, UBE2D3]
GO:0062197	cellular response to chemical stress	GO_BiologicalProcess-EBI-UniProt-GOA-ACAP-ARAP_11.06.2021_00h00	2.53244e-06	0.00362139	7.96447e-09	1.75218e-07	[4]	Group18	10.6267	39	[AIFM1, ALOX5, ARHGEF2, ATG7, ATP2A2, CAB39, CD36, CRAT, CYCS, DIABLO, FASN, G6PD, HDAC1, HMOX1, HSPA1A, LCN2, LONP1, LRRK2, MGST1, MMP9, MPO, NCF2, NCF4, NME2, P4HB, PARP1, PCNA, PPIF, PRDX2, PRDX3, PTPN11, RACK1, RPS3, SLC25A24, SOD2, TSPO, TXN, TXN2, TXNRD2]
GO:0034599	cellular response to oxidative stress	GO_BiologicalProcess-EBI-UniProt-GOA-ACAP-ARAP_11.06.2021_00h00	2.56136e-06	0.00366018	7.96447e-09	1.75218e-07	[4, 5]	Group18	11.1821	35	[AIFM1, ALOX5, ATG7, ATP2A2, CD36, CRAT, CYCS, DIABLO, G6PD, HDAC1, HMOX1, HSPA1A, LCN2, LONP1, LRRK2, MGST1, MMP9, MPO, NCF2, NCF4, NME2, P4HB, PARP1, PCNA, PPIF, PRDX2, PRDX3, PTPN11, RACK1, RPS3, SLC25A24, SOD2, TXN, TXN2, TXNRD2]
GO:0006099	tricarboxylic acid cycle	GO_BiologicalProcess-EBI-UniProt-GOA-ACAP-ARAP_11.06.2021_00h00	1.50877e-13	2.32803e-10	3.70824e-33	1.44621e-31	[3, 7]	Group19	42.8571	18	[ACO2, DLAT, DLD, DLST, FAHD1, FH, IDH1, IDH2, IDH3B, IDH3G, MDH2, ME2, NNT, PDHB, SDHA, SDHB, SUCLG1, SUCLG2]
GO:0009060	aerobic respiration	GO_BiologicalProcess-EBI-UniProt-GOA-ACAP-ARAP_11.06.2021_00h00	7.99205e-37	1.29072e-33	3.70824e-33	1.44621e-31	[6]	Group19	31.8841	66	[ACO2, ADSL, ATP5F1A, ATP5F1B, ATP5F1C, ATP5F1D, ATP5ME, ATP5PB, ATP5PD, ATP5PF, ATP5PO, COQ9, COX4I1, COX5A, COX5B, COX7A2, COX7C, CRAT, CYC1, CYCS, DLAT, DLD, DLST, FAHD1, FH, IDH1, IDH2, IDH3B, IDH3G, MDH2, ME2, MTCO2P12, NDUFA10, NDUFA12, NDUFA13, NDUFA2, NDUFA4, NDUFA5, NDUFA8, NDUFA9, NDUFB1, NDUFB10, NDUFB4, NDUFB7, NDUFB9, NDUFS1, NDUFS2, NDUFS3, NDUFS4, NDUFS6, NDUFS7, NDUFV1, NDUFV2, NN…
GO:0043648	dicarboxylic acid metabolic process	GO_BiologicalProcess-EBI-UniProt-GOA-ACAP-ARAP_11.06.2021_00h00	3.25947e-07	0.000477186	3.70824e-33	1.44621e-31	[6]	Group19	17.6991	20	[ADSS2, ALDH4A1, ATIC, DLD, DLST, FH, GLUD1, GOT1, GOT2, IDH1, IDH2, IDH3B, MDH2, ME2, PCK2, SDHA, SDHB, SHMT2, SLC25A12, SUCLG2]
GO:0072350	tricarboxylic acid metabolic process	GO_BiologicalProcess-EBI-UniProt-GOA-ACAP-ARAP_11.06.2021_00h00	2.42825e-05	0.0333884	3.70824e-33	1.44621e-31	[6]	Group19	42.8571	6	[ACO2, GLUD1, IDH1, IDH2, IDH3B, IDH3G]
GO:0006914	autophagy	GO_BiologicalProcess-EBI-UniProt-GOA-ACAP-ARAP_11.06.2021_00h00	3.16224e-07	0.000463268	2.12962e-10	5.32404e-09	[3, 4]	Group20	9.67742	57	[ADPRH, ANXA7, ATG3, ATG7, ATP2A2, AUP1, C9orf72, CAPN1, CAPNS1, CDC37, CHMP2A, CHMP6, CISD2, DYNC1I2, DYNLL1, EEF1A2, EP300, GABARAPL2, HMOX1, IFI16, LAMTOR1, LAMTOR2, LRRK2, MAP1LC3B2, MTDH, PAFAH1B2, PHB2, PLAA, PRKAG1, PSAP, PYCARD, RAB3GAP2, RAB8A, RALB, RHEB, S100A8, S100A9, SLC25A5, SMCR8, SNRNP70, STX12, TCIRG1, TIGAR, TOMM20, TOMM22, TSPO, UBA5, UBE2N, UFC1, USP10, VDAC1, VIM, VPS13C, VP…
GO:0009894	regulation of catabolic process	GO_BiologicalProcess-EBI-UniProt-GOA-ACAP-ARAP_11.06.2021_00h00	3.4755e-07	0.000508466	2.12962e-10	5.32404e-09	[3, 4]	Group20	8.18182	90	[AIFM1, ALAD, ANXA2, ATG7, ATP2B4, BAX, C9orf72, CAPN1, CAPNS1, CARHSP1, CCAR2, CCDC22, CDK5RAP3, CHMP6, CISD2, CPT1A, CTSC, DHX9, DKC1, DTX3L, EEF1A2, EIF6, EP300, EXOSC4, FBP1, FXR1, GABARAPL2, GIGYF2, HMOX1, HNRNPU, HSPA1A, HSPBP1, IDH1, IFI16, IRAK3, ITGB1, KHSRP, LAMTOR1, LAMTOR2, LRPPRC, LRRK2, LSM1, MAPK14, MTDH, NDUFA13, NNT, NUP210, NUP43, NUP50, NUP62, NUP93, PAFAH1B2, PGAM1, PHB, PHB2,…
GO:0016236	macroautophagy	GO_BiologicalProcess-EBI-UniProt-GOA-ACAP-ARAP_11.06.2021_00h00	1.00398e-08	1.50697e-05	2.12962e-10	5.32404e-09	[4, 5]	Group20	12.3209	43	[ADPRH, ATG3, ATG7, ATP2A2, AUP1, C9orf72, CAPN1, CAPNS1, CDC37, CHMP2A, CHMP6, DYNC1I2, DYNLL1, GABARAPL2, HMOX1, LAMTOR1, LAMTOR2, LRRK2, MAP1LC3B2, PAFAH1B2, PHB2, PLAA, PRKAG1, RAB3GAP2, RALB, RHEB, SLC25A5, SMCR8, STX12, TCIRG1, TIGAR, TOMM20, TOMM22, UBA5, UBE2N, UFC1, VDAC1, VIM, VPS13C, VPS25, VPS41, VPS4B, VTI1B]
GO:0031329	regulation of cellular catabolic process	GO_BiologicalProcess-EBI-UniProt-GOA-ACAP-ARAP_11.06.2021_00h00	3.36172e-05	0.0459884	2.12962e-10	5.32404e-09	[4, 5]	Group20	7.76699	72	[AIFM1, ALAD, ANXA2, ATG7, ATP2B4, BAX, C9orf72, CAPN1, CAPNS1, CARHSP1, CCAR2, CCDC22, CDK5RAP3, CISD2, CPT1A, CTSC, DHX9, DKC1, DTX3L, EEF1A2, EP300, EXOSC4, FXR1, GABARAPL2, GIGYF2, HMOX1, HNRNPU, HSPA1A, HSPBP1, IDH1, IFI16, KHSRP, LAMTOR1, LAMTOR2, LRPPRC, LRRK2, LSM1, MAPK14, MTDH, NNT, PAFAH1B2, PGAM1, PHB2, POLR2D, PPP1CA, PRKAG1, PSAP, PSMD2, PSMD6, PTPN1, PYCARD, RAB3GAP2, RAB8A, RACK1,…
GO:0009611	response to wounding	GO_BiologicalProcess-EBI-UniProt-GOA-ACAP-ARAP_11.06.2021_00h00	1.90861e-05	0.0264151	1.56023e-05	6.24093e-05	[3]	Group21	8.42697	60	[ACTN1, ALOX5, ANO6, ANXA2, ANXA5, ANXA6, ARF4, ARFGEF1, BAX, CBX5, CCR2, CD36, CD44, CD9, CEACAM1, CLIC1, CNN2, COL3A1, CSRP1, CYP4F2, DGKG, DST, F13A1, F5, FERMT3, GNAI2, GNAQ, H3-3A, H3C1, HDAC1, HMOX1, ITGA2B, ITGB1, KRT1, LCP2, LMAN1, LMNB2, LYN, MAP2K1, MAPK14, MYH9, MYOF, PF4, PHB2, PKN1, PLAUR, PLEC, PLSCR1, PRDX2, PRKCB, PRTN3, PTPN11, RAB27A, RAC1, RNASE3, S100A8, SRSF6, SYK, TSPO, TXN2]
GO:0050878	regulation of body fluid levels	GO_BiologicalProcess-EBI-UniProt-GOA-ACAP-ARAP_11.06.2021_00h00	3.01189e-05	0.0412931	1.56023e-05	6.24093e-05	[3]	Group21	8.81834	50	[ACTN1, ANO6, ANXA2, ANXA5, CBX5, CD36, CD9, CEACAM1, CLIC1, COASY, COL3A1, COPS2, CREB1, CSRP1, CYP4F2, DGKG, F13A1, F5, FERMT3, FLI1, GNAI2, GNAQ, GOT2, GPI, H3-3A, H3C1, HDAC1, ITGA2B, KRT1, LCP2, LMAN1, LYN, MAPK14, MTCO2P12, MYH9, NME1, OAS2, PF4, PLAUR, PLSCR1, PRDX2, PRKCB, PRTN3, PTPN11, RAB27A, RAC1, RNASE3, SYK, UMPS, VAMP3]
GO:0007596	blood coagulation	GO_BiologicalProcess-EBI-UniProt-GOA-ACAP-ARAP_11.06.2021_00h00	5.5148e-06	0.00778689	1.56023e-05	6.24093e-05	[3, 5]	Group21	10.4558	39	[ACTN1, ANO6, ANXA2, ANXA5, CBX5, CD36, CD9, CEACAM1, CLIC1, COL3A1, CSRP1, CYP4F2, DGKG, F13A1, F5, FERMT3, GNAI2, GNAQ, H3-3A, H3C1, HDAC1, ITGA2B, KRT1, LCP2, LMAN1, LYN, MAPK14, MYH9, PF4, PLAUR, PLSCR1, PRDX2, PRKCB, PRTN3, PTPN11, RAB27A, RAC1, RNASE3, SYK]
GO:0007599	hemostasis	GO_BiologicalProcess-EBI-UniProt-GOA-ACAP-ARAP_11.06.2021_00h00	8.9962e-07	0.00130085	1.56023e-05	6.24093e-05	[4]	Group21	10.8466	41	[ACTN1, ANO6, ANXA2, ANXA5, CBX5, CD36, CD9, CEACAM1, CLIC1, COL3A1, CSRP1, CYP4F2, DGKG, F13A1, F5, FERMT3, FLI1, GNAI2, GNAQ, GPI, H3-3A, H3C1, HDAC1, ITGA2B, KRT1, LCP2, LMAN1, LYN, MAPK14, MYH9, PF4, PLAUR, PLSCR1, PRDX2, PRKCB, PRTN3, PTPN11, RAB27A, RAC1, RNASE3, SYK]
GO:0042060	wound healing	GO_BiologicalProcess-EBI-UniProt-GOA-ACAP-ARAP_11.06.2021_00h00	8.59459e-06	0.0120754	1.56023e-05	6.24093e-05	[4]	Group21	9.04348	52	[ACTN1, ALOX5, ANO6, ANXA2, ANXA5, ANXA6, ARFGEF1, CBX5, CD36, CD44, CD9, CEACAM1, CLIC1, CNN2, COL3A1, CSRP1, CYP4F2, DGKG, DST, F13A1, F5, FERMT3, GNAI2, GNAQ, H3-3A, H3C1, HDAC1, HMOX1, ITGA2B, ITGB1, KRT1, LCP2, LMAN1, LYN, MAPK14, MYH9, MYOF, PF4, PKN1, PLAUR, PLEC, PLSCR1, PRDX2, PRKCB, PRTN3, PTPN11, RAB27A, RAC1, RNASE3, S100A8, SRSF6, SYK]
GO:0022613	ribonucleoprotein complex biogenesis	GO_BiologicalProcess-EBI-UniProt-GOA-ACAP-ARAP_11.06.2021_00h00	2.80317e-19	4.41779e-16	6.09829e-27	2.31735e-25	[4]	Group22	15.121	75	[CDC73, DDX1, DDX17, DDX21, DDX23, DHX9, DKC1, EIF4B, EIF5, EIF6, EXOSC4, FBL, MCTS1, MRPL1, MRPL40, MTREX, NOP56, NOP58, POLR2D, PRKDC, PRPF19, PRPF8, PUF60, RPL10A, RPL11, RPL12, RPL13, RPL13A, RPL14, RPL17, RPL18, RPL19, RPL23, RPL23A, RPL27, RPL27A, RPL29, RPL3, RPL30, RPL4, RPL6, RPL7, RPL7A, RPL8, RPLP0, RPLP1, RPLP2, RPS14, RPS16, RPS17, RPS19, RPS21, RPS25, RPS27L, RPS5, RPS6, RPS8, RPS9,…
GO:0071826	ribonucleoprotein complex subunit organization	GO_BiologicalProcess-EBI-UniProt-GOA-ACAP-ARAP_11.06.2021_00h00	1.84427e-13	2.84387e-10	6.09829e-27	2.31735e-25	[5]	Group22	18.5714	39	[CDC73, DDX1, DDX23, DHX9, EIF4B, EIF5, EIF6, KLC1, MCTS1, POLR2D, PRKDC, PRPF19, PRPF8, PUF60, RPL11, RPL13A, RPL23A, RPL3, RPL6, RPLP0, RPS14, RPS19, RPS27L, RPS5, RPSA, RUVBL1, SF3A1, SF3A3, SF3B1, SNRNP200, SNRPD2, SNRPD3, SNRPE, SNRPGP15, SNU13, SRSF1, SRSF5, SRSF6, SRSF9]
GO:0034622	cellular protein-containing complex assembly	GO_BiologicalProcess-EBI-UniProt-GOA-ACAP-ARAP_11.06.2021_00h00	2.6693e-19	4.20949e-16	6.09829e-27	2.31735e-25	[6]	Group22	10.8333	130	[AIFM1, ALDOB, AP2M1, ARF6, ARFGEF1, ARPC2, ATP5F1D, CD36, CDC73, CENPF, CHMP2A, CLINT1, CLTA, CLTB, COX7A2, CREB1, CYFIP2, CYRIB, DCTN1, DDX1, DDX23, DHX9, DNM2, EIF2AK2, EIF4B, EIF5, EIF6, EML2, FKBP1A, FLII, H1-10, H1-5, H2AX, H2BC12, H3-3A, H3C1, H4C1, HCK, HLA-DRA, HP1BP3, HSPA1A, HSPA4, HSPD1, ICAM1, LONP1, MACROH2A1, MBD2, MCM2, MCM3, MCM5, MCTS1, MECP2, NAPA, NCAPG, NDRG1, NDUFA10, NDUFA1…
GO:0042255	ribosome assembly	GO_BiologicalProcess-EBI-UniProt-GOA-ACAP-ARAP_11.06.2021_00h00	1.32748e-05	0.0184785	6.09829e-27	2.31735e-25	[6]	Group22	19.403	13	[EIF6, MRPL40, PRKDC, RPL11, RPL23A, RPL3, RPL6, RPLP0, RPS14, RPS19, RPS27L, RPS5, RPSA]
GO:0000245	spliceosomal complex assembly	GO_BiologicalProcess-EBI-UniProt-GOA-ACAP-ARAP_11.06.2021_00h00	4.78601e-07	0.000695886	6.09829e-27	2.31735e-25	[6, 7, 8, 9, 10, 11, 12]	Group22	23.7288	14	[DDX1, DDX23, PRPF19, PUF60, SF3A1, SF3A3, SF3B1, SNRNP200, SNRPD2, SNRPE, SRSF1, SRSF5, SRSF6, SRSF9]
GO:0097193	intrinsic apoptotic signaling pathway	GO_BiologicalProcess-EBI-UniProt-GOA-ACAP-ARAP_11.06.2021_00h00	2.53061e-06	0.00362131	2.82892e-07	4.80916e-06	[4, 5, 6]	Group23	11.4094	34	[AIFM1, ARHGEF2, BAX, CCAR2, CD44, CUL5, DIABLO, EP300, HDAC1, HMOX1, HSPA1A, HYOU1, IFI16, LRRK2, MIF, MMP9, NDUFA13, NDUFS3, P4HB, PARP1, PLAUR, PPIF, PRKDC, PTPN1, PYCARD, RACK1, RPL11, RPS27L, RPS3, S100A8, S100A9, SOD2, TMEM109, VDAC2]
GO:0097153	cysteine-type endopeptidase activity involved in apoptotic process	GO_BiologicalProcess-EBI-UniProt-GOA-ACAP-ARAP_11.06.2021_00h00	2.03185e-05	0.0280802	2.82892e-07	4.80916e-06	[5, 8, 9]	Group23	11.5226	28	[AIFM1, BAX, CD44, CTSD, CTSH, CYCS, DIABLO, DYNLL1, FASN, GPI, HSPD1, HSPE1, IGBP1, MMP9, NDUFA13, NLRC4, PLAUR, POR, PRDX3, PYCARD, RACK1, RNASE3, RPS27L, RPS3, S100A8, S100A9, SYK, VDAC2]
GO:0004197	cysteine-type endopeptidase activity	GO_BiologicalProcess-EBI-UniProt-GOA-ACAP-ARAP_11.06.2021_00h00	3.918e-06	0.00556748	2.82892e-07	4.80916e-06	[7, 8]	Group23	10.2244	41	[AIFM1, BAX, CAPN1, CAPNS1, CAST, CD44, COPS2, CTSB, CTSC, CTSD, CTSH, CTSS, CTSZ, CYCS, CYFIP2, DIABLO, DYNLL1, FASN, GPI, HSPD1, HSPE1, IFI16, IGBP1, MMP9, NDUFA13, NLRC4, PLAUR, POR, PRDX3, PYCARD, RACK1, RNASE3, RPS27L, RPS3, S100A8, S100A9, SYK, USP10, USP14, USP15, VDAC2]
GO:2000116	regulation of cysteine-type endopeptidase activity	GO_BiologicalProcess-EBI-UniProt-GOA-ACAP-ARAP_11.06.2021_00h00	1.2098e-06	0.00174453	2.82892e-07	4.80916e-06	[7, 8, 9]	Group23	12.0755	32	[AIFM1, BAX, CAST, CD44, COPS2, CTSD, CTSH, CYCS, CYFIP2, DIABLO, DYNLL1, FASN, GPI, HSPD1, HSPE1, IFI16, IGBP1, MMP9, NDUFA13, NLRC4, PLAUR, POR, PRDX3, PYCARD, RACK1, RNASE3, RPS27L, RPS3, S100A8, S100A9, SYK, VDAC2]
GO:0043281	regulation of cysteine-type endopeptidase activity involved in apoptotic process	GO_BiologicalProcess-EBI-UniProt-GOA-ACAP-ARAP_11.06.2021_00h00	8.426e-06	0.011847	2.82892e-07	4.80916e-06	[6, 8, 9, 10]	Group23	11.8143	28	[AIFM1, BAX, CD44, CTSD, CTSH, CYCS, DIABLO, DYNLL1, FASN, GPI, HSPD1, HSPE1, IGBP1, MMP9, NDUFA13, NLRC4, PLAUR, POR, PRDX3, PYCARD, RACK1, RNASE3, RPS27L, RPS3, S100A8, S100A9, SYK, VDAC2]
GO:0071216	cellular response to biotic stimulus	GO_BiologicalProcess-EBI-UniProt-GOA-ACAP-ARAP_11.06.2021_00h00	7.01917e-08	0.000104235	1.17734e-08	2.47241e-07	[3]	Group24	13.6752	32	[BPI, CD14, CD36, CDC73, CTSG, CYRIB, DEFA1, HCK, ICAM1, LCN2, LILRB1, LILRB2, LYN, MAPK14, MRC1, MTDH, NDUFA2, PDCD4, PF4, PLAA, PPBP, PRDX2, PRPF8, PTAFR, PYCARD, RPSA, SMC1A, SYK, TIGAR, TLR2, TSPO, VIM]
GO:0002237	response to molecule of bacterial origin	GO_BiologicalProcess-EBI-UniProt-GOA-ACAP-ARAP_11.06.2021_00h00	4.85354e-08	7.23663e-05	1.17734e-08	2.47241e-07	[4, 6]	Group24	11.6095	44	[ALAD, ATP2A2, BPI, CD14, CD36, CDC73, CTSG, CYRIB, DEFA1, ELANE, GGT5, HCK, HDAC1, HSPD1, ICAM1, IRAK3, LCN2, LILRB1, LILRB2, LYN, MAPK14, MGST1, MGST2, MPO, MRC1, MTDH, NDUFA2, PCK2, PDCD4, PF4, PLAA, PPBP, PRDX2, PRDX3, PRPF8, PTAFR, PYCARD, RPSA, S100A8, S100A9, SOD2, TLR2, TSPO, VIM]
GO:0071219	cellular response to molecule of bacterial origin	GO_BiologicalProcess-EBI-UniProt-GOA-ACAP-ARAP_11.06.2021_00h00	3.48244e-07	0.000509133	1.17734e-08	2.47241e-07	[4, 5, 7]	Group24	13.5514	29	[BPI, CD14, CD36, CDC73, CTSG, CYRIB, DEFA1, HCK, ICAM1, LCN2, LILRB1, LILRB2, LYN, MAPK14, MRC1, MTDH, NDUFA2, PDCD4, PF4, PLAA, PPBP, PRDX2, PRPF8, PTAFR, PYCARD, RPSA, TLR2, TSPO, VIM]
GO:0038124	toll-like receptor TLR6:TLR2 signaling pathway	GO_BiologicalProcess-EBI-UniProt-GOA-ACAP-ARAP_11.06.2021_00h00	2.42427e-05	0.0333579	1.17734e-08	2.47241e-07	[5, 6, 7]	Group24	80	4	[CD14, CD36, NDUFA2, TLR2]
GO:0031663	lipopolysaccharide-mediated signaling pathway	GO_BiologicalProcess-EBI-UniProt-GOA-ACAP-ARAP_11.06.2021_00h00	2.45554e-05	0.0337391	1.17734e-08	2.47241e-07	[4, 5, 6, 7, 9]	Group24	19.6721	12	[BPI, CD14, CD36, HCK, LYN, MAPK14, MTDH, NDUFA2, PRDX2, PTAFR, RPSA, TLR2]
GO:0071726	cellular response to diacyl bacterial lipopeptide	GO_BiologicalProcess-EBI-UniProt-GOA-ACAP-ARAP_11.06.2021_00h00	2.42427e-05	0.0333579	1.17734e-08	2.47241e-07	[7, 8, 10]	Group24	80	4	[CD14, CD36, NDUFA2, TLR2]
GO:0051640	organelle localization	GO_BiologicalProcess-EBI-UniProt-GOA-ACAP-ARAP_11.06.2021_00h00	2.25092e-05	0.0310401	2.45432e-11	6.8721e-10	[3]	Group25	8.4058	58	[AP3M1, ATP2A2, BLOC1S2, CENPF, CHMP2A, CHMP6, CHORDC1, CTSC, CTSZ, DCTN1, DNM2, DPYSL2, DYNC1I2, DYNLL1, EIF6, EML4, ESYT1, F5, FHOD1, HMOX1, HNRNPU, ITGB1, LAMP1, LAMTOR1, LAT2, LMAN1, LRPPRC, LRRK2, LYN, MYH9, NAPA, NUMA1, NUP62, PHIP, PPP6C, PREB, RAB11B, RAB27A, RAB8A, RAC2, RALB, SAR1A, SEC23IP, SEC24D, SNAP23, STX11, STX12, STX7, STX8, SYK, TCIRG1, TMED10, TMED9, TUBA4A, UNC13D, VAMP3, VPS…
GO:0051656	establishment of organelle localization	GO_BiologicalProcess-EBI-UniProt-GOA-ACAP-ARAP_11.06.2021_00h00	7.48089e-06	0.0105406	2.45432e-11	6.8721e-10	[3, 4]	Group25	9.59488	45	[AP3M1, BLOC1S2, CENPF, CHMP2A, CHMP6, CHORDC1, CTSC, CTSZ, DCTN1, DNM2, DPYSL2, EIF6, EML4, F5, FHOD1, HMOX1, HNRNPU, ITGB1, LAMP1, LAT2, LMAN1, LRPPRC, LRRK2, LYN, MYH9, NAPA, NUMA1, NUP62, PHIP, PPP6C, PREB, RAB11B, RAB27A, RAC2, SAR1A, SEC23IP, SEC24D, SNAP23, SYK, TCIRG1, TMED10, TMED9, UNC13D, VAMP3, VPS4B]
GO:0048193	Golgi vesicle transport	GO_BiologicalProcess-EBI-UniProt-GOA-ACAP-ARAP_11.06.2021_00h00	4.1742e-07	0.000609015	2.45432e-11	6.8721e-10	[3, 5]	Group25	10.6481	46	[ACSL3, ARF3, ARF4, CCDC22, CHMP2A, CLINT1, CLTA, CTSC, CTSZ, DCTN1, DNM2, DYNC1I2, DYNLL1, F5, GABARAPL2, HYOU1, IER3IP1, KLC1, LAMP1, LMAN1, LRRK2, NAPA, NAPG, NRBP1, PPP6C, PREB, RAB2A, RAB31, RAB8A, RACK1, SAR1A, SCAMP2, SCAMP3, SEC23IP, SEC24D, SNAP23, SNX1, SNX3, SORT1, TMED10, TMED5, TMED7, TMED9, VAMP3, VPS13C, VTI1B]
GO:0061024	membrane organization	GO_BiologicalProcess-EBI-UniProt-GOA-ACAP-ARAP_11.06.2021_00h00	4.90823e-11	7.52432e-08	2.45432e-11	6.8721e-10	[4]	Group25	9.38086	100	[ACAA2, AFG3L2, AGK, ALDH3A2, ANO6, ANXA2, ANXA6, ANXA7, AP2A2, AP2M1, ARHGAP25, ARPC2, ATP2A2, ATP5F1A, ATP5F1B, ATP5F1C, ATP5F1D, ATP5ME, ATP5PB, ATP5PD, ATP5PF, ATP5PO, BAX, BLOC1S2, CD36, CD9, CHCHD3, CHMP2A, CHMP6, CHORDC1, CLTA, CLTB, CR1, CTSC, CTSZ, DCTN1, DNAJC11, DNM2, DOCK2, EEA1, EMC3, EPS15L1, F5, FLOT2, GCA, GET3, GLTP, HMOX1, HSPA1A, HSPA4, HSPA9, LMAN1, LPCAT3, M6PR, MTX2, MYH9, M…
GO:0006900	vesicle budding from membrane	GO_BiologicalProcess-EBI-UniProt-GOA-ACAP-ARAP_11.06.2021_00h00	8.71905e-06	0.0122416	2.45432e-11	6.8721e-10	[3, 5, 6]	Group25	15.5172	18	[ANXA2, AP2M1, CHMP6, CTSC, CTSZ, DNM2, F5, LMAN1, NAPA, PPP6C, PREB, S100A10, SAR1A, SEC23IP, SEC24D, SNX3, TMED10, TMED9]
GO:0016050	vesicle organization	GO_BiologicalProcess-EBI-UniProt-GOA-ACAP-ARAP_11.06.2021_00h00	4.23518e-07	0.000617489	2.45432e-11	6.8721e-10	[5]	Group25	11.236	40	[ANXA2, AP2M1, BLOC1S2, CD2AP, CHMP2A, CHMP6, CHORDC1, CREB1, CTSC, CTSZ, DNM2, EEA1, F5, LAMTOR1, LMAN1, NAPA, PPP6C, PREB, RAB27A, RAB8A, S100A10, SAR1A, SCARB2, SEC23IP, SEC24D, SNAP23, SNX3, SORT1, STX11, STX12, STX7, STX8, TAP1, TMED10, TMED9, VAMP3, VPS25, VPS41, VPS4B, VTI1B]
GO:1901135	carbohydrate derivative metabolic process	GO_BiologicalProcess-EBI-UniProt-GOA-ACAP-ARAP_11.06.2021_00h00	1.32549e-08	1.98823e-05	1.11658e-11	3.23809e-10	[3]	Group26	8.36718	103	[ABHD10, ACAT1, ACOT13, ACP3, ACSL3, ACSL4, ACSS1, ADA2, ADK, ADSL, ADSS2, AK2, AK9, AKR1A1, ALDH1A1, ALDOA, ALDOB, ARFGEF1, ATIC, ATP5F1A, ATP5F1B, ATP5F1C, ATP5F1D, ATP5ME, ATP5PB, ATP5PD, ATP5PF, ATP5PO, BAX, CD44, CDA, CHIT1, CHORDC1, COASY, DAD1, DLAT, DLD, DLST, EIF6, ENO2, EP300, ERH, ESYT1, FASN, FBP1, G6PD, GCDH, GLB1, GLTP, GM2A, GMPPB, GNS, GPI, HEXA, HEXB, HK1, HK3, HSD17B4, KHSRP, KR…
GO:0019637	organophosphate metabolic process	GO_BiologicalProcess-EBI-UniProt-GOA-ACAP-ARAP_11.06.2021_00h00	2.17989e-08	3.26548e-05	1.11658e-11	3.23809e-10	[3, 4]	Group26	8.47902	97	[ACAT1, ACOT13, ACP3, ACSL3, ACSL4, ACSS1, ADK, ADSL, ADSS2, AGK, AK2, AK9, AKR1A1, ALDH1A1, ALDOA, ALDOB, ARF3, ATIC, ATP5F1A, ATP5F1B, ATP5F1C, ATP5F1D, ATP5ME, ATP5PB, ATP5PD, ATP5PF, ATP5PO, CDA, CHORDC1, COASY, CPNE3, DGKG, DLAT, DLD, DLST, EIF6, ENO2, EP300, FASN, FBP1, FDPS, G6PD, GCDH, GPCPD1, GPI, HADHA, HADHB, HDHD5, HEXB, HK1, HK3, HSD17B4, IDH1, IDH2, KHSRP, LPCAT3, LRRK2, LYN, MECP2,…
GO:0006796	phosphate-containing compound metabolic process	GO_BiologicalProcess-EBI-UniProt-GOA-ACAP-ARAP_11.06.2021_00h00	3.91007e-08	5.83773e-05	1.11658e-11	3.23809e-10	[4]	Group26	6.76964	206	[ACAT1, ACOT13, ACP3, ACSL3, ACSL4, ACSS1, ADK, ADSL, ADSS2, AGK, AK2, AK9, AKR1A1, ALDH1A1, ALDOA, ALDOB, ANXA2, ARF3, ARHGEF2, ARMT1, ATIC, ATP1A1, ATP2B4, ATP5F1A, ATP5F1B, ATP5F1C, ATP5F1D, ATP5ME, ATP5PB, ATP5PD, ATP5PF, ATP5PO, AZU1, BAX, BST1, C9orf72, CAB39, CCNY, CD36, CD44, CDA, CDC37, CDK5RAP3, CEACAM1, CHMP6, CHORDC1, COASY, COPS2, CPNE3, CTSG, DGKG, DLAT, DLD, DLST, DUSP23, DUSP3, DY…
GO:0055086	nucleobase-containing small molecule metabolic process	GO_BiologicalProcess-EBI-UniProt-GOA-ACAP-ARAP_11.06.2021_00h00	5.80258e-11	8.87795e-08	1.11658e-11	3.23809e-10	[3, 4, 5]	Group26	10.8148	73	[ACAT1, ACOT13, ACP3, ACSL3, ACSL4, ACSS1, ADA2, ADK, ADSL, ADSS2, AK2, AK9, ALDOA, ALDOB, ATIC, ATP5F1A, ATP5F1B, ATP5F1C, ATP5F1D, ATP5ME, ATP5PB, ATP5PD, ATP5PF, ATP5PO, CDA, COASY, DLAT, DLD, DLST, DPYSL2, EIF6, ENO2, EP300, ERH, FASN, FBP1, GCDH, GLRX, GMPPB, GPI, HK1, HK3, HSD17B4, IDH2, LRRK2, MPP1, MTCO2P12, NME1, NME2, NT5C2, NUP210, NUP43, NUP50, NUP62, NUP93, PAPSS1, PARP1, PDHB, PDPR,…
GO:0019693	ribose phosphate metabolic process	GO_BiologicalProcess-EBI-UniProt-GOA-ACAP-ARAP_11.06.2021_00h00	2.11648e-13	3.25938e-10	1.11658e-11	3.23809e-10	[4, 5]	Group26	12.9817	64	[ACAT1, ACOT13, ACSL3, ACSL4, ACSS1, ADK, ADSL, ADSS2, AK2, AK9, ALDOA, ALDOB, ATIC, ATP5F1A, ATP5F1B, ATP5F1C, ATP5F1D, ATP5ME, ATP5PB, ATP5PD, ATP5PF, ATP5PO, COASY, DLAT, DLD, DLST, EIF6, ENO2, EP300, FASN, FBP1, G6PD, GCDH, GPI, HK1, HK3, HSD17B4, LRRK2, MPP1, MTCO2P12, NME1, NME2, NT5C2, NUP210, NUP43, NUP50, NUP62, NUP93, PAPSS1, PARP1, PDHB, PDPR, PGAM1, PRKAG1, SLC25A1, SLC25A12, STOML2, …
GO:0032268	regulation of cellular protein metabolic process	GO_BiologicalProcess-EBI-UniProt-GOA-ACAP-ARAP_11.06.2021_00h00	2.24112e-07	0.000328996	1.11658e-11	3.23809e-10	[4, 5, 6]	Group26	6.82853	180	[AARS1, AIFM1, ALAD, ANXA2, ARFGEF1, ARHGEF2, ATP2B4, AZU1, BAX, BST1, C9orf72, CAB39, CAST, CCAR2, CCDC22, CCNY, CD36, CD44, CDC37, CDK5RAP3, CEACAM1, CHMP6, CHORDC1, COPS2, COPS5, CR1, CSDE1, CTSC, CTSD, CTSH, CTSZ, CYCS, CYFIP2, DDX1, DHX9, DIABLO, DTX3L, DUSP3, DYNLL1, EEF1A2, EEF1D, EHD4, EIF2AK2, EIF4A2, EIF4B, EIF5, EIF6, ELANE, EP300, EPRS1, ETFA, ETFB, EXOSC4, FASN, FKBP1A, FXR1, G6PD, G…
GO:0009117	nucleotide metabolic process	GO_BiologicalProcess-EBI-UniProt-GOA-ACAP-ARAP_11.06.2021_00h00	4.96031e-11	7.59423e-08	1.11658e-11	3.23809e-10	[5, 6, 7]	Group26	11.3597	66	[ACAT1, ACOT13, ACP3, ACSL3, ACSL4, ACSS1, ADK, ADSL, ADSS2, AK2, AK9, ALDOA, ALDOB, ATIC, ATP5F1A, ATP5F1B, ATP5F1C, ATP5F1D, ATP5ME, ATP5PB, ATP5PD, ATP5PF, ATP5PO, CDA, COASY, DLAT, DLD, DLST, EIF6, ENO2, EP300, FASN, FBP1, GCDH, GPI, HK1, HK3, HSD17B4, IDH2, LRRK2, MPP1, MTCO2P12, NME1, NME2, NT5C2, NUP210, NUP43, NUP50, NUP62, NUP93, PAPSS1, PARP1, PDHB, PDPR, PGAM1, PRKAG1, SLC25A1, SLC25A1…
GO:0006839	mitochondrial transport	GO_BiologicalProcess-EBI-UniProt-GOA-ACAP-ARAP_11.06.2021_00h00	4.4238e-14	6.83919e-11	3.75528e-23	1.31435e-21	[4]	Group27	16.3823	48	[ACAA2, AFG3L2, AGK, AIFM1, ATP5F1A, ATP5F1B, ATP5F1C, ATP5F1D, ATP5ME, ATP5PB, ATP5PD, ATP5PF, ATP5PO, BAX, BLOC1S2, CPT1A, CPT2, HSPA1A, HSPA4, HSPD1, LMAN1, LRRK2, MFF, MTX2, NDUFA13, PIN1, PITRM1, PMPCB, PPIF, RAC2, SAMM50, SFXN1, SFXN3, SLC25A1, SLC25A12, SLC25A24, SLC25A5, SLC25A6, STOML2, TIMM13, TIMM9, TOMM20, TOMM22, TSPO, TST, UBE2D3, VDAC1, VDAC2]
GO:1990542	mitochondrial transmembrane transport	GO_BiologicalProcess-EBI-UniProt-GOA-ACAP-ARAP_11.06.2021_00h00	8.51906e-10	1.29404e-06	3.75528e-23	1.31435e-21	[3, 5]	Group27	20.6897	24	[AFG3L2, AIFM1, ATP5F1A, ATP5F1B, ATP5F1C, ATP5F1D, ATP5ME, ATP5PB, ATP5PD, ATP5PF, ATP5PO, CPT1A, CPT2, HSPD1, SFXN1, SFXN3, SLC25A1, SLC25A12, SLC25A5, SLC25A6, STOML2, TOMM20, TST, VDAC1]
GO:0007005	mitochondrion organization	GO_BiologicalProcess-EBI-UniProt-GOA-ACAP-ARAP_11.06.2021_00h00	7.15917e-22	1.13544e-18	3.75528e-23	1.31435e-21	[5]	Group27	14.8148	88	[ACAA2, AFG3L2, AGK, AIFM1, ATG3, ATG7, ATP5F1A, ATP5F1B, ATP5F1C, ATP5F1D, ATP5ME, ATP5PB, ATP5PD, ATP5PF, ATP5PO, BAX, BLOC1S2, CCAR2, CDC37, CHCHD3, CISD2, COX7A2, CYCS, CYRIB, DNAJC11, DNM2, EP300, GABARAPL2, HCFC1, HSD17B10, HSPA1A, HSPA4, HSPA9, HSPD1, LMAN1, LONP1, LRRK2, MAP1LC3B2, MFF, MMP9, MTX2, NDUFA10, NDUFA12, NDUFA13, NDUFA2, NDUFA5, NDUFA8, NDUFA9, NDUFB1, NDUFB10, NDUFB4, NDUFB7,…
GO:0007006	mitochondrial membrane organization	GO_BiologicalProcess-EBI-UniProt-GOA-ACAP-ARAP_11.06.2021_00h00	1.2539e-09	1.90217e-06	3.75528e-23	1.31435e-21	[5, 6]	Group27	17.8344	28	[ACAA2, AFG3L2, AGK, ATP5F1A, ATP5F1B, ATP5F1C, ATP5F1D, ATP5ME, ATP5PB, ATP5PD, ATP5PF, ATP5PO, BAX, BLOC1S2, CHCHD3, DNAJC11, HSPA1A, HSPA4, HSPA9, MTX2, NDUFA13, PPIF, SAMM50, SLC25A5, TIMM13, TIMM9, TOMM22, VDAC2]
GO:0072655	establishment of protein localization to mitochondrion	GO_BiologicalProcess-EBI-UniProt-GOA-ACAP-ARAP_11.06.2021_00h00	4.60186e-06	0.00651163	3.75528e-23	1.31435e-21	[5, 6, 7]	Group27	14.1026	22	[AGK, AIFM1, BAX, HK1, HSPA4, HSPD1, LMAN1, LRRK2, MFF, NDUFA13, PIN1, PITRM1, PMPCB, RAC2, SAMM50, SLC25A6, TIMM13, TIMM9, TOMM20, TOMM22, TSPO, UBE2D3]
GO:0006626	protein targeting to mitochondrion	GO_BiologicalProcess-EBI-UniProt-GOA-ACAP-ARAP_11.06.2021_00h00	1.09477e-07	0.000161588	3.75528e-23	1.31435e-21	[5, 6, 7, 8]	Group27	18.8679	20	[AGK, AIFM1, HSPA4, HSPD1, LMAN1, LRRK2, MFF, NDUFA13, PIN1, PITRM1, PMPCB, RAC2, SAMM50, SLC25A6, TIMM13, TIMM9, TOMM20, TOMM22, TSPO, UBE2D3]
GO:0007007	inner mitochondrial membrane organization	GO_BiologicalProcess-EBI-UniProt-GOA-ACAP-ARAP_11.06.2021_00h00	1.883e-11	2.88852e-08	3.75528e-23	1.31435e-21	[6, 7]	Group27	31.6667	19	[AFG3L2, AGK, ATP5F1A, ATP5F1B, ATP5F1C, ATP5F1D, ATP5ME, ATP5PB, ATP5PD, ATP5PF, ATP5PO, CHCHD3, DNAJC11, HSPA9, MTX2, NDUFA13, SAMM50, TIMM13, TIMM9]
GO:0032879	regulation of localization	GO_BiologicalProcess-EBI-UniProt-GOA-ACAP-ARAP_11.06.2021_00h00	5.39504e-07	0.000782281	1.56619e-06	2.34928e-05	[2, 3]	Group28	6.66433	190	[ACAA2, ACSL3, ACSL4, ACTN1, AHNAK, ALOX5, ANKRD13D, ANO6, ANXA2, ANXA3, ANXA6, AP2M1, ARF6, ARHGDIA, ARHGDIB, ARHGEF2, ATG3, ATP1A1, ATP1B3, ATP2A2, ATP2B1, ATP2B4, ATP5F1A, ATP5F1B, ATP5PF, AZU1, BAX, BST1, CAB39, CAPN1, CCR2, CCT7, CD14, CD2AP, CD300LF, CD36, CD47, CD9, CDK5RAP3, CEACAM1, CEACAM6, CES1, CHERP, CHMP2A, CHMP6, CHORDC1, CLIC1, CLIC4, CNN2, COL3A1, CPNE3, CPT1A, CREB1, CSRP1, CTSD…
GO:0051049	regulation of transport	GO_BiologicalProcess-EBI-UniProt-GOA-ACAP-ARAP_11.06.2021_00h00	6.65686e-08	9.8921e-05	1.56619e-06	2.34928e-05	[3, 4]	Group28	7.44738	138	[ACAA2, ACSL3, ACSL4, AHNAK, ALOX5, ANKRD13D, ANO6, ANXA2, AP2M1, ARF6, ATG3, ATP1A1, ATP1B3, ATP2A2, ATP2B1, ATP2B4, ATP5PF, AZU1, BAX, CAB39, CAPN1, CCR2, CD14, CD2AP, CD300LF, CD36, CD47, CEACAM1, CES1, CHMP2A, CHMP6, CHORDC1, CLIC1, CLIC4, CNN2, CPT1A, CREB1, CTSS, CYP4F2, DHX9, DNM2, DOCK2, DPYSL2, DYNLL1, EHD4, EPRS1, FKBP1A, G6PD, GLRX, GLUD1, GNAI2, HADH, HADHA, HCK, HDAC1, HLA-F, HMOX1, …
GO:0051050	positive regulation of transport	GO_BiologicalProcess-EBI-UniProt-GOA-ACAP-ARAP_11.06.2021_00h00	2.29405e-05	0.031612	1.56619e-06	2.34928e-05	[2, 3, 4, 5]	Group28	7.70771	77	[ACSL3, ACSL4, ANO6, ANXA2, AP2M1, ARF6, ATP1B3, ATP2B1, AZU1, BAX, CCR2, CD14, CD2AP, CD300LF, CD36, CD47, CES1, CHMP2A, CHORDC1, CREB1, CTSS, CYP4F2, DHX9, DNM2, DOCK2, DPYSL2, DYNLL1, G6PD, GLRX, GLUD1, GNAI2, HLA-F, HSPA2, IER3IP1, ITGB1, LAMP1, LPCAT3, LRRK2, MAPK14, MFF, NDUFA2, NDUFA4, NUMA1, PCK2, PIN1, PKN1, PLAA, POLR2D, PPID, PTAFR, PTPN11, PTPRC, PTX3, PYCARD, RAB27A, RAB31, RAC1, RAC…
GO:0051051	negative regulation of transport	GO_BiologicalProcess-EBI-UniProt-GOA-ACAP-ARAP_11.06.2021_00h00	4.18384e-06	0.00593688	1.56619e-06	2.34928e-05	[2, 3, 4, 5]	Group28	9.88764	44	[ANKRD13D, ARF6, ATG3, ATP5PF, CAB39, CCR2, CD300LF, CD36, CD47, CEACAM1, CHORDC1, CNN2, CYP4F2, FKBP1A, GNAI2, HADH, HADHA, HDAC1, HLA-F, HMOX1, ICAM1, IDH2, LILRB1, LILRB2, LMAN1, LRRK2, MMP9, PEA15, PLSCR1, PPIF, PRKCB, PRTN3, PTPN11, RAC1, RACK1, SNX3, SRI, TLR2, TPR, TXN, TXN2, VAMP3, VDAC1, VPS4B]
GO:0006909	phagocytosis	GO_BiologicalProcess-EBI-UniProt-GOA-ACAP-ARAP_11.06.2021_00h00	7.78467e-08	0.000115213	1.56619e-06	2.34928e-05	[3, 5]	Group28	11.0849	47	[ANO6, ANXA11, ANXA3, ARHGAP25, ARPC2, ATG3, AZU1, CCR2, CD14, CD300LF, CD36, CD47, CNN2, CSRP1, CYFIP2, DNM2, DOCK2, EIF2AK2, ELANE, FCN1, HCK, ITGAL, ITGB1, LYN, MYH9, NCF2, NCF4, NDUFA2, OLFM4, PECAM1, PKN1, PLSCR1, PRTN3, PTPRC, PTX3, PYCARD, RAB27A, RAB31, RAC1, RAC2, RACK1, RPSA, SNX3, SYK, TLR2, TM9SF4, UNC13D]
GO:0060627	regulation of vesicle-mediated transport	GO_BiologicalProcess-EBI-UniProt-GOA-ACAP-ARAP_11.06.2021_00h00	4.86333e-08	7.24636e-05	1.56619e-06	2.34928e-05	[3, 4, 5]	Group28	10.1968	57	[ACSL3, ANKRD13D, ANO6, ANXA2, AP2M1, ARF6, ATG3, ATP2A2, AZU1, CCR2, CD14, CD2AP, CD300LF, CD36, CD47, CEACAM1, CHMP2A, CHMP6, CNN2, DNM2, DOCK2, EHD4, GNAI2, HCK, HLA-F, HMOX1, LAMP1, LILRB1, LRRK2, LYN, MAP2K1, NDUFA2, OLFM4, PLSCR1, PREB, PRKCB, PRTN3, PTAFR, PTPN1, PTPRC, PTX3, PYCARD, RAB11B, RAB27A, RAB31, RAB8A, RAC1, RAC2, RACK1, SAR1A, SH3GL1, SNX3, SYK, TLR2, UNC13D, UNC45A, VPS4B]
GO:0050764	regulation of phagocytosis	GO_BiologicalProcess-EBI-UniProt-GOA-ACAP-ARAP_11.06.2021_00h00	1.25866e-09	1.90813e-06	1.56619e-06	2.34928e-05	[4, 5, 6]	Group28	22	22	[ANO6, ATG3, AZU1, CD300LF, CD36, CD47, CNN2, DNM2, DOCK2, HCK, OLFM4, PLSCR1, PRTN3, PTPRC, PTX3, PYCARD, RAB27A, RAB31, RACK1, SNX3, SYK, TLR2]
GO:0050765	negative regulation of phagocytosis	GO_BiologicalProcess-EBI-UniProt-GOA-ACAP-ARAP_11.06.2021_00h00	8.03849e-07	0.00116317	1.56619e-06	2.34928e-05	[3, 4, 5, 6, 7]	Group28	37.5	9	[ATG3, CD300LF, CD47, CNN2, PLSCR1, PRTN3, RACK1, SNX3, TLR2]
GO:1901576	organic substance biosynthetic process	GO_BiologicalProcess-EBI-UniProt-GOA-ACAP-ARAP_11.06.2021_00h00	1.11866e-05	0.0156389	1.858e-06	2.2296e-05	[3]	Group29	5.69384	366	[AARS1, ACAA2, ACADM, ACADVL, ACAT1, ACSL3, ACSL4, ACSS1, ACTL6A, ACTN1, ADA2, ADK, ADSL, ADSS2, AGK, AK2, AK9, AKR1A1, ALAD, ALDH3A2, ALDH3B1, ALDH9A1, ALDOA, ALDOB, ALOX5, ANXA3, ARF3, ARF4, ARFGEF1, ARHGEF2, ATG7, ATIC, ATP1A1, ATP2B4, ATP5F1A, ATP5F1B, ATP5F1C, ATP5F1D, ATP5ME, ATP5PB, ATP5PD, ATP5PF, ATP5PO, AZU1, BAX, BTF3, CBX5, CCAR2, CCDC22, CCT7, CD36, CDA, CDC73, CDK5RAP3, CEACAM1, CEN…
GO:0043603	cellular amide metabolic process	GO_BiologicalProcess-EBI-UniProt-GOA-ACAP-ARAP_11.06.2021_00h00	4.58445e-20	7.23885e-17	1.858e-06	2.2296e-05	[4]	Group29	10.826	135	[AARS1, ACAT1, ACOT13, ACSL3, ACSL4, ACSS1, ADSL, AGK, ANPEP, CES1, CLIC1, COPS5, CPN1, CSDE1, CTSG, CTSH, CTSZ, DAP3, DARS2, DDX1, DHX9, DLAT, DLD, DLST, EEF1A2, EEF1D, EIF2AK2, EIF4A2, EIF4B, EIF5, EIF6, ELANE, EPRS1, EXOSC4, FASN, FXR1, G6PD, GCDH, GGT5, GIGYF2, GLO1, GM2A, GSPT1, GSTM1, GSTM4, HAGH, HEXA, HEXB, HSD17B4, IARS2, IDH1, ILF3, KHSRP, LARS1, LRPPRC, LSM1, MAGOH, MCTS1, MGST2, MRPL1…
GO:1901566	organonitrogen compound biosynthetic process	GO_BiologicalProcess-EBI-UniProt-GOA-ACAP-ARAP_11.06.2021_00h00	3.59696e-18	5.64003e-15	1.858e-06	2.2296e-05	[4]	Group29	9.20213	173	[AARS1, ACADM, ACAT1, ACSL3, ACSL4, ACSS1, ADA2, ADK, ADSL, ADSS2, AGK, AK2, AK9, AKR1A1, ALAD, ALDH3A2, ALDH3B1, ALDH9A1, ALDOA, ARFGEF1, ATG7, ATIC, ATP2B4, ATP5F1A, ATP5F1B, ATP5F1C, ATP5F1D, ATP5ME, ATP5PB, ATP5PD, ATP5PF, ATP5PO, CDA, CHORDC1, COASY, COPS5, CSDE1, DAD1, DAP3, DARS2, DDX1, DHX9, DLAT, DLD, EEF1A2, EEF1D, EIF2AK2, EIF4A2, EIF4B, EIF5, EIF6, ELANE, EPRS1, EXOSC4, FASN, FXR1, GC…
GO:0006518	peptide metabolic process	GO_BiologicalProcess-EBI-UniProt-GOA-ACAP-ARAP_11.06.2021_00h00	8.39534e-19	1.32143e-15	1.858e-06	2.2296e-05	[4, 5]	Group29	11.7021	110	[AARS1, ANPEP, CES1, CLIC1, COPS5, CPN1, CSDE1, CTSG, CTSH, CTSZ, DAP3, DARS2, DDX1, DHX9, EEF1A2, EEF1D, EIF2AK2, EIF4A2, EIF4B, EIF5, EIF6, ELANE, EPRS1, EXOSC4, FXR1, G6PD, GGT5, GIGYF2, GLO1, GSPT1, GSTM1, GSTM4, HAGH, IARS2, IDH1, ILF3, KHSRP, LARS1, LRPPRC, LSM1, MAGOH, MCTS1, MGST2, MRPL1, MRPL2, MRPL40, MRPL43, MRPS31, NARS2, NDRG1, NIBAN1, PIN1, POLR2D, PPA2, PPP1CA, PRKDC, PTAFR, PURA, …
GO:0043604	amide biosynthetic process	GO_BiologicalProcess-EBI-UniProt-GOA-ACAP-ARAP_11.06.2021_00h00	4.12743e-19	6.50071e-16	1.858e-06	2.2296e-05	[5]	Group29	11.835	109	[AARS1, ACAT1, ACSL3, ACSL4, ACSS1, ADSL, AGK, COPS5, CSDE1, DAP3, DARS2, DDX1, DHX9, DLAT, DLD, EEF1A2, EEF1D, EIF2AK2, EIF4A2, EIF4B, EIF5, EIF6, ELANE, EPRS1, EXOSC4, FASN, FXR1, GCDH, GGT5, GIGYF2, GSPT1, HAGH, IARS2, ILF3, KHSRP, LARS1, LRPPRC, LSM1, MAGOH, MCTS1, MGST2, MRPL1, MRPL2, MRPL40, MRPL43, MRPS31, NARS2, NDRG1, NIBAN1, PDHB, PDPR, POLR2D, PPA2, PPP1CA, PRKDC, PTAFR, PURA, RACK1, R…
GO:0043043	peptide biosynthetic process	GO_BiologicalProcess-EBI-UniProt-GOA-ACAP-ARAP_11.06.2021_00h00	4.36864e-18	6.84566e-15	1.858e-06	2.2296e-05	[5, 6]	Group29	12.4021	95	[AARS1, COPS5, CSDE1, DAP3, DARS2, DDX1, DHX9, EEF1A2, EEF1D, EIF2AK2, EIF4A2, EIF4B, EIF5, EIF6, ELANE, EPRS1, EXOSC4, FXR1, GGT5, GIGYF2, GSPT1, HAGH, IARS2, ILF3, KHSRP, LARS1, LRPPRC, LSM1, MAGOH, MCTS1, MGST2, MRPL1, MRPL2, MRPL40, MRPL43, MRPS31, NARS2, NDRG1, NIBAN1, POLR2D, PPA2, PPP1CA, PRKDC, PTAFR, PURA, RACK1, RBM8A, RPL10A, RPL11, RPL12, RPL13, RPL13A, RPL14, RPL17, RPL18, RPL19, RPL…
GO:0006412	translation	GO_BiologicalProcess-EBI-UniProt-GOA-ACAP-ARAP_11.06.2021_00h00	7.75301e-18	1.21335e-14	1.858e-06	2.2296e-05	[5, 6, 7]	Group29	12.5341	92	[AARS1, COPS5, CSDE1, DAP3, DARS2, DDX1, DHX9, EEF1A2, EEF1D, EIF2AK2, EIF4A2, EIF4B, EIF5, EIF6, EPRS1, EXOSC4, FXR1, GGT5, GIGYF2, GSPT1, IARS2, ILF3, KHSRP, LARS1, LRPPRC, LSM1, MAGOH, MCTS1, MRPL1, MRPL2, MRPL40, MRPL43, MRPS31, NARS2, NDRG1, NIBAN1, POLR2D, PPA2, PPP1CA, PRKDC, PTAFR, PURA, RACK1, RBM8A, RPL10A, RPL11, RPL12, RPL13, RPL13A, RPL14, RPL17, RPL18, RPL19, RPL23, RPL23A, RPL27, R…
GO:0006413	translational initiation	GO_BiologicalProcess-EBI-UniProt-GOA-ACAP-ARAP_11.06.2021_00h00	2.07669e-24	3.30609e-21	1.858e-06	2.2296e-05	[3, 6, 7, 8]	Group29	25.3589	53	[COPS5, CSDE1, DDX1, EIF2AK2, EIF4A2, EIF4B, EIF5, EIF6, MCTS1, POLR2D, PPP1CA, RPL10A, RPL11, RPL12, RPL13, RPL13A, RPL14, RPL17, RPL18, RPL19, RPL23, RPL23A, RPL27, RPL27A, RPL29, RPL3, RPL30, RPL4, RPL6, RPL7, RPL7A, RPL8, RPLP0, RPLP1, RPLP2, RPS12, RPS14, RPS16, RPS17, RPS18, RPS19, RPS20, RPS21, RPS25, RPS26, RPS3, RPS4X, RPS5, RPS6, RPS8, RPS9, RPSA, TPR]
GO:0016043	cellular component organization	GO_BiologicalProcess-EBI-UniProt-GOA-ACAP-ARAP_11.06.2021_00h00	1.12715e-18	1.77075e-15	2.81232e-24	1.04056e-22	[3]	Group30	6.56	451	[ACAA2, ACIN1, ACOT13, ACP3, ACSL3, ACSL4, ACTC1, ACTL6A, ACTN1, ADPRH, AFG3L2, AGK, AIFM1, ALAD, ALDH3A2, ALDH9A1, ALDOA, ALDOB, ANKRD13D, ANO6, ANXA2, ANXA6, ANXA7, AP2A2, AP2M1, ARF4, ARF6, ARFGEF1, ARHGAP17, ARHGAP25, ARHGDIA, ARHGDIB, ARHGEF2, ARPC2, ATG3, ATG7, ATP2A2, ATP5F1A, ATP5F1B, ATP5F1C, ATP5F1D, ATP5ME, ATP5PB, ATP5PD, ATP5PF, ATP5PO, AUP1, BAX, BLOC1S2, BOLA2, BST1, BUB3, C9orf72,…
GO:0044085	cellular component biogenesis	GO_BiologicalProcess-EBI-UniProt-GOA-ACAP-ARAP_11.06.2021_00h00	2.39682e-21	3.79656e-18	2.81232e-24	1.04056e-22	[3]	Group30	7.97753	284	[ACOT13, ACSL3, ACTC1, ACTN1, ADPRH, AFG3L2, AIFM1, ALAD, ALDH9A1, ALDOA, ALDOB, ANO6, ANXA2, AP2M1, ARF4, ARF6, ARFGEF1, ARPC2, ATG3, ATG7, ATP2A2, ATP5F1D, AUP1, BAX, BOLA2, C9orf72, CD2AP, CD36, CD47, CD9, CDC73, CENPF, CHMP2A, CHMP6, CHORDC1, CLINT1, CLTA, CLTB, COPS5, COX7A2, CREB1, CRYZ, CSDE1, CSRP1, CTSC, CTSZ, CYFIP2, CYRIB, DCTN1, DDX1, DDX17, DDX21, DDX23, DHX9, DKC1, DNM2, DST, DUSP3,…
GO:0006996	organelle organization	GO_BiologicalProcess-EBI-UniProt-GOA-ACAP-ARAP_11.06.2021_00h00	5.61316e-17	8.76214e-14	2.81232e-24	1.04056e-22	[4]	Group30	7.22948	310	[ACAA2, ACIN1, ACP3, ACTC1, ACTL6A, ACTN1, ADPRH, AFG3L2, AGK, AIFM1, ALDH3A2, ALDOA, ANXA2, AP2M1, ARF4, ARF6, ARFGEF1, ARHGAP17, ARHGAP25, ARHGDIA, ARHGDIB, ARHGEF2, ARPC2, ATG3, ATG7, ATP2A2, ATP5F1A, ATP5F1B, ATP5F1C, ATP5F1D, ATP5ME, ATP5PB, ATP5PD, ATP5PF, ATP5PO, AUP1, BAX, BLOC1S2, BST1, BUB3, C9orf72, CCAR2, CCT7, CD2AP, CD47, CDC37, CDC73, CENPF, CHCHD3, CHD4, CHMP2A, CHMP6, CHORDC1, CI…
GO:0022607	cellular component assembly	GO_BiologicalProcess-EBI-UniProt-GOA-ACAP-ARAP_11.06.2021_00h00	1.04824e-14	1.63002e-11	2.81232e-24	1.04056e-22	[4]	Group30	7.49543	246	[ACOT13, ACSL3, ACTC1, ACTN1, ADPRH, AFG3L2, AIFM1, ALAD, ALDH9A1, ALDOA, ALDOB, ANO6, ANXA2, AP2M1, ARF4, ARF6, ARFGEF1, ARPC2, ATG3, ATG7, ATP2A2, ATP5F1D, AUP1, BAX, BOLA2, C9orf72, CD2AP, CD36, CD47, CD9, CDC73, CENPF, CHMP2A, CHMP6, CHORDC1, CLINT1, CLTA, CLTB, COX7A2, CREB1, CRYZ, CSDE1, CSRP1, CTSC, CTSZ, CYFIP2, CYRIB, DCTN1, DDX1, DDX23, DHX9, DNM2, DST, DUSP3, DYNC1I2, DYNLL1, EHD4, EIF…
GO:0043933	protein-containing complex subunit organization	GO_BiologicalProcess-EBI-UniProt-GOA-ACAP-ARAP_11.06.2021_00h00	1.35204e-25	2.15785e-22	2.81232e-24	1.04056e-22	[4]	Group30	9.79284	208	[ACOT13, ACSL3, AFG3L2, AIFM1, ALAD, ALDH9A1, ALDOA, ALDOB, ANO6, AP2M1, ARF6, ARFGEF1, ARHGEF2, ARPC2, ATP2A2, ATP5F1D, BAX, CD2AP, CD36, CDC73, CENPF, CHMP2A, CHMP6, CHORDC1, CLINT1, CLTA, CLTB, COX7A2, CREB1, CRYZ, CTSC, CTSZ, CYFIP2, CYRIB, DAP3, DCTN1, DDX1, DDX23, DHX9, DNM2, EHD4, EIF2AK2, EIF4B, EIF5, EIF6, EML2, EP300, EPRS1, F5, FASN, FERMT3, FKBP1A, FLII, GABARAPL2, GSPT1, H1-10, H1-5,…
GO:0065003	protein-containing complex assembly	GO_BiologicalProcess-EBI-UniProt-GOA-ACAP-ARAP_11.06.2021_00h00	1.21316e-23	1.92772e-20	2.81232e-24	1.04056e-22	[5]	Group30	10.0715	183	[ACOT13, ACSL3, AFG3L2, AIFM1, ALAD, ALDH9A1, ALDOA, ALDOB, ANO6, AP2M1, ARF6, ARFGEF1, ARPC2, ATP5F1D, BAX, CD2AP, CD36, CDC73, CENPF, CHMP2A, CHMP6, CHORDC1, CLINT1, CLTA, CLTB, COX7A2, CREB1, CRYZ, CTSC, CTSZ, CYFIP2, CYRIB, DCTN1, DDX1, DDX23, DHX9, DNM2, EHD4, EIF2AK2, EIF4B, EIF5, EIF6, EML2, EP300, EPRS1, F5, FASN, FERMT3, FKBP1A, FLII, H1-10, H1-5, H2AX, H2BC12, H3-3A, H3C1, H4C1, HCFC1, …
GO:0071826	ribonucleoprotein complex subunit organization	GO_BiologicalProcess-EBI-UniProt-GOA-ACAP-ARAP_11.06.2021_00h00	1.84427e-13	2.84387e-10	2.81232e-24	1.04056e-22	[5]	Group30	18.5714	39	[CDC73, DDX1, DDX23, DHX9, EIF4B, EIF5, EIF6, KLC1, MCTS1, POLR2D, PRKDC, PRPF19, PRPF8, PUF60, RPL11, RPL13A, RPL23A, RPL3, RPL6, RPLP0, RPS14, RPS19, RPS27L, RPS5, RPSA, RUVBL1, SF3A1, SF3A3, SF3B1, SNRNP200, SNRPD2, SNRPD3, SNRPE, SNRPGP15, SNU13, SRSF1, SRSF5, SRSF6, SRSF9]
GO:0034622	cellular protein-containing complex assembly	GO_BiologicalProcess-EBI-UniProt-GOA-ACAP-ARAP_11.06.2021_00h00	2.6693e-19	4.20949e-16	2.81232e-24	1.04056e-22	[6]	Group30	10.8333	130	[AIFM1, ALDOB, AP2M1, ARF6, ARFGEF1, ARPC2, ATP5F1D, CD36, CDC73, CENPF, CHMP2A, CLINT1, CLTA, CLTB, COX7A2, CREB1, CYFIP2, CYRIB, DCTN1, DDX1, DDX23, DHX9, DNM2, EIF2AK2, EIF4B, EIF5, EIF6, EML2, FKBP1A, FLII, H1-10, H1-5, H2AX, H2BC12, H3-3A, H3C1, H4C1, HCK, HLA-DRA, HP1BP3, HSPA1A, HSPA4, HSPD1, ICAM1, LONP1, MACROH2A1, MBD2, MCM2, MCM3, MCM5, MCTS1, MECP2, NAPA, NCAPG, NDRG1, NDUFA10, NDUFA1…
GO:0000380	alternative mRNA splicing, via spliceosome	GO_BiologicalProcess-EBI-UniProt-GOA-ACAP-ARAP_11.06.2021_00h00	2.14895e-05	0.0296555	1.113e-09	2.67121e-08	[8, 9, 10, 11, 12]	Group31	17.5	14	[DDX17, DHX9, FXR1, HNRNPU, MAGOH, PTBP1, PUF60, RBM25, RBM8A, SRSF1, SRSF2, SRSF6, SRSF9, THRAP3]
GO:0006403	RNA localization	GO_BiologicalProcess-EBI-UniProt-GOA-ACAP-ARAP_11.06.2021_00h00	1.63376e-06	0.00235425	1.113e-09	2.67121e-08	[3]	Group31	12.3457	30	[CCT7, DHX9, DKC1, FBL, HNRNPU, KHSRP, LRPPRC, MAGOH, MAGOHB, NOP58, NUP210, NUP43, NUP50, NUP62, NUP93, POLR2D, RBM8A, RUVBL1, SRSF1, SRSF2, SRSF3, SRSF4, SRSF5, SRSF6, SRSF9, THOC2, THOC6, TOMM20, TPR, TST]
GO:0015931	nucleobase-containing compound transport	GO_BiologicalProcess-EBI-UniProt-GOA-ACAP-ARAP_11.06.2021_00h00	2.32043e-05	0.0319524	1.113e-09	2.67121e-08	[5]	Group31	11.0687	29	[CD47, CR1, DHX9, KHSRP, LRPPRC, MAGOH, MAGOHB, NUP210, NUP43, NUP50, NUP62, NUP93, POLR2D, RBM8A, SLC25A24, SLC25A5, SLC25A6, SRSF1, SRSF2, SRSF3, SRSF4, SRSF5, SRSF6, SRSF9, THOC2, THOC6, TOMM20, TPR, TST]
GO:0050658	RNA transport	GO_BiologicalProcess-EBI-UniProt-GOA-ACAP-ARAP_11.06.2021_00h00	3.06233e-05	0.0419539	1.113e-09	2.67121e-08	[4, 5, 7]	Group31	11.9403	24	[DHX9, KHSRP, LRPPRC, MAGOH, MAGOHB, NUP210, NUP43, NUP50, NUP62, NUP93, POLR2D, RBM8A, SRSF1, SRSF2, SRSF3, SRSF4, SRSF5, SRSF6, SRSF9, THOC2, THOC6, TOMM20, TPR, TST]
GO:0006913	nucleocytoplasmic transport	GO_BiologicalProcess-EBI-UniProt-GOA-ACAP-ARAP_11.06.2021_00h00	2.48993e-07	0.000365273	1.113e-09	2.67121e-08	[5, 6]	Group31	11.326	41	[CD36, CHORDC1, DHX9, EIF6, HSPA9, IPO7, LRRK2, MAGOH, MAGOHB, MAPK14, NUP210, NUP43, NUP50, NUP62, NUP93, PHB2, POLR2D, PRKAG1, PTPN11, RBM8A, RGS14, RPL17, RPL23, SNRPD2, SNRPD3, SNRPE, SRSF1, SRSF2, SRSF3, SRSF4, SRSF5, SRSF6, SRSF9, THOC2, THOC6, TNPO3, TPR, TRIM28, TXN, TXN2, XPO7]
GO:0071426	ribonucleoprotein complex export from nucleus	GO_BiologicalProcess-EBI-UniProt-GOA-ACAP-ARAP_11.06.2021_00h00	4.59579e-06	0.00650764	1.113e-09	2.67121e-08	[3, 4, 7, 8]	Group31	15.0376	20	[EIF6, MAGOH, MAGOHB, NUP210, NUP43, NUP50, NUP62, NUP93, POLR2D, RBM8A, SRSF1, SRSF2, SRSF3, SRSF4, SRSF5, SRSF6, SRSF9, THOC2, THOC6, TPR]
GO:0051028	mRNA transport	GO_BiologicalProcess-EBI-UniProt-GOA-ACAP-ARAP_11.06.2021_00h00	1.69304e-05	0.0234994	1.113e-09	2.67121e-08	[5, 6, 8]	Group31	13.0178	22	[DHX9, KHSRP, LRPPRC, MAGOH, MAGOHB, NUP210, NUP43, NUP50, NUP62, NUP93, POLR2D, RBM8A, SRSF1, SRSF2, SRSF3, SRSF4, SRSF5, SRSF6, SRSF9, THOC2, THOC6, TPR]
GO:0006405	RNA export from nucleus	GO_BiologicalProcess-EBI-UniProt-GOA-ACAP-ARAP_11.06.2021_00h00	4.59579e-06	0.00650764	1.113e-09	2.67121e-08	[5, 6, 7, 8]	Group31	15.0376	20	[DHX9, MAGOH, MAGOHB, NUP210, NUP43, NUP50, NUP62, NUP93, POLR2D, RBM8A, SRSF1, SRSF2, SRSF3, SRSF4, SRSF5, SRSF6, SRSF9, THOC2, THOC6, TPR]
GO:0051168	nuclear export	GO_BiologicalProcess-EBI-UniProt-GOA-ACAP-ARAP_11.06.2021_00h00	2.04753e-06	0.00293821	1.113e-09	2.67121e-08	[6, 7]	Group31	12.9808	27	[CHORDC1, DHX9, EIF6, HSPA9, MAGOH, MAGOHB, NUP210, NUP43, NUP50, NUP62, NUP93, POLR2D, PTPN11, RBM8A, SRSF1, SRSF2, SRSF3, SRSF4, SRSF5, SRSF6, SRSF9, THOC2, THOC6, TPR, TXN, TXN2, XPO7]
GO:0043484	regulation of RNA splicing	GO_BiologicalProcess-EBI-UniProt-GOA-ACAP-ARAP_11.06.2021_00h00	2.01339e-06	0.00289123	1.113e-09	2.67121e-08	[5, 6, 7, 8, 9]	Group31	14.375	23	[AHNAK, DDX17, FXR1, HNRNPU, HSPA1A, MAGOH, PRPF19, PTBP1, PUF60, RBM25, RBM39, RBM8A, RPS26, SF3B4, SNRNP70, SRSF1, SRSF2, SRSF3, SRSF4, SRSF5, SRSF6, SRSF9, THRAP3]
GO:0000380	alternative mRNA splicing, via spliceosome	GO_BiologicalProcess-EBI-UniProt-GOA-ACAP-ARAP_11.06.2021_00h00	2.14895e-05	0.0296555	1.55546e-18	5.13302e-17	[8, 9, 10, 11, 12]	Group32	17.5	14	[DDX17, DHX9, FXR1, HNRNPU, MAGOH, PTBP1, PUF60, RBM25, RBM8A, SRSF1, SRSF2, SRSF6, SRSF9, THRAP3]
GO:0071426	ribonucleoprotein complex export from nucleus	GO_BiologicalProcess-EBI-UniProt-GOA-ACAP-ARAP_11.06.2021_00h00	4.59579e-06	0.00650764	1.55546e-18	5.13302e-17	[3, 4, 7, 8]	Group32	15.0376	20	[EIF6, MAGOH, MAGOHB, NUP210, NUP43, NUP50, NUP62, NUP93, POLR2D, RBM8A, SRSF1, SRSF2, SRSF3, SRSF4, SRSF5, SRSF6, SRSF9, THOC2, THOC6, TPR]
GO:0006396	RNA processing	GO_BiologicalProcess-EBI-UniProt-GOA-ACAP-ARAP_11.06.2021_00h00	3.05546e-18	4.79401e-15	1.55546e-18	5.13302e-17	[5, 6, 7]	Group32	11.1006	117	[AARS1, ACIN1, AHNAK, BCAS2, CCAR2, CDC73, CHERP, CSTF2T, DBR1, DDX1, DDX17, DDX21, DDX23, DHX15, DHX9, DKC1, EFTUD2, EIF6, EXOSC4, FBL, FXR1, HNRNPU, HSD17B10, HSPA1A, INTS3, KHSRP, LSM1, MAGOH, MAGOHB, MAP2K1, MCM2, MRPL1, MTREX, NOP56, NOP58, PHF5A, PIN1, PNN, POLR2D, PPIG, PRKDC, PRPF19, PRPF38A, PRPF40A, PRPF4B, PRPF8, PTBP1, PUF60, PUS1, RAVER1, RBM25, RBM39, RBM8A, RPL10A, RPL11, RPL12, RP…
GO:0006405	RNA export from nucleus	GO_BiologicalProcess-EBI-UniProt-GOA-ACAP-ARAP_11.06.2021_00h00	4.59579e-06	0.00650764	1.55546e-18	5.13302e-17	[5, 6, 7, 8]	Group32	15.0376	20	[DHX9, MAGOH, MAGOHB, NUP210, NUP43, NUP50, NUP62, NUP93, POLR2D, RBM8A, SRSF1, SRSF2, SRSF3, SRSF4, SRSF5, SRSF6, SRSF9, THOC2, THOC6, TPR]
GO:0016071	mRNA metabolic process	GO_BiologicalProcess-EBI-UniProt-GOA-ACAP-ARAP_11.06.2021_00h00	1.037e-23	1.64882e-20	1.55546e-18	5.13302e-17	[6, 7]	Group32	12.9282	117	[ACIN1, BCAS2, CARHSP1, CCAR2, CDC73, CHERP, CSDE1, CSTF2T, DBR1, DDX1, DDX17, DDX23, DHX15, DHX9, DKC1, EFTUD2, EXOSC4, FXR1, GIGYF2, GSPT1, HNRNPU, HSPA1A, KHSRP, LSM1, MAGOH, MAGOHB, MAPK14, MTREX, PHF5A, PIN1, PNN, POLR2D, PRPF19, PRPF38A, PRPF40A, PRPF4B, PRPF8, PSMD2, PSMD6, PTBP1, PUF60, PUS1, RAVER1, RBM25, RBM39, RBM8A, RPL10A, RPL11, RPL12, RPL13, RPL13A, RPL14, RPL17, RPL18, RPL19, RPL…
GO:0006397	mRNA processing	GO_BiologicalProcess-EBI-UniProt-GOA-ACAP-ARAP_11.06.2021_00h00	6.91627e-11	1.0575e-07	1.55546e-18	5.13302e-17	[6, 7, 8]	Group32	11.4964	63	[ACIN1, BCAS2, CCAR2, CDC73, CHERP, CSTF2T, DBR1, DDX1, DDX17, DDX23, DHX15, DHX9, EFTUD2, FXR1, HNRNPU, KHSRP, LSM1, MAGOH, MAGOHB, MTREX, PHF5A, PIN1, PNN, POLR2D, PRPF19, PRPF38A, PRPF40A, PRPF4B, PRPF8, PTBP1, PUF60, RAVER1, RBM25, RBM39, RBM8A, SCAF4, SF3A1, SF3A3, SF3B1, SF3B3, SF3B4, SNRNP200, SNRNP40, SNRNP70, SNRPA, SNRPB2, SNRPD2, SNRPD3, SNRPE, SNRPGP15, SNU13, SRRT, SRSF1, SRSF2, SRSF…
GO:0008380	RNA splicing	GO_BiologicalProcess-EBI-UniProt-GOA-ACAP-ARAP_11.06.2021_00h00	1.22077e-14	1.89708e-11	1.55546e-18	5.13302e-17	[6, 7, 8]	Group32	13.6555	65	[ACIN1, AHNAK, BCAS2, CCAR2, CHERP, CSTF2T, DBR1, DDX1, DDX17, DDX23, DHX15, DHX9, EFTUD2, FXR1, HNRNPU, HSPA1A, KHSRP, LSM1, MAGOH, MAGOHB, MTREX, PHF5A, PIN1, PNN, POLR2D, PPIG, PRPF19, PRPF38A, PRPF40A, PRPF4B, PRPF8, PTBP1, PUF60, RAVER1, RBM25, RBM39, RBM8A, RPS26, SF3A1, SF3A3, SF3B1, SF3B3, SF3B4, SNRNP200, SNRNP40, SNRNP70, SNRPA, SNRPB2, SNRPD2, SNRPD3, SNRPE, SNRPGP15, SNU13, SRRT, SRSF…
GO:0043484	regulation of RNA splicing	GO_BiologicalProcess-EBI-UniProt-GOA-ACAP-ARAP_11.06.2021_00h00	2.01339e-06	0.00289123	1.55546e-18	5.13302e-17	[5, 6, 7, 8, 9]	Group32	14.375	23	[AHNAK, DDX17, FXR1, HNRNPU, HSPA1A, MAGOH, PRPF19, PTBP1, PUF60, RBM25, RBM39, RBM8A, RPS26, SF3B4, SNRNP70, SRSF1, SRSF2, SRSF3, SRSF4, SRSF5, SRSF6, SRSF9, THRAP3]
GO:0050684	regulation of mRNA processing	GO_BiologicalProcess-EBI-UniProt-GOA-ACAP-ARAP_11.06.2021_00h00	1.90907e-05	0.0264025	1.55546e-18	5.13302e-17	[6, 7, 8, 9]	Group32	13.6986	20	[CDC73, DDX17, DHX9, FXR1, HNRNPU, MAGOH, PRPF19, PTBP1, PUF60, RBM25, RBM39, RBM8A, SF3B4, SNRNP70, SRSF2, SRSF3, SRSF4, SRSF6, SRSF9, THRAP3]
GO:0000375	RNA splicing, via transesterification reactions	GO_BiologicalProcess-EBI-UniProt-GOA-ACAP-ARAP_11.06.2021_00h00	2.5302e-15	3.93699e-12	1.55546e-18	5.13302e-17	[7, 8, 9]	Group32	15.4472	57	[BCAS2, CHERP, CSTF2T, DBR1, DDX1, DDX17, DDX23, DHX15, DHX9, EFTUD2, FXR1, HNRNPU, KHSRP, LSM1, MAGOH, MAGOHB, MTREX, PHF5A, PIN1, PNN, POLR2D, PRPF19, PRPF38A, PRPF40A, PRPF4B, PRPF8, PTBP1, PUF60, RAVER1, RBM25, RBM39, RBM8A, SF3A1, SF3A3, SF3B1, SF3B3, SF3B4, SNRNP200, SNRNP40, SNRNP70, SNRPA, SNRPB2, SNRPD2, SNRPD3, SNRPE, SNRPGP15, SNU13, SRRT, SRSF1, SRSF2, SRSF3, SRSF4, SRSF5, SRSF6, SRSF…
GO:0000398	mRNA splicing, via spliceosome	GO_BiologicalProcess-EBI-UniProt-GOA-ACAP-ARAP_11.06.2021_00h00	2.61058e-14	4.049e-11	1.55546e-18	5.13302e-17	[7, 8, 9, 10, 11]	Group32	15.0273	55	[BCAS2, CHERP, CSTF2T, DBR1, DDX1, DDX17, DDX23, DHX15, DHX9, EFTUD2, FXR1, HNRNPU, MAGOH, MAGOHB, MTREX, PHF5A, PIN1, PNN, POLR2D, PRPF19, PRPF38A, PRPF40A, PRPF4B, PRPF8, PTBP1, PUF60, RAVER1, RBM25, RBM39, RBM8A, SF3A1, SF3A3, SF3B1, SF3B3, SF3B4, SNRNP200, SNRNP40, SNRNP70, SNRPA, SNRPB2, SNRPD2, SNRPD3, SNRPE, SNRPGP15, SNU13, SRRT, SRSF1, SRSF2, SRSF3, SRSF4, SRSF5, SRSF6, SRSF9, THRAP3, U2…
GO:0048024	regulation of mRNA splicing, via spliceosome	GO_BiologicalProcess-EBI-UniProt-GOA-ACAP-ARAP_11.06.2021_00h00	2.6888e-06	0.00383691	1.55546e-18	5.13302e-17	[6, 7, 8, 9, 10, 11, 12]	Group32	16.8224	18	[DDX17, FXR1, HNRNPU, MAGOH, PRPF19, PTBP1, PUF60, RBM25, RBM39, RBM8A, SF3B4, SNRNP70, SRSF2, SRSF3, SRSF4, SRSF6, SRSF9, THRAP3]
GO:0012501	programmed cell death	GO_BiologicalProcess-EBI-UniProt-GOA-ACAP-ARAP_11.06.2021_00h00	2.27572e-09	3.44317e-06	4.61674e-11	1.24652e-09	[3]	Group33	7.44777	164	[AARS1, ACAA2, ACIN1, ACTN1, AIFM1, ANO6, ANXA5, ANXA6, ARF4, ARF6, ARHGDIA, ARHGEF2, ATG3, ATG7, AZU1, BAX, BLOC1S2, CAPN1, CAPNS1, CAST, CCAR2, CD14, CD44, CDC37, CDC73, CDK5RAP3, CEACAM6, CHERP, COPS5, CRAT, CREB1, CTSB, CTSC, CTSD, CTSG, CTSH, CTSZ, CUL5, CYCS, CYFIP2, DAD1, DAP3, DHX9, DIABLO, DNM2, DYNLL1, EEF1A2, EIF2AK2, EP300, ETFA, ETFB, EVI2B, FASN, FLOT2, FXR1, G6PD, GBE1, GLO1, GNAI2…
GO:0010941	regulation of cell death	GO_BiologicalProcess-EBI-UniProt-GOA-ACAP-ARAP_11.06.2021_00h00	5.63885e-08	8.3906e-05	4.61674e-11	1.24652e-09	[3, 4]	Group33	7.56447	132	[AARS1, ACAA2, ACTN1, AIFM1, ANO6, ANXA5, ARF4, ARHGDIA, ARHGEF2, ATG7, AZU1, BAX, CAST, CCAR2, CD36, CD44, CDC37, CDC73, CEACAM6, CHERP, CHMP2A, CHORDC1, COPS5, CRAT, CREB1, CTSB, CTSC, CTSD, CTSG, CTSH, CTSZ, DAD1, DIABLO, DNM2, DYNLL1, EEF1A2, EIF2AK2, ETFA, ETFB, EVI2B, FASN, FLOT2, G6PD, GBE1, GLO1, GNAI2, GPI, HCK, HDAC1, HLA-F, HMOX1, HSPA1A, HSPA9, HSPD1, HYOU1, ICAM1, IER3IP1, IFIT3, IGB…
GO:0006915	apoptotic process	GO_BiologicalProcess-EBI-UniProt-GOA-ACAP-ARAP_11.06.2021_00h00	3.57801e-08	5.34913e-05	4.61674e-11	1.24652e-09	[4]	Group33	7.35655	150	[AARS1, ACAA2, ACIN1, ACTN1, AIFM1, ANO6, ANXA5, ANXA6, ARF4, ARF6, ARHGDIA, ARHGEF2, ATG3, ATG7, AZU1, BAX, BLOC1S2, CAST, CCAR2, CD14, CD44, CDC73, CDK5RAP3, CEACAM6, CHERP, COPS5, CRAT, CREB1, CTSB, CTSC, CTSD, CTSG, CTSH, CTSZ, CUL5, CYCS, CYFIP2, DAD1, DAP3, DIABLO, DNM2, DYNLL1, EEF1A2, EIF2AK2, EP300, ETFA, ETFB, EVI2B, FASN, FXR1, G6PD, GBE1, GLO1, GNAI2, GPI, HCK, HDAC1, HMOX1, HSPA1A, H…
GO:0060548	negative regulation of cell death	GO_BiologicalProcess-EBI-UniProt-GOA-ACAP-ARAP_11.06.2021_00h00	5.26641e-07	0.000764156	4.61674e-11	1.24652e-09	[3, 4, 5]	Group33	8.17669	87	[AARS1, ACAA2, ANXA5, ARF4, ARHGDIA, ARHGEF2, ATG7, AZU1, BAX, CAST, CCAR2, CD44, CDC73, CEACAM6, CHMP2A, COPS5, CRAT, CREB1, CTSG, CTSH, DAD1, EIF2AK2, EVI2B, FASN, GBE1, GLO1, GNAI2, GPI, HCK, HDAC1, HLA-F, HMOX1, HSPA1A, HSPA9, HSPD1, HYOU1, ICAM1, IFIT3, IGBP1, ITGB1, LILRB1, LONP1, LRRK2, MECP2, MIF, MMP9, MPO, MTDH, NDUFA13, NDUFS3, NIBAN2, NME2, NNT, NUP62, PDCD4, PEA15, PF4, PHB2, PHIP, P…
GO:0097190	apoptotic signaling pathway	GO_BiologicalProcess-EBI-UniProt-GOA-ACAP-ARAP_11.06.2021_00h00	9.35126e-06	0.0131198	4.61674e-11	1.24652e-09	[3, 4, 5]	Group33	8.8189	56	[ACAA2, AIFM1, ANXA6, ARHGEF2, BAX, BLOC1S2, CCAR2, CD14, CD44, CTSC, CTSH, CUL5, DAP3, DIABLO, EP300, ETFA, ETFB, FASN, GNAI2, HDAC1, HMOX1, HSPA1A, HYOU1, ICAM1, IFI16, LRRK2, MFF, MIF, MMP9, NDUFA13, NDUFA2, NDUFS3, P4HB, PARP1, PEA15, PF4, PLAUR, PPIF, PPP1CA, PRDX2, PRKDC, PTPN1, PTPRC, PYCARD, RACK1, RNASE3, RPL11, RPS27L, RPS3, S100A8, S100A9, SLC25A5, SOD2, SORT1, TMEM109, VDAC2]
GO:0043067	regulation of programmed cell death	GO_BiologicalProcess-EBI-UniProt-GOA-ACAP-ARAP_11.06.2021_00h00	3.7315e-07	0.000545172	4.61674e-11	1.24652e-09	[4, 5]	Group33	7.5	120	[AARS1, ACAA2, ACTN1, AIFM1, ANO6, ANXA5, ARF4, ARHGDIA, ARHGEF2, ATG7, AZU1, BAX, CAST, CCAR2, CD44, CDC37, CDC73, CEACAM6, CHERP, COPS5, CRAT, CREB1, CTSB, CTSC, CTSD, CTSG, CTSH, CTSZ, DAD1, DIABLO, DNM2, DYNLL1, EEF1A2, EIF2AK2, ETFA, ETFB, EVI2B, FASN, FLOT2, G6PD, GBE1, GLO1, GNAI2, GPI, HCK, HDAC1, HMOX1, HSPA1A, HSPA9, HSPD1, HYOU1, ICAM1, IER3IP1, IFIT3, IGBP1, ITGB1, LILRB1, LONP1, LRRK…
GO:0043069	negative regulation of programmed cell death	GO_BiologicalProcess-EBI-UniProt-GOA-ACAP-ARAP_11.06.2021_00h00	1.15472e-05	0.0161315	4.61674e-11	1.24652e-09	[4, 5, 6]	Group33	7.88382	76	[AARS1, ACAA2, ANXA5, ARF4, ARHGDIA, ARHGEF2, AZU1, BAX, CAST, CCAR2, CD44, CDC73, CEACAM6, COPS5, CRAT, CTSG, CTSH, DAD1, EIF2AK2, EVI2B, FASN, GBE1, GLO1, GNAI2, GPI, HCK, HDAC1, HMOX1, HSPA1A, HSPA9, HSPD1, HYOU1, ICAM1, IFIT3, IGBP1, ITGB1, LILRB1, LONP1, LRRK2, MECP2, MIF, MMP9, MPO, MTDH, NDUFA13, NDUFS3, NIBAN2, NME2, NNT, NUP62, PDCD4, PEA15, PF4, PHB2, PHIP, PIN1, PLAUR, POR, PPIF, PRDX2…
GO:0097193	intrinsic apoptotic signaling pathway	GO_BiologicalProcess-EBI-UniProt-GOA-ACAP-ARAP_11.06.2021_00h00	2.53061e-06	0.00362131	4.61674e-11	1.24652e-09	[4, 5, 6]	Group33	11.4094	34	[AIFM1, ARHGEF2, BAX, CCAR2, CD44, CUL5, DIABLO, EP300, HDAC1, HMOX1, HSPA1A, HYOU1, IFI16, LRRK2, MIF, MMP9, NDUFA13, NDUFS3, P4HB, PARP1, PLAUR, PPIF, PRKDC, PTPN1, PYCARD, RACK1, RPL11, RPS27L, RPS3, S100A8, S100A9, SOD2, TMEM109, VDAC2]
GO:0042981	regulation of apoptotic process	GO_BiologicalProcess-EBI-UniProt-GOA-ACAP-ARAP_11.06.2021_00h00	9.77775e-07	0.00141288	4.61674e-11	1.24652e-09	[5, 6]	Group33	7.45022	116	[AARS1, ACAA2, ACTN1, AIFM1, ANO6, ANXA5, ARF4, ARHGDIA, ARHGEF2, ATG7, AZU1, BAX, CAST, CCAR2, CD44, CDC73, CEACAM6, CHERP, COPS5, CRAT, CREB1, CTSB, CTSC, CTSD, CTSG, CTSH, CTSZ, DAD1, DIABLO, DNM2, DYNLL1, EEF1A2, EIF2AK2, ETFA, ETFB, EVI2B, FASN, G6PD, GBE1, GLO1, GNAI2, GPI, HCK, HDAC1, HMOX1, HSPA1A, HSPA9, HSPD1, HYOU1, ICAM1, IER3IP1, IFIT3, IGBP1, ITGB1, LILRB1, LONP1, LRRK2, LYN, MECP2,…
GO:1902532	negative regulation of intracellular signal transduction	GO_BiologicalProcess-EBI-UniProt-GOA-ACAP-ARAP_11.06.2021_00h00	3.48104e-06	0.00495352	4.61674e-11	1.24652e-09	[4, 5, 6, 7]	Group33	9.4518	50	[ARHGAP25, ARHGEF2, ATP2B4, CCAR2, CCDC22, CD2AP, CD44, CDK5RAP3, CHORDC1, CYRIB, DGKG, DUSP3, DYNLL1, EIF6, FBP1, HDAC1, HSPA1A, HYOU1, IFI35, IGBP1, IRAK3, ITGB1, LRRK2, LYN, MAPK14, MIF, MMP9, NDUFA13, NDUFS3, NMI, NUP62, PDCD4, PEBP1, PHB, PIN1, PLAUR, PPIF, PTPN1, PTPRC, PYCARD, RACK1, RASA2, RASSF2, RGS14, S100A8, S100A9, SOD2, STK38, USP10, VDAC2]
GO:2001233	regulation of apoptotic signaling pathway	GO_BiologicalProcess-EBI-UniProt-GOA-ACAP-ARAP_11.06.2021_00h00	1.15974e-06	0.00167351	4.61674e-11	1.24652e-09	[4, 5, 6, 7]	Group33	10.705	41	[ACAA2, ARHGEF2, BAX, CCAR2, CD44, CTSC, CTSH, ETFA, ETFB, FASN, GNAI2, HDAC1, HMOX1, HSPA1A, HYOU1, ICAM1, LRRK2, MIF, MMP9, NDUFA13, NDUFS3, P4HB, PARP1, PEA15, PF4, PLAUR, PPIF, PPP1CA, PRDX2, PTPN1, PTPRC, PYCARD, RACK1, RNASE3, RPL11, RPS3, S100A8, S100A9, SLC25A5, SOD2, VDAC2]
GO:2001234	negative regulation of apoptotic signaling pathway	GO_BiologicalProcess-EBI-UniProt-GOA-ACAP-ARAP_11.06.2021_00h00	1.76631e-05	0.0244811	4.61674e-11	1.24652e-09	[4, 5, 6, 7, 8]	Group33	11.284	29	[ACAA2, ARHGEF2, BAX, CCAR2, CD44, FASN, GNAI2, HDAC1, HMOX1, HSPA1A, HYOU1, ICAM1, LRRK2, MIF, MMP9, NDUFA13, NDUFS3, PEA15, PF4, PLAUR, PPIF, PRDX2, PTPN1, RNASE3, S100A8, S100A9, SLC25A5, SOD2, VDAC2]
GO:2001242	regulation of intrinsic apoptotic signaling pathway	GO_BiologicalProcess-EBI-UniProt-GOA-ACAP-ARAP_11.06.2021_00h00	4.72603e-07	0.000687637	4.61674e-11	1.24652e-09	[5, 6, 7, 8]	Group33	14.7059	25	[ARHGEF2, BAX, CCAR2, CD44, HDAC1, HSPA1A, HYOU1, LRRK2, MIF, MMP9, NDUFA13, NDUFS3, P4HB, PARP1, PLAUR, PPIF, PTPN1, PYCARD, RACK1, RPL11, RPS3, S100A8, S100A9, SOD2, VDAC2]
GO:2001243	negative regulation of intrinsic apoptotic signaling pathway	GO_BiologicalProcess-EBI-UniProt-GOA-ACAP-ARAP_11.06.2021_00h00	3.08572e-06	0.00440024	4.61674e-11	1.24652e-09	[5, 6, 7, 8, 9]	Group33	16.6667	18	[ARHGEF2, CCAR2, CD44, HDAC1, HSPA1A, HYOU1, LRRK2, MIF, MMP9, NDUFA13, NDUFS3, PLAUR, PPIF, PTPN1, S100A8, S100A9, SOD2, VDAC2]
GO:0097153	cysteine-type endopeptidase activity involved in apoptotic process	GO_BiologicalProcess-EBI-UniProt-GOA-ACAP-ARAP_11.06.2021_00h00	2.03185e-05	0.0280802	4.61674e-11	1.24652e-09	[5, 8, 9]	Group33	11.5226	28	[AIFM1, BAX, CD44, CTSD, CTSH, CYCS, DIABLO, DYNLL1, FASN, GPI, HSPD1, HSPE1, IGBP1, MMP9, NDUFA13, NLRC4, PLAUR, POR, PRDX3, PYCARD, RACK1, RNASE3, RPS27L, RPS3, S100A8, S100A9, SYK, VDAC2]
GO:2000116	regulation of cysteine-type endopeptidase activity	GO_BiologicalProcess-EBI-UniProt-GOA-ACAP-ARAP_11.06.2021_00h00	1.2098e-06	0.00174453	4.61674e-11	1.24652e-09	[7, 8, 9]	Group33	12.0755	32	[AIFM1, BAX, CAST, CD44, COPS2, CTSD, CTSH, CYCS, CYFIP2, DIABLO, DYNLL1, FASN, GPI, HSPD1, HSPE1, IFI16, IGBP1, MMP9, NDUFA13, NLRC4, PLAUR, POR, PRDX3, PYCARD, RACK1, RNASE3, RPS27L, RPS3, S100A8, S100A9, SYK, VDAC2]
GO:0043281	regulation of cysteine-type endopeptidase activity involved in apoptotic process	GO_BiologicalProcess-EBI-UniProt-GOA-ACAP-ARAP_11.06.2021_00h00	8.426e-06	0.011847	4.61674e-11	1.24652e-09	[6, 8, 9, 10]	Group33	11.8143	28	[AIFM1, BAX, CD44, CTSD, CTSH, CYCS, DIABLO, DYNLL1, FASN, GPI, HSPD1, HSPE1, IGBP1, MMP9, NDUFA13, NLRC4, PLAUR, POR, PRDX3, PYCARD, RACK1, RNASE3, RPS27L, RPS3, S100A8, S100A9, SYK, VDAC2]
GO:0005975	carbohydrate metabolic process	GO_BiologicalProcess-EBI-UniProt-GOA-ACAP-ARAP_11.06.2021_00h00	4.90888e-07	0.000712769	3.74507e-13	1.16097e-11	[3]	Group34	9.21053	63	[ABHD10, ACADM, AKR1A1, ALDH1A1, ALDH2, ALDOA, ALDOB, CHIT1, CPT1A, CYB5R3, DLAT, EIF6, ENO2, EP300, FBP1, G6PD, GALE, GBE1, GLB1, GLO1, GM2A, GOT1, GOT2, GPI, GYG1, GYS1, HEXA, HEXB, HK1, HK3, IDH1, IDH2, IDH3G, KHSRP, MAPK14, MDH2, MECP2, MLEC, NAGA, NUP210, NUP43, NUP50, NUP62, NUP93, PCK2, PDHB, PGAM1, PGD, PGLS, PGP, POLR2D, PPP1CA, PRKAG1, PTAFR, SCARB2, SLC25A1, SLC25A11, SLC25A12, SLC2A3,…
GO:0006082	organic acid metabolic process	GO_BiologicalProcess-EBI-UniProt-GOA-ACAP-ARAP_11.06.2021_00h00	1.06502e-17	1.66569e-14	3.74507e-13	1.16097e-11	[3]	Group34	10.6255	124	[AARS1, ABHD10, ACAA1, ACAA2, ACADM, ACADVL, ACAT1, ACO2, ACSL3, ACSL4, ACSS1, ADSL, ADSS2, AKR1A1, ALDH3A2, ALDH4A1, ALDOA, ALDOB, ALOX5, ASRGL1, ATIC, ATP2B4, BCKDHB, CD36, CEACAM1, CES1, COASY, CPT1A, CPT2, CRAT, CYB5R3, CYP4F2, DARS2, DECR1, DLAT, DLD, DLST, ECH1, ECHS1, ECI1, EIF6, ENO2, EP300, EPRS1, ETFA, ETFB, FASN, FBP1, FH, GCDH, GGT5, GLO1, GLUD1, GNAI2, GOT1, GOT2, GPI, GSTM1, GSTM4, …
GO:0044282	small molecule catabolic process	GO_BiologicalProcess-EBI-UniProt-GOA-ACAP-ARAP_11.06.2021_00h00	1.88083e-11	2.88708e-08	3.74507e-13	1.16097e-11	[3]	Group34	12.2917	59	[ACAA1, ACAA2, ACADM, ACADVL, ACAT1, ADA2, AKR1A1, ALDH1A1, ALDH2, ALDH3A2, ALDH3B1, ALDH4A1, ALDOA, ALDOB, ASRGL1, ATP2B4, BCKDHB, CDA, COASY, CPT1A, CPT2, CRAT, CYP4F2, DECR1, DLD, DLST, ECH1, ECHS1, ECI1, ENO2, ETFA, ETFB, GALE, GCDH, GLB1, GLUD1, GOT1, GOT2, GPI, HADH, HADHA, HADHB, HAGH, HK1, HK3, HNMT, HSD17B10, HSD17B4, PCK2, PGAM1, PGD, SCP2, SHMT2, SLC25A12, SULT1A1, SULT1A3, TIGAR, TST,…
GO:0044283	small molecule biosynthetic process	GO_BiologicalProcess-EBI-UniProt-GOA-ACAP-ARAP_11.06.2021_00h00	3.37091e-08	5.04288e-05	3.74507e-13	1.16097e-11	[3]	Group34	9.50413	69	[ACAA2, ACADM, ACADVL, ACAT1, ACSL3, ACSS1, ADA2, ADK, ADSL, AKR1A1, ALDOA, ALDOB, ALOX5, ATP2B4, CDA, CEACAM1, CES1, COQ9, CYB5R3, EIF6, ENO2, EP300, FASN, FBP1, FDPS, G6PD, GGT5, GLB1, GLUD1, GNAI2, GOT1, GOT2, GPI, GSTM1, GSTM4, HSD17B10, HSD17B4, KHSRP, LPCAT3, MDH2, MGST2, MGST3, MIF, MPO, MRI1, NDUFA9, NT5C2, PCK2, PGAM1, PGD, PGP, POLR2D, POR, PRKAG1, PTAFR, S100A8, S100A9, SCP2, SEPHS1, S…
GO:0016054	organic acid catabolic process	GO_BiologicalProcess-EBI-UniProt-GOA-ACAP-ARAP_11.06.2021_00h00	9.30849e-10	1.41303e-06	3.74507e-13	1.16097e-11	[4]	Group34	13.9373	40	[ACAA1, ACAA2, ACADM, ACADVL, ACAT1, AKR1A1, ALDH3A2, ALDH4A1, ASRGL1, ATP2B4, BCKDHB, COASY, CPT1A, CPT2, CRAT, CYP4F2, DECR1, DLD, DLST, ECH1, ECHS1, ECI1, ETFA, ETFB, GCDH, GLUD1, GOT1, GOT2, HADH, HADHA, HADHB, HNMT, HSD17B10, HSD17B4, PCK2, PGD, SCP2, SHMT2, TST, TXN2]
GO:0043436	oxoacid metabolic process	GO_BiologicalProcess-EBI-UniProt-GOA-ACAP-ARAP_11.06.2021_00h00	7.67244e-18	1.2015e-14	3.74507e-13	1.16097e-11	[4]	Group34	10.7394	122	[AARS1, ABHD10, ACAA1, ACAA2, ACADM, ACADVL, ACAT1, ACO2, ACSL3, ACSL4, ACSS1, ADSL, ADSS2, AKR1A1, ALDH3A2, ALDH4A1, ALDOA, ALDOB, ALOX5, ASRGL1, ATIC, ATP2B4, CD36, CEACAM1, CES1, COASY, CPT1A, CPT2, CRAT, CYB5R3, CYP4F2, DARS2, DECR1, DLAT, DLD, DLST, ECH1, ECHS1, ECI1, EIF6, ENO2, EP300, EPRS1, ETFA, ETFB, FASN, FBP1, FH, GCDH, GGT5, GLO1, GLUD1, GNAI2, GOT1, GOT2, GPI, GSTM1, GSTM4, HADH, HA…
GO:0030258	lipid modification	GO_BiologicalProcess-EBI-UniProt-GOA-ACAP-ARAP_11.06.2021_00h00	1.08586e-05	0.0151911	3.74507e-13	1.16097e-11	[4, 5]	Group34	10.9215	32	[ACAA1, ACAA2, ACADM, ACADVL, ACAT1, AGK, ALDH3A2, ALOX5, CPT1A, CPT2, CRAT, DECR1, DGKG, ECH1, ECHS1, ECI1, EEF1A2, ETFA, ETFB, GCDH, HADH, HADHA, HADHB, HSD17B10, HSD17B4, LAMTOR1, LPCAT3, LYN, MAPK14, POR, SCP2, VDAC2]
GO:0044242	cellular lipid catabolic process	GO_BiologicalProcess-EBI-UniProt-GOA-ACAP-ARAP_11.06.2021_00h00	1.09046e-06	0.00157462	3.74507e-13	1.16097e-11	[4, 5]	Group34	12.3506	31	[ACAA1, ACAA2, ACADM, ACADVL, ACAT1, ALDH3A2, CPT1A, CPT2, CRAT, DECR1, ECH1, ECHS1, ECI1, ETFA, ETFB, GCDH, GM2A, GPCPD1, HADH, HADHA, HADHB, HEXA, HEXB, HSD17B10, HSD17B4, IDH1, MGST2, NAGA, PCK2, PNPLA6, SCP2]
GO:0019752	carboxylic acid metabolic process	GO_BiologicalProcess-EBI-UniProt-GOA-ACAP-ARAP_11.06.2021_00h00	3.86362e-17	6.03497e-14	3.74507e-13	1.16097e-11	[5]	Group34	10.6981	118	[AARS1, ABHD10, ACAA1, ACAA2, ACADM, ACADVL, ACAT1, ACO2, ACSL3, ACSL4, ACSS1, ADSL, ADSS2, AKR1A1, ALDH3A2, ALDH4A1, ALDOA, ALDOB, ALOX5, ASRGL1, ATIC, ATP2B4, CD36, CEACAM1, CES1, COASY, CPT1A, CPT2, CRAT, CYB5R3, CYP4F2, DARS2, DECR1, DLAT, DLD, DLST, ECH1, ECHS1, ECI1, EIF6, ENO2, EP300, EPRS1, ETFA, ETFB, FASN, FBP1, FH, GCDH, GGT5, GLO1, GLUD1, GNAI2, GOT1, GOT2, GPI, GSTM1, GSTM4, HADH, HA…
GO:0006631	fatty acid metabolic process	GO_BiologicalProcess-EBI-UniProt-GOA-ACAP-ARAP_11.06.2021_00h00	7.47543e-08	0.000110786	3.74507e-13	1.16097e-11	[4, 5, 7]	Group34	11.1111	47	[ACAA1, ACAA2, ACADM, ACADVL, ACAT1, ACSL3, ACSL4, ACSS1, ALDH3A2, ALOX5, CD36, CEACAM1, CES1, CPT1A, CPT2, CRAT, CYP4F2, DECR1, DLD, ECH1, ECHS1, ECI1, EIF6, ETFA, ETFB, FASN, GCDH, GGT5, GNAI2, GSTM1, GSTM4, HADH, HADHA, HADHB, HSD17B10, HSD17B4, MAPK14, MIF, PCK2, PDPR, PLAA, POR, PRKAG1, S100A8, S100A9, SCP2, VDAC2]
GO:0034440	lipid oxidation	GO_BiologicalProcess-EBI-UniProt-GOA-ACAP-ARAP_11.06.2021_00h00	8.45695e-11	1.29053e-07	3.74507e-13	1.16097e-11	[5, 6]	Group34	21.3115	26	[ACAA1, ACAA2, ACADM, ACADVL, ACAT1, ALDH3A2, ALOX5, CPT1A, CPT2, CRAT, DECR1, ECH1, ECHS1, ECI1, ETFA, ETFB, GCDH, HADH, HADHA, HADHB, HSD17B10, HSD17B4, MAPK14, POR, SCP2, VDAC2]
GO:0046395	carboxylic acid catabolic process	GO_BiologicalProcess-EBI-UniProt-GOA-ACAP-ARAP_11.06.2021_00h00	6.34356e-09	9.54705e-06	3.74507e-13	1.16097e-11	[5, 6]	Group34	13.7037	37	[ACAA1, ACAA2, ACADM, ACADVL, ACAT1, AKR1A1, ALDH3A2, ALDH4A1, ASRGL1, ATP2B4, COASY, CPT1A, CPT2, CRAT, CYP4F2, DECR1, DLD, DLST, ECH1, ECHS1, ECI1, ETFA, ETFB, GCDH, GLUD1, GOT1, GOT2, HADH, HADHA, HADHB, HNMT, HSD17B10, HSD17B4, PCK2, PGD, SCP2, SHMT2]
GO:0032787	monocarboxylic acid metabolic process	GO_BiologicalProcess-EBI-UniProt-GOA-ACAP-ARAP_11.06.2021_00h00	1.35262e-11	2.07897e-08	3.74507e-13	1.16097e-11	[6]	Group34	10.8298	77	[ABHD10, ACAA1, ACAA2, ACADM, ACADVL, ACAT1, ACSL3, ACSL4, ACSS1, AKR1A1, ALDH3A2, ALDH4A1, ALDOA, ALDOB, ALOX5, CD36, CEACAM1, CES1, CPT1A, CPT2, CRAT, CYP4F2, DECR1, DLAT, DLD, ECH1, ECHS1, ECI1, EIF6, ENO2, EP300, ETFA, ETFB, FASN, FBP1, GCDH, GGT5, GLO1, GNAI2, GOT2, GPI, GSTM1, GSTM4, HADH, HADHA, HADHB, HAGH, HK1, HK3, HSD17B10, HSD17B4, IDH1, IDH2, MAPK14, ME2, MIF, NUP210, NUP43, NUP50, N…
GO:0009062	fatty acid catabolic process	GO_BiologicalProcess-EBI-UniProt-GOA-ACAP-ARAP_11.06.2021_00h00	4.5624e-09	6.87553e-06	3.74507e-13	1.16097e-11	[5, 6, 7, 8]	Group34	19.8276	23	[ACAA1, ACAA2, ACADM, ACADVL, ACAT1, ALDH3A2, CPT1A, CPT2, CRAT, DECR1, ECH1, ECHS1, ECI1, ETFA, ETFB, GCDH, HADH, HADHA, HADHB, HSD17B10, HSD17B4, PCK2, SCP2]
GO:0072329	monocarboxylic acid catabolic process	GO_BiologicalProcess-EBI-UniProt-GOA-ACAP-ARAP_11.06.2021_00h00	3.18627e-09	4.81127e-06	3.74507e-13	1.16097e-11	[6, 7]	Group34	18.1818	26	[ACAA1, ACAA2, ACADM, ACADVL, ACAT1, AKR1A1, ALDH3A2, CPT1A, CPT2, CRAT, CYP4F2, DECR1, ECH1, ECHS1, ECI1, ETFA, ETFB, GCDH, HADH, HADHA, HADHB, HSD17B10, HSD17B4, PCK2, PGD, SCP2]
GO:0006090	pyruvate metabolic process	GO_BiologicalProcess-EBI-UniProt-GOA-ACAP-ARAP_11.06.2021_00h00	9.74795e-08	0.000144075	3.74507e-13	1.16097e-11	[7]	Group34	15.0838	27	[ALDOA, ALDOB, DLAT, DLD, EIF6, ENO2, EP300, FBP1, GLO1, GPI, HAGH, HK1, HK3, ME2, NUP210, NUP43, NUP50, NUP62, NUP93, PCK2, PDHB, PDPR, PGAM1, PRKAG1, TIGAR, TPR, VDAC1]
GO:0006635	fatty acid beta-oxidation	GO_BiologicalProcess-EBI-UniProt-GOA-ACAP-ARAP_11.06.2021_00h00	1.46748e-10	2.23498e-07	3.74507e-13	1.16097e-11	[6, 7, 8, 9]	Group34	25.6098	21	[ACAA1, ACAA2, ACADM, ACADVL, ACAT1, CPT1A, CPT2, CRAT, DECR1, ECH1, ECHS1, ECI1, ETFA, ETFB, GCDH, HADH, HADHA, HADHB, HSD17B10, HSD17B4, SCP2]
GO:0006091	generation of precursor metabolites and energy	GO_BiologicalProcess-EBI-UniProt-GOA-ACAP-ARAP_11.06.2021_00h00	3.52606e-38	5.69812e-35	1.32012e-37	5.54451e-36	[3]	Group35	19.1453	112	[ACADM, ACADVL, ACAT1, ACO2, ACSS1, ADSL, AK9, AKR1A1, ALDH1A1, ALDH2, ALDH4A1, ALDOA, ALDOB, ATP5F1A, ATP5F1B, ATP5F1C, ATP5F1D, ATP5ME, ATP5PB, ATP5PD, ATP5PF, ATP5PO, COQ9, COX4I1, COX5A, COX5B, COX7A2, COX7C, CRAT, CYB5B, CYB5R4, CYC1, CYCS, DLAT, DLD, DLST, EIF6, ENO2, EP300, ETFA, ETFB, FAHD1, FBP1, FH, G6PD, GBE1, GLRX, GPI, GYG1, GYS1, HK1, HK3, IDH1, IDH2, IDH3B, IDH3G, MDH2, ME2, MTCO2P…
GO:0015980	energy derivation by oxidation of organic compounds	GO_BiologicalProcess-EBI-UniProt-GOA-ACAP-ARAP_11.06.2021_00h00	1.57462e-30	2.53514e-27	1.32012e-37	5.54451e-36	[4]	Group35	22	77	[ACADM, ACADVL, ACO2, ADSL, ATP5F1A, ATP5F1B, ATP5F1C, ATP5F1D, ATP5ME, ATP5PB, ATP5PD, ATP5PF, ATP5PO, COQ9, COX4I1, COX5A, COX5B, COX7A2, COX7C, CRAT, CYC1, CYCS, DLAT, DLD, DLST, ETFA, ETFB, FAHD1, FH, GBE1, GYG1, GYS1, IDH1, IDH2, IDH3B, IDH3G, MDH2, ME2, MTCO2P12, NDUFA10, NDUFA12, NDUFA13, NDUFA2, NDUFA4, NDUFA5, NDUFA8, NDUFA9, NDUFB1, NDUFB10, NDUFB4, NDUFB7, NDUFB9, NDUFS1, NDUFS2, NDUFS…
GO:0022900	electron transport chain	GO_BiologicalProcess-EBI-UniProt-GOA-ACAP-ARAP_11.06.2021_00h00	2.07146e-24	3.29984e-21	1.32012e-37	5.54451e-36	[4]	Group35	25.8706	52	[AKR1A1, ALDH2, ALDH4A1, COQ9, COX4I1, COX5A, COX5B, COX7A2, COX7C, CYB5B, CYC1, CYCS, DLD, ETFA, ETFB, GLRX, IDH3B, ME2, MTCO2P12, NCF2, NDUFA10, NDUFA12, NDUFA13, NDUFA2, NDUFA4, NDUFA5, NDUFA8, NDUFA9, NDUFB1, NDUFB10, NDUFB4, NDUFB7, NDUFB9, NDUFS1, NDUFS2, NDUFS3, NDUFS4, NDUFS6, NDUFS7, NDUFV1, NDUFV2, PHB2, POR, SDHA, SDHB, SLC25A12, STEAP4, UQCRB, UQCRC1, UQCRC2, UQCRFS1, VDAC2]
GO:0055086	nucleobase-containing small molecule metabolic process	GO_BiologicalProcess-EBI-UniProt-GOA-ACAP-ARAP_11.06.2021_00h00	5.80258e-11	8.87795e-08	1.32012e-37	5.54451e-36	[3, 4, 5]	Group35	10.8148	73	[ACAT1, ACOT13, ACP3, ACSL3, ACSL4, ACSS1, ADA2, ADK, ADSL, ADSS2, AK2, AK9, ALDOA, ALDOB, ATIC, ATP5F1A, ATP5F1B, ATP5F1C, ATP5F1D, ATP5ME, ATP5PB, ATP5PD, ATP5PF, ATP5PO, CDA, COASY, DLAT, DLD, DLST, DPYSL2, EIF6, ENO2, EP300, ERH, FASN, FBP1, GCDH, GLRX, GMPPB, GPI, HK1, HK3, HSD17B4, IDH2, LRRK2, MPP1, MTCO2P12, NME1, NME2, NT5C2, NUP210, NUP43, NUP50, NUP62, NUP93, PAPSS1, PARP1, PDHB, PDPR,…
GO:0006099	tricarboxylic acid cycle	GO_BiologicalProcess-EBI-UniProt-GOA-ACAP-ARAP_11.06.2021_00h00	1.50877e-13	2.32803e-10	1.32012e-37	5.54451e-36	[3, 7]	Group35	42.8571	18	[ACO2, DLAT, DLD, DLST, FAHD1, FH, IDH1, IDH2, IDH3B, IDH3G, MDH2, ME2, NNT, PDHB, SDHA, SDHB, SUCLG1, SUCLG2]
GO:0006119	oxidative phosphorylation	GO_BiologicalProcess-EBI-UniProt-GOA-ACAP-ARAP_11.06.2021_00h00	1.06256e-26	1.7001e-23	1.32012e-37	5.54451e-36	[3, 7]	Group35	31.3725	48	[ATP5F1A, ATP5F1B, ATP5F1C, ATP5F1D, ATP5ME, ATP5PB, ATP5PD, ATP5PF, ATP5PO, COQ9, COX4I1, COX5A, COX5B, COX7A2, COX7C, CYC1, CYCS, DLD, MTCO2P12, NDUFA10, NDUFA12, NDUFA13, NDUFA2, NDUFA4, NDUFA5, NDUFA8, NDUFA9, NDUFB1, NDUFB10, NDUFB4, NDUFB7, NDUFB9, NDUFS1, NDUFS2, NDUFS3, NDUFS4, NDUFS6, NDUFS7, NDUFV1, NDUFV2, PPIF, SDHA, SHMT2, STOML2, UQCRB, UQCRC1, UQCRC2, UQCRFS1]
GO:0007005	mitochondrion organization	GO_BiologicalProcess-EBI-UniProt-GOA-ACAP-ARAP_11.06.2021_00h00	7.15917e-22	1.13544e-18	1.32012e-37	5.54451e-36	[5]	Group35	14.8148	88	[ACAA2, AFG3L2, AGK, AIFM1, ATG3, ATG7, ATP5F1A, ATP5F1B, ATP5F1C, ATP5F1D, ATP5ME, ATP5PB, ATP5PD, ATP5PF, ATP5PO, BAX, BLOC1S2, CCAR2, CDC37, CHCHD3, CISD2, COX7A2, CYCS, CYRIB, DNAJC11, DNM2, EP300, GABARAPL2, HCFC1, HSD17B10, HSPA1A, HSPA4, HSPA9, HSPD1, LMAN1, LONP1, LRRK2, MAP1LC3B2, MFF, MMP9, MTX2, NDUFA10, NDUFA12, NDUFA13, NDUFA2, NDUFA5, NDUFA8, NDUFA9, NDUFB1, NDUFB10, NDUFB4, NDUFB7,…
GO:0009055	electron transfer activity	GO_BiologicalProcess-EBI-UniProt-GOA-ACAP-ARAP_11.06.2021_00h00	1.01918e-25	1.62763e-22	1.32012e-37	5.54451e-36	[5]	Group35	30.719	47	[AKR1A1, ALDH2, ALDH4A1, COX4I1, COX5A, COX5B, COX7A2, COX7C, CYB5B, CYC1, CYCS, ETFA, ETFB, GLRX, IDH3B, ME2, MTCO2P12, NCF2, NDUFA10, NDUFA12, NDUFA13, NDUFA2, NDUFA4, NDUFA5, NDUFA8, NDUFA9, NDUFB1, NDUFB10, NDUFB4, NDUFB7, NDUFB9, NDUFS1, NDUFS2, NDUFS3, NDUFS4, NDUFS6, NDUFS7, NDUFV1, NDUFV2, PHB2, POR, SDHA, SDHB, STEAP4, UQCRC1, UQCRFS1, VDAC2]
GO:0045333	cellular respiration	GO_BiologicalProcess-EBI-UniProt-GOA-ACAP-ARAP_11.06.2021_00h00	9.36777e-34	1.51102e-30	1.32012e-37	5.54451e-36	[5]	Group35	27.381	69	[ACO2, ADSL, ATP5F1A, ATP5F1B, ATP5F1C, ATP5F1D, ATP5ME, ATP5PB, ATP5PD, ATP5PF, ATP5PO, COQ9, COX4I1, COX5A, COX5B, COX7A2, COX7C, CRAT, CYC1, CYCS, DLAT, DLD, DLST, ETFA, ETFB, FAHD1, FH, IDH1, IDH2, IDH3B, IDH3G, MDH2, ME2, MTCO2P12, NDUFA10, NDUFA12, NDUFA13, NDUFA2, NDUFA4, NDUFA5, NDUFA8, NDUFA9, NDUFB1, NDUFB10, NDUFB4, NDUFB7, NDUFB9, NDUFS1, NDUFS2, NDUFS3, NDUFS4, NDUFS6, NDUFS7, NDUFV1…
GO:0022904	respiratory electron transport chain	GO_BiologicalProcess-EBI-UniProt-GOA-ACAP-ARAP_11.06.2021_00h00	2.93837e-22	4.66319e-19	1.32012e-37	5.54451e-36	[5, 6]	Group35	31.9672	39	[COQ9, COX4I1, COX5A, COX5B, COX7C, CYC1, CYCS, DLD, ETFA, ETFB, MTCO2P12, NDUFA10, NDUFA12, NDUFA13, NDUFA2, NDUFA4, NDUFA5, NDUFA8, NDUFA9, NDUFB1, NDUFB10, NDUFB4, NDUFB7, NDUFB9, NDUFS1, NDUFS2, NDUFS3, NDUFS4, NDUFS6, NDUFS7, NDUFV1, NDUFV2, SDHA, SDHB, SLC25A12, UQCRB, UQCRC1, UQCRC2, UQCRFS1]
GO:0008137	NADH dehydrogenase (ubiquinone) activity	GO_BiologicalProcess-EBI-UniProt-GOA-ACAP-ARAP_11.06.2021_00h00	8.95983e-17	1.39773e-13	1.32012e-37	5.54451e-36	[6]	Group35	47.7273	21	[NDUFA10, NDUFA12, NDUFA13, NDUFA2, NDUFA4, NDUFA5, NDUFA8, NDUFA9, NDUFB1, NDUFB10, NDUFB4, NDUFB7, NDUFB9, NDUFS1, NDUFS2, NDUFS3, NDUFS4, NDUFS6, NDUFS7, NDUFV1, NDUFV2]
GO:0009060	aerobic respiration	GO_BiologicalProcess-EBI-UniProt-GOA-ACAP-ARAP_11.06.2021_00h00	7.99205e-37	1.29072e-33	1.32012e-37	5.54451e-36	[6]	Group35	31.8841	66	[ACO2, ADSL, ATP5F1A, ATP5F1B, ATP5F1C, ATP5F1D, ATP5ME, ATP5PB, ATP5PD, ATP5PF, ATP5PO, COQ9, COX4I1, COX5A, COX5B, COX7A2, COX7C, CRAT, CYC1, CYCS, DLAT, DLD, DLST, FAHD1, FH, IDH1, IDH2, IDH3B, IDH3G, MDH2, ME2, MTCO2P12, NDUFA10, NDUFA12, NDUFA13, NDUFA2, NDUFA4, NDUFA5, NDUFA8, NDUFA9, NDUFB1, NDUFB10, NDUFB4, NDUFB7, NDUFB9, NDUFS1, NDUFS2, NDUFS3, NDUFS4, NDUFS6, NDUFS7, NDUFV1, NDUFV2, NN…
GO:0019646	aerobic electron transport chain	GO_BiologicalProcess-EBI-UniProt-GOA-ACAP-ARAP_11.06.2021_00h00	1.25019e-22	1.98531e-19	1.32012e-37	5.54451e-36	[4, 6, 7, 8]	Group35	37.234	35	[COQ9, COX4I1, COX5A, COX5B, COX7C, CYC1, CYCS, DLD, MTCO2P12, NDUFA10, NDUFA12, NDUFA13, NDUFA2, NDUFA4, NDUFA5, NDUFA8, NDUFA9, NDUFB1, NDUFB10, NDUFB4, NDUFB7, NDUFB9, NDUFS1, NDUFS2, NDUFS3, NDUFS4, NDUFS6, NDUFS7, NDUFV1, NDUFV2, SDHA, UQCRB, UQCRC1, UQCRC2, UQCRFS1]
GO:0033108	mitochondrial respiratory chain complex assembly	GO_BiologicalProcess-EBI-UniProt-GOA-ACAP-ARAP_11.06.2021_00h00	3.87123e-10	5.88427e-07	1.32012e-37	5.54451e-36	[6, 7]	Group35	22.3301	23	[AIFM1, NDUFA10, NDUFA12, NDUFA13, NDUFA2, NDUFA5, NDUFA8, NDUFA9, NDUFB1, NDUFB10, NDUFB4, NDUFB7, NDUFB9, NDUFS1, NDUFS2, NDUFS3, NDUFS4, NDUFS6, NDUFS7, NDUFV1, NDUFV2, SAMM50, UQCRFS1]
GO:1902600	proton transmembrane transport	GO_BiologicalProcess-EBI-UniProt-GOA-ACAP-ARAP_11.06.2021_00h00	4.72204e-08	7.04528e-05	1.32012e-37	5.54451e-36	[6, 8]	Group35	15.6069	27	[ATP1A1, ATP2A2, ATP5F1A, ATP5F1B, ATP5F1C, ATP5F1D, ATP5ME, ATP5PB, ATP5PD, ATP5PF, ATP5PO, CHORDC1, COX4I1, COX5A, COX5B, COX7A2, COX7C, HVCN1, MTCO2P12, NDUFA4, NDUFS7, NNT, PHB2, PPIF, SLC25A5, STOML2, TCIRG1]
GO:0042775	mitochondrial ATP synthesis coupled electron transport	GO_BiologicalProcess-EBI-UniProt-GOA-ACAP-ARAP_11.06.2021_00h00	4.23138e-21	6.69405e-18	1.32012e-37	5.54451e-36	[5, 7, 8, 9]	Group35	33.9806	35	[COQ9, COX4I1, COX5A, COX5B, COX7C, CYC1, CYCS, DLD, MTCO2P12, NDUFA10, NDUFA12, NDUFA13, NDUFA2, NDUFA4, NDUFA5, NDUFA8, NDUFA9, NDUFB1, NDUFB10, NDUFB4, NDUFB7, NDUFB9, NDUFS1, NDUFS2, NDUFS3, NDUFS4, NDUFS6, NDUFS7, NDUFV1, NDUFV2, SDHA, UQCRB, UQCRC1, UQCRC2, UQCRFS1]
GO:0006120	mitochondrial electron transport, NADH to ubiquinone	GO_BiologicalProcess-EBI-UniProt-GOA-ACAP-ARAP_11.06.2021_00h00	3.07614e-16	4.79263e-13	1.32012e-37	5.54451e-36	[5, 6, 7, 8, 9, 10]	Group35	40.3509	23	[COQ9, DLD, NDUFA10, NDUFA12, NDUFA13, NDUFA2, NDUFA4, NDUFA5, NDUFA8, NDUFA9, NDUFB1, NDUFB10, NDUFB4, NDUFB7, NDUFB9, NDUFS1, NDUFS2, NDUFS3, NDUFS4, NDUFS6, NDUFS7, NDUFV1, NDUFV2]
GO:0015078	proton transmembrane transporter activity	GO_BiologicalProcess-EBI-UniProt-GOA-ACAP-ARAP_11.06.2021_00h00	1.24915e-07	0.000184124	1.32012e-37	5.54451e-36	[6, 7, 8, 9]	Group35	16.2162	24	[ATP2A2, ATP5F1A, ATP5F1B, ATP5F1C, ATP5F1D, ATP5ME, ATP5PB, ATP5PD, ATP5PF, ATP5PO, CHORDC1, COX4I1, COX5A, COX5B, COX7A2, COX7C, HVCN1, MTCO2P12, NDUFA4, NNT, PHB2, PPIF, SLC25A5, TCIRG1]
GO:0032981	mitochondrial respiratory chain complex I assembly	GO_BiologicalProcess-EBI-UniProt-GOA-ACAP-ARAP_11.06.2021_00h00	1.38426e-11	2.12622e-08	1.32012e-37	5.54451e-36	[7, 8]	Group35	30.303	20	[NDUFA10, NDUFA12, NDUFA13, NDUFA2, NDUFA5, NDUFA8, NDUFA9, NDUFB1, NDUFB10, NDUFB4, NDUFB7, NDUFB9, NDUFS1, NDUFS2, NDUFS3, NDUFS4, NDUFS6, NDUFS7, NDUFV1, NDUFV2]
GO:0005975	carbohydrate metabolic process	GO_BiologicalProcess-EBI-UniProt-GOA-ACAP-ARAP_11.06.2021_00h00	4.90888e-07	0.000712769	1.37465e-18	4.67381e-17	[3]	Group36	9.21053	63	[ABHD10, ACADM, AKR1A1, ALDH1A1, ALDH2, ALDOA, ALDOB, CHIT1, CPT1A, CYB5R3, DLAT, EIF6, ENO2, EP300, FBP1, G6PD, GALE, GBE1, GLB1, GLO1, GM2A, GOT1, GOT2, GPI, GYG1, GYS1, HEXA, HEXB, HK1, HK3, IDH1, IDH2, IDH3G, KHSRP, MAPK14, MDH2, MECP2, MLEC, NAGA, NUP210, NUP43, NUP50, NUP62, NUP93, PCK2, PDHB, PGAM1, PGD, PGLS, PGP, POLR2D, PPP1CA, PRKAG1, PTAFR, SCARB2, SLC25A1, SLC25A11, SLC25A12, SLC2A3,…
GO:0006082	organic acid metabolic process	GO_BiologicalProcess-EBI-UniProt-GOA-ACAP-ARAP_11.06.2021_00h00	1.06502e-17	1.66569e-14	1.37465e-18	4.67381e-17	[3]	Group36	10.6255	124	[AARS1, ABHD10, ACAA1, ACAA2, ACADM, ACADVL, ACAT1, ACO2, ACSL3, ACSL4, ACSS1, ADSL, ADSS2, AKR1A1, ALDH3A2, ALDH4A1, ALDOA, ALDOB, ALOX5, ASRGL1, ATIC, ATP2B4, BCKDHB, CD36, CEACAM1, CES1, COASY, CPT1A, CPT2, CRAT, CYB5R3, CYP4F2, DARS2, DECR1, DLAT, DLD, DLST, ECH1, ECHS1, ECI1, EIF6, ENO2, EP300, EPRS1, ETFA, ETFB, FASN, FBP1, FH, GCDH, GGT5, GLO1, GLUD1, GNAI2, GOT1, GOT2, GPI, GSTM1, GSTM4, …
GO:0044283	small molecule biosynthetic process	GO_BiologicalProcess-EBI-UniProt-GOA-ACAP-ARAP_11.06.2021_00h00	3.37091e-08	5.04288e-05	1.37465e-18	4.67381e-17	[3]	Group36	9.50413	69	[ACAA2, ACADM, ACADVL, ACAT1, ACSL3, ACSS1, ADA2, ADK, ADSL, AKR1A1, ALDOA, ALDOB, ALOX5, ATP2B4, CDA, CEACAM1, CES1, COQ9, CYB5R3, EIF6, ENO2, EP300, FASN, FBP1, FDPS, G6PD, GGT5, GLB1, GLUD1, GNAI2, GOT1, GOT2, GPI, GSTM1, GSTM4, HSD17B10, HSD17B4, KHSRP, LPCAT3, MDH2, MGST2, MGST3, MIF, MPO, MRI1, NDUFA9, NT5C2, PCK2, PGAM1, PGD, PGP, POLR2D, POR, PRKAG1, PTAFR, S100A8, S100A9, SCP2, SEPHS1, S…
GO:0005996	monosaccharide metabolic process	GO_BiologicalProcess-EBI-UniProt-GOA-ACAP-ARAP_11.06.2021_00h00	2.40652e-06	0.00344614	1.37465e-18	4.67381e-17	[3, 4]	Group36	11.2179	35	[ACADM, AKR1A1, ALDH1A1, ALDOA, ALDOB, CPT1A, CYB5R3, DLAT, ENO2, EP300, FBP1, G6PD, GALE, GLB1, GOT1, GOT2, GPI, HK1, HK3, KHSRP, MAPK14, MDH2, PCK2, PDHB, PGAM1, PGD, PGP, POLR2D, PPP1CA, SLC25A1, SLC25A11, SLC25A12, SLC2A3, TIGAR, WDR5]
GO:1903578	regulation of ATP metabolic process	GO_BiologicalProcess-EBI-UniProt-GOA-ACAP-ARAP_11.06.2021_00h00	7.58798e-06	0.0106763	1.37465e-18	4.67381e-17	[3, 4]	Group36	15.0794	19	[COX7A2, EIF6, EP300, FBP1, MTCO2P12, NUP210, NUP43, NUP50, NUP62, NUP93, PARP1, PGAM1, PPIF, PRKAG1, SHMT2, SLC25A12, TIGAR, TPR, TSPO]
GO:0016051	carbohydrate biosynthetic process	GO_BiologicalProcess-EBI-UniProt-GOA-ACAP-ARAP_11.06.2021_00h00	3.45092e-05	0.047105	1.37465e-18	4.67381e-17	[4]	Group36	11.0236	28	[ACADM, AKR1A1, ALDOA, ALDOB, ENO2, EP300, FBP1, G6PD, GBE1, GOT1, GOT2, GPI, GYG1, GYS1, KHSRP, MDH2, PCK2, PGAM1, PGD, PGP, POLR2D, PPP1CA, PTAFR, SLC25A1, SLC25A11, SLC25A12, UGP2, WDR5]
GO:0016052	carbohydrate catabolic process	GO_BiologicalProcess-EBI-UniProt-GOA-ACAP-ARAP_11.06.2021_00h00	1.90991e-07	0.000280757	1.37465e-18	4.67381e-17	[4]	Group36	13.6364	30	[ABHD10, ALDH1A1, ALDOA, ALDOB, CHIT1, EIF6, ENO2, EP300, FBP1, GALE, GLB1, GM2A, GPI, HEXB, HK1, HK3, NAGA, NUP210, NUP43, NUP50, NUP62, NUP93, PGAM1, PGD, PPP1CA, PRKAG1, SCARB2, SLC25A12, TIGAR, TPR]
GO:0043436	oxoacid metabolic process	GO_BiologicalProcess-EBI-UniProt-GOA-ACAP-ARAP_11.06.2021_00h00	7.67244e-18	1.2015e-14	1.37465e-18	4.67381e-17	[4]	Group36	10.7394	122	[AARS1, ABHD10, ACAA1, ACAA2, ACADM, ACADVL, ACAT1, ACO2, ACSL3, ACSL4, ACSS1, ADSL, ADSS2, AKR1A1, ALDH3A2, ALDH4A1, ALDOA, ALDOB, ALOX5, ASRGL1, ATIC, ATP2B4, CD36, CEACAM1, CES1, COASY, CPT1A, CPT2, CRAT, CYB5R3, CYP4F2, DARS2, DECR1, DLAT, DLD, DLST, ECH1, ECHS1, ECI1, EIF6, ENO2, EP300, EPRS1, ETFA, ETFB, FASN, FBP1, FH, GCDH, GGT5, GLO1, GLUD1, GNAI2, GOT1, GOT2, GPI, GSTM1, GSTM4, HADH, HA…
GO:0055086	nucleobase-containing small molecule metabolic process	GO_BiologicalProcess-EBI-UniProt-GOA-ACAP-ARAP_11.06.2021_00h00	5.80258e-11	8.87795e-08	1.37465e-18	4.67381e-17	[3, 4, 5]	Group36	10.8148	73	[ACAT1, ACOT13, ACP3, ACSL3, ACSL4, ACSS1, ADA2, ADK, ADSL, ADSS2, AK2, AK9, ALDOA, ALDOB, ATIC, ATP5F1A, ATP5F1B, ATP5F1C, ATP5F1D, ATP5ME, ATP5PB, ATP5PD, ATP5PF, ATP5PO, CDA, COASY, DLAT, DLD, DLST, DPYSL2, EIF6, ENO2, EP300, ERH, FASN, FBP1, GCDH, GLRX, GMPPB, GPI, HK1, HK3, HSD17B4, IDH2, LRRK2, MPP1, MTCO2P12, NME1, NME2, NT5C2, NUP210, NUP43, NUP50, NUP62, NUP93, PAPSS1, PARP1, PDHB, PDPR,…
GO:0072521	purine-containing compound metabolic process	GO_BiologicalProcess-EBI-UniProt-GOA-ACAP-ARAP_11.06.2021_00h00	2.03112e-13	3.12996e-10	1.37465e-18	4.67381e-17	[4]	Group36	12.8713	65	[ACAT1, ACOT13, ACP3, ACSL3, ACSL4, ACSS1, ADA2, ADK, ADSL, ADSS2, AK2, AK9, ALDOA, ALDOB, ATIC, ATP5F1A, ATP5F1B, ATP5F1C, ATP5F1D, ATP5ME, ATP5PB, ATP5PD, ATP5PF, ATP5PO, COASY, DLAT, DLD, DLST, EIF6, ENO2, EP300, FASN, FBP1, GCDH, GPI, HK1, HK3, HSD17B4, LRRK2, MPP1, MTCO2P12, NME1, NME2, NT5C2, NUP210, NUP43, NUP50, NUP62, NUP93, PAPSS1, PARP1, PDHB, PDPR, PGAM1, PRKAG1, SHMT2, SLC25A1, SLC25…
GO:0019318	hexose metabolic process	GO_BiologicalProcess-EBI-UniProt-GOA-ACAP-ARAP_11.06.2021_00h00	6.64211e-06	0.00937202	1.37465e-18	4.67381e-17	[4, 5]	Group36	11.2281	32	[ACADM, AKR1A1, ALDH1A1, ALDOA, ALDOB, CPT1A, DLAT, ENO2, EP300, FBP1, G6PD, GALE, GLB1, GOT1, GOT2, GPI, HK1, HK3, KHSRP, MAPK14, MDH2, PCK2, PDHB, PGAM1, PGP, POLR2D, PPP1CA, SLC25A1, SLC25A11, SLC25A12, TIGAR, WDR5]
GO:0019693	ribose phosphate metabolic process	GO_BiologicalProcess-EBI-UniProt-GOA-ACAP-ARAP_11.06.2021_00h00	2.11648e-13	3.25938e-10	1.37465e-18	4.67381e-17	[4, 5]	Group36	12.9817	64	[ACAT1, ACOT13, ACSL3, ACSL4, ACSS1, ADK, ADSL, ADSS2, AK2, AK9, ALDOA, ALDOB, ATIC, ATP5F1A, ATP5F1B, ATP5F1C, ATP5F1D, ATP5ME, ATP5PB, ATP5PD, ATP5PF, ATP5PO, COASY, DLAT, DLD, DLST, EIF6, ENO2, EP300, FASN, FBP1, G6PD, GCDH, GPI, HK1, HK3, HSD17B4, LRRK2, MPP1, MTCO2P12, NME1, NME2, NT5C2, NUP210, NUP43, NUP50, NUP62, NUP93, PAPSS1, PARP1, PDHB, PDPR, PGAM1, PRKAG1, SLC25A1, SLC25A12, STOML2, …
GO:0046364	monosaccharide biosynthetic process	GO_BiologicalProcess-EBI-UniProt-GOA-ACAP-ARAP_11.06.2021_00h00	3.75794e-08	5.61436e-05	1.37465e-18	4.67381e-17	[4, 5]	Group36	18.4874	22	[ACADM, AKR1A1, ALDOA, ALDOB, ENO2, EP300, FBP1, G6PD, GOT1, GOT2, GPI, KHSRP, MDH2, PCK2, PGAM1, PGD, PGP, POLR2D, SLC25A1, SLC25A11, SLC25A12, WDR5]
GO:0019752	carboxylic acid metabolic process	GO_BiologicalProcess-EBI-UniProt-GOA-ACAP-ARAP_11.06.2021_00h00	3.86362e-17	6.03497e-14	1.37465e-18	4.67381e-17	[5]	Group36	10.6981	118	[AARS1, ABHD10, ACAA1, ACAA2, ACADM, ACADVL, ACAT1, ACO2, ACSL3, ACSL4, ACSS1, ADSL, ADSS2, AKR1A1, ALDH3A2, ALDH4A1, ALDOA, ALDOB, ALOX5, ASRGL1, ATIC, ATP2B4, CD36, CEACAM1, CES1, COASY, CPT1A, CPT2, CRAT, CYB5R3, CYP4F2, DARS2, DECR1, DLAT, DLD, DLST, ECH1, ECHS1, ECI1, EIF6, ENO2, EP300, EPRS1, ETFA, ETFB, FASN, FBP1, FH, GCDH, GGT5, GLO1, GLUD1, GNAI2, GOT1, GOT2, GPI, GSTM1, GSTM4, HADH, HA…
GO:0006006	glucose metabolic process	GO_BiologicalProcess-EBI-UniProt-GOA-ACAP-ARAP_11.06.2021_00h00	5.19389e-06	0.00734417	1.37465e-18	4.67381e-17	[5, 6]	Group36	11.8852	29	[ACADM, AKR1A1, ALDOA, ALDOB, CPT1A, DLAT, ENO2, EP300, FBP1, G6PD, GOT1, GOT2, GPI, HK1, HK3, KHSRP, MAPK14, MDH2, PCK2, PDHB, PGAM1, PGP, POLR2D, PPP1CA, SLC25A1, SLC25A11, SLC25A12, TIGAR, WDR5]
GO:0009117	nucleotide metabolic process	GO_BiologicalProcess-EBI-UniProt-GOA-ACAP-ARAP_11.06.2021_00h00	4.96031e-11	7.59423e-08	1.37465e-18	4.67381e-17	[5, 6, 7]	Group36	11.3597	66	[ACAT1, ACOT13, ACP3, ACSL3, ACSL4, ACSS1, ADK, ADSL, ADSS2, AK2, AK9, ALDOA, ALDOB, ATIC, ATP5F1A, ATP5F1B, ATP5F1C, ATP5F1D, ATP5ME, ATP5PB, ATP5PD, ATP5PF, ATP5PO, CDA, COASY, DLAT, DLD, DLST, EIF6, ENO2, EP300, FASN, FBP1, GCDH, GPI, HK1, HK3, HSD17B4, IDH2, LRRK2, MPP1, MTCO2P12, NME1, NME2, NT5C2, NUP210, NUP43, NUP50, NUP62, NUP93, PAPSS1, PARP1, PDHB, PDPR, PGAM1, PRKAG1, SLC25A1, SLC25A1…
GO:0009132	nucleoside diphosphate metabolic process	GO_BiologicalProcess-EBI-UniProt-GOA-ACAP-ARAP_11.06.2021_00h00	1.24082e-05	0.0173094	1.37465e-18	4.67381e-17	[5, 6, 7]	Group36	12.9213	23	[AK2, AK9, ALDOA, ALDOB, EIF6, ENO2, EP300, FBP1, GPI, HK1, HK3, MPP1, NME1, NME2, NUP210, NUP43, NUP50, NUP62, NUP93, PGAM1, PRKAG1, TIGAR, TPR]
GO:0032787	monocarboxylic acid metabolic process	GO_BiologicalProcess-EBI-UniProt-GOA-ACAP-ARAP_11.06.2021_00h00	1.35262e-11	2.07897e-08	1.37465e-18	4.67381e-17	[6]	Group36	10.8298	77	[ABHD10, ACAA1, ACAA2, ACADM, ACADVL, ACAT1, ACSL3, ACSL4, ACSS1, AKR1A1, ALDH3A2, ALDH4A1, ALDOA, ALDOB, ALOX5, CD36, CEACAM1, CES1, CPT1A, CPT2, CRAT, CYP4F2, DECR1, DLAT, DLD, ECH1, ECHS1, ECI1, EIF6, ENO2, EP300, ETFA, ETFB, FASN, FBP1, GCDH, GGT5, GLO1, GNAI2, GOT2, GPI, GSTM1, GSTM4, HADH, HADHA, HADHB, HAGH, HK1, HK3, HSD17B10, HSD17B4, IDH1, IDH2, MAPK14, ME2, MIF, NUP210, NUP43, NUP50, N…
GO:0006094	gluconeogenesis	GO_BiologicalProcess-EBI-UniProt-GOA-ACAP-ARAP_11.06.2021_00h00	6.06855e-07	0.000879333	1.37465e-18	4.67381e-17	[6, 7]	Group36	17.757	19	[ACADM, ALDOA, ALDOB, ENO2, EP300, FBP1, GOT1, GOT2, GPI, KHSRP, MDH2, PCK2, PGAM1, PGP, POLR2D, SLC25A1, SLC25A11, SLC25A12, WDR5]
GO:0006090	pyruvate metabolic process	GO_BiologicalProcess-EBI-UniProt-GOA-ACAP-ARAP_11.06.2021_00h00	9.74795e-08	0.000144075	1.37465e-18	4.67381e-17	[7]	Group36	15.0838	27	[ALDOA, ALDOB, DLAT, DLD, EIF6, ENO2, EP300, FBP1, GLO1, GPI, HAGH, HK1, HK3, ME2, NUP210, NUP43, NUP50, NUP62, NUP93, PCK2, PDHB, PDPR, PGAM1, PRKAG1, TIGAR, TPR, VDAC1]
GO:0009179	purine ribonucleoside diphosphate metabolic process	GO_BiologicalProcess-EBI-UniProt-GOA-ACAP-ARAP_11.06.2021_00h00	1.41442e-05	0.0196746	1.37465e-18	4.67381e-17	[7, 8, 9]	Group36	13.5484	21	[AK2, AK9, ALDOA, ALDOB, EIF6, ENO2, EP300, FBP1, GPI, HK1, HK3, MPP1, NUP210, NUP43, NUP50, NUP62, NUP93, PGAM1, PRKAG1, TIGAR, TPR]
GO:0010033	response to organic substance	GO_BiologicalProcess-EBI-UniProt-GOA-ACAP-ARAP_11.06.2021_00h00	8.08785e-14	1.24876e-10	9.96021e-14	3.18727e-12	[3]	Group37	7.27633	257	[ACADVL, ACAT1, ACSL3, ACSL4, ACTC1, ADSS2, AIFM1, AKR1A1, ALAD, ALOX5, ANXA2, ANXA3, ANXA7, ARF6, ARHGDIA, ARHGEF2, ATG7, ATIC, ATP1A1, ATP2A2, ATP2B1, ATP2B4, AUP1, BAX, BOLA2, BPI, C20orf27, CAB39, CCR2, CD14, CD300LF, CD36, CD44, CD47, CD9, CDC73, CDK5RAP3, CEACAM1, CES1, CHERP, CNN2, COASY, COL3A1, COPS5, CPN1, CPNE3, CPT1A, CRAT, CREB1, CTSB, CTSC, CTSG, CTSH, CTSS, CYC1, CYFIP2, CYRIB, DCT…
GO:0051707	response to other organism	GO_BiologicalProcess-EBI-UniProt-GOA-ACAP-ARAP_11.06.2021_00h00	2.69228e-07	0.000394688	9.96021e-14	3.18727e-12	[2, 4]	Group37	7.46004	126	[ALAD, ANXA3, ARHGEF2, ATG7, ATP2A2, AUP1, AZU1, BAX, BPI, CD14, CD36, CD44, CD47, CDC73, CEACAM1, CFD, CHIT1, CLPB, CR1, CRISP3, CSRP1, CTSG, CYRIB, DDX1, DDX17, DDX21, DEFA1, DHX9, DTX3L, EIF2AK2, ELANE, EP300, EPRS1, FCN1, GGT5, H2BC12, HCK, HDAC1, HK1, HLA-DRA, HLA-F, HSPD1, ICAM1, IFI16, IFI35, IFIT3, ILF3, IPO7, IRAK3, ITGAX, KRT1, LAMP1, LCN2, LILRB1, LILRB2, LYN, MAPK14, MECP2, MGST1, MGS…
GO:0070887	cellular response to chemical stimulus	GO_BiologicalProcess-EBI-UniProt-GOA-ACAP-ARAP_11.06.2021_00h00	3.65725e-09	5.51878e-06	9.96021e-14	3.18727e-12	[3]	Group37	6.7234	237	[ACAA1, ACAA2, ACADVL, AIFM1, AKR1A1, ALAD, ALOX5, ANO6, ANXA2, ARF6, ARHGDIA, ARHGEF2, ATG7, ATIC, ATP1A1, ATP2A2, ATP2B1, ATP2B4, AUP1, AZU1, BAX, BOLA2, BPI, BST1, C20orf27, CAB39, CCR2, CD14, CD300LF, CD36, CD44, CD47, CDC73, CDK5RAP3, CEACAM1, CES1, CHERP, CLIC4, CNN2, COASY, COL3A1, COPS5, CPNE2, CPNE3, CPT1A, CRAT, CREB1, CRYZ, CTSB, CTSG, CTSH, CTSS, CYB5B, CYB5R3, CYCS, CYFIP2, DCTN1, DD…
GO:0071216	cellular response to biotic stimulus	GO_BiologicalProcess-EBI-UniProt-GOA-ACAP-ARAP_11.06.2021_00h00	7.01917e-08	0.000104235	9.96021e-14	3.18727e-12	[3]	Group37	13.6752	32	[BPI, CD14, CD36, CDC73, CTSG, CYRIB, DEFA1, HCK, ICAM1, LCN2, LILRB1, LILRB2, LYN, MAPK14, MRC1, MTDH, NDUFA2, PDCD4, PF4, PLAA, PPBP, PRDX2, PRPF8, PTAFR, PYCARD, RPSA, SMC1A, SYK, TIGAR, TLR2, TSPO, VIM]
GO:1901698	response to nitrogen compound	GO_BiologicalProcess-EBI-UniProt-GOA-ACAP-ARAP_11.06.2021_00h00	3.64912e-06	0.00518904	9.96021e-14	3.18727e-12	[3]	Group37	7.67974	94	[ADSS2, AIFM1, ALAD, ARHGEF2, ATG7, ATP2B1, ATP2B4, AUP1, CD36, CD9, CEACAM1, CES1, COASY, CPT1A, CRAT, CREB1, CYC1, DDX1, DDX21, DHX15, DHX9, DNM2, DPYSL2, EFTUD2, EIF6, EPRS1, FAF2, GGH, GNAI2, GNAQ, GOT1, GOT2, GPI, GSTM1, HADH, HADHA, HDAC1, HNMT, HSPD1, ICAM1, IRAK3, ITGB1, LAMTOR1, LAMTOR2, LARS1, LRRK2, LYN, MAPK14, MGST1, MGST2, MGST3, MMP9, NDUFS4, NME1, NME2, PARP1, PCK2, PCNA, PEA15, P…
GO:1901700	response to oxygen-containing compound	GO_BiologicalProcess-EBI-UniProt-GOA-ACAP-ARAP_11.06.2021_00h00	1.50331e-07	0.000221437	9.96021e-14	3.18727e-12	[3]	Group37	7.38108	135	[ACTC1, AIFM1, AKR1A1, ALAD, ARHGEF2, ATG7, ATP1A1, ATP2A2, ATP2B1, ATP2B4, BPI, CD14, CD36, CD9, CDC73, CEACAM1, CES1, COASY, CPT1A, CRAT, CREB1, CTSG, CTSH, CYC1, DEFA1, DHX15, DNM2, DPYSL2, DYNLL1, EFTUD2, EIF6, ELANE, EPRS1, G6PD, GGH, GGT5, GLB1, GNAI2, GNAQ, GOT1, GOT2, GPI, H2AZ1, HADH, HADHA, HCK, HDAC1, HMOX1, HNMT, HSPD1, ICAM1, IRAK3, LAMTOR1, LAMTOR2, LARS1, LCN2, LILRB1, LILRB2, LONP…
GO:0001816	cytokine production	GO_BiologicalProcess-EBI-UniProt-GOA-ACAP-ARAP_11.06.2021_00h00	1.16194e-05	0.0162207	9.96021e-14	3.18727e-12	[2, 5]	Group37	8.26033	66	[ALOX5, ARHGEF2, ATP2B1, AZU1, BPI, CCR2, CD14, CD2AP, CD36, CD47, CEACAM1, CR1, CREB1, CSRP1, CYRIB, DDX1, DDX21, DHX9, EIF2AK2, ELANE, EP300, FCN1, HDAC1, HK1, HLA-F, HMOX1, HSPA1A, HSPD1, IFI16, IRAK3, LILRB1, LILRB2, LRRK2, LYN, MAPK14, MIF, MMP8, NDUFA2, NLRC4, NMI, OAS2, OAS3, PDCD4, PF4, PGLYRP1, PHB, PIN1, PLD3, PRKDC, PTAFR, PTPN11, PTPRC, PYCARD, RAC1, RPS3, RPSA, S100A8, S100A9, SERPIN…
GO:0010243	response to organonitrogen compound	GO_BiologicalProcess-EBI-UniProt-GOA-ACAP-ARAP_11.06.2021_00h00	1.84207e-05	0.0255126	9.96021e-14	3.18727e-12	[4]	Group37	7.57042	86	[ADSS2, AIFM1, ALAD, ARHGEF2, ATG7, ATP2B1, ATP2B4, AUP1, CD36, CD9, CEACAM1, CES1, COASY, CPT1A, CRAT, CREB1, CYC1, DHX15, DNM2, DPYSL2, EFTUD2, EIF6, EPRS1, FAF2, GGH, GNAI2, GOT1, GOT2, GPI, HADH, HADHA, HDAC1, HNMT, HSPD1, ICAM1, IRAK3, ITGB1, LAMTOR1, LAMTOR2, LARS1, LRRK2, LYN, MAPK14, MGST1, MGST2, MGST3, MMP9, NDUFS4, NME1, NME2, PARP1, PCK2, PCNA, PEA15, PHIP, PKN1, POR, PRKCB, PRKDC, PT…
GO:0033993	response to lipid	GO_BiologicalProcess-EBI-UniProt-GOA-ACAP-ARAP_11.06.2021_00h00	2.59691e-06	0.00370839	9.96021e-14	3.18727e-12	[4]	Group37	8.06773	81	[AIFM1, ALAD, ANXA3, ATP1A1, ATP2A2, ATP2B1, BPI, CD14, CD36, CDC73, CES1, CPN1, CPT1A, CRAT, CREB1, CTSG, CTSH, DDX17, DEFA1, ELANE, EP300, GGT5, GLB1, GNAI2, GOT1, GPI, H2AZ1, H3-3A, H3C1, H4C1, HCK, HDAC1, HNMT, HNRNPU, HSPD1, ICAM1, IDH1, IRAK3, LCN2, LILRB1, LILRB2, LONP1, LYN, MAPK14, MBD2, MGST1, MGST2, MPO, MRC1, MTDH, NDUFA13, NDUFA2, NME1, NME2, OVCA2, PARP1, PCK2, PCNA, PDCD4, PF4, PHB…
GO:0034097	response to cytokine	GO_BiologicalProcess-EBI-UniProt-GOA-ACAP-ARAP_11.06.2021_00h00	1.15181e-07	0.000169891	9.96021e-14	3.18727e-12	[4]	Group37	8.04688	103	[ACSL4, ALAD, ALOX5, ANXA2, ARHGEF2, ATIC, BOLA2, CCR2, CD14, CD300LF, CD36, CD44, CD47, CEACAM1, CNN2, COL3A1, CREB1, CTSG, DHX9, EIF2AK2, EIF4A2, EPRS1, ETFA, ETFB, F13A1, FASN, GGT5, H3C1, HCK, HDAC1, HLA-DRA, HLA-F, HMOX1, HNMT, HNRNPU, HSPA1A, HSPA9, HSPD1, ICAM1, IFI16, IFI35, IFIT3, IGBP1, IRAK3, ITGAX, ITGB1, KHSRP, LCN2, LILRB2, LMNB1, LONP1, MAPK14, MCM2, MIF, MMP9, MRC1, NDUFA13, NDUFA…
GO:0071310	cellular response to organic substance	GO_BiologicalProcess-EBI-UniProt-GOA-ACAP-ARAP_11.06.2021_00h00	7.86009e-07	0.00113814	9.96021e-14	3.18727e-12	[4]	Group37	6.62045	191	[ACADVL, AIFM1, ALAD, ALOX5, ANXA2, ARF6, ARHGDIA, ARHGEF2, ATG7, ATIC, ATP1A1, ATP2B1, ATP2B4, AUP1, BAX, BOLA2, BPI, C20orf27, CCR2, CD14, CD300LF, CD36, CD44, CD47, CDC73, CDK5RAP3, CEACAM1, CES1, CHERP, CNN2, COASY, COL3A1, COPS5, CPNE3, CPT1A, CRAT, CREB1, CTSB, CTSG, CTSH, CTSS, CYFIP2, DCTN1, DDX17, DEFA1, DHX15, DHX9, DNAJB11, DNM2, DUSP3, DYNLL1, EHD4, EIF2AK2, EIF4A2, EP300, EPRS1, ETFA…
GO:0098542	defense response to other organism	GO_BiologicalProcess-EBI-UniProt-GOA-ACAP-ARAP_11.06.2021_00h00	6.69616e-06	0.00944159	9.96021e-14	3.18727e-12	[3, 4, 5]	Group37	7.48457	97	[ANXA3, ARHGEF2, ATG7, AZU1, BPI, CD14, CD36, CD44, CD47, CEACAM1, CFD, CLPB, CR1, CRISP3, CSRP1, CTSG, DDX1, DDX17, DDX21, DEFA1, DHX9, DTX3L, EIF2AK2, ELANE, EP300, EPRS1, FCN1, H2BC12, HCK, HK1, HLA-DRA, HLA-F, ICAM1, IFI16, IFI35, IFIT3, ILF3, IPO7, IRAK3, ITGAX, KRT1, LAMP1, LCN2, LILRB1, LYN, MIF, MLKL, MPEG1, MPO, MRC1, NCF2, NDUFA2, NLRC4, NMI, OAS2, OAS3, PF4, PGLYRP1, PHB, PHB2, PKN1, P…
GO:0001817	regulation of cytokine production	GO_BiologicalProcess-EBI-UniProt-GOA-ACAP-ARAP_11.06.2021_00h00	7.53119e-06	0.0106039	9.96021e-14	3.18727e-12	[3, 4, 5, 6]	Group37	8.33333	66	[ALOX5, ARHGEF2, ATP2B1, AZU1, BPI, CCR2, CD14, CD2AP, CD36, CD47, CEACAM1, CR1, CREB1, CSRP1, CYRIB, DDX1, DDX21, DHX9, EIF2AK2, ELANE, EP300, FCN1, HDAC1, HK1, HLA-F, HMOX1, HSPA1A, HSPD1, IFI16, IRAK3, LILRB1, LILRB2, LRRK2, LYN, MAPK14, MIF, MMP8, NDUFA2, NLRC4, NMI, OAS2, OAS3, PDCD4, PF4, PGLYRP1, PHB, PIN1, PLD3, PRKDC, PTAFR, PTPN11, PTPRC, PYCARD, RAC1, RPS3, RPSA, S100A8, S100A9, SERPIN…
GO:0001819	positive regulation of cytokine production	GO_BiologicalProcess-EBI-UniProt-GOA-ACAP-ARAP_11.06.2021_00h00	1.31062e-05	0.0182701	9.96021e-14	3.18727e-12	[3, 4, 5, 6, 7]	Group37	9.21305	48	[ARHGEF2, AZU1, CCR2, CD14, CD36, CREB1, CYRIB, DDX1, DDX21, DHX9, EIF2AK2, ELANE, EP300, FCN1, HDAC1, HK1, HLA-F, HMOX1, HSPA1A, HSPD1, IFI16, IRAK3, LILRB1, LILRB2, LRRK2, MAPK14, MIF, MMP8, NDUFA2, NLRC4, OAS2, OAS3, PF4, PHB, PRKDC, PTAFR, PTPN11, PTPRC, PYCARD, RPS3, RPSA, S100A8, S100A9, STOML2, SYK, TLR2, TLR8, TMED10]
GO:0002237	response to molecule of bacterial origin	GO_BiologicalProcess-EBI-UniProt-GOA-ACAP-ARAP_11.06.2021_00h00	4.85354e-08	7.23663e-05	9.96021e-14	3.18727e-12	[4, 6]	Group37	11.6095	44	[ALAD, ATP2A2, BPI, CD14, CD36, CDC73, CTSG, CYRIB, DEFA1, ELANE, GGT5, HCK, HDAC1, HSPD1, ICAM1, IRAK3, LCN2, LILRB1, LILRB2, LYN, MAPK14, MGST1, MGST2, MPO, MRC1, MTDH, NDUFA2, PCK2, PDCD4, PF4, PLAA, PPBP, PRDX2, PRDX3, PRPF8, PTAFR, PYCARD, RPSA, S100A8, S100A9, SOD2, TLR2, TSPO, VIM]
GO:0045087	innate immune response	GO_BiologicalProcess-EBI-UniProt-GOA-ACAP-ARAP_11.06.2021_00h00	3.09848e-05	0.0424182	9.96021e-14	3.18727e-12	[4, 5, 6]	Group37	7.5419	81	[ARHGEF2, BPI, CD14, CD44, CD47, CEACAM1, CFD, CLPB, CR1, CRISP3, CSRP1, DDX1, DDX21, DEFA1, DHX9, DTX3L, EIF2AK2, EP300, EPRS1, FCN1, H2BC12, HCK, HK1, HLA-DRA, HLA-F, ICAM1, IFI16, IFI35, IFIT3, IPO7, IRAK3, KRT1, LAMP1, LCN2, LILRB1, LYN, MIF, MPEG1, MRC1, NCF2, NDUFA2, NLRC4, NMI, OAS2, OAS3, PGLYRP1, PHB, PHB2, PKN1, PLSCR1, PPP6C, PRKDC, PSMD2, PSMD6, PTAFR, PTPN1, PTPN11, PTX3, PYCARD, RAB…
GO:0071345	cellular response to cytokine stimulus	GO_BiologicalProcess-EBI-UniProt-GOA-ACAP-ARAP_11.06.2021_00h00	1.83078e-06	0.00263084	9.96021e-14	3.18727e-12	[5]	Group37	7.83488	93	[ALAD, ALOX5, ANXA2, ARHGEF2, ATIC, BOLA2, CCR2, CD300LF, CD36, CD44, CD47, CEACAM1, CNN2, CREB1, CTSG, DHX9, EIF4A2, EPRS1, ETFA, ETFB, F13A1, FASN, H3C1, HCK, HDAC1, HLA-DRA, HLA-F, HMOX1, HNRNPU, HSPA1A, HSPA9, HSPD1, ICAM1, IFI16, IFI35, IFIT3, IRAK3, ITGAX, ITGB1, KHSRP, LCN2, LILRB2, LMNB1, LONP1, MAPK14, MCM2, MIF, MMP9, MRC1, NDUFA13, NMI, OAS2, OAS3, P4HB, PCK2, PDCD4, PF4, PHB, PPBP, PR…
GO:0071219	cellular response to molecule of bacterial origin	GO_BiologicalProcess-EBI-UniProt-GOA-ACAP-ARAP_11.06.2021_00h00	3.48244e-07	0.000509133	9.96021e-14	3.18727e-12	[4, 5, 7]	Group37	13.5514	29	[BPI, CD14, CD36, CDC73, CTSG, CYRIB, DEFA1, HCK, ICAM1, LCN2, LILRB1, LILRB2, LYN, MAPK14, MRC1, MTDH, NDUFA2, PDCD4, PF4, PLAA, PPBP, PRDX2, PRPF8, PTAFR, PYCARD, RPSA, TLR2, TSPO, VIM]
GO:0032640	tumor necrosis factor production	GO_BiologicalProcess-EBI-UniProt-GOA-ACAP-ARAP_11.06.2021_00h00	1.62049e-09	2.45342e-06	9.96021e-14	3.18727e-12	[4, 7]	Group37	17.1598	29	[ARHGEF2, AZU1, BPI, CCR2, CD14, CD36, CD47, DHX9, HDAC1, HSPD1, IRAK3, LILRB1, LRRK2, MIF, MMP8, NDUFA2, OAS2, OAS3, PF4, PTAFR, PTPN11, PTPRC, PYCARD, RPSA, S100A8, S100A9, SYK, TLR2, TSPO]
GO:0032868	response to insulin	GO_BiologicalProcess-EBI-UniProt-GOA-ACAP-ARAP_11.06.2021_00h00	2.12051e-05	0.0292843	9.96021e-14	3.18727e-12	[5, 6, 7]	Group37	10.4762	33	[ATP2B1, CEACAM1, COASY, CRAT, EIF6, EPRS1, GGH, GNAI2, GOT1, GOT2, HADH, HADHA, ICAM1, LYN, PARP1, PCK2, PHIP, PKN1, PRKCB, PRKDC, PTPN1, PTPN11, PTPRE, RAB31, RAB8A, RETN, SORT1, SRSF4, SRSF5, SRSF6, TCIRG1, TLR2, VPS13C]
GO:0031663	lipopolysaccharide-mediated signaling pathway	GO_BiologicalProcess-EBI-UniProt-GOA-ACAP-ARAP_11.06.2021_00h00	2.45554e-05	0.0337391	9.96021e-14	3.18727e-12	[4, 5, 6, 7, 9]	Group37	19.6721	12	[BPI, CD14, CD36, HCK, LYN, MAPK14, MTDH, NDUFA2, PRDX2, PTAFR, RPSA, TLR2]
GO:0032680	regulation of tumor necrosis factor production	GO_BiologicalProcess-EBI-UniProt-GOA-ACAP-ARAP_11.06.2021_00h00	1.62049e-09	2.45342e-06	9.96021e-14	3.18727e-12	[5, 6, 7, 8]	Group37	17.1598	29	[ARHGEF2, AZU1, BPI, CCR2, CD14, CD36, CD47, DHX9, HDAC1, HSPD1, IRAK3, LILRB1, LRRK2, MIF, MMP8, NDUFA2, OAS2, OAS3, PF4, PTAFR, PTPN11, PTPRC, PYCARD, RPSA, S100A8, S100A9, SYK, TLR2, TSPO]
GO:0032760	positive regulation of tumor necrosis factor production	GO_BiologicalProcess-EBI-UniProt-GOA-ACAP-ARAP_11.06.2021_00h00	1.18361e-10	1.805e-07	9.96021e-14	3.18727e-12	[5, 6, 7, 8, 9]	Group37	22.6415	24	[ARHGEF2, AZU1, CCR2, CD14, CD36, DHX9, HDAC1, HSPD1, LRRK2, MIF, MMP8, NDUFA2, OAS2, OAS3, PF4, PTAFR, PTPN11, PTPRC, PYCARD, RPSA, S100A8, S100A9, SYK, TLR2]
GO:0045321	leukocyte activation	GO_BiologicalProcess-EBI-UniProt-GOA-ACAP-ARAP_11.06.2021_00h00	6.19752e-28	9.95321e-25	2.57151e-37	1.05432e-35	[2, 3]	Group38	11.5278	166	[ACAA1, ACP3, ADA2, ADGRE5, ALAD, ALDH3B1, ALDOA, ALOX5, ANO6, ANPEP, ANXA2, ANXA3, AP2A2, ATG7, AZU1, BAX, BPI, BST1, CAB39, CAPN1, CCR2, CD14, CD300LF, CD36, CD44, CD47, CDA, CEACAM1, CEACAM6, CEACAM8, CFD, CHIT1, CNN2, COMMD9, CPNE3, CR1, CRAT, CREG1, CRISP3, CTSB, CTSC, CTSD, CTSG, CTSH, CTSS, CTSZ, CYB5R3, CYRIB, DEFA1, DOCK2, DOK3, DPP7, DUSP3, DYNLL1, ELANE, EP300, FAF2, FCN1, FKBP1A, FLOT…
GO:0002443	leukocyte mediated immunity	GO_BiologicalProcess-EBI-UniProt-GOA-ACAP-ARAP_11.06.2021_00h00	2.45205e-32	3.95271e-29	2.57151e-37	1.05432e-35	[3]	Group38	14.0704	140	[ACAA1, ACP3, ADA2, ADGRE5, ALAD, ALDH3B1, ALDOA, ALOX5, ANO6, ANPEP, ANXA2, ANXA3, AP2A2, ATG7, AZU1, BPI, BST1, CAB39, CAPN1, CCR2, CD14, CD36, CD44, CD47, CDA, CEACAM1, CEACAM6, CEACAM8, CFD, CHIT1, CNN2, COMMD9, CPNE3, CR1, CRAT, CREG1, CRISP3, CSRP1, CTSB, CTSC, CTSD, CTSG, CTSH, CTSS, CTSZ, CYB5R3, CYRIB, DDX1, DDX21, DEFA1, DOCK2, DOK3, DPP7, DYNLL1, ELANE, FAF2, FCN1, GCA, GGH, GLB1, GM2A…
GO:0006810	transport	GO_BiologicalProcess-EBI-UniProt-GOA-ACAP-ARAP_11.06.2021_00h00	0	2.8026e-45	2.57151e-37	1.05432e-35	[3]	Group38	8.47899	456	[ACAA1, ACAA2, ACAP1, ACP3, ACSL3, ACSL4, ACTN1, ADA2, ADGRE5, ADPRH, AFG3L2, AGK, AHNAK, AIFM1, ALAD, ALDH3A2, ALDH3B1, ALDOA, ALOX5, ANKRD13D, ANO6, ANPEP, ANXA11, ANXA2, ANXA3, ANXA5, ANXA6, AP2A2, AP2M1, AP3M1, APOBR, ARF3, ARF4, ARF6, ARFGEF1, ARHGAP17, ARHGAP25, ARHGEF2, ARPC2, ATG3, ATG7, ATP1A1, ATP1B3, ATP2A2, ATP2B1, ATP2B4, ATP5F1A, ATP5F1B, ATP5F1C, ATP5F1D, ATP5ME, ATP5PB, ATP5PD, AT…
GO:0008104	protein localization	GO_BiologicalProcess-EBI-UniProt-GOA-ACAP-ARAP_11.06.2021_00h00	4.02343e-20	6.35703e-17	2.57151e-37	1.05432e-35	[3]	Group38	8.45481	232	[ACAA1, ACAP1, ACSL3, ACSL4, ADPRH, AGK, AIFM1, ALDH3A2, ALOX5, ANXA2, AP2A2, AP2M1, AP3M1, ARF3, ARF4, ARF6, ARFGEF1, ARHGDIA, ARHGEF2, ATG3, ATG7, ATP1B3, ATP2B4, AUP1, BAX, BTF3, BUB3, CCDC22, CCT7, CD2AP, CD36, CDC37, CDK5RAP3, CENPF, CHMP2A, CHMP6, CHORDC1, CLTA, CLTB, CPT1A, CRAT, CTSD, CYB5R4, DDX1, DHX9, DKC1, DNM2, DTX3L, DYNLL1, ECH1, EHD4, EMC3, FAF2, FCN1, FKBP1A, FLOT2, GABARAPL2, GE…
GO:0016192	vesicle-mediated transport	GO_BiologicalProcess-EBI-UniProt-GOA-ACAP-ARAP_11.06.2021_00h00	7.67769e-39	1.24302e-35	2.57151e-37	1.05432e-35	[2, 4]	Group38	10.8178	250	[ACAA1, ACP3, ACSL3, ACTN1, ADA2, ADGRE5, ALAD, ALDH3B1, ALDOA, ALOX5, ANKRD13D, ANO6, ANPEP, ANXA11, ANXA2, ANXA3, ANXA5, AP2A2, AP2M1, AP3M1, APOBR, ARF3, ARF4, ARF6, ARFGEF1, ARHGAP17, ARHGAP25, ARPC2, ATG3, ATG7, ATP2A2, AZU1, BLOC1S2, BPI, BST1, C9orf72, CAB39, CAPN1, CCDC22, CCR2, CD14, CD2AP, CD300LF, CD36, CD44, CD47, CD9, CDA, CEACAM1, CEACAM6, CEACAM8, CES1, CFD, CHIT1, CHMP2A, CHMP6, C…
GO:0051649	establishment of localization in cell	GO_BiologicalProcess-EBI-UniProt-GOA-ACAP-ARAP_11.06.2021_00h00	0	0	2.57151e-37	1.05432e-35	[3]	Group38	12.0262	349	[ACAA1, ACP3, ACTN1, ADA2, ADGRE5, ADPRH, AGK, AIFM1, ALAD, ALDH3A2, ALDH3B1, ALDOA, ALOX5, ANO6, ANPEP, ANXA2, ANXA3, ANXA5, AP2A2, AP2M1, AP3M1, ARF3, ARF4, ARF6, ARHGEF2, ATG3, ATG7, ATP1A1, ATP2A2, ATP2B4, ATP5F1A, ATP5F1B, ATP5F1C, ATP5F1D, ATP5ME, ATP5PB, ATP5PD, ATP5PF, ATP5PO, AUP1, AZU1, BAX, BLOC1S2, BPI, BST1, CAB39, CAPN1, CCDC22, CCR2, CD14, CD36, CD44, CD47, CD9, CDA, CDC37, CEACAM1…
GO:0140352	export from cell	GO_BiologicalProcess-EBI-UniProt-GOA-ACAP-ARAP_11.06.2021_00h00	2.26597e-38	3.66407e-35	2.57151e-37	1.05432e-35	[2, 4]	Group38	12.7517	190	[ACAA1, ACP3, ACSL4, ACTN1, ADA2, ADGRE5, ALAD, ALDH3B1, ALDOA, ALOX5, ANO6, ANPEP, ANXA2, ANXA3, ANXA5, AP2A2, ARF6, ARFGEF1, ARHGAP17, ATG7, ATP1A1, ATP1B3, ATP2A2, ATP2B1, ATP5PF, AZU1, BPI, BST1, CAB39, CAPN1, CCR2, CD14, CD2AP, CD36, CD44, CD47, CD9, CDA, CEACAM1, CEACAM6, CEACAM8, CFD, CHIT1, CHMP2A, CHMP6, CNN2, COMMD9, COPS5, CPNE3, CPT1A, CR1, CRAT, CREB1, CREG1, CRISP3, CTSB, CTSC, CTSD…
GO:0002274	myeloid leukocyte activation	GO_BiologicalProcess-EBI-UniProt-GOA-ACAP-ARAP_11.06.2021_00h00	0	1.17709e-43	2.57151e-37	1.05432e-35	[3, 4]	Group38	19.0083	138	[ACAA1, ACP3, ADA2, ADGRE5, ALAD, ALDH3B1, ALDOA, ALOX5, ANO6, ANPEP, ANXA2, ANXA3, AP2A2, ATG7, AZU1, BPI, BST1, CAB39, CAPN1, CCR2, CD14, CD300LF, CD36, CD44, CD47, CDA, CEACAM1, CEACAM6, CEACAM8, CFD, CHIT1, CNN2, COMMD9, CPNE3, CR1, CRAT, CREG1, CRISP3, CTSB, CTSC, CTSD, CTSG, CTSH, CTSS, CTSZ, CYB5R3, DEFA1, DOCK2, DOK3, DPP7, DYNLL1, ELANE, FAF2, FCN1, GCA, GGH, GLB1, GM2A, GNS, GPI, GYG1, …
GO:0002366	leukocyte activation involved in immune response	GO_BiologicalProcess-EBI-UniProt-GOA-ACAP-ARAP_11.06.2021_00h00	4.48416e-43	7.25889e-40	2.57151e-37	1.05432e-35	[3, 4]	Group38	17.5727	139	[ACAA1, ACP3, ADA2, ADGRE5, ALAD, ALDH3B1, ALDOA, ALOX5, ANO6, ANPEP, ANXA2, ANXA3, AP2A2, ATG7, AZU1, BPI, BST1, CAB39, CAPN1, CCR2, CD14, CD36, CD44, CD47, CDA, CEACAM1, CEACAM6, CEACAM8, CFD, CHIT1, CNN2, COMMD9, CPNE3, CR1, CRAT, CREG1, CRISP3, CTSB, CTSC, CTSD, CTSG, CTSH, CTSS, CTSZ, CYB5R3, DEFA1, DOCK2, DOK3, DPP7, DYNLL1, ELANE, FAF2, FCN1, GCA, GGH, GLB1, GM2A, GNS, GPI, GYG1, HEXB, HK3…
GO:0045184	establishment of protein localization	GO_BiologicalProcess-EBI-UniProt-GOA-ACAP-ARAP_11.06.2021_00h00	2.87622e-26	4.59908e-23	2.57151e-37	1.05432e-35	[3, 4]	Group38	10.1977	196	[ACAP1, ACSL3, ACSL4, ADPRH, AGK, AIFM1, ALDH3A2, ALOX5, AP2A2, AP2M1, AP3M1, ARF3, ARF4, ARF6, ARFGEF1, ARHGEF2, ATG3, ATG7, AUP1, BAX, BTF3, CCDC22, CCT7, CD2AP, CD36, CDC37, CENPF, CHMP2A, CHMP6, CHORDC1, CLTA, CLTB, CPT1A, CTSD, CYB5R4, DKC1, DNM2, DTX3L, DYNLL1, EMC3, FAF2, GABARAPL2, GET3, GLUD1, GNAI2, GORASP2, H1-5, HADH, HADHA, HDAC1, HK1, HMOX1, HSPA4, HSPA9, HSPD1, IDH2, IER3IP1, IPO7,…
GO:0046907	intracellular transport	GO_BiologicalProcess-EBI-UniProt-GOA-ACAP-ARAP_11.06.2021_00h00	1.86514e-36	3.01033e-33	2.57151e-37	1.05432e-35	[3, 4]	Group38	11.6695	209	[ADPRH, AGK, AIFM1, ALDH3A2, ANXA2, AP2A2, AP2M1, AP3M1, ARF3, ARF4, ARF6, ARHGEF2, ATG3, ATP2A2, ATP5F1A, ATP5F1B, ATP5F1C, ATP5F1D, ATP5ME, ATP5PB, ATP5PD, ATP5PF, ATP5PO, AUP1, BAX, BLOC1S2, CCDC22, CD36, CDC37, CES1, CHMP2A, CHMP6, CHORDC1, CLTA, CLTB, CPT1A, CPT2, CTSC, CTSZ, DCTN1, DHX9, DST, DTX3L, DYNC1I2, DYNLL1, EEA1, EHD4, EIF6, EPS15L1, F5, FAF2, FHOD1, FLOT2, GET3, HNRNPU, HSPA4, HSP…
GO:0002444	myeloid leukocyte mediated immunity	GO_BiologicalProcess-EBI-UniProt-GOA-ACAP-ARAP_11.06.2021_00h00	0	0	2.57151e-37	1.05432e-35	[4]	Group38	21.0611	131	[ACAA1, ACP3, ADA2, ADGRE5, ALAD, ALDH3B1, ALDOA, ALOX5, ANO6, ANPEP, ANXA2, ANXA3, AP2A2, ATG7, AZU1, BPI, BST1, CAB39, CAPN1, CCR2, CD14, CD36, CD44, CD47, CDA, CEACAM1, CEACAM6, CEACAM8, CFD, CHIT1, CNN2, COMMD9, CPNE3, CR1, CRAT, CREG1, CRISP3, CTSB, CTSC, CTSD, CTSG, CTSH, CTSS, CTSZ, CYB5R3, DDX1, DDX21, DEFA1, DOCK2, DOK3, DPP7, DYNLL1, ELANE, FAF2, FCN1, GCA, GGH, GLB1, GM2A, GNS, GPI, GY…
GO:0032940	secretion by cell	GO_BiologicalProcess-EBI-UniProt-GOA-ACAP-ARAP_11.06.2021_00h00	4.80733e-39	7.78788e-36	2.57151e-37	1.05432e-35	[3, 5]	Group38	13.0314	187	[ACAA1, ACP3, ACSL4, ACTN1, ADA2, ADGRE5, ALAD, ALDH3B1, ALDOA, ALOX5, ANO6, ANPEP, ANXA2, ANXA3, ANXA5, AP2A2, ARF6, ARFGEF1, ARHGAP17, ATG7, ATP2A2, ATP5PF, AZU1, BPI, BST1, CAB39, CAPN1, CCR2, CD14, CD2AP, CD36, CD44, CD47, CD9, CDA, CEACAM1, CEACAM6, CEACAM8, CFD, CHIT1, CHMP2A, CHMP6, CNN2, COMMD9, COPS5, CPNE3, CPT1A, CR1, CRAT, CREB1, CREG1, CRISP3, CTSB, CTSC, CTSD, CTSG, CTSH, CTSS, CTSZ…
GO:0034613	cellular protein localization	GO_BiologicalProcess-EBI-UniProt-GOA-ACAP-ARAP_11.06.2021_00h00	2.19721e-18	3.44963e-15	2.57151e-37	1.05432e-35	[4]	Group38	9.18635	175	[ACSL3, ADPRH, AGK, AIFM1, ALDH3A2, ANXA2, AP2A2, AP2M1, AP3M1, ARF3, ARF4, ARF6, ARHGEF2, ATG3, ATP1B3, ATP2B4, AUP1, BAX, BUB3, CCT7, CD2AP, CD36, CDC37, CDK5RAP3, CHORDC1, CLTA, CLTB, DDX1, DHX9, DKC1, DTX3L, EHD4, EMC3, FAF2, FCN1, FLOT2, GABARAPL2, GET3, GORASP2, H1-5, HK1, HMOX1, HNRNPU, HSPA4, HSPA9, HSPD1, IPO7, ITGAL, ITGB1, KCNAB2, LAMP1, LAMTOR1, LAMTOR2, LMAN1, LMBRD1, LRRK2, M6PR, MA…
GO:0046903	secretion	GO_BiologicalProcess-EBI-UniProt-GOA-ACAP-ARAP_11.06.2021_00h00	1.09905e-38	1.77826e-35	2.57151e-37	1.05432e-35	[4]	Group38	12.4685	198	[ACAA1, ACP3, ACSL3, ACSL4, ACTN1, ADA2, ADGRE5, ALAD, ALDH3B1, ALDOA, ALOX5, ANO6, ANPEP, ANXA2, ANXA3, ANXA5, AP2A2, ARF6, ARFGEF1, ARHGAP17, ATG7, ATP2A2, ATP5PF, AZU1, BPI, BST1, CAB39, CAPN1, CCR2, CD14, CD2AP, CD36, CD44, CD47, CD9, CDA, CEACAM1, CEACAM6, CEACAM8, CES1, CFD, CHIT1, CHMP2A, CHMP6, CNN2, COASY, COMMD9, COPS2, COPS5, CPNE3, CPT1A, CR1, CRAT, CREB1, CREG1, CRISP3, CTSB, CTSC, C…
GO:0071702	organic substance transport	GO_BiologicalProcess-EBI-UniProt-GOA-ACAP-ARAP_11.06.2021_00h00	8.0689e-24	1.28376e-20	2.57151e-37	1.05432e-35	[4]	Group38	8.84279	243	[ACAP1, ACSL3, ACSL4, ADPRH, AGK, AIFM1, ALDH3A2, ALOX5, ANO6, ANXA2, AP2A2, AP2M1, AP3M1, APOBR, ARF3, ARF4, ARF6, ARFGEF1, ARHGEF2, ATG3, ATG7, ATP5PF, AUP1, BAX, BTF3, CCDC22, CD2AP, CD36, CD47, CDC37, CEACAM1, CENPF, CES1, CHMP2A, CHMP6, CHORDC1, CLTA, CLTB, CPT1A, CPT2, CR1, CYB5R4, CYP4F2, DHX9, DNM2, DPYSL2, DTX3L, DYNLL1, EPRS1, ESYT1, FAF2, GABARAPL2, GET3, GLTP, GLUD1, GM2A, GNAI2, GOT2…
GO:0071705	nitrogen compound transport	GO_BiologicalProcess-EBI-UniProt-GOA-ACAP-ARAP_11.06.2021_00h00	2.83754e-25	4.52588e-22	2.57151e-37	1.05432e-35	[4]	Group38	9.48874	219	[ACAP1, ACSL3, ACSL4, ADPRH, AGK, AIFM1, ALDH3A2, ALOX5, AP2A2, AP2M1, AP3M1, ARF3, ARF4, ARF6, ARFGEF1, ARHGEF2, ATG3, ATG7, AUP1, BAX, BTF3, CCDC22, CD2AP, CD36, CD47, CDC37, CENPF, CHMP2A, CHMP6, CHORDC1, CLTA, CLTB, CPT1A, CR1, CYB5R4, DHX9, DNM2, DPYSL2, DTX3L, DYNLL1, FAF2, GABARAPL2, GET3, GLTP, GLUD1, GNAI2, HADH, HADHA, HDAC1, HSPA4, HSPA9, HSPD1, IDH2, IER3IP1, IPO7, ITGB1, KHSRP, LILRB…
GO:0002275	myeloid cell activation involved in immune response	GO_BiologicalProcess-EBI-UniProt-GOA-ACAP-ARAP_11.06.2021_00h00	0	0	2.57151e-37	1.05432e-35	[4, 5]	Group38	21.4984	132	[ACAA1, ACP3, ADA2, ADGRE5, ALAD, ALDH3B1, ALDOA, ALOX5, ANO6, ANPEP, ANXA2, ANXA3, AP2A2, ATG7, AZU1, BPI, BST1, CAB39, CAPN1, CCR2, CD14, CD36, CD44, CD47, CDA, CEACAM1, CEACAM6, CEACAM8, CFD, CHIT1, CNN2, COMMD9, CPNE3, CR1, CRAT, CREG1, CRISP3, CTSB, CTSC, CTSD, CTSG, CTSH, CTSS, CTSZ, CYB5R3, DEFA1, DOCK2, DOK3, DPP7, DYNLL1, ELANE, FAF2, FCN1, GCA, GGH, GLB1, GM2A, GNS, GPI, GYG1, HEXB, HK3…
GO:0006887	exocytosis	GO_BiologicalProcess-EBI-UniProt-GOA-ACAP-ARAP_11.06.2021_00h00	0	7.00649e-45	2.57151e-37	1.05432e-35	[3, 4, 5, 6]	Group38	16.7006	164	[ACAA1, ACP3, ACTN1, ADA2, ADGRE5, ALAD, ALDH3B1, ALDOA, ALOX5, ANO6, ANPEP, ANXA2, ANXA3, ANXA5, AP2A2, ARFGEF1, ARHGAP17, ATG7, ATP2A2, AZU1, BPI, BST1, CAB39, CAPN1, CCR2, CD14, CD36, CD44, CD47, CD9, CDA, CEACAM1, CEACAM6, CEACAM8, CFD, CHIT1, CHMP2A, CHMP6, CNN2, COMMD9, COPS5, CPNE3, CR1, CRAT, CREG1, CRISP3, CTSB, CTSC, CTSD, CTSG, CTSH, CTSS, CTSZ, CYB5R3, CYRIB, DEFA1, DOCK2, DOK3, DPP7,…
GO:0015031	protein transport	GO_BiologicalProcess-EBI-UniProt-GOA-ACAP-ARAP_11.06.2021_00h00	7.47492e-25	1.1915e-21	2.57151e-37	1.05432e-35	[4, 5]	Group38	10.2323	185	[ACAP1, ACSL3, ACSL4, ADPRH, AGK, AIFM1, ALDH3A2, ALOX5, AP2A2, AP2M1, AP3M1, ARF3, ARF4, ARF6, ARFGEF1, ARHGEF2, ATG3, ATG7, AUP1, BAX, BTF3, CCDC22, CD2AP, CD36, CDC37, CENPF, CHMP2A, CHMP6, CHORDC1, CLTA, CLTB, CPT1A, CYB5R4, DNM2, DTX3L, DYNLL1, FAF2, GABARAPL2, GET3, GLUD1, GNAI2, HADH, HADHA, HDAC1, HSPA4, HSPA9, HSPD1, IDH2, IER3IP1, IPO7, LMAN1, LRRK2, M6PR, MAPK14, MFF, MTX2, MYH9, NAPA,…
GO:0036230	granulocyte activation	GO_BiologicalProcess-EBI-UniProt-GOA-ACAP-ARAP_11.06.2021_00h00	0	0	2.57151e-37	1.05432e-35	[4, 5]	Group38	22.1034	124	[ACAA1, ACP3, ADA2, ADGRE5, ALAD, ALDH3B1, ALDOA, ALOX5, ANO6, ANPEP, ANXA2, ANXA3, AP2A2, ATG7, AZU1, BPI, BST1, CAB39, CAPN1, CCR2, CD14, CD36, CD44, CD47, CDA, CEACAM1, CEACAM6, CEACAM8, CFD, CHIT1, CNN2, COMMD9, CPNE3, CR1, CRAT, CREG1, CRISP3, CTSB, CTSC, CTSD, CTSG, CTSH, CTSS, CTSZ, CYB5R3, DEFA1, DOCK2, DOK3, DPP7, DYNLL1, ELANE, FAF2, FCN1, GCA, GGH, GLB1, GM2A, GNS, GPI, GYG1, HEXB, HK3…
GO:0006886	intracellular protein transport	GO_BiologicalProcess-EBI-UniProt-GOA-ACAP-ARAP_11.06.2021_00h00	2.71026e-27	4.34725e-24	2.57151e-37	1.05432e-35	[4, 5, 6]	Group38	12.9594	134	[ADPRH, AGK, AIFM1, ALDH3A2, AP2A2, AP2M1, AP3M1, ARF3, ARF4, ARF6, ARHGEF2, ATG3, AUP1, BAX, CD36, CDC37, CHORDC1, CLTA, CLTB, FAF2, GET3, HSPA4, HSPA9, HSPD1, IPO7, LMAN1, LRRK2, M6PR, MAPK14, MFF, NAPA, NAPG, NDUFA13, NUCB1, NUP50, NUP62, NUP93, PHB2, PHIP, PIN1, PITRM1, PKN1, PMPCB, PREB, PTPN1, PTPN11, RAB27A, RAB31, RAB3GAP2, RAB8A, RAC2, RPL10A, RPL11, RPL12, RPL13, RPL13A, RPL14, RPL17, R…
GO:0043299	leukocyte degranulation	GO_BiologicalProcess-EBI-UniProt-GOA-ACAP-ARAP_11.06.2021_00h00	0	0	2.57151e-37	1.05432e-35	[3, 4, 5, 6, 7, 8]	Group38	21.9799	131	[ACAA1, ACP3, ADA2, ADGRE5, ALAD, ALDH3B1, ALDOA, ALOX5, ANO6, ANPEP, ANXA2, ANXA3, AP2A2, ATG7, AZU1, BPI, BST1, CAB39, CAPN1, CCR2, CD14, CD36, CD44, CD47, CDA, CEACAM1, CEACAM6, CEACAM8, CFD, CHIT1, CNN2, COMMD9, CPNE3, CR1, CRAT, CREG1, CRISP3, CTSB, CTSC, CTSD, CTSG, CTSH, CTSS, CTSZ, CYB5R3, DEFA1, DOCK2, DOK3, DPP7, DYNLL1, ELANE, FAF2, FCN1, GCA, GGH, GLB1, GM2A, GNS, GPI, GYG1, HCK, HEXB…
GO:0045055	regulated exocytosis	GO_BiologicalProcess-EBI-UniProt-GOA-ACAP-ARAP_11.06.2021_00h00	0	0	2.57151e-37	1.05432e-35	[4, 5, 6, 7]	Group38	17.8984	155	[ACAA1, ACP3, ACTN1, ADA2, ADGRE5, ALAD, ALDH3B1, ALDOA, ALOX5, ANO6, ANPEP, ANXA2, ANXA3, ANXA5, AP2A2, ARHGAP17, ATG7, ATP2A2, AZU1, BPI, BST1, CAB39, CAPN1, CCR2, CD14, CD36, CD44, CD47, CD9, CDA, CEACAM1, CEACAM6, CEACAM8, CFD, CHIT1, CNN2, COMMD9, CPNE3, CR1, CRAT, CREG1, CRISP3, CTSB, CTSC, CTSD, CTSG, CTSH, CTSS, CTSZ, CYB5R3, CYRIB, DEFA1, DOCK2, DOK3, DPP7, DYNLL1, ELANE, F13A1, F5, FAF2…
GO:0043312	neutrophil degranulation	GO_BiologicalProcess-EBI-UniProt-GOA-ACAP-ARAP_11.06.2021_00h00	0	0	2.57151e-37	1.05432e-35	[4, 5, 6, 7, 8, 9]	Group38	22.8625	123	[ACAA1, ACP3, ADA2, ADGRE5, ALAD, ALDH3B1, ALDOA, ALOX5, ANO6, ANPEP, ANXA2, ANXA3, AP2A2, ATG7, AZU1, BPI, BST1, CAB39, CAPN1, CD14, CD36, CD44, CD47, CDA, CEACAM1, CEACAM6, CEACAM8, CFD, CHIT1, CNN2, COMMD9, CPNE3, CR1, CRAT, CREG1, CRISP3, CTSB, CTSC, CTSD, CTSG, CTSH, CTSS, CTSZ, CYB5R3, DEFA1, DOCK2, DOK3, DPP7, DYNLL1, ELANE, FAF2, FCN1, GCA, GGH, GLB1, GM2A, GNS, GPI, GYG1, HEXB, HK3, HMOX…
GO:0048519	negative regulation of biological process	GO_BiologicalProcess-EBI-UniProt-GOA-ACAP-ARAP_11.06.2021_00h00	6.94904e-09	1.04514e-05	4.74438e-12	1.42331e-10	[1, 2, 3]	Group39	6.10977	354	[AARS1, ACAA2, ACADVL, ACOT13, ACTN1, ALAD, ALDH1A1, ALOX5, ANKRD13D, ANXA2, ANXA5, ANXA6, ANXA7, AP2M1, ARF4, ARF6, ARFGEF1, ARHGAP25, ARHGDIA, ARHGDIB, ARHGEF2, ATG3, ATG7, ATP1A1, ATP2A2, ATP2B1, ATP2B4, ATP5F1A, ATP5PF, AZU1, BAX, BPI, BUB3, C9orf72, CAB39, CARHSP1, CAST, CBX5, CCAR2, CCDC22, CCR2, CD14, CD2AP, CD300LF, CD36, CD44, CD47, CD9, CDA, CDC73, CDK5RAP3, CEACAM1, CEACAM6, CENPF, CES…
GO:0019222	regulation of metabolic process	GO_BiologicalProcess-EBI-UniProt-GOA-ACAP-ARAP_11.06.2021_00h00	1.46091e-05	0.0203067	4.74438e-12	1.42331e-10	[2, 3]	Group39	5.59978	401	[AARS1, ACADM, ACADVL, ACOT13, ACSL3, ACTC1, ACTL6A, ACTN1, AHNAK, AIFM1, ALAD, ALDH1A1, ALOX5, ANKRD13D, ANXA2, ANXA3, ANXA7, AP2M1, ARF4, ARFGEF1, ARHGEF2, ATG7, ATP1A1, ATP2B1, ATP2B4, AZU1, BAX, BPI, BST1, C9orf72, CAB39, CAPN1, CAPNS1, CARHSP1, CAST, CBX5, CCAR2, CCDC22, CCNY, CCR2, CCT7, CD14, CD2AP, CD36, CD44, CD47, CDA, CDC37, CDC73, CDK5RAP3, CEACAM1, CENPF, CES1, CHD4, CHERP, CHMP6, CH…
GO:0006725	cellular aromatic compound metabolic process	GO_BiologicalProcess-EBI-UniProt-GOA-ACAP-ARAP_11.06.2021_00h00	7.72407e-08	0.000114394	4.74438e-12	1.42331e-10	[3]	Group39	5.95258	364	[AARS1, ACAA1, ACAT1, ACIN1, ACOT13, ACP3, ACSL3, ACSL4, ACSS1, ACTL6A, ACTN1, ADA2, ADK, ADSL, ADSS2, AHNAK, AIFM1, AK2, AK9, AKR1A1, ALAD, ALDOA, ALDOB, ANXA3, ARF4, ARHGEF2, ASRGL1, ATIC, ATP2B4, ATP5F1A, ATP5F1B, ATP5F1C, ATP5F1D, ATP5ME, ATP5PB, ATP5PD, ATP5PF, ATP5PO, BAX, BCAS2, BLVRB, BTF3, CARHSP1, CBX5, CCAR2, CCDC22, CCT7, CD36, CDA, CDC73, CDK5RAP3, CENPF, CHD4, CHERP, CHORDC1, CHURC1…
GO:0009892	negative regulation of metabolic process	GO_BiologicalProcess-EBI-UniProt-GOA-ACAP-ARAP_11.06.2021_00h00	7.42531e-11	1.13385e-07	4.74438e-12	1.42331e-10	[2, 3, 4]	Group39	7.00447	235	[ACADVL, ACOT13, ALAD, ALDH1A1, ANKRD13D, ANXA2, ANXA7, ATG7, ATP1A1, ATP2B1, ATP2B4, BAX, BPI, C9orf72, CARHSP1, CAST, CBX5, CCAR2, CD2AP, CD36, CD44, CDA, CDC73, CDK5RAP3, CEACAM1, CENPF, CHMP6, CHORDC1, COPS2, CR1, CREB1, CREG1, CSDE1, CTSZ, DDX17, DHX9, DKC1, DTX3L, DUSP3, DYNLL1, EIF2AK2, EIF4A2, EIF6, ELANE, EP300, EPRS1, EXOSC4, FBP1, FKBP1A, FLOT2, FXR1, G6PD, GABARAPL2, GIGYF2, GLG1, GNA…
GO:0034641	cellular nitrogen compound metabolic process	GO_BiologicalProcess-EBI-UniProt-GOA-ACAP-ARAP_11.06.2021_00h00	1.49428e-10	2.27429e-07	4.74438e-12	1.42331e-10	[3]	Group39	6.09244	406	[AARS1, ACADM, ACAT1, ACIN1, ACOT13, ACP3, ACSL3, ACSL4, ACSS1, ACTL6A, ACTN1, ADA2, ADK, ADSL, ADSS2, AGK, AHNAK, AIFM1, AK2, AK9, ALAD, ALDH9A1, ALDOA, ALDOB, ANPEP, ANXA3, ARF4, ARHGEF2, ATIC, ATP2B4, ATP5F1A, ATP5F1B, ATP5F1C, ATP5F1D, ATP5ME, ATP5PB, ATP5PD, ATP5PF, ATP5PO, BAX, BCAS2, BLVRB, BTF3, CARHSP1, CBX5, CCAR2, CCDC22, CCT7, CD36, CD47, CDA, CDC73, CDK5RAP3, CENPF, CES1, CHD4, CHERP…
GO:0044093	positive regulation of molecular function	GO_BiologicalProcess-EBI-UniProt-GOA-ACAP-ARAP_11.06.2021_00h00	8.71082e-08	0.000128833	4.74438e-12	1.42331e-10	[3]	Group39	7.53945	129	[ADPRH, AIFM1, ALDOB, ANXA2, ANXA3, ARF4, ARHGAP25, ARHGEF2, ATP1B3, ATP2B4, AZU1, BAX, CAB39, CCNY, CCR2, CD36, CD44, CHORDC1, COPS5, CR1, CRAT, CTSC, CTSD, CTSH, CTSS, CYCS, CYFIP2, DHX9, DIABLO, DKC1, DNAJB11, DNM2, DTX3L, DYNLL1, EEF1A2, EIF2AK2, EIF5, ELANE, EP300, ETFA, ETFB, FASN, FKBP1A, FLOT2, GABARAPL2, GLRX, GM2A, GNAI2, GNAQ, HDAC1, HNRNPU, HSPA1A, HSPA2, HSPD1, HSPE1, ICAM1, IFI16, I…
GO:0046483	heterocycle metabolic process	GO_BiologicalProcess-EBI-UniProt-GOA-ACAP-ARAP_11.06.2021_00h00	7.22939e-08	0.000107212	4.74438e-12	1.42331e-10	[3]	Group39	5.96474	362	[AARS1, ACAT1, ACIN1, ACOT13, ACP3, ACSL3, ACSL4, ACSS1, ACTL6A, ACTN1, ADA2, ADK, ADSL, ADSS2, AHNAK, AIFM1, AK2, AK9, ALAD, ALDOA, ALDOB, ALOX5, ANXA3, ARF4, ARHGEF2, ATIC, ATP2B4, ATP5F1A, ATP5F1B, ATP5F1C, ATP5F1D, ATP5ME, ATP5PB, ATP5PD, ATP5PF, ATP5PO, BAX, BCAS2, BLVRB, BTF3, CARHSP1, CBX5, CCAR2, CCDC22, CCT7, CD36, CDA, CDC73, CDK5RAP3, CENPF, CHD4, CHERP, CHORDC1, CHURC1, COASY, COPS2, …
GO:0050790	regulation of catalytic activity	GO_BiologicalProcess-EBI-UniProt-GOA-ACAP-ARAP_11.06.2021_00h00	1.5351e-05	0.0213225	4.74438e-12	1.42331e-10	[3]	Group39	6.50312	167	[ACAP1, ADPRH, AIFM1, ALDH1A1, ANXA2, ANXA3, ANXA5, ARF4, ARFGEF1, ARHGAP17, ARHGAP25, ARHGDIA, ARHGDIB, ARHGEF2, ARHGEF33, ATP1B3, ATP2B4, AUP1, AZU1, BAX, C9orf72, CAB39, CAPN1, CAST, CCAR2, CCNY, CCR2, CD44, CDC37, CDK5RAP3, CEACAM1, CHMP6, CHORDC1, COPS2, CPNE2, CR1, CTSB, CTSC, CTSD, CTSH, CYCS, CYFIP2, DHX9, DIABLO, DKC1, DNM2, DOCK2, DTX3L, DUSP3, DYNLL1, EEF1A2, EEF1D, EIF2AK2, EIF4A2, EI…
GO:1901360	organic cyclic compound metabolic process	GO_BiologicalProcess-EBI-UniProt-GOA-ACAP-ARAP_11.06.2021_00h00	4.19512e-09	6.32624e-06	4.74438e-12	1.42331e-10	[3]	Group39	6.02542	384	[AARS1, ACAA1, ACAA2, ACADVL, ACAT1, ACIN1, ACOT13, ACP3, ACSL3, ACSL4, ACSS1, ACTL6A, ACTN1, ADA2, ADK, ADSL, ADSS2, AHNAK, AIFM1, AK2, AK9, AKR1A1, ALAD, ALDOA, ALDOB, ALOX5, ANXA3, APOBR, ARF4, ARHGEF2, ASRGL1, ATIC, ATP1A1, ATP2B4, ATP5F1A, ATP5F1B, ATP5F1C, ATP5F1D, ATP5ME, ATP5PB, ATP5PD, ATP5PF, ATP5PO, BAX, BCAS2, BLVRB, BTF3, CARHSP1, CBX5, CCAR2, CCDC22, CCT7, CD36, CDA, CDC73, CDK5RAP3…
GO:1901564	organonitrogen compound metabolic process	GO_BiologicalProcess-EBI-UniProt-GOA-ACAP-ARAP_11.06.2021_00h00	9.65343e-20	1.52331e-16	4.74438e-12	1.42331e-10	[3]	Group39	6.59199	459	[AARS1, ABHD10, ACADM, ACAT1, ACOT13, ACP3, ACSL3, ACSL4, ACSS1, ACTL6A, ADA2, ADK, ADPRH, ADSL, ADSS2, AFG3L2, AGK, AIFM1, AK2, AK9, AKR1A1, ALAD, ALDH3A2, ALDH3B1, ALDH4A1, ALDH9A1, ALDOA, ALDOB, ANPEP, ANXA2, AP2A2, AP2M1, ARF4, ARFGEF1, ARHGEF2, ARMT1, ASRGL1, ATG3, ATG7, ATIC, ATP2B4, ATP5F1A, ATP5F1B, ATP5F1C, ATP5F1D, ATP5ME, ATP5PB, ATP5PD, ATP5PF, ATP5PO, AUP1, AZU1, BAX, BCKDHB, BLVRB, …
GO:1901576	organic substance biosynthetic process	GO_BiologicalProcess-EBI-UniProt-GOA-ACAP-ARAP_11.06.2021_00h00	1.11866e-05	0.0156389	4.74438e-12	1.42331e-10	[3]	Group39	5.69384	366	[AARS1, ACAA2, ACADM, ACADVL, ACAT1, ACSL3, ACSL4, ACSS1, ACTL6A, ACTN1, ADA2, ADK, ADSL, ADSS2, AGK, AK2, AK9, AKR1A1, ALAD, ALDH3A2, ALDH3B1, ALDH9A1, ALDOA, ALDOB, ALOX5, ANXA3, ARF3, ARF4, ARFGEF1, ARHGEF2, ATG7, ATIC, ATP1A1, ATP2B4, ATP5F1A, ATP5F1B, ATP5F1C, ATP5F1D, ATP5ME, ATP5PB, ATP5PD, ATP5PF, ATP5PO, AZU1, BAX, BTF3, CBX5, CCAR2, CCDC22, CCT7, CD36, CDA, CDC73, CDK5RAP3, CEACAM1, CEN…
GO:0006139	nucleobase-containing compound metabolic process	GO_BiologicalProcess-EBI-UniProt-GOA-ACAP-ARAP_11.06.2021_00h00	4.35668e-07	0.000634768	4.74438e-12	1.42331e-10	[3, 4]	Group39	5.91736	348	[AARS1, ACAT1, ACIN1, ACOT13, ACP3, ACSL3, ACSL4, ACSS1, ACTL6A, ACTN1, ADA2, ADK, ADSL, ADSS2, AHNAK, AIFM1, AK2, AK9, ALDOA, ALDOB, ANXA3, ARF4, ARHGEF2, ATIC, ATP2B4, ATP5F1A, ATP5F1B, ATP5F1C, ATP5F1D, ATP5ME, ATP5PB, ATP5PD, ATP5PF, ATP5PO, BAX, BCAS2, BTF3, CARHSP1, CBX5, CCAR2, CCDC22, CCT7, CD36, CDA, CDC73, CDK5RAP3, CENPF, CHD4, CHERP, CHORDC1, CHURC1, COASY, COPS2, COPS5, CRAT, CREB1, …
GO:0019538	protein metabolic process	GO_BiologicalProcess-EBI-UniProt-GOA-ACAP-ARAP_11.06.2021_00h00	2.86021e-09	4.32177e-06	4.74438e-12	1.42331e-10	[3, 4]	Group39	6.11317	363	[AARS1, ABHD10, ACP3, ACTL6A, ADA2, ADPRH, AFG3L2, AIFM1, ALAD, ANPEP, ANXA2, AP2A2, AP2M1, ARF4, ARFGEF1, ARHGEF2, ARMT1, ASRGL1, ATG3, ATG7, ATP2B4, AUP1, AZU1, BAX, BOLA2, BST1, BUB3, C9orf72, CAB39, CAPN1, CAPNS1, CAST, CCAR2, CCDC22, CCNY, CD2AP, CD36, CD44, CDC37, CDC73, CDK5RAP3, CEACAM1, CES1, CFD, CHMP6, CHORDC1, CLTA, COL3A1, COPS2, COPS5, CPN1, CPNE3, CR1, CRAT, CSDE1, CTSB, CTSC, CTSD…
GO:0006796	phosphate-containing compound metabolic process	GO_BiologicalProcess-EBI-UniProt-GOA-ACAP-ARAP_11.06.2021_00h00	3.91007e-08	5.83773e-05	4.74438e-12	1.42331e-10	[4]	Group39	6.76964	206	[ACAT1, ACOT13, ACP3, ACSL3, ACSL4, ACSS1, ADK, ADSL, ADSS2, AGK, AK2, AK9, AKR1A1, ALDH1A1, ALDOA, ALDOB, ANXA2, ARF3, ARHGEF2, ARMT1, ATIC, ATP1A1, ATP2B4, ATP5F1A, ATP5F1B, ATP5F1C, ATP5F1D, ATP5ME, ATP5PB, ATP5PD, ATP5PF, ATP5PO, AZU1, BAX, BST1, C9orf72, CAB39, CCNY, CD36, CD44, CDA, CDC37, CDK5RAP3, CEACAM1, CHMP6, CHORDC1, COASY, COPS2, CPNE3, CTSG, DGKG, DLAT, DLD, DLST, DUSP23, DUSP3, DY…
GO:0009057	macromolecule catabolic process	GO_BiologicalProcess-EBI-UniProt-GOA-ACAP-ARAP_11.06.2021_00h00	2.43226e-14	3.77486e-11	4.74438e-12	1.42331e-10	[4]	Group39	9.19463	137	[ABHD10, AIFM1, ALAD, ANXA2, AP2A2, AP2M1, ATG7, AUP1, BAX, BUB3, CAPN1, CARHSP1, CCAR2, CCDC22, CD2AP, CD44, CDK5RAP3, CEACAM1, CHIT1, CHMP6, CHORDC1, CLTA, CSDE1, CTSB, CTSC, CTSD, CTSH, CTSS, CTSZ, CUL5, DHX9, DKC1, DTX3L, EEF1A2, ELANE, EXOSC4, FAF2, FXR1, GABARAPL2, GIGYF2, GLB1, GNS, GSPT1, HEXA, HEXB, HNRNPU, HSPA1A, HSPBP1, IRAK3, KHSRP, LONP1, LRPPRC, LRRK2, LSM1, MAGOH, MAGOHB, MAPK14, …
GO:0010467	gene expression	GO_BiologicalProcess-EBI-UniProt-GOA-ACAP-ARAP_11.06.2021_00h00	1.72036e-06	0.00247559	4.74438e-12	1.42331e-10	[4]	Group39	5.82445	355	[AARS1, ACIN1, ACTC1, ACTL6A, ACTN1, AFG3L2, AHNAK, ALOX5, ANXA3, ANXA7, ARF4, ARHGEF2, ATP2B1, ATP2B4, AZU1, BAX, BCAS2, BOLA2, BPI, BTF3, CARHSP1, CAST, CBX5, CCAR2, CCDC22, CCR2, CD14, CD2AP, CD36, CD47, CDC37, CDC73, CDK5RAP3, CEACAM1, CENPF, CES1, CHD4, CHERP, CHORDC1, CHURC1, CNN2, COPS2, COPS5, CPN1, CR1, CRAT, CREB1, CREG1, CSDE1, CSRP1, CSTF2T, CTSG, CTSH, CTSS, CTSZ, CYFIP2, CYRIB, DAP3…
GO:0010605	negative regulation of macromolecule metabolic process	GO_BiologicalProcess-EBI-UniProt-GOA-ACAP-ARAP_11.06.2021_00h00	1.23816e-10	1.88696e-07	4.74438e-12	1.42331e-10	[3, 4, 5]	Group39	7.10154	221	[ALAD, ANKRD13D, ANXA2, ANXA7, ATG7, ATP2B1, ATP2B4, BAX, BPI, C9orf72, CARHSP1, CAST, CBX5, CCAR2, CD2AP, CD36, CD44, CDC73, CDK5RAP3, CEACAM1, CENPF, CHMP6, CHORDC1, COPS2, CR1, CREB1, CREG1, CSDE1, CTSZ, DDX17, DHX9, DKC1, DTX3L, DUSP3, EIF2AK2, EIF4A2, EIF6, ELANE, EP300, EPRS1, EXOSC4, FBP1, FKBP1A, FLOT2, FXR1, G6PD, GABARAPL2, GIGYF2, GLG1, GNAI2, GNAQ, GPI, GSPT1, H1-10, H1-5, H2AC11, H2A…
GO:1901566	organonitrogen compound biosynthetic process	GO_BiologicalProcess-EBI-UniProt-GOA-ACAP-ARAP_11.06.2021_00h00	3.59696e-18	5.64003e-15	4.74438e-12	1.42331e-10	[4]	Group39	9.20213	173	[AARS1, ACADM, ACAT1, ACSL3, ACSL4, ACSS1, ADA2, ADK, ADSL, ADSS2, AGK, AK2, AK9, AKR1A1, ALAD, ALDH3A2, ALDH3B1, ALDH9A1, ALDOA, ARFGEF1, ATG7, ATIC, ATP2B4, ATP5F1A, ATP5F1B, ATP5F1C, ATP5F1D, ATP5ME, ATP5PB, ATP5PD, ATP5PF, ATP5PO, CDA, CHORDC1, COASY, COPS5, CSDE1, DAD1, DAP3, DARS2, DDX1, DHX9, DLAT, DLD, EEF1A2, EEF1D, EIF2AK2, EIF4A2, EIF4B, EIF5, EIF6, ELANE, EPRS1, EXOSC4, FASN, FXR1, GC…
GO:0044265	cellular macromolecule catabolic process	GO_BiologicalProcess-EBI-UniProt-GOA-ACAP-ARAP_11.06.2021_00h00	2.39667e-10	3.64533e-07	4.74438e-12	1.42331e-10	[4, 5]	Group39	8.76494	110	[AIFM1, ALAD, ANXA2, AP2A2, AP2M1, AUP1, BAX, BUB3, CARHSP1, CCAR2, CCDC22, CD2AP, CDK5RAP3, CLTA, CSDE1, CTSB, CTSC, CTSH, CTSS, CTSZ, CUL5, DHX9, DKC1, DTX3L, EXOSC4, FAF2, FXR1, GABARAPL2, GIGYF2, GSPT1, HNRNPU, HSPA1A, HSPBP1, KHSRP, LONP1, LRPPRC, LRRK2, LSM1, MAGOH, MAGOHB, MAPK14, MTREX, OAS2, PLAA, POLR2D, PRPF19, PSMD2, PSMD6, RACK1, RBM8A, RNASE3, RPL10A, RPL11, RPL12, RPL13, RPL13A, RP…
GO:0044267	cellular protein metabolic process	GO_BiologicalProcess-EBI-UniProt-GOA-ACAP-ARAP_11.06.2021_00h00	9.30381e-09	1.39743e-05	4.74438e-12	1.42331e-10	[4, 5]	Group39	6.18868	328	[AARS1, ABHD10, ACP3, ACTL6A, ADA2, ADPRH, AFG3L2, AIFM1, ALAD, ANXA2, AP2A2, AP2M1, ARF4, ARFGEF1, ARHGEF2, ARMT1, ATG3, ATG7, ATP2B4, AUP1, AZU1, BAX, BST1, BUB3, C9orf72, CAB39, CAST, CCAR2, CCDC22, CCNY, CD2AP, CD36, CD44, CDC37, CDC73, CDK5RAP3, CEACAM1, CHMP6, CHORDC1, CLTA, COL3A1, COPS2, COPS5, CPNE3, CR1, CSDE1, CTSB, CTSC, CTSD, CTSG, CTSH, CTSS, CTSZ, CUL5, CYCS, CYFIP2, DAD1, DAP3, DA…
GO:0051246	regulation of protein metabolic process	GO_BiologicalProcess-EBI-UniProt-GOA-ACAP-ARAP_11.06.2021_00h00	4.53384e-07	0.000660127	4.74438e-12	1.42331e-10	[4, 5]	Group39	6.69993	188	[AARS1, AIFM1, ALAD, ANXA2, ARFGEF1, ARHGEF2, ATG7, ATP2B4, AZU1, BAX, BST1, C9orf72, CAB39, CAST, CCAR2, CCDC22, CCNY, CD36, CD44, CDC37, CDK5RAP3, CEACAM1, CHMP6, CHORDC1, COPS2, COPS5, CR1, CSDE1, CTSC, CTSD, CTSH, CTSZ, CYCS, CYFIP2, DDX1, DHX9, DIABLO, DTX3L, DUSP3, DYNLL1, EEF1A2, EEF1D, EHD4, EIF2AK2, EIF4A2, EIF4B, EIF5, EIF6, ELANE, EP300, EPRS1, ETFA, ETFB, EXOSC4, FASN, FKBP1A, FLOT2, …
GO:0010629	negative regulation of gene expression	GO_BiologicalProcess-EBI-UniProt-GOA-ACAP-ARAP_11.06.2021_00h00	1.09174e-18	1.71731e-15	4.74438e-12	1.42331e-10	[4, 5, 6]	Group39	10.5472	133	[ANXA7, ATP2B1, ATP2B4, BPI, CARHSP1, CAST, CD2AP, CD36, CEACAM1, CR1, CREB1, CSDE1, CTSZ, DDX17, DHX9, EIF2AK2, EIF6, ELANE, EPRS1, EXOSC4, FLOT2, FXR1, GIGYF2, GLG1, GSPT1, H1-10, H1-5, H2AC11, H2AC4, H2AX, H2AZ1, H3-3A, H3C1, H4C1, HDAC1, HLA-F, HMOX1, HNRNPU, HSPA1A, ILF3, IRAK3, KHSRP, LILRB1, LRRK2, LSM1, MACROH2A1, MAGOH, MAGOHB, MAP2K1, MAPK14, MECP2, MIF, MMP8, NME1, NMI, NUP210, NUP43, …
GO:0032268	regulation of cellular protein metabolic process	GO_BiologicalProcess-EBI-UniProt-GOA-ACAP-ARAP_11.06.2021_00h00	2.24112e-07	0.000328996	4.74438e-12	1.42331e-10	[4, 5, 6]	Group39	6.82853	180	[AARS1, AIFM1, ALAD, ANXA2, ARFGEF1, ARHGEF2, ATP2B4, AZU1, BAX, BST1, C9orf72, CAB39, CAST, CCAR2, CCDC22, CCNY, CD36, CD44, CDC37, CDK5RAP3, CEACAM1, CHMP6, CHORDC1, COPS2, COPS5, CR1, CSDE1, CTSC, CTSD, CTSH, CTSZ, CYCS, CYFIP2, DDX1, DHX9, DIABLO, DTX3L, DUSP3, DYNLL1, EEF1A2, EEF1D, EHD4, EIF2AK2, EIF4A2, EIF4B, EIF5, EIF6, ELANE, EP300, EPRS1, ETFA, ETFB, EXOSC4, FASN, FKBP1A, FXR1, G6PD, G…
GO:0051248	negative regulation of protein metabolic process	GO_BiologicalProcess-EBI-UniProt-GOA-ACAP-ARAP_11.06.2021_00h00	4.29879e-06	0.00609568	4.74438e-12	1.42331e-10	[4, 5, 6]	Group39	7.73196	90	[ALAD, ANXA2, ATP2B4, BAX, C9orf72, CAST, CCAR2, CD44, CDK5RAP3, CEACAM1, CHMP6, CHORDC1, COPS2, CR1, CTSZ, DTX3L, DUSP3, EIF2AK2, EIF6, EPRS1, EXOSC4, FKBP1A, FLOT2, FXR1, G6PD, GABARAPL2, GIGYF2, GLG1, GNAI2, GNAQ, GPI, HDAC1, HSPA1A, IFI16, IGBP1, ILF3, IPO7, IRAK3, KHSRP, LILRB2, LRRK2, LSM1, LYN, MACROH2A1, MMP9, NIBAN1, NNT, NUP62, PDCD4, PEBP1, PHB, PIN1, PKN1, PLAA, PLAUR, POLR2D, POR, PR…
GO:0032269	negative regulation of cellular protein metabolic process	GO_BiologicalProcess-EBI-UniProt-GOA-ACAP-ARAP_11.06.2021_00h00	3.42073e-05	0.0467614	4.74438e-12	1.42331e-10	[4, 5, 6, 7]	Group39	7.52294	82	[ALAD, ANXA2, ATP2B4, BAX, C9orf72, CAST, CCAR2, CD44, CDK5RAP3, CEACAM1, CHMP6, CHORDC1, COPS2, CR1, CTSZ, DTX3L, DUSP3, EIF2AK2, EIF6, EPRS1, EXOSC4, FKBP1A, FXR1, G6PD, GABARAPL2, GIGYF2, GLG1, GNAI2, GNAQ, GPI, HDAC1, HSPA1A, IFI16, IGBP1, ILF3, IPO7, IRAK3, KHSRP, LRRK2, LSM1, LYN, MACROH2A1, MMP9, NIBAN1, NNT, NUP62, PDCD4, PEBP1, PKN1, PLAA, PLAUR, POLR2D, POR, PRDX3, PRKDC, PTPN1, PTPRC, …
GO:0006091	generation of precursor metabolites and energy	GO_BiologicalProcess-EBI-UniProt-GOA-ACAP-ARAP_11.06.2021_00h00	3.52606e-38	5.69812e-35	4.43596e-34	1.77439e-32	[3]	Group40	19.1453	112	[ACADM, ACADVL, ACAT1, ACO2, ACSS1, ADSL, AK9, AKR1A1, ALDH1A1, ALDH2, ALDH4A1, ALDOA, ALDOB, ATP5F1A, ATP5F1B, ATP5F1C, ATP5F1D, ATP5ME, ATP5PB, ATP5PD, ATP5PF, ATP5PO, COQ9, COX4I1, COX5A, COX5B, COX7A2, COX7C, CRAT, CYB5B, CYB5R4, CYC1, CYCS, DLAT, DLD, DLST, EIF6, ENO2, EP300, ETFA, ETFB, FAHD1, FBP1, FH, G6PD, GBE1, GLRX, GPI, GYG1, GYS1, HK1, HK3, IDH1, IDH2, IDH3B, IDH3G, MDH2, ME2, MTCO2P…
GO:0006790	sulfur compound metabolic process	GO_BiologicalProcess-EBI-UniProt-GOA-ACAP-ARAP_11.06.2021_00h00	1.78733e-07	0.000262917	4.43596e-34	1.77439e-32	[3]	Group40	11.0024	45	[ACAT1, ACOT13, ACP3, ACSL3, ACSL4, ACSS1, AKR1A1, BOLA2, CLIC1, DLAT, DLD, DLST, FASN, G6PD, GCDH, GGT5, GLB1, GLO1, GLRX5, GNS, GSTM1, GSTM4, HAGH, HEXA, HEXB, HSD17B4, HSPA9, IDH1, MGST1, MGST2, MGST3, MRI1, PAPSS1, PDHB, PDPR, SLC25A1, SMS, SUCLG2, SULT1A1, SULT1A3, TPK1, TSPO, TST, TXN2, VCAN]
GO:1901135	carbohydrate derivative metabolic process	GO_BiologicalProcess-EBI-UniProt-GOA-ACAP-ARAP_11.06.2021_00h00	1.32549e-08	1.98823e-05	4.43596e-34	1.77439e-32	[3]	Group40	8.36718	103	[ABHD10, ACAT1, ACOT13, ACP3, ACSL3, ACSL4, ACSS1, ADA2, ADK, ADSL, ADSS2, AK2, AK9, AKR1A1, ALDH1A1, ALDOA, ALDOB, ARFGEF1, ATIC, ATP5F1A, ATP5F1B, ATP5F1C, ATP5F1D, ATP5ME, ATP5PB, ATP5PD, ATP5PF, ATP5PO, BAX, CD44, CDA, CHIT1, CHORDC1, COASY, DAD1, DLAT, DLD, DLST, EIF6, ENO2, EP300, ERH, ESYT1, FASN, FBP1, G6PD, GCDH, GLB1, GLTP, GM2A, GMPPB, GNS, GPI, HEXA, HEXB, HK1, HK3, HSD17B4, KHSRP, KR…
GO:0019637	organophosphate metabolic process	GO_BiologicalProcess-EBI-UniProt-GOA-ACAP-ARAP_11.06.2021_00h00	2.17989e-08	3.26548e-05	4.43596e-34	1.77439e-32	[3, 4]	Group40	8.47902	97	[ACAT1, ACOT13, ACP3, ACSL3, ACSL4, ACSS1, ADK, ADSL, ADSS2, AGK, AK2, AK9, AKR1A1, ALDH1A1, ALDOA, ALDOB, ARF3, ATIC, ATP5F1A, ATP5F1B, ATP5F1C, ATP5F1D, ATP5ME, ATP5PB, ATP5PD, ATP5PF, ATP5PO, CDA, CHORDC1, COASY, CPNE3, DGKG, DLAT, DLD, DLST, EIF6, ENO2, EP300, FASN, FBP1, FDPS, G6PD, GCDH, GPCPD1, GPI, HADHA, HADHB, HDHD5, HEXB, HK1, HK3, HSD17B4, IDH1, IDH2, KHSRP, LPCAT3, LRRK2, LYN, MECP2,…
GO:0006796	phosphate-containing compound metabolic process	GO_BiologicalProcess-EBI-UniProt-GOA-ACAP-ARAP_11.06.2021_00h00	3.91007e-08	5.83773e-05	4.43596e-34	1.77439e-32	[4]	Group40	6.76964	206	[ACAT1, ACOT13, ACP3, ACSL3, ACSL4, ACSS1, ADK, ADSL, ADSS2, AGK, AK2, AK9, AKR1A1, ALDH1A1, ALDOA, ALDOB, ANXA2, ARF3, ARHGEF2, ARMT1, ATIC, ATP1A1, ATP2B4, ATP5F1A, ATP5F1B, ATP5F1C, ATP5F1D, ATP5ME, ATP5PB, ATP5PD, ATP5PF, ATP5PO, AZU1, BAX, BST1, C9orf72, CAB39, CCNY, CD36, CD44, CDA, CDC37, CDK5RAP3, CEACAM1, CHMP6, CHORDC1, COASY, COPS2, CPNE3, CTSG, DGKG, DLAT, DLD, DLST, DUSP23, DUSP3, DY…
GO:0006839	mitochondrial transport	GO_BiologicalProcess-EBI-UniProt-GOA-ACAP-ARAP_11.06.2021_00h00	4.4238e-14	6.83919e-11	4.43596e-34	1.77439e-32	[4]	Group40	16.3823	48	[ACAA2, AFG3L2, AGK, AIFM1, ATP5F1A, ATP5F1B, ATP5F1C, ATP5F1D, ATP5ME, ATP5PB, ATP5PD, ATP5PF, ATP5PO, BAX, BLOC1S2, CPT1A, CPT2, HSPA1A, HSPA4, HSPD1, LMAN1, LRRK2, MFF, MTX2, NDUFA13, PIN1, PITRM1, PMPCB, PPIF, RAC2, SAMM50, SFXN1, SFXN3, SLC25A1, SLC25A12, SLC25A24, SLC25A5, SLC25A6, STOML2, TIMM13, TIMM9, TOMM20, TOMM22, TSPO, TST, UBE2D3, VDAC1, VDAC2]
GO:0055086	nucleobase-containing small molecule metabolic process	GO_BiologicalProcess-EBI-UniProt-GOA-ACAP-ARAP_11.06.2021_00h00	5.80258e-11	8.87795e-08	4.43596e-34	1.77439e-32	[3, 4, 5]	Group40	10.8148	73	[ACAT1, ACOT13, ACP3, ACSL3, ACSL4, ACSS1, ADA2, ADK, ADSL, ADSS2, AK2, AK9, ALDOA, ALDOB, ATIC, ATP5F1A, ATP5F1B, ATP5F1C, ATP5F1D, ATP5ME, ATP5PB, ATP5PD, ATP5PF, ATP5PO, CDA, COASY, DLAT, DLD, DLST, DPYSL2, EIF6, ENO2, EP300, ERH, FASN, FBP1, GCDH, GLRX, GMPPB, GPI, HK1, HK3, HSD17B4, IDH2, LRRK2, MPP1, MTCO2P12, NME1, NME2, NT5C2, NUP210, NUP43, NUP50, NUP62, NUP93, PAPSS1, PARP1, PDHB, PDPR,…
GO:0061024	membrane organization	GO_BiologicalProcess-EBI-UniProt-GOA-ACAP-ARAP_11.06.2021_00h00	4.90823e-11	7.52432e-08	4.43596e-34	1.77439e-32	[4]	Group40	9.38086	100	[ACAA2, AFG3L2, AGK, ALDH3A2, ANO6, ANXA2, ANXA6, ANXA7, AP2A2, AP2M1, ARHGAP25, ARPC2, ATP2A2, ATP5F1A, ATP5F1B, ATP5F1C, ATP5F1D, ATP5ME, ATP5PB, ATP5PD, ATP5PF, ATP5PO, BAX, BLOC1S2, CD36, CD9, CHCHD3, CHMP2A, CHMP6, CHORDC1, CLTA, CLTB, CR1, CTSC, CTSZ, DCTN1, DNAJC11, DNM2, DOCK2, EEA1, EMC3, EPS15L1, F5, FLOT2, GCA, GET3, GLTP, HMOX1, HSPA1A, HSPA4, HSPA9, LMAN1, LPCAT3, M6PR, MTX2, MYH9, M…
GO:0072521	purine-containing compound metabolic process	GO_BiologicalProcess-EBI-UniProt-GOA-ACAP-ARAP_11.06.2021_00h00	2.03112e-13	3.12996e-10	4.43596e-34	1.77439e-32	[4]	Group40	12.8713	65	[ACAT1, ACOT13, ACP3, ACSL3, ACSL4, ACSS1, ADA2, ADK, ADSL, ADSS2, AK2, AK9, ALDOA, ALDOB, ATIC, ATP5F1A, ATP5F1B, ATP5F1C, ATP5F1D, ATP5ME, ATP5PB, ATP5PD, ATP5PF, ATP5PO, COASY, DLAT, DLD, DLST, EIF6, ENO2, EP300, FASN, FBP1, GCDH, GPI, HK1, HK3, HSD17B4, LRRK2, MPP1, MTCO2P12, NME1, NME2, NT5C2, NUP210, NUP43, NUP50, NUP62, NUP93, PAPSS1, PARP1, PDHB, PDPR, PGAM1, PRKAG1, SHMT2, SLC25A1, SLC25…
GO:1990542	mitochondrial transmembrane transport	GO_BiologicalProcess-EBI-UniProt-GOA-ACAP-ARAP_11.06.2021_00h00	8.51906e-10	1.29404e-06	4.43596e-34	1.77439e-32	[3, 5]	Group40	20.6897	24	[AFG3L2, AIFM1, ATP5F1A, ATP5F1B, ATP5F1C, ATP5F1D, ATP5ME, ATP5PB, ATP5PD, ATP5PF, ATP5PO, CPT1A, CPT2, HSPD1, SFXN1, SFXN3, SLC25A1, SLC25A12, SLC25A5, SLC25A6, STOML2, TOMM20, TST, VDAC1]
GO:0019693	ribose phosphate metabolic process	GO_BiologicalProcess-EBI-UniProt-GOA-ACAP-ARAP_11.06.2021_00h00	2.11648e-13	3.25938e-10	4.43596e-34	1.77439e-32	[4, 5]	Group40	12.9817	64	[ACAT1, ACOT13, ACSL3, ACSL4, ACSS1, ADK, ADSL, ADSS2, AK2, AK9, ALDOA, ALDOB, ATIC, ATP5F1A, ATP5F1B, ATP5F1C, ATP5F1D, ATP5ME, ATP5PB, ATP5PD, ATP5PF, ATP5PO, COASY, DLAT, DLD, DLST, EIF6, ENO2, EP300, FASN, FBP1, G6PD, GCDH, GPI, HK1, HK3, HSD17B4, LRRK2, MPP1, MTCO2P12, NME1, NME2, NT5C2, NUP210, NUP43, NUP50, NUP62, NUP93, PAPSS1, PARP1, PDHB, PDPR, PGAM1, PRKAG1, SLC25A1, SLC25A12, STOML2, …
GO:0006119	oxidative phosphorylation	GO_BiologicalProcess-EBI-UniProt-GOA-ACAP-ARAP_11.06.2021_00h00	1.06256e-26	1.7001e-23	4.43596e-34	1.77439e-32	[3, 7]	Group40	31.3725	48	[ATP5F1A, ATP5F1B, ATP5F1C, ATP5F1D, ATP5ME, ATP5PB, ATP5PD, ATP5PF, ATP5PO, COQ9, COX4I1, COX5A, COX5B, COX7A2, COX7C, CYC1, CYCS, DLD, MTCO2P12, NDUFA10, NDUFA12, NDUFA13, NDUFA2, NDUFA4, NDUFA5, NDUFA8, NDUFA9, NDUFB1, NDUFB10, NDUFB4, NDUFB7, NDUFB9, NDUFS1, NDUFS2, NDUFS3, NDUFS4, NDUFS6, NDUFS7, NDUFV1, NDUFV2, PPIF, SDHA, SHMT2, STOML2, UQCRB, UQCRC1, UQCRC2, UQCRFS1]
GO:0007005	mitochondrion organization	GO_BiologicalProcess-EBI-UniProt-GOA-ACAP-ARAP_11.06.2021_00h00	7.15917e-22	1.13544e-18	4.43596e-34	1.77439e-32	[5]	Group40	14.8148	88	[ACAA2, AFG3L2, AGK, AIFM1, ATG3, ATG7, ATP5F1A, ATP5F1B, ATP5F1C, ATP5F1D, ATP5ME, ATP5PB, ATP5PD, ATP5PF, ATP5PO, BAX, BLOC1S2, CCAR2, CDC37, CHCHD3, CISD2, COX7A2, CYCS, CYRIB, DNAJC11, DNM2, EP300, GABARAPL2, HCFC1, HSD17B10, HSPA1A, HSPA4, HSPA9, HSPD1, LMAN1, LONP1, LRRK2, MAP1LC3B2, MFF, MMP9, MTX2, NDUFA10, NDUFA12, NDUFA13, NDUFA2, NDUFA5, NDUFA8, NDUFA9, NDUFB1, NDUFB10, NDUFB4, NDUFB7,…
GO:0072522	purine-containing compound biosynthetic process	GO_BiologicalProcess-EBI-UniProt-GOA-ACAP-ARAP_11.06.2021_00h00	4.95253e-11	7.58727e-08	4.43596e-34	1.77439e-32	[5]	Group40	16.2281	37	[ACAT1, ACSL3, ACSL4, ACSS1, ADA2, ADK, ADSL, ADSS2, AK2, AK9, ALDOA, ATIC, ATP5F1A, ATP5F1B, ATP5F1C, ATP5F1D, ATP5ME, ATP5PB, ATP5PD, ATP5PF, ATP5PO, COASY, DLAT, DLD, FASN, GCDH, MTCO2P12, NME1, NME2, PAPSS1, PARP1, PDHB, PDPR, SHMT2, SLC25A1, SLC25A12, STOML2]
GO:0007006	mitochondrial membrane organization	GO_BiologicalProcess-EBI-UniProt-GOA-ACAP-ARAP_11.06.2021_00h00	1.2539e-09	1.90217e-06	4.43596e-34	1.77439e-32	[5, 6]	Group40	17.8344	28	[ACAA2, AFG3L2, AGK, ATP5F1A, ATP5F1B, ATP5F1C, ATP5F1D, ATP5ME, ATP5PB, ATP5PD, ATP5PF, ATP5PO, BAX, BLOC1S2, CHCHD3, DNAJC11, HSPA1A, HSPA4, HSPA9, MTX2, NDUFA13, PPIF, SAMM50, SLC25A5, TIMM13, TIMM9, TOMM22, VDAC2]
GO:0046390	ribose phosphate biosynthetic process	GO_BiologicalProcess-EBI-UniProt-GOA-ACAP-ARAP_11.06.2021_00h00	7.31402e-11	1.11758e-07	4.43596e-34	1.77439e-32	[5, 6]	Group40	16.0173	37	[ACAT1, ACSL3, ACSL4, ACSS1, ADK, ADSL, ADSS2, AK2, AK9, ALDOA, ATIC, ATP5F1A, ATP5F1B, ATP5F1C, ATP5F1D, ATP5ME, ATP5PB, ATP5PD, ATP5PF, ATP5PO, COASY, DLAT, DLD, FASN, G6PD, GCDH, MTCO2P12, NME1, NME2, PAPSS1, PARP1, PDHB, PDPR, SLC25A1, SLC25A12, STOML2, UMPS]
GO:0009060	aerobic respiration	GO_BiologicalProcess-EBI-UniProt-GOA-ACAP-ARAP_11.06.2021_00h00	7.99205e-37	1.29072e-33	4.43596e-34	1.77439e-32	[6]	Group40	31.8841	66	[ACO2, ADSL, ATP5F1A, ATP5F1B, ATP5F1C, ATP5F1D, ATP5ME, ATP5PB, ATP5PD, ATP5PF, ATP5PO, COQ9, COX4I1, COX5A, COX5B, COX7A2, COX7C, CRAT, CYC1, CYCS, DLAT, DLD, DLST, FAHD1, FH, IDH1, IDH2, IDH3B, IDH3G, MDH2, ME2, MTCO2P12, NDUFA10, NDUFA12, NDUFA13, NDUFA2, NDUFA4, NDUFA5, NDUFA8, NDUFA9, NDUFB1, NDUFB10, NDUFB4, NDUFB7, NDUFB9, NDUFS1, NDUFS2, NDUFS3, NDUFS4, NDUFS6, NDUFS7, NDUFV1, NDUFV2, NN…
GO:0009117	nucleotide metabolic process	GO_BiologicalProcess-EBI-UniProt-GOA-ACAP-ARAP_11.06.2021_00h00	4.96031e-11	7.59423e-08	4.43596e-34	1.77439e-32	[5, 6, 7]	Group40	11.3597	66	[ACAT1, ACOT13, ACP3, ACSL3, ACSL4, ACSS1, ADK, ADSL, ADSS2, AK2, AK9, ALDOA, ALDOB, ATIC, ATP5F1A, ATP5F1B, ATP5F1C, ATP5F1D, ATP5ME, ATP5PB, ATP5PD, ATP5PF, ATP5PO, CDA, COASY, DLAT, DLD, DLST, EIF6, ENO2, EP300, FASN, FBP1, GCDH, GPI, HK1, HK3, HSD17B4, IDH2, LRRK2, MPP1, MTCO2P12, NME1, NME2, NT5C2, NUP210, NUP43, NUP50, NUP62, NUP93, PAPSS1, PARP1, PDHB, PDPR, PGAM1, PRKAG1, SLC25A1, SLC25A1…
GO:0009132	nucleoside diphosphate metabolic process	GO_BiologicalProcess-EBI-UniProt-GOA-ACAP-ARAP_11.06.2021_00h00	1.24082e-05	0.0173094	4.43596e-34	1.77439e-32	[5, 6, 7]	Group40	12.9213	23	[AK2, AK9, ALDOA, ALDOB, EIF6, ENO2, EP300, FBP1, GPI, HK1, HK3, MPP1, NME1, NME2, NUP210, NUP43, NUP50, NUP62, NUP93, PGAM1, PRKAG1, TIGAR, TPR]
GO:0007007	inner mitochondrial membrane organization	GO_BiologicalProcess-EBI-UniProt-GOA-ACAP-ARAP_11.06.2021_00h00	1.883e-11	2.88852e-08	4.43596e-34	1.77439e-32	[6, 7]	Group40	31.6667	19	[AFG3L2, AGK, ATP5F1A, ATP5F1B, ATP5F1C, ATP5F1D, ATP5ME, ATP5PB, ATP5PD, ATP5PF, ATP5PO, CHCHD3, DNAJC11, HSPA9, MTX2, NDUFA13, SAMM50, TIMM13, TIMM9]
GO:0034032	purine nucleoside bisphosphate metabolic process	GO_BiologicalProcess-EBI-UniProt-GOA-ACAP-ARAP_11.06.2021_00h00	2.58083e-05	0.0354348	4.43596e-34	1.77439e-32	[5, 6, 7, 8]	Group40	13.4228	20	[ACAT1, ACOT13, ACSL3, ACSL4, ACSS1, COASY, DLAT, DLD, DLST, FASN, GCDH, HSD17B4, PAPSS1, PDHB, PDPR, SLC25A1, SUCLG2, SULT1A1, SULT1A3, TSPO]
GO:0006090	pyruvate metabolic process	GO_BiologicalProcess-EBI-UniProt-GOA-ACAP-ARAP_11.06.2021_00h00	9.74795e-08	0.000144075	4.43596e-34	1.77439e-32	[7]	Group40	15.0838	27	[ALDOA, ALDOB, DLAT, DLD, EIF6, ENO2, EP300, FBP1, GLO1, GPI, HAGH, HK1, HK3, ME2, NUP210, NUP43, NUP50, NUP62, NUP93, PCK2, PDHB, PDPR, PGAM1, PRKAG1, TIGAR, TPR, VDAC1]
GO:0009144	purine nucleoside triphosphate metabolic process	GO_BiologicalProcess-EBI-UniProt-GOA-ACAP-ARAP_11.06.2021_00h00	7.20263e-08	0.000106887	4.43596e-34	1.77439e-32	[6, 7, 8]	Group40	20.2128	19	[ADK, AK9, ALDOA, ATP5F1A, ATP5F1B, ATP5F1C, ATP5F1D, ATP5ME, ATP5PB, ATP5PD, ATP5PF, ATP5PO, LRRK2, MTCO2P12, NME1, NME2, PARP1, SLC25A12, STOML2]
GO:0009165	nucleotide biosynthetic process	GO_BiologicalProcess-EBI-UniProt-GOA-ACAP-ARAP_11.06.2021_00h00	2.64123e-08	3.95392e-05	4.43596e-34	1.77439e-32	[6, 7, 8]	Group40	12.7946	38	[ACAT1, ACSL3, ACSL4, ACSS1, ADK, ADSL, ADSS2, AK2, AK9, ALDOA, ATIC, ATP5F1A, ATP5F1B, ATP5F1C, ATP5F1D, ATP5ME, ATP5PB, ATP5PD, ATP5PF, ATP5PO, COASY, DLAT, DLD, FASN, GCDH, IDH2, MPP1, MTCO2P12, NME1, NME2, PAPSS1, PARP1, PDHB, PDPR, SLC25A1, SLC25A12, STOML2, UMPS]
GO:0033875	ribonucleoside bisphosphate metabolic process	GO_BiologicalProcess-EBI-UniProt-GOA-ACAP-ARAP_11.06.2021_00h00	2.58083e-05	0.0354348	4.43596e-34	1.77439e-32	[6, 7, 8]	Group40	13.4228	20	[ACAT1, ACOT13, ACSL3, ACSL4, ACSS1, COASY, DLAT, DLD, DLST, FASN, GCDH, HSD17B4, PAPSS1, PDHB, PDPR, SLC25A1, SUCLG2, SULT1A1, SULT1A3, TSPO]
GO:1902600	proton transmembrane transport	GO_BiologicalProcess-EBI-UniProt-GOA-ACAP-ARAP_11.06.2021_00h00	4.72204e-08	7.04528e-05	4.43596e-34	1.77439e-32	[6, 8]	Group40	15.6069	27	[ATP1A1, ATP2A2, ATP5F1A, ATP5F1B, ATP5F1C, ATP5F1D, ATP5ME, ATP5PB, ATP5PD, ATP5PF, ATP5PO, CHORDC1, COX4I1, COX5A, COX5B, COX7A2, COX7C, HVCN1, MTCO2P12, NDUFA4, NDUFS7, NNT, PHB2, PPIF, SLC25A5, STOML2, TCIRG1]
GO:0015078	proton transmembrane transporter activity	GO_BiologicalProcess-EBI-UniProt-GOA-ACAP-ARAP_11.06.2021_00h00	1.24915e-07	0.000184124	4.43596e-34	1.77439e-32	[6, 7, 8, 9]	Group40	16.2162	24	[ATP2A2, ATP5F1A, ATP5F1B, ATP5F1C, ATP5F1D, ATP5ME, ATP5PB, ATP5PD, ATP5PF, ATP5PO, CHORDC1, COX4I1, COX5A, COX5B, COX7A2, COX7C, HVCN1, MTCO2P12, NDUFA4, NNT, PHB2, PPIF, SLC25A5, TCIRG1]
GO:0042407	cristae formation	GO_BiologicalProcess-EBI-UniProt-GOA-ACAP-ARAP_11.06.2021_00h00	4.73571e-09	7.13199e-06	4.43596e-34	1.77439e-32	[7, 8]	Group40	36.1111	13	[AFG3L2, ATP5F1A, ATP5F1B, ATP5F1C, ATP5F1D, ATP5ME, ATP5PB, ATP5PD, ATP5PF, ATP5PO, CHCHD3, DNAJC11, SAMM50]
GO:0009179	purine ribonucleoside diphosphate metabolic process	GO_BiologicalProcess-EBI-UniProt-GOA-ACAP-ARAP_11.06.2021_00h00	1.41442e-05	0.0196746	4.43596e-34	1.77439e-32	[7, 8, 9]	Group40	13.5484	21	[AK2, AK9, ALDOA, ALDOB, EIF6, ENO2, EP300, FBP1, GPI, HK1, HK3, MPP1, NUP210, NUP43, NUP50, NUP62, NUP93, PGAM1, PRKAG1, TIGAR, TPR]
GO:0006754	ATP biosynthetic process	GO_BiologicalProcess-EBI-UniProt-GOA-ACAP-ARAP_11.06.2021_00h00	5.42383e-08	8.07608e-05	4.43596e-34	1.77439e-32	[3, 8, 9, 10, 11]	Group40	25.8621	15	[AK9, ALDOA, ATP5F1A, ATP5F1B, ATP5F1C, ATP5F1D, ATP5ME, ATP5PB, ATP5PD, ATP5PF, ATP5PO, MTCO2P12, PARP1, SLC25A12, STOML2]
GO:0015252	proton channel activity	GO_BiologicalProcess-EBI-UniProt-GOA-ACAP-ARAP_11.06.2021_00h00	2.22038e-07	0.000326174	4.43596e-34	1.77439e-32	[7, 8, 9, 10]	Group40	37.037	10	[ATP5F1A, ATP5F1B, ATP5F1C, ATP5F1D, ATP5ME, ATP5PB, ATP5PD, ATP5PF, ATP5PO, HVCN1]
GO:0042776	mitochondrial ATP synthesis coupled proton transport	GO_BiologicalProcess-EBI-UniProt-GOA-ACAP-ARAP_11.06.2021_00h00	2.11429e-08	3.16932e-05	4.43596e-34	1.77439e-32	[4, 5, 6, 8, 9, 10, 11, 12, 13]	Group40	45.4545	10	[ATP5F1A, ATP5F1B, ATP5F1C, ATP5F1D, ATP5ME, ATP5PB, ATP5PD, ATP5PF, ATP5PO, STOML2]
GO:0048519	negative regulation of biological process	GO_BiologicalProcess-EBI-UniProt-GOA-ACAP-ARAP_11.06.2021_00h00	6.94904e-09	1.04514e-05	1.68246e-23	6.05684e-22	[1, 2, 3]	Group41	6.10977	354	[AARS1, ACAA2, ACADVL, ACOT13, ACTN1, ALAD, ALDH1A1, ALOX5, ANKRD13D, ANXA2, ANXA5, ANXA6, ANXA7, AP2M1, ARF4, ARF6, ARFGEF1, ARHGAP25, ARHGDIA, ARHGDIB, ARHGEF2, ATG3, ATG7, ATP1A1, ATP2A2, ATP2B1, ATP2B4, ATP5F1A, ATP5PF, AZU1, BAX, BPI, BUB3, C9orf72, CAB39, CARHSP1, CAST, CBX5, CCAR2, CCDC22, CCR2, CD14, CD2AP, CD300LF, CD36, CD44, CD47, CD9, CDA, CDC73, CDK5RAP3, CEACAM1, CEACAM6, CENPF, CES…
GO:0006810	transport	GO_BiologicalProcess-EBI-UniProt-GOA-ACAP-ARAP_11.06.2021_00h00	0	2.8026e-45	1.68246e-23	6.05684e-22	[3]	Group41	8.47899	456	[ACAA1, ACAA2, ACAP1, ACP3, ACSL3, ACSL4, ACTN1, ADA2, ADGRE5, ADPRH, AFG3L2, AGK, AHNAK, AIFM1, ALAD, ALDH3A2, ALDH3B1, ALDOA, ALOX5, ANKRD13D, ANO6, ANPEP, ANXA11, ANXA2, ANXA3, ANXA5, ANXA6, AP2A2, AP2M1, AP3M1, APOBR, ARF3, ARF4, ARF6, ARFGEF1, ARHGAP17, ARHGAP25, ARHGEF2, ARPC2, ATG3, ATG7, ATP1A1, ATP1B3, ATP2A2, ATP2B1, ATP2B4, ATP5F1A, ATP5F1B, ATP5F1C, ATP5F1D, ATP5ME, ATP5PB, ATP5PD, AT…
GO:0008104	protein localization	GO_BiologicalProcess-EBI-UniProt-GOA-ACAP-ARAP_11.06.2021_00h00	4.02343e-20	6.35703e-17	1.68246e-23	6.05684e-22	[3]	Group41	8.45481	232	[ACAA1, ACAP1, ACSL3, ACSL4, ADPRH, AGK, AIFM1, ALDH3A2, ALOX5, ANXA2, AP2A2, AP2M1, AP3M1, ARF3, ARF4, ARF6, ARFGEF1, ARHGDIA, ARHGEF2, ATG3, ATG7, ATP1B3, ATP2B4, AUP1, BAX, BTF3, BUB3, CCDC22, CCT7, CD2AP, CD36, CDC37, CDK5RAP3, CENPF, CHMP2A, CHMP6, CHORDC1, CLTA, CLTB, CPT1A, CRAT, CTSD, CYB5R4, DDX1, DHX9, DKC1, DNM2, DTX3L, DYNLL1, ECH1, EHD4, EMC3, FAF2, FCN1, FKBP1A, FLOT2, GABARAPL2, GE…
GO:0009892	negative regulation of metabolic process	GO_BiologicalProcess-EBI-UniProt-GOA-ACAP-ARAP_11.06.2021_00h00	7.42531e-11	1.13385e-07	1.68246e-23	6.05684e-22	[2, 3, 4]	Group41	7.00447	235	[ACADVL, ACOT13, ALAD, ALDH1A1, ANKRD13D, ANXA2, ANXA7, ATG7, ATP1A1, ATP2B1, ATP2B4, BAX, BPI, C9orf72, CARHSP1, CAST, CBX5, CCAR2, CD2AP, CD36, CD44, CDA, CDC73, CDK5RAP3, CEACAM1, CENPF, CHMP6, CHORDC1, COPS2, CR1, CREB1, CREG1, CSDE1, CTSZ, DDX17, DHX9, DKC1, DTX3L, DUSP3, DYNLL1, EIF2AK2, EIF4A2, EIF6, ELANE, EP300, EPRS1, EXOSC4, FBP1, FKBP1A, FLOT2, FXR1, G6PD, GABARAPL2, GIGYF2, GLG1, GNA…
GO:0044248	cellular catabolic process	GO_BiologicalProcess-EBI-UniProt-GOA-ACAP-ARAP_11.06.2021_00h00	4.84539e-27	7.76232e-24	1.68246e-23	6.05684e-22	[3]	Group41	9.46219	234	[ABHD10, ACAA1, ACAA2, ACADM, ACADVL, ACAT1, ADA2, ADPRH, AIFM1, AKR1A1, ALAD, ALDH3A2, ALDH4A1, ANPEP, ANXA2, ANXA7, AP2A2, AP2M1, ASRGL1, ATG3, ATG7, ATP2A2, ATP2B4, AUP1, BAX, BCKDHB, BLVRB, BUB3, C9orf72, CAPN1, CAPNS1, CARHSP1, CCAR2, CCDC22, CD2AP, CD36, CDA, CDC37, CDK5RAP3, CHMP2A, CHMP6, CISD2, CLTA, COASY, CPN1, CPT1A, CPT2, CRAT, CRYZ, CSDE1, CTSB, CTSC, CTSH, CTSS, CTSZ, CUL5, CYP4F2,…
GO:0051649	establishment of localization in cell	GO_BiologicalProcess-EBI-UniProt-GOA-ACAP-ARAP_11.06.2021_00h00	0	0	1.68246e-23	6.05684e-22	[3]	Group41	12.0262	349	[ACAA1, ACP3, ACTN1, ADA2, ADGRE5, ADPRH, AGK, AIFM1, ALAD, ALDH3A2, ALDH3B1, ALDOA, ALOX5, ANO6, ANPEP, ANXA2, ANXA3, ANXA5, AP2A2, AP2M1, AP3M1, ARF3, ARF4, ARF6, ARHGEF2, ATG3, ATG7, ATP1A1, ATP2A2, ATP2B4, ATP5F1A, ATP5F1B, ATP5F1C, ATP5F1D, ATP5ME, ATP5PB, ATP5PD, ATP5PF, ATP5PO, AUP1, AZU1, BAX, BLOC1S2, BPI, BST1, CAB39, CAPN1, CCDC22, CCR2, CD14, CD36, CD44, CD47, CD9, CDA, CDC37, CEACAM1…
GO:0051668	localization within membrane	GO_BiologicalProcess-EBI-UniProt-GOA-ACAP-ARAP_11.06.2021_00h00	1.29356e-14	2.00889e-11	1.68246e-23	6.05684e-22	[3]	Group41	11.2624	91	[ACSL3, AGK, ALDH3A2, ANXA2, AP2M1, ARF6, ATG3, ATP1B3, ATP2B4, BAX, CCDC22, CHORDC1, DNM2, DOCK2, EHD4, EMC3, FLOT2, GET3, GORASP2, HMOX1, HSPA4, ITGAL, ITGB1, MFF, NDUFA13, PKN1, PSAP, PTPRC, RAB11B, RAB31, RAB3GAP2, RAB8A, RAC1, RACK1, RPL10A, RPL11, RPL12, RPL13, RPL13A, RPL14, RPL17, RPL18, RPL19, RPL23, RPL23A, RPL27, RPL27A, RPL29, RPL3, RPL30, RPL4, RPL6, RPL7, RPL7A, RPL8, RPLP0, RPLP1, …
GO:1901575	organic substance catabolic process	GO_BiologicalProcess-EBI-UniProt-GOA-ACAP-ARAP_11.06.2021_00h00	9.99532e-26	1.59725e-22	1.68246e-23	6.05684e-22	[3]	Group41	9.45946	224	[ABHD10, ACAA1, ACAA2, ACADM, ACADVL, ACAT1, ADA2, AIFM1, AKR1A1, ALAD, ALDH1A1, ALDH2, ALDH3A2, ALDH3B1, ALDH4A1, ALDOA, ALDOB, ANPEP, ANXA2, AP2A2, AP2M1, ASRGL1, ATG7, ATP2B4, AUP1, BAX, BCKDHB, BLVRB, BUB3, CAPN1, CARHSP1, CCAR2, CCDC22, CD2AP, CD44, CDA, CDK5RAP3, CEACAM1, CES1, CHIT1, CHMP6, CHORDC1, CLTA, COASY, CPN1, CPT1A, CPT2, CRAT, CSDE1, CTSB, CTSC, CTSD, CTSH, CTSS, CTSZ, CUL5, CYP4…
GO:0045184	establishment of protein localization	GO_BiologicalProcess-EBI-UniProt-GOA-ACAP-ARAP_11.06.2021_00h00	2.87622e-26	4.59908e-23	1.68246e-23	6.05684e-22	[3, 4]	Group41	10.1977	196	[ACAP1, ACSL3, ACSL4, ADPRH, AGK, AIFM1, ALDH3A2, ALOX5, AP2A2, AP2M1, AP3M1, ARF3, ARF4, ARF6, ARFGEF1, ARHGEF2, ATG3, ATG7, AUP1, BAX, BTF3, CCDC22, CCT7, CD2AP, CD36, CDC37, CENPF, CHMP2A, CHMP6, CHORDC1, CLTA, CLTB, CPT1A, CTSD, CYB5R4, DKC1, DNM2, DTX3L, DYNLL1, EMC3, FAF2, GABARAPL2, GET3, GLUD1, GNAI2, GORASP2, H1-5, HADH, HADHA, HDAC1, HK1, HMOX1, HSPA4, HSPA9, HSPD1, IDH2, IER3IP1, IPO7,…
GO:0046907	intracellular transport	GO_BiologicalProcess-EBI-UniProt-GOA-ACAP-ARAP_11.06.2021_00h00	1.86514e-36	3.01033e-33	1.68246e-23	6.05684e-22	[3, 4]	Group41	11.6695	209	[ADPRH, AGK, AIFM1, ALDH3A2, ANXA2, AP2A2, AP2M1, AP3M1, ARF3, ARF4, ARF6, ARHGEF2, ATG3, ATP2A2, ATP5F1A, ATP5F1B, ATP5F1C, ATP5F1D, ATP5ME, ATP5PB, ATP5PD, ATP5PF, ATP5PO, AUP1, BAX, BLOC1S2, CCDC22, CD36, CDC37, CES1, CHMP2A, CHMP6, CHORDC1, CLTA, CLTB, CPT1A, CPT2, CTSC, CTSZ, DCTN1, DHX9, DST, DTX3L, DYNC1I2, DYNLL1, EEA1, EHD4, EIF6, EPS15L1, F5, FAF2, FHOD1, FLOT2, GET3, HNRNPU, HSPA4, HSP…
GO:0009057	macromolecule catabolic process	GO_BiologicalProcess-EBI-UniProt-GOA-ACAP-ARAP_11.06.2021_00h00	2.43226e-14	3.77486e-11	1.68246e-23	6.05684e-22	[4]	Group41	9.19463	137	[ABHD10, AIFM1, ALAD, ANXA2, AP2A2, AP2M1, ATG7, AUP1, BAX, BUB3, CAPN1, CARHSP1, CCAR2, CCDC22, CD2AP, CD44, CDK5RAP3, CEACAM1, CHIT1, CHMP6, CHORDC1, CLTA, CSDE1, CTSB, CTSC, CTSD, CTSH, CTSS, CTSZ, CUL5, DHX9, DKC1, DTX3L, EEF1A2, ELANE, EXOSC4, FAF2, FXR1, GABARAPL2, GIGYF2, GLB1, GNS, GSPT1, HEXA, HEXB, HNRNPU, HSPA1A, HSPBP1, IRAK3, KHSRP, LONP1, LRPPRC, LRRK2, LSM1, MAGOH, MAGOHB, MAPK14, …
GO:0010467	gene expression	GO_BiologicalProcess-EBI-UniProt-GOA-ACAP-ARAP_11.06.2021_00h00	1.72036e-06	0.00247559	1.68246e-23	6.05684e-22	[4]	Group41	5.82445	355	[AARS1, ACIN1, ACTC1, ACTL6A, ACTN1, AFG3L2, AHNAK, ALOX5, ANXA3, ANXA7, ARF4, ARHGEF2, ATP2B1, ATP2B4, AZU1, BAX, BCAS2, BOLA2, BPI, BTF3, CARHSP1, CAST, CBX5, CCAR2, CCDC22, CCR2, CD14, CD2AP, CD36, CD47, CDC37, CDC73, CDK5RAP3, CEACAM1, CENPF, CES1, CHD4, CHERP, CHORDC1, CHURC1, CNN2, COPS2, COPS5, CPN1, CR1, CRAT, CREB1, CREG1, CSDE1, CSRP1, CSTF2T, CTSG, CTSH, CTSS, CTSZ, CYFIP2, CYRIB, DAP3…
GO:0010605	negative regulation of macromolecule metabolic process	GO_BiologicalProcess-EBI-UniProt-GOA-ACAP-ARAP_11.06.2021_00h00	1.23816e-10	1.88696e-07	1.68246e-23	6.05684e-22	[3, 4, 5]	Group41	7.10154	221	[ALAD, ANKRD13D, ANXA2, ANXA7, ATG7, ATP2B1, ATP2B4, BAX, BPI, C9orf72, CARHSP1, CAST, CBX5, CCAR2, CD2AP, CD36, CD44, CDC73, CDK5RAP3, CEACAM1, CENPF, CHMP6, CHORDC1, COPS2, CR1, CREB1, CREG1, CSDE1, CTSZ, DDX17, DHX9, DKC1, DTX3L, DUSP3, EIF2AK2, EIF4A2, EIF6, ELANE, EP300, EPRS1, EXOSC4, FBP1, FKBP1A, FLOT2, FXR1, G6PD, GABARAPL2, GIGYF2, GLG1, GNAI2, GNAQ, GPI, GSPT1, H1-10, H1-5, H2AC11, H2A…
GO:0019439	aromatic compound catabolic process	GO_BiologicalProcess-EBI-UniProt-GOA-ACAP-ARAP_11.06.2021_00h00	3.99416e-14	6.18297e-11	1.68246e-23	6.05684e-22	[4]	Group41	11.8976	79	[ACAA1, ACAT1, ADA2, AIFM1, BAX, BLVRB, CARHSP1, CDA, CSDE1, DHX9, DKC1, EXOSC4, FXR1, GIGYF2, GSPT1, HMOX1, HMOX2, HNMT, HNRNPU, HSPA1A, KHSRP, LRPPRC, LSM1, MAGOH, MAGOHB, MAPK14, MTREX, NT5C2, OAS2, POLR2D, PSMD2, PSMD6, RBM8A, RNASE3, RPL10A, RPL11, RPL12, RPL13, RPL13A, RPL14, RPL17, RPL18, RPL19, RPL23, RPL23A, RPL27, RPL27A, RPL29, RPL3, RPL30, RPL4, RPL6, RPL7, RPL7A, RPL8, RPLP0, RPLP1, …
GO:0022613	ribonucleoprotein complex biogenesis	GO_BiologicalProcess-EBI-UniProt-GOA-ACAP-ARAP_11.06.2021_00h00	2.80317e-19	4.41779e-16	1.68246e-23	6.05684e-22	[4]	Group41	15.121	75	[CDC73, DDX1, DDX17, DDX21, DDX23, DHX9, DKC1, EIF4B, EIF5, EIF6, EXOSC4, FBL, MCTS1, MRPL1, MRPL40, MTREX, NOP56, NOP58, POLR2D, PRKDC, PRPF19, PRPF8, PUF60, RPL10A, RPL11, RPL12, RPL13, RPL13A, RPL14, RPL17, RPL18, RPL19, RPL23, RPL23A, RPL27, RPL27A, RPL29, RPL3, RPL30, RPL4, RPL6, RPL7, RPL7A, RPL8, RPLP0, RPLP1, RPLP2, RPS14, RPS16, RPS17, RPS19, RPS21, RPS25, RPS27L, RPS5, RPS6, RPS8, RPS9,…
GO:0034613	cellular protein localization	GO_BiologicalProcess-EBI-UniProt-GOA-ACAP-ARAP_11.06.2021_00h00	2.19721e-18	3.44963e-15	1.68246e-23	6.05684e-22	[4]	Group41	9.18635	175	[ACSL3, ADPRH, AGK, AIFM1, ALDH3A2, ANXA2, AP2A2, AP2M1, AP3M1, ARF3, ARF4, ARF6, ARHGEF2, ATG3, ATP1B3, ATP2B4, AUP1, BAX, BUB3, CCT7, CD2AP, CD36, CDC37, CDK5RAP3, CHORDC1, CLTA, CLTB, DDX1, DHX9, DKC1, DTX3L, EHD4, EMC3, FAF2, FCN1, FLOT2, GABARAPL2, GET3, GORASP2, H1-5, HK1, HMOX1, HNRNPU, HSPA4, HSPA9, HSPD1, IPO7, ITGAL, ITGB1, KCNAB2, LAMP1, LAMTOR1, LAMTOR2, LMAN1, LMBRD1, LRRK2, M6PR, MA…
GO:0043603	cellular amide metabolic process	GO_BiologicalProcess-EBI-UniProt-GOA-ACAP-ARAP_11.06.2021_00h00	4.58445e-20	7.23885e-17	1.68246e-23	6.05684e-22	[4]	Group41	10.826	135	[AARS1, ACAT1, ACOT13, ACSL3, ACSL4, ACSS1, ADSL, AGK, ANPEP, CES1, CLIC1, COPS5, CPN1, CSDE1, CTSG, CTSH, CTSZ, DAP3, DARS2, DDX1, DHX9, DLAT, DLD, DLST, EEF1A2, EEF1D, EIF2AK2, EIF4A2, EIF4B, EIF5, EIF6, ELANE, EPRS1, EXOSC4, FASN, FXR1, G6PD, GCDH, GGT5, GIGYF2, GLO1, GM2A, GSPT1, GSTM1, GSTM4, HAGH, HEXA, HEXB, HSD17B4, IARS2, IDH1, ILF3, KHSRP, LARS1, LRPPRC, LSM1, MAGOH, MCTS1, MGST2, MRPL1…
GO:0044270	cellular nitrogen compound catabolic process	GO_BiologicalProcess-EBI-UniProt-GOA-ACAP-ARAP_11.06.2021_00h00	1.98874e-15	3.09647e-12	1.68246e-23	6.05684e-22	[4]	Group41	12.3476	81	[ACAT1, ADA2, AIFM1, BAX, BLVRB, CARHSP1, CDA, CSDE1, DHX9, DKC1, DPYSL2, EXOSC4, FXR1, GIGYF2, GSPT1, HMOX1, HMOX2, HNMT, HNRNPU, HSPA1A, KHSRP, LRPPRC, LSM1, MAGOH, MAGOHB, MAPK14, MTREX, NT5C2, OAS2, POLR2D, POR, PSMD2, PSMD6, RBM8A, RNASE3, RPL10A, RPL11, RPL12, RPL13, RPL13A, RPL14, RPL17, RPL18, RPL19, RPL23, RPL23A, RPL27, RPL27A, RPL29, RPL3, RPL30, RPL4, RPL6, RPL7, RPL7A, RPL8, RPLP0, R…
GO:0046700	heterocycle catabolic process	GO_BiologicalProcess-EBI-UniProt-GOA-ACAP-ARAP_11.06.2021_00h00	3.58334e-14	5.55059e-11	1.68246e-23	6.05684e-22	[4]	Group41	12.0743	78	[ACAT1, ADA2, AIFM1, BAX, BLVRB, CARHSP1, CDA, CSDE1, DHX9, DKC1, DPYSL2, EXOSC4, FXR1, GIGYF2, GSPT1, HMOX1, HMOX2, HNMT, HNRNPU, HSPA1A, KHSRP, LRPPRC, LSM1, MAGOH, MAGOHB, MAPK14, MTREX, NT5C2, OAS2, POLR2D, PSMD2, PSMD6, RBM8A, RNASE3, RPL10A, RPL11, RPL12, RPL13, RPL13A, RPL14, RPL17, RPL18, RPL19, RPL23, RPL23A, RPL27, RPL27A, RPL29, RPL3, RPL30, RPL4, RPL6, RPL7, RPL7A, RPL8, RPLP0, RPLP1,…
GO:0071702	organic substance transport	GO_BiologicalProcess-EBI-UniProt-GOA-ACAP-ARAP_11.06.2021_00h00	8.0689e-24	1.28376e-20	1.68246e-23	6.05684e-22	[4]	Group41	8.84279	243	[ACAP1, ACSL3, ACSL4, ADPRH, AGK, AIFM1, ALDH3A2, ALOX5, ANO6, ANXA2, AP2A2, AP2M1, AP3M1, APOBR, ARF3, ARF4, ARF6, ARFGEF1, ARHGEF2, ATG3, ATG7, ATP5PF, AUP1, BAX, BTF3, CCDC22, CD2AP, CD36, CD47, CDC37, CEACAM1, CENPF, CES1, CHMP2A, CHMP6, CHORDC1, CLTA, CLTB, CPT1A, CPT2, CR1, CYB5R4, CYP4F2, DHX9, DNM2, DPYSL2, DTX3L, DYNLL1, EPRS1, ESYT1, FAF2, GABARAPL2, GET3, GLTP, GLUD1, GM2A, GNAI2, GOT2…
GO:0071705	nitrogen compound transport	GO_BiologicalProcess-EBI-UniProt-GOA-ACAP-ARAP_11.06.2021_00h00	2.83754e-25	4.52588e-22	1.68246e-23	6.05684e-22	[4]	Group41	9.48874	219	[ACAP1, ACSL3, ACSL4, ADPRH, AGK, AIFM1, ALDH3A2, ALOX5, AP2A2, AP2M1, AP3M1, ARF3, ARF4, ARF6, ARFGEF1, ARHGEF2, ATG3, ATG7, AUP1, BAX, BTF3, CCDC22, CD2AP, CD36, CD47, CDC37, CENPF, CHMP2A, CHMP6, CHORDC1, CLTA, CLTB, CPT1A, CR1, CYB5R4, DHX9, DNM2, DPYSL2, DTX3L, DYNLL1, FAF2, GABARAPL2, GET3, GLTP, GLUD1, GNAI2, HADH, HADHA, HDAC1, HSPA4, HSPA9, HSPD1, IDH2, IER3IP1, IPO7, ITGB1, KHSRP, LILRB…
GO:1901361	organic cyclic compound catabolic process	GO_BiologicalProcess-EBI-UniProt-GOA-ACAP-ARAP_11.06.2021_00h00	2.14048e-13	3.29421e-10	1.68246e-23	6.05684e-22	[4]	Group41	11.4613	80	[ACAA1, ACAT1, ADA2, AIFM1, BAX, BLVRB, CARHSP1, CDA, CSDE1, DHX9, DKC1, DPYSL2, EXOSC4, FXR1, GIGYF2, GSPT1, HMOX1, HMOX2, HNMT, HNRNPU, HSPA1A, KHSRP, LRPPRC, LSM1, MAGOH, MAGOHB, MAPK14, MTREX, NT5C2, OAS2, POLR2D, PSMD2, PSMD6, RBM8A, RNASE3, RPL10A, RPL11, RPL12, RPL13, RPL13A, RPL14, RPL17, RPL18, RPL19, RPL23, RPL23A, RPL27, RPL27A, RPL29, RPL3, RPL30, RPL4, RPL6, RPL7, RPL7A, RPL8, RPLP0,…
GO:1901565	organonitrogen compound catabolic process	GO_BiologicalProcess-EBI-UniProt-GOA-ACAP-ARAP_11.06.2021_00h00	1.72674e-05	0.0239499	1.68246e-23	6.05684e-22	[4]	Group41	7.2028	103	[ABHD10, ACAT1, ADA2, ALAD, ALDH4A1, ANPEP, ANXA2, AP2A2, AP2M1, ASRGL1, ATG7, ATP2B4, AUP1, BCKDHB, BLVRB, BUB3, CCAR2, CCDC22, CD2AP, CD44, CDA, CDK5RAP3, CEACAM1, CHIT1, CHMP6, CHORDC1, CLTA, COASY, CPN1, CTSB, CTSC, CTSD, CTSH, CTSS, CTSZ, CUL5, DLD, DLST, DPYSL2, DTX3L, ECHS1, EEF1A2, ELANE, FAF2, GABARAPL2, GCDH, GGT5, GLB1, GLUD1, GM2A, GNS, GOT1, GOT2, HEXA, HEXB, HMOX1, HMOX2, HNMT, HSD1…
GO:1901566	organonitrogen compound biosynthetic process	GO_BiologicalProcess-EBI-UniProt-GOA-ACAP-ARAP_11.06.2021_00h00	3.59696e-18	5.64003e-15	1.68246e-23	6.05684e-22	[4]	Group41	9.20213	173	[AARS1, ACADM, ACAT1, ACSL3, ACSL4, ACSS1, ADA2, ADK, ADSL, ADSS2, AGK, AK2, AK9, AKR1A1, ALAD, ALDH3A2, ALDH3B1, ALDH9A1, ALDOA, ARFGEF1, ATG7, ATIC, ATP2B4, ATP5F1A, ATP5F1B, ATP5F1C, ATP5F1D, ATP5ME, ATP5PB, ATP5PD, ATP5PF, ATP5PO, CDA, CHORDC1, COASY, COPS5, CSDE1, DAD1, DAP3, DARS2, DDX1, DHX9, DLAT, DLD, EEF1A2, EEF1D, EIF2AK2, EIF4A2, EIF4B, EIF5, EIF6, ELANE, EPRS1, EXOSC4, FASN, FXR1, GC…
GO:0006518	peptide metabolic process	GO_BiologicalProcess-EBI-UniProt-GOA-ACAP-ARAP_11.06.2021_00h00	8.39534e-19	1.32143e-15	1.68246e-23	6.05684e-22	[4, 5]	Group41	11.7021	110	[AARS1, ANPEP, CES1, CLIC1, COPS5, CPN1, CSDE1, CTSG, CTSH, CTSZ, DAP3, DARS2, DDX1, DHX9, EEF1A2, EEF1D, EIF2AK2, EIF4A2, EIF4B, EIF5, EIF6, ELANE, EPRS1, EXOSC4, FXR1, G6PD, GGT5, GIGYF2, GLO1, GSPT1, GSTM1, GSTM4, HAGH, IARS2, IDH1, ILF3, KHSRP, LARS1, LRPPRC, LSM1, MAGOH, MCTS1, MGST2, MRPL1, MRPL2, MRPL40, MRPL43, MRPS31, NARS2, NDRG1, NIBAN1, PIN1, POLR2D, PPA2, PPP1CA, PRKDC, PTAFR, PURA, …
GO:0015031	protein transport	GO_BiologicalProcess-EBI-UniProt-GOA-ACAP-ARAP_11.06.2021_00h00	7.47492e-25	1.1915e-21	1.68246e-23	6.05684e-22	[4, 5]	Group41	10.2323	185	[ACAP1, ACSL3, ACSL4, ADPRH, AGK, AIFM1, ALDH3A2, ALOX5, AP2A2, AP2M1, AP3M1, ARF3, ARF4, ARF6, ARFGEF1, ARHGEF2, ATG3, ATG7, AUP1, BAX, BTF3, CCDC22, CD2AP, CD36, CDC37, CENPF, CHMP2A, CHMP6, CHORDC1, CLTA, CLTB, CPT1A, CYB5R4, DNM2, DTX3L, DYNLL1, FAF2, GABARAPL2, GET3, GLUD1, GNAI2, HADH, HADHA, HDAC1, HSPA4, HSPA9, HSPD1, IDH2, IER3IP1, IPO7, LMAN1, LRRK2, M6PR, MAPK14, MFF, MTX2, MYH9, NAPA,…
GO:0034655	nucleobase-containing compound catabolic process	GO_BiologicalProcess-EBI-UniProt-GOA-ACAP-ARAP_11.06.2021_00h00	5.21966e-14	8.06437e-11	1.68246e-23	6.05684e-22	[4, 5]	Group41	12.3519	73	[ACAT1, ADA2, AIFM1, BAX, CARHSP1, CDA, CSDE1, DHX9, DKC1, EXOSC4, FXR1, GIGYF2, GSPT1, HNRNPU, HSPA1A, KHSRP, LRPPRC, LSM1, MAGOH, MAGOHB, MAPK14, MTREX, NT5C2, OAS2, POLR2D, PSMD2, PSMD6, RBM8A, RNASE3, RPL10A, RPL11, RPL12, RPL13, RPL13A, RPL14, RPL17, RPL18, RPL19, RPL23, RPL23A, RPL27, RPL27A, RPL29, RPL3, RPL30, RPL4, RPL6, RPL7, RPL7A, RPL8, RPLP0, RPLP1, RPLP2, RPS12, RPS14, RPS16, RPS17,…
GO:0044265	cellular macromolecule catabolic process	GO_BiologicalProcess-EBI-UniProt-GOA-ACAP-ARAP_11.06.2021_00h00	2.39667e-10	3.64533e-07	1.68246e-23	6.05684e-22	[4, 5]	Group41	8.76494	110	[AIFM1, ALAD, ANXA2, AP2A2, AP2M1, AUP1, BAX, BUB3, CARHSP1, CCAR2, CCDC22, CD2AP, CDK5RAP3, CLTA, CSDE1, CTSB, CTSC, CTSH, CTSS, CTSZ, CUL5, DHX9, DKC1, DTX3L, EXOSC4, FAF2, FXR1, GABARAPL2, GIGYF2, GSPT1, HNRNPU, HSPA1A, HSPBP1, KHSRP, LONP1, LRPPRC, LRRK2, LSM1, MAGOH, MAGOHB, MAPK14, MTREX, OAS2, PLAA, POLR2D, PRPF19, PSMD2, PSMD6, RACK1, RBM8A, RNASE3, RPL10A, RPL11, RPL12, RPL13, RPL13A, RP…
GO:0072657	protein localization to membrane	GO_BiologicalProcess-EBI-UniProt-GOA-ACAP-ARAP_11.06.2021_00h00	3.35241e-14	5.19623e-11	1.68246e-23	6.05684e-22	[4, 5]	Group41	11.5702	84	[ACSL3, AGK, ALDH3A2, ANXA2, AP2M1, ARF6, ATG3, ATP1B3, ATP2B4, BAX, CHORDC1, EHD4, EMC3, FLOT2, GET3, GORASP2, HMOX1, HSPA4, ITGAL, ITGB1, MFF, NDUFA13, PKN1, RAB11B, RAB31, RAB3GAP2, RAB8A, RACK1, RPL10A, RPL11, RPL12, RPL13, RPL13A, RPL14, RPL17, RPL18, RPL19, RPL23, RPL23A, RPL27, RPL27A, RPL29, RPL3, RPL30, RPL4, RPL6, RPL7, RPL7A, RPL8, RPLP0, RPLP1, RPLP2, RPS12, RPS14, RPS16, RPS17, RPS18…
GO:0006886	intracellular protein transport	GO_BiologicalProcess-EBI-UniProt-GOA-ACAP-ARAP_11.06.2021_00h00	2.71026e-27	4.34725e-24	1.68246e-23	6.05684e-22	[4, 5, 6]	Group41	12.9594	134	[ADPRH, AGK, AIFM1, ALDH3A2, AP2A2, AP2M1, AP3M1, ARF3, ARF4, ARF6, ARHGEF2, ATG3, AUP1, BAX, CD36, CDC37, CHORDC1, CLTA, CLTB, FAF2, GET3, HSPA4, HSPA9, HSPD1, IPO7, LMAN1, LRRK2, M6PR, MAPK14, MFF, NAPA, NAPG, NDUFA13, NUCB1, NUP50, NUP62, NUP93, PHB2, PHIP, PIN1, PITRM1, PKN1, PMPCB, PREB, PTPN1, PTPN11, RAB27A, RAB31, RAB3GAP2, RAB8A, RAC2, RPL10A, RPL11, RPL12, RPL13, RPL13A, RPL14, RPL17, R…
GO:0010629	negative regulation of gene expression	GO_BiologicalProcess-EBI-UniProt-GOA-ACAP-ARAP_11.06.2021_00h00	1.09174e-18	1.71731e-15	1.68246e-23	6.05684e-22	[4, 5, 6]	Group41	10.5472	133	[ANXA7, ATP2B1, ATP2B4, BPI, CARHSP1, CAST, CD2AP, CD36, CEACAM1, CR1, CREB1, CSDE1, CTSZ, DDX17, DHX9, EIF2AK2, EIF6, ELANE, EPRS1, EXOSC4, FLOT2, FXR1, GIGYF2, GLG1, GSPT1, H1-10, H1-5, H2AC11, H2AC4, H2AX, H2AZ1, H3-3A, H3C1, H4C1, HDAC1, HLA-F, HMOX1, HNRNPU, HSPA1A, ILF3, IRAK3, KHSRP, LILRB1, LRRK2, LSM1, MACROH2A1, MAGOH, MAGOHB, MAP2K1, MAPK14, MECP2, MIF, MMP8, NME1, NMI, NUP210, NUP43, …
GO:0033365	protein localization to organelle	GO_BiologicalProcess-EBI-UniProt-GOA-ACAP-ARAP_11.06.2021_00h00	1.11857e-18	1.75839e-15	1.68246e-23	6.05684e-22	[5]	Group41	11.3524	115	[AGK, AIFM1, ALDH3A2, AP3M1, ARF4, ARF6, AUP1, BAX, BUB3, CCT7, CD2AP, CD36, CDK5RAP3, CHORDC1, DDX1, DHX9, DKC1, DTX3L, EMC3, GABARAPL2, GET3, H1-5, HK1, HMOX1, HNRNPU, HSPA4, HSPD1, IPO7, LAMP1, LMAN1, LMBRD1, LRRK2, M6PR, MACROH2A1, MAPK14, MFF, NDUFA13, NIPBL, NUMA1, NUP50, NUP62, NUP93, PARP1, PHB2, PIN1, PITRM1, PMPCB, RAB3GAP2, RAC2, RPL10A, RPL11, RPL12, RPL13, RPL13A, RPL14, RPL17, RPL18…
GO:0042254	ribosome biogenesis	GO_BiologicalProcess-EBI-UniProt-GOA-ACAP-ARAP_11.06.2021_00h00	1.22799e-12	1.88865e-09	1.68246e-23	6.05684e-22	[5]	Group41	14.4068	51	[DDX17, DDX21, DKC1, EIF6, EXOSC4, FBL, MRPL1, MRPL40, MTREX, NOP56, NOP58, PRKDC, RPL10A, RPL11, RPL12, RPL13, RPL13A, RPL14, RPL17, RPL18, RPL19, RPL23, RPL23A, RPL27, RPL27A, RPL29, RPL3, RPL30, RPL4, RPL6, RPL7, RPL7A, RPL8, RPLP0, RPLP1, RPLP2, RPS14, RPS16, RPS17, RPS19, RPS21, RPS25, RPS27L, RPS5, RPS6, RPS8, RPS9, RPSA, RRP12, SNU13, WDR18]
GO:0043604	amide biosynthetic process	GO_BiologicalProcess-EBI-UniProt-GOA-ACAP-ARAP_11.06.2021_00h00	4.12743e-19	6.50071e-16	1.68246e-23	6.05684e-22	[5]	Group41	11.835	109	[AARS1, ACAT1, ACSL3, ACSL4, ACSS1, ADSL, AGK, COPS5, CSDE1, DAP3, DARS2, DDX1, DHX9, DLAT, DLD, EEF1A2, EEF1D, EIF2AK2, EIF4A2, EIF4B, EIF5, EIF6, ELANE, EPRS1, EXOSC4, FASN, FXR1, GCDH, GGT5, GIGYF2, GSPT1, HAGH, IARS2, ILF3, KHSRP, LARS1, LRPPRC, LSM1, MAGOH, MCTS1, MGST2, MRPL1, MRPL2, MRPL40, MRPL43, MRPS31, NARS2, NDRG1, NIBAN1, PDHB, PDPR, POLR2D, PPA2, PPP1CA, PRKDC, PTAFR, PURA, RACK1, R…
GO:0071826	ribonucleoprotein complex subunit organization	GO_BiologicalProcess-EBI-UniProt-GOA-ACAP-ARAP_11.06.2021_00h00	1.84427e-13	2.84387e-10	1.68246e-23	6.05684e-22	[5]	Group41	18.5714	39	[CDC73, DDX1, DDX23, DHX9, EIF4B, EIF5, EIF6, KLC1, MCTS1, POLR2D, PRKDC, PRPF19, PRPF8, PUF60, RPL11, RPL13A, RPL23A, RPL3, RPL6, RPLP0, RPS14, RPS19, RPS27L, RPS5, RPSA, RUVBL1, SF3A1, SF3A3, SF3B1, SNRNP200, SNRPD2, SNRPD3, SNRPE, SNRPGP15, SNU13, SRSF1, SRSF5, SRSF6, SRSF9]
GO:0072594	establishment of protein localization to organelle	GO_BiologicalProcess-EBI-UniProt-GOA-ACAP-ARAP_11.06.2021_00h00	1.56913e-28	2.52316e-25	1.68246e-23	6.05684e-22	[4, 5, 6]	Group41	17.179	95	[AGK, AIFM1, ALDH3A2, AP3M1, BAX, CCT7, CD36, CHORDC1, DKC1, GET3, H1-5, HK1, HSPA4, HSPD1, IPO7, LAMP1, LMAN1, LRRK2, M6PR, MACROH2A1, MAPK14, MFF, NDUFA13, NIPBL, NUP50, NUP62, NUP93, PHB2, PIN1, PITRM1, PMPCB, RAB3GAP2, RAC2, RPL10A, RPL11, RPL12, RPL13, RPL13A, RPL14, RPL17, RPL18, RPL19, RPL23, RPL23A, RPL27, RPL27A, RPL29, RPL3, RPL30, RPL4, RPL6, RPL7, RPL7A, RPL8, RPLP0, RPLP1, RPLP2, RPS…
GO:0090150	establishment of protein localization to membrane	GO_BiologicalProcess-EBI-UniProt-GOA-ACAP-ARAP_11.06.2021_00h00	1.7494e-21	2.7728e-18	1.68246e-23	6.05684e-22	[4, 5, 6]	Group41	17.3697	70	[ACSL3, AGK, ALDH3A2, ATG3, BAX, CHORDC1, EMC3, GET3, GORASP2, HMOX1, HSPA4, MFF, NDUFA13, PKN1, RAB11B, RAB31, RAB3GAP2, RAB8A, RACK1, RPL10A, RPL11, RPL12, RPL13, RPL13A, RPL14, RPL17, RPL18, RPL19, RPL23, RPL23A, RPL27, RPL27A, RPL29, RPL3, RPL30, RPL4, RPL6, RPL7, RPL7A, RPL8, RPLP0, RPLP1, RPLP2, RPS12, RPS14, RPS16, RPS17, RPS18, RPS19, RPS20, RPS21, RPS25, RPS26, RPS3, RPS4X, RPS5, RPS6, R…
GO:0043043	peptide biosynthetic process	GO_BiologicalProcess-EBI-UniProt-GOA-ACAP-ARAP_11.06.2021_00h00	4.36864e-18	6.84566e-15	1.68246e-23	6.05684e-22	[5, 6]	Group41	12.4021	95	[AARS1, COPS5, CSDE1, DAP3, DARS2, DDX1, DHX9, EEF1A2, EEF1D, EIF2AK2, EIF4A2, EIF4B, EIF5, EIF6, ELANE, EPRS1, EXOSC4, FXR1, GGT5, GIGYF2, GSPT1, HAGH, IARS2, ILF3, KHSRP, LARS1, LRPPRC, LSM1, MAGOH, MCTS1, MGST2, MRPL1, MRPL2, MRPL40, MRPL43, MRPS31, NARS2, NDRG1, NIBAN1, POLR2D, PPA2, PPP1CA, PRKDC, PTAFR, PURA, RACK1, RBM8A, RPL10A, RPL11, RPL12, RPL13, RPL13A, RPL14, RPL17, RPL18, RPL19, RPL…
GO:0006396	RNA processing	GO_BiologicalProcess-EBI-UniProt-GOA-ACAP-ARAP_11.06.2021_00h00	3.05546e-18	4.79401e-15	1.68246e-23	6.05684e-22	[5, 6, 7]	Group41	11.1006	117	[AARS1, ACIN1, AHNAK, BCAS2, CCAR2, CDC73, CHERP, CSTF2T, DBR1, DDX1, DDX17, DDX21, DDX23, DHX15, DHX9, DKC1, EFTUD2, EIF6, EXOSC4, FBL, FXR1, HNRNPU, HSD17B10, HSPA1A, INTS3, KHSRP, LSM1, MAGOH, MAGOHB, MAP2K1, MCM2, MRPL1, MTREX, NOP56, NOP58, PHF5A, PIN1, PNN, POLR2D, PPIG, PRKDC, PRPF19, PRPF38A, PRPF40A, PRPF4B, PRPF8, PTBP1, PUF60, PUS1, RAVER1, RBM25, RBM39, RBM8A, RPL10A, RPL11, RPL12, RP…
GO:0006401	RNA catabolic process	GO_BiologicalProcess-EBI-UniProt-GOA-ACAP-ARAP_11.06.2021_00h00	3.14899e-17	4.92187e-14	1.68246e-23	6.05684e-22	[5, 6, 7]	Group41	15.0562	67	[CARHSP1, CSDE1, DHX9, DKC1, EXOSC4, FXR1, GIGYF2, GSPT1, HNRNPU, HSPA1A, KHSRP, LRPPRC, LSM1, MAGOH, MAGOHB, MAPK14, MTREX, OAS2, POLR2D, PSMD2, PSMD6, RBM8A, RNASE3, RPL10A, RPL11, RPL12, RPL13, RPL13A, RPL14, RPL17, RPL18, RPL19, RPL23, RPL23A, RPL27, RPL27A, RPL29, RPL3, RPL30, RPL4, RPL6, RPL7, RPL7A, RPL8, RPLP0, RPLP1, RPLP2, RPS12, RPS14, RPS16, RPS17, RPS18, RPS19, RPS20, RPS21, RPS25, R…
GO:0006412	translation	GO_BiologicalProcess-EBI-UniProt-GOA-ACAP-ARAP_11.06.2021_00h00	7.75301e-18	1.21335e-14	1.68246e-23	6.05684e-22	[5, 6, 7]	Group41	12.5341	92	[AARS1, COPS5, CSDE1, DAP3, DARS2, DDX1, DHX9, EEF1A2, EEF1D, EIF2AK2, EIF4A2, EIF4B, EIF5, EIF6, EPRS1, EXOSC4, FXR1, GGT5, GIGYF2, GSPT1, IARS2, ILF3, KHSRP, LARS1, LRPPRC, LSM1, MAGOH, MCTS1, MRPL1, MRPL2, MRPL40, MRPL43, MRPS31, NARS2, NDRG1, NIBAN1, POLR2D, PPA2, PPP1CA, PRKDC, PTAFR, PURA, RACK1, RBM8A, RPL10A, RPL11, RPL12, RPL13, RPL13A, RPL14, RPL17, RPL18, RPL19, RPL23, RPL23A, RPL27, R…
GO:0006413	translational initiation	GO_BiologicalProcess-EBI-UniProt-GOA-ACAP-ARAP_11.06.2021_00h00	2.07669e-24	3.30609e-21	1.68246e-23	6.05684e-22	[3, 6, 7, 8]	Group41	25.3589	53	[COPS5, CSDE1, DDX1, EIF2AK2, EIF4A2, EIF4B, EIF5, EIF6, MCTS1, POLR2D, PPP1CA, RPL10A, RPL11, RPL12, RPL13, RPL13A, RPL14, RPL17, RPL18, RPL19, RPL23, RPL23A, RPL27, RPL27A, RPL29, RPL3, RPL30, RPL4, RPL6, RPL7, RPL7A, RPL8, RPLP0, RPLP1, RPLP2, RPS12, RPS14, RPS16, RPS17, RPS18, RPS19, RPS20, RPS21, RPS25, RPS26, RPS3, RPS4X, RPS5, RPS6, RPS8, RPS9, RPSA, TPR]
GO:0006605	protein targeting	GO_BiologicalProcess-EBI-UniProt-GOA-ACAP-ARAP_11.06.2021_00h00	1.79697e-28	2.88773e-25	1.68246e-23	6.05684e-22	[5, 6, 7]	Group41	19.4313	82	[AGK, AIFM1, ALDH3A2, AP3M1, ATG3, CDC37, CHORDC1, GET3, HSPA4, HSPD1, LMAN1, LRRK2, M6PR, MFF, NDUFA13, NUCB1, PIN1, PITRM1, PKN1, PMPCB, RAB27A, RAC2, RPL10A, RPL11, RPL12, RPL13, RPL13A, RPL14, RPL17, RPL18, RPL19, RPL23, RPL23A, RPL27, RPL27A, RPL29, RPL3, RPL30, RPL4, RPL6, RPL7, RPL7A, RPL8, RPLP0, RPLP1, RPLP2, RPS12, RPS14, RPS16, RPS17, RPS18, RPS19, RPS20, RPS21, RPS25, RPS26, RPS3, RPS…
GO:0070972	protein localization to endoplasmic reticulum	GO_BiologicalProcess-EBI-UniProt-GOA-ACAP-ARAP_11.06.2021_00h00	1.07373e-27	1.72333e-24	1.68246e-23	6.05684e-22	[6]	Group41	32.0261	49	[GABARAPL2, GET3, LRRK2, RAB3GAP2, RPL10A, RPL11, RPL12, RPL13, RPL13A, RPL14, RPL17, RPL18, RPL19, RPL23, RPL23A, RPL27, RPL27A, RPL29, RPL3, RPL30, RPL4, RPL6, RPL7, RPL7A, RPL8, RPLP0, RPLP1, RPLP2, RPS12, RPS14, RPS16, RPS17, RPS18, RPS19, RPS20, RPS21, RPS25, RPS26, RPS3, RPS4X, RPS5, RPS6, RPS8, RPS9, RPSA, SRP68, SRP72, SRPRB, SSR3]
GO:0072599	establishment of protein localization to endoplasmic reticulum	GO_BiologicalProcess-EBI-UniProt-GOA-ACAP-ARAP_11.06.2021_00h00	5.22797e-30	8.41181e-27	1.68246e-23	6.05684e-22	[5, 6, 7]	Group41	37.3016	47	[GET3, RAB3GAP2, RPL10A, RPL11, RPL12, RPL13, RPL13A, RPL14, RPL17, RPL18, RPL19, RPL23, RPL23A, RPL27, RPL27A, RPL29, RPL3, RPL30, RPL4, RPL6, RPL7, RPL7A, RPL8, RPLP0, RPLP1, RPLP2, RPS12, RPS14, RPS16, RPS17, RPS18, RPS19, RPS20, RPS21, RPS25, RPS26, RPS3, RPS4X, RPS5, RPS6, RPS8, RPS9, RPSA, SRP68, SRP72, SRPRB, SSR3]
GO:0006402	mRNA catabolic process	GO_BiologicalProcess-EBI-UniProt-GOA-ACAP-ARAP_11.06.2021_00h00	1.21983e-16	1.90171e-13	1.68246e-23	6.05684e-22	[5, 6, 7, 8]	Group41	15.5	62	[CARHSP1, CSDE1, DHX9, EXOSC4, FXR1, GIGYF2, GSPT1, HNRNPU, HSPA1A, KHSRP, LSM1, MAGOH, MAGOHB, MAPK14, POLR2D, PSMD2, PSMD6, RBM8A, RPL10A, RPL11, RPL12, RPL13, RPL13A, RPL14, RPL17, RPL18, RPL19, RPL23, RPL23A, RPL27, RPL27A, RPL29, RPL3, RPL30, RPL4, RPL6, RPL7, RPL7A, RPL8, RPLP0, RPLP1, RPLP2, RPS12, RPS14, RPS16, RPS17, RPS18, RPS19, RPS20, RPS21, RPS25, RPS26, RPS3, RPS4X, RPS5, RPS6, RPS8…
GO:0006612	protein targeting to membrane	GO_BiologicalProcess-EBI-UniProt-GOA-ACAP-ARAP_11.06.2021_00h00	3.12957e-21	4.95412e-18	1.68246e-23	6.05684e-22	[5, 6, 7, 8]	Group41	22.3176	52	[ALDH3A2, ATG3, CHORDC1, GET3, MFF, PKN1, RPL10A, RPL11, RPL12, RPL13, RPL13A, RPL14, RPL17, RPL18, RPL19, RPL23, RPL23A, RPL27, RPL27A, RPL29, RPL3, RPL30, RPL4, RPL6, RPL7, RPL7A, RPL8, RPLP0, RPLP1, RPLP2, RPS12, RPS14, RPS16, RPS17, RPS18, RPS19, RPS20, RPS21, RPS25, RPS26, RPS3, RPS4X, RPS5, RPS6, RPS8, RPS9, RPSA, SRP68, SRP72, SSR1, SSR3, STOM]
GO:0016071	mRNA metabolic process	GO_BiologicalProcess-EBI-UniProt-GOA-ACAP-ARAP_11.06.2021_00h00	1.037e-23	1.64882e-20	1.68246e-23	6.05684e-22	[6, 7]	Group41	12.9282	117	[ACIN1, BCAS2, CARHSP1, CCAR2, CDC73, CHERP, CSDE1, CSTF2T, DBR1, DDX1, DDX17, DDX23, DHX15, DHX9, DKC1, EFTUD2, EXOSC4, FXR1, GIGYF2, GSPT1, HNRNPU, HSPA1A, KHSRP, LSM1, MAGOH, MAGOHB, MAPK14, MTREX, PHF5A, PIN1, PNN, POLR2D, PRPF19, PRPF38A, PRPF40A, PRPF4B, PRPF8, PSMD2, PSMD6, PTBP1, PUF60, PUS1, RAVER1, RBM25, RBM39, RBM8A, RPL10A, RPL11, RPL12, RPL13, RPL13A, RPL14, RPL17, RPL18, RPL19, RPL…
GO:0034660	ncRNA metabolic process	GO_BiologicalProcess-EBI-UniProt-GOA-ACAP-ARAP_11.06.2021_00h00	1.44766e-09	2.19321e-06	1.68246e-23	6.05684e-22	[6, 7]	Group41	10.9515	61	[AARS1, DARS2, DDX1, DDX17, DDX21, DKC1, EIF6, EPRS1, EXOSC4, FBL, HSD17B10, IARS2, INTS3, KHSRP, LARS1, MRPL1, MTREX, NARS2, NOP56, NOP58, PPA2, PRKDC, PUS1, RPL10A, RPL11, RPL12, RPL13, RPL13A, RPL14, RPL17, RPL18, RPL19, RPL23, RPL23A, RPL27, RPL27A, RPL29, RPL3, RPL30, RPL4, RPL6, RPL7, RPL7A, RPL8, RPLP0, RPLP1, RPLP2, RPS14, RPS16, RPS17, RPS19, RPS21, RPS25, RPS6, RPS8, RPS9, RRP12, SNU13,…
GO:0002181	cytoplasmic translation	GO_BiologicalProcess-EBI-UniProt-GOA-ACAP-ARAP_11.06.2021_00h00	4.08583e-27	6.54959e-24	1.68246e-23	6.05684e-22	[6, 7, 8]	Group41	30.4878	50	[AARS1, DHX9, EIF4A2, EIF4B, EIF5, EIF6, GSPT1, MCTS1, NDRG1, RPL10A, RPL11, RPL12, RPL13, RPL13A, RPL14, RPL17, RPL18, RPL19, RPL23, RPL23A, RPL27, RPL27A, RPL29, RPL3, RPL30, RPL4, RPL6, RPL7, RPL7A, RPL8, RPLP0, RPLP1, RPLP2, RPS12, RPS14, RPS16, RPS17, RPS18, RPS19, RPS20, RPS21, RPS25, RPS26, RPS3, RPS4X, RPS5, RPS6, RPS8, RPS9, RPSA]
GO:0006397	mRNA processing	GO_BiologicalProcess-EBI-UniProt-GOA-ACAP-ARAP_11.06.2021_00h00	6.91627e-11	1.0575e-07	1.68246e-23	6.05684e-22	[6, 7, 8]	Group41	11.4964	63	[ACIN1, BCAS2, CCAR2, CDC73, CHERP, CSTF2T, DBR1, DDX1, DDX17, DDX23, DHX15, DHX9, EFTUD2, FXR1, HNRNPU, KHSRP, LSM1, MAGOH, MAGOHB, MTREX, PHF5A, PIN1, PNN, POLR2D, PRPF19, PRPF38A, PRPF40A, PRPF4B, PRPF8, PTBP1, PUF60, RAVER1, RBM25, RBM39, RBM8A, SCAF4, SF3A1, SF3A3, SF3B1, SF3B3, SF3B4, SNRNP200, SNRNP40, SNRNP70, SNRPA, SNRPB2, SNRPD2, SNRPD3, SNRPE, SNRPGP15, SNU13, SRRT, SRSF1, SRSF2, SRSF…
GO:0008380	RNA splicing	GO_BiologicalProcess-EBI-UniProt-GOA-ACAP-ARAP_11.06.2021_00h00	1.22077e-14	1.89708e-11	1.68246e-23	6.05684e-22	[6, 7, 8]	Group41	13.6555	65	[ACIN1, AHNAK, BCAS2, CCAR2, CHERP, CSTF2T, DBR1, DDX1, DDX17, DDX23, DHX15, DHX9, EFTUD2, FXR1, HNRNPU, HSPA1A, KHSRP, LSM1, MAGOH, MAGOHB, MTREX, PHF5A, PIN1, PNN, POLR2D, PPIG, PRPF19, PRPF38A, PRPF40A, PRPF4B, PRPF8, PTBP1, PUF60, RAVER1, RBM25, RBM39, RBM8A, RPS26, SF3A1, SF3A3, SF3B1, SF3B3, SF3B4, SNRNP200, SNRNP40, SNRNP70, SNRPA, SNRPB2, SNRPD2, SNRPD3, SNRPE, SNRPGP15, SNU13, SRRT, SRSF…
GO:0034470	ncRNA processing	GO_BiologicalProcess-EBI-UniProt-GOA-ACAP-ARAP_11.06.2021_00h00	2.80439e-09	4.24023e-06	1.68246e-23	6.05684e-22	[6, 7, 8]	Group41	11.4471	53	[AARS1, DDX1, DDX17, DDX21, DKC1, EIF6, EXOSC4, FBL, HSD17B10, INTS3, MRPL1, MTREX, NOP56, NOP58, PRKDC, PUS1, RPL10A, RPL11, RPL12, RPL13, RPL13A, RPL14, RPL17, RPL18, RPL19, RPL23, RPL23A, RPL27, RPL27A, RPL29, RPL3, RPL30, RPL4, RPL6, RPL7, RPL7A, RPL8, RPLP0, RPLP1, RPLP2, RPS14, RPS16, RPS17, RPS19, RPS21, RPS25, RPS6, RPS8, RPS9, RRP12, SNU13, SRRT, WDR18]
GO:0000956	nuclear-transcribed mRNA catabolic process	GO_BiologicalProcess-EBI-UniProt-GOA-ACAP-ARAP_11.06.2021_00h00	1.20958e-20	1.91234e-17	1.68246e-23	6.05684e-22	[6, 7, 8, 9]	Group41	22.5225	50	[CSDE1, EXOSC4, GSPT1, LSM1, MAGOH, MAGOHB, POLR2D, RBM8A, RPL10A, RPL11, RPL12, RPL13, RPL13A, RPL14, RPL17, RPL18, RPL19, RPL23, RPL23A, RPL27, RPL27A, RPL29, RPL3, RPL30, RPL4, RPL6, RPL7, RPL7A, RPL8, RPLP0, RPLP1, RPLP2, RPS12, RPS14, RPS16, RPS17, RPS18, RPS19, RPS20, RPS21, RPS25, RPS26, RPS3, RPS4X, RPS5, RPS6, RPS8, RPS9, RPSA, THRAP3]
GO:0006364	rRNA processing	GO_BiologicalProcess-EBI-UniProt-GOA-ACAP-ARAP_11.06.2021_00h00	4.22516e-14	6.53632e-11	1.68246e-23	6.05684e-22	[6, 7, 8, 9]	Group41	16.6667	47	[DDX17, DDX21, DKC1, EIF6, EXOSC4, FBL, MRPL1, MTREX, NOP56, NOP58, PRKDC, RPL10A, RPL11, RPL12, RPL13, RPL13A, RPL14, RPL17, RPL18, RPL19, RPL23, RPL23A, RPL27, RPL27A, RPL29, RPL3, RPL30, RPL4, RPL6, RPL7, RPL7A, RPL8, RPLP0, RPLP1, RPLP2, RPS14, RPS16, RPS17, RPS19, RPS21, RPS25, RPS6, RPS8, RPS9, RRP12, SNU13, WDR18]
GO:0006613	cotranslational protein targeting to membrane	GO_BiologicalProcess-EBI-UniProt-GOA-ACAP-ARAP_11.06.2021_00h00	7.57766e-31	1.22076e-27	1.68246e-23	6.05684e-22	[6, 7, 8, 9]	Group41	40.9091	45	[RPL10A, RPL11, RPL12, RPL13, RPL13A, RPL14, RPL17, RPL18, RPL19, RPL23, RPL23A, RPL27, RPL27A, RPL29, RPL3, RPL30, RPL4, RPL6, RPL7, RPL7A, RPL8, RPLP0, RPLP1, RPLP2, RPS12, RPS14, RPS16, RPS17, RPS18, RPS19, RPS20, RPS21, RPS25, RPS26, RPS3, RPS4X, RPS5, RPS6, RPS8, RPS9, RPSA, SRP68, SRP72, SSR1, SSR3]
GO:0000375	RNA splicing, via transesterification reactions	GO_BiologicalProcess-EBI-UniProt-GOA-ACAP-ARAP_11.06.2021_00h00	2.5302e-15	3.93699e-12	1.68246e-23	6.05684e-22	[7, 8, 9]	Group41	15.4472	57	[BCAS2, CHERP, CSTF2T, DBR1, DDX1, DDX17, DDX23, DHX15, DHX9, EFTUD2, FXR1, HNRNPU, KHSRP, LSM1, MAGOH, MAGOHB, MTREX, PHF5A, PIN1, PNN, POLR2D, PRPF19, PRPF38A, PRPF40A, PRPF4B, PRPF8, PTBP1, PUF60, RAVER1, RBM25, RBM39, RBM8A, SF3A1, SF3A3, SF3B1, SF3B3, SF3B4, SNRNP200, SNRNP40, SNRNP70, SNRPA, SNRPB2, SNRPD2, SNRPD3, SNRPE, SNRPGP15, SNU13, SRRT, SRSF1, SRSF2, SRSF3, SRSF4, SRSF5, SRSF6, SRSF…
GO:0000184	nuclear-transcribed mRNA catabolic process, nonsense-mediated decay	GO_BiologicalProcess-EBI-UniProt-GOA-ACAP-ARAP_11.06.2021_00h00	5.32495e-27	8.52524e-24	1.68246e-23	6.05684e-22	[7, 8, 9, 10]	Group41	34.3511	45	[GSPT1, MAGOH, MAGOHB, RBM8A, RPL10A, RPL11, RPL12, RPL13, RPL13A, RPL14, RPL17, RPL18, RPL19, RPL23, RPL23A, RPL27, RPL27A, RPL29, RPL3, RPL30, RPL4, RPL6, RPL7, RPL7A, RPL8, RPLP0, RPLP1, RPLP2, RPS12, RPS14, RPS16, RPS17, RPS18, RPS19, RPS20, RPS21, RPS25, RPS26, RPS3, RPS4X, RPS5, RPS6, RPS8, RPS9, RPSA]
GO:0000398	mRNA splicing, via spliceosome	GO_BiologicalProcess-EBI-UniProt-GOA-ACAP-ARAP_11.06.2021_00h00	2.61058e-14	4.049e-11	1.68246e-23	6.05684e-22	[7, 8, 9, 10, 11]	Group41	15.0273	55	[BCAS2, CHERP, CSTF2T, DBR1, DDX1, DDX17, DDX23, DHX15, DHX9, EFTUD2, FXR1, HNRNPU, MAGOH, MAGOHB, MTREX, PHF5A, PIN1, PNN, POLR2D, PRPF19, PRPF38A, PRPF40A, PRPF4B, PRPF8, PTBP1, PUF60, RAVER1, RBM25, RBM39, RBM8A, SF3A1, SF3A3, SF3B1, SF3B3, SF3B4, SNRNP200, SNRNP40, SNRNP70, SNRPA, SNRPB2, SNRPD2, SNRPD3, SNRPE, SNRPGP15, SNU13, SRRT, SRSF1, SRSF2, SRSF3, SRSF4, SRSF5, SRSF6, SRSF9, THRAP3, U2…

## Sheet: Cellular component
ID	Term	Ontology Source	Term PValue	Term PValue Corrected with Bonferroni step down	Group PValue	Group PValue Corrected with Bonferroni step down	GOLevels	GOGroups	% Associated Genes	Nr. Genes	Associated Genes Found
GO:0000228	nuclear chromosome	GO_CellularComponent-EBI-UniProt-GOA-ACAP-ARAP_11.06.2021_00h00	7.64953e-05	0.0161405	7.64953e-05	0.000611963	[6, 7]	Group00	10.5263	26	[ACTL6A, BCAS2, DHX9, H2AX, H3-3A, H3C1, H4C1, HDAC1, HNRNPU, HSPA2, LRPPRC, MACROH2A1, MCM2, MCM3, MCM5, PCNA, PRPF19, RBBP4, RUVBL1, SF3B3, SMARCA5, SMARCE1, SMC1A, SMC3, TOP1, UBE2I]
GO:0030118	clathrin coat	GO_CellularComponent-EBI-UniProt-GOA-ACAP-ARAP_11.06.2021_00h00	0.000199131	0.0402244	0.000199131	0.000398262	[4, 5]	Group01	19.5652	9	[AP2A2, AP2M1, AP3M1, CLINT1, CLTA, CLTB, EPS15L1, NECAP2, VPS41]
GO:0005635	nuclear envelope	GO_CellularComponent-EBI-UniProt-GOA-ACAP-ARAP_11.06.2021_00h00	6.53605e-05	0.0139218	6.53605e-05	0.000588244	[3, 4, 5, 6]	Group02	8.70445	43	[AK9, ALOX5, ANXA11, ARL6IP6, BAX, C9orf72, CBX5, CENPF, CHMP2A, CLIC1, DCTN1, DST, GLB1, GNAQ, IPO7, LMNB1, LMNB2, LRPPRC, LRRC59, MGST2, MGST3, MTDH, MYOF, NRM, NUP210, NUP43, NUP50, NUP62, NUP93, PARP1, PKN1, RAC2, RRP12, SEPHS1, SORT1, TMEM109, TMPO, TMX4, TNPO3, TOR4A, TPR, UBE2I, XPO7]
GO:0031091	platelet alpha granule	GO_CellularComponent-EBI-UniProt-GOA-ACAP-ARAP_11.06.2021_00h00	3.24481e-05	0.0070737	3.24481e-05	0.000389378	[4, 6, 7, 9]	Group03	15.4639	15	[ACTN1, ALDOA, CD36, CD9, CFD, CYRIB, F13A1, F5, FERMT3, ITGA2B, PECAM1, PF4, PPBP, TOR4A, VTI1B]
GO:0031428	box C/D RNP complex	GO_CellularComponent-EBI-UniProt-GOA-ACAP-ARAP_11.06.2021_00h00	0.000135397	0.0278918	0.000135397	0.000812383	[4]	Group04	57.1429	4	[FBL, NOP56, NOP58, SNU13]
GO:0031970	organelle envelope lumen	GO_CellularComponent-EBI-UniProt-GOA-ACAP-ARAP_11.06.2021_00h00	1.14846e-05	0.00254957	1.14846e-05	0.000160784	[4, 5]	Group05	16	16	[AGK, AIFM1, AK2, ALOX5, CLPB, CRAT, CYCS, DIABLO, LYN, NDUFA8, NDUFB7, NDUFS1, SHMT2, STOML2, TIMM13, TIMM9]
GO:0035145	exon-exon junction complex	GO_CellularComponent-EBI-UniProt-GOA-ACAP-ARAP_11.06.2021_00h00	0.000145011	0.0297273	0.000145011	0.000725056	[3, 7]	Group06	31.5789	6	[MAGOH, MAGOHB, PNN, RBM8A, SRSF1, THRAP3]
GO:0042470	melanosome	GO_CellularComponent-EBI-UniProt-GOA-ACAP-ARAP_11.06.2021_00h00	1.63019e-08	3.94507e-06	1.63019e-08	3.26038e-07	[5, 6, 8]	Group07	18.6441	22	[ANXA11, ANXA2, ANXA6, ATP1A1, ATP1B3, CTSB, CTSD, FASN, GGH, ITGB1, LAMP1, NCAPG, P4HB, PPIB, PSMD2, RAB27A, RAB2A, RAC1, RPN1, STOM, SYPL1, TMED10]
GO:0042645	mitochondrial nucleoid	GO_CellularComponent-EBI-UniProt-GOA-ACAP-ARAP_11.06.2021_00h00	8.54699e-11	2.18803e-08	8.54699e-11	2.05128e-09	[3, 5, 6, 7]	Group08	34.7826	16	[ACADVL, ATP5F1B, HADHA, HADHB, HSD17B10, HSPA9, LONP1, LRPPRC, LRRC59, SHMT2, SLC25A5, SOD2, SSBP1, TUFM, VDAC1, VDAC2]
GO:0043228	non-membrane-bounded organelle	GO_CellularComponent-EBI-UniProt-GOA-ACAP-ARAP_11.06.2021_00h00	2.98266e-10	7.51629e-08	2.98266e-10	6.86011e-09	[3]	Group09	6.14399	326	[ACADVL, ACIN1, ACOT13, ACSL3, ACSL4, ACTC1, ACTL6A, ACTN1, AHNAK, ALDOA, ALDOB, ANXA11, ANXA2, ARFGEF1, ARHGDIA, ARHGDIB, ARHGEF2, ARPC2, ATG7, ATP2B4, ATP5F1B, AUP1, BCAS2, BCKDHB, BLOC1S2, BTF3, BUB3, C9orf72, CAB39, CARHSP1, CBX5, CCAR2, CCT7, CD2AP, CDC73, CDK5RAP3, CENPF, CES1, CHD4, CHERP, CHMP2A, CHORDC1, CLIC4, CLTA, CNN2, COPS5, CPNE3, CPT2, CR1, CREB1, CSDE1, CSRP1, CTSC, CTSG, CTSH, C…
GO:0005730	nucleolus	GO_CellularComponent-EBI-UniProt-GOA-ACAP-ARAP_11.06.2021_00h00	9.11576e-09	2.23336e-06	9.11576e-09	1.91431e-07	[5, 6, 7]	Group10	8.59903	89	[ACADVL, ACIN1, ARFGEF1, BCAS2, BCKDHB, CBX5, CD2AP, CDK5RAP3, CPNE3, CPT2, DDX17, DDX21, DDX23, DHX15, DHX9, DKC1, EEF1D, EIF6, EXOSC4, FBL, FXR1, GET3, H1-10, HMOX1, HSPA9, IDH3G, IFI16, ILF3, LONP1, MACROH2A1, MCM2, MCM3, MRI1, MRPL40, MRPS31, MTDH, MTREX, MTX2, NCAPG, NOP56, NOP58, PAFAH1B2, PARP1, PLSCR1, PPID, PPP1CA, PRKDC, PTBP1, PYCARD, RPL11, RPL13, RPL13A, RPL17, RPL18, RPL19, RPL23, R…
GO:0045121	membrane raft	GO_CellularComponent-EBI-UniProt-GOA-ACAP-ARAP_11.06.2021_00h00	8.73408e-08	2.07871e-05	8.73408e-08	1.65947e-06	[4]	Group11	11.2903	42	[AHNAK, ANXA2, ATP1A1, ATP1B3, ATP2B1, ATP2B4, CD14, CD36, CD48, CR1, CTSD, DYNLL1, EFHD2, FASN, FLOT2, GNAI2, HCK, HK1, HMOX1, HSPD1, ICAM1, ITGB1, LAMTOR1, LAMTOR2, LAT2, LCP2, LRRK2, LYN, MYOF, NDUFA2, PECAM1, PLSCR1, PRTN3, PTPN11, PTPRC, S100A10, SLC25A5, STOM, STOML2, STX12, TLR2, VDAC1]
GO:0045239	tricarboxylic acid cycle enzyme complex	GO_CellularComponent-EBI-UniProt-GOA-ACAP-ARAP_11.06.2021_00h00	0.000103191	0.0215669	0.000103191	0.000722337	[2, 3, 4]	Group12	33.3333	6	[BCKDHB, DLD, DLST, FH, SUCLG1, SUCLG2]
GO:0045277	respiratory chain complex IV	GO_CellularComponent-EBI-UniProt-GOA-ACAP-ARAP_11.06.2021_00h00	3.77524e-05	0.00819226	3.77524e-05	0.000415276	[3, 4, 5]	Group13	31.8182	7	[COX4I1, COX5A, COX7C, MTCO2P12, NDUFA4, UQCRC2, UQCRFS1]
GO:0048471	perinuclear region of cytoplasm	GO_CellularComponent-EBI-UniProt-GOA-ACAP-ARAP_11.06.2021_00h00	0.000145087	0.0295978	0.000145087	0.000580349	[2, 3, 4]	Group14	7.57381	59	[ACSL3, AIFM1, ALOX5, ANKRD13D, ANXA2, ANXA6, ARF3, ARFGEF1, ATP2A2, CCR2, CD2AP, CENPF, CHERP, CISD2, CLIC1, CLIC4, CLINT1, COPS5, CTSB, CYB5R4, CYFIP2, DNM2, EHD4, EIF2AK2, EIF4A2, FLOT2, FXR1, GLB1, HDAC1, HMOX1, HSPA1A, ITGB1, LAMP1, LRPPRC, LYN, M6PR, MANF, MCM3, MTDH, NDRG1, NME1, NME2, OAS2, OLFM4, PLEC, PLSCR1, PPIB, RACK1, RASA2, RASEF, RPS6, SLK, SORT1, STOM, STX7, STX8, UNC45A, VAMP3, …
GO:0071006	U2-type catalytic step 1 spliceosome	GO_CellularComponent-EBI-UniProt-GOA-ACAP-ARAP_11.06.2021_00h00	0.000186005	0.037759	0.000186005	0.000558015	[4, 5, 9]	Group15	38.4615	5	[MAGOHB, PRPF19, PRPF8, RBM8A, SNRNP200]
GO:0005737	cytoplasm	GO_CellularComponent-EBI-UniProt-GOA-ACAP-ARAP_11.06.2021_00h00	0	0	0	0	[2, 3]	Group16	6.35625	774	[AARS1, ABHD10, ACAA1, ACAA2, ACADM, ACADVL, ACAP1, ACAT1, ACIN1, ACO2, ACOT13, ACP3, ACSL3, ACSL4, ACSS1, ACTC1, ACTN1, ADA2, ADGRE5, ADK, ADPRH, ADSL, ADSS2, AFG3L2, AGK, AHNAK, AIFM1, AK2, AK9, AKR1A1, ALAD, ALDH1A1, ALDH2, ALDH3A2, ALDH3B1, ALDH4A1, ALDH9A1, ALDOA, ALDOB, ALOX5, ANKRD13D, ANO6, ANPEP, ANXA11, ANXA2, ANXA3, ANXA5, ANXA6, ANXA7, AP2A2, AP2M1, AP3M1, ARF3, ARF4, ARF6, ARFGEF1, A…
GO:0005757	mitochondrial permeability transition pore complex	GO_CellularComponent-EBI-UniProt-GOA-ACAP-ARAP_11.06.2021_00h00	0.000135397	0.0278918	0.000135397	0.000812383	[3, 4, 5, 6, 7]	Group17	57.1429	4	[BAX, PPIF, SLC25A5, VDAC1]
GO:0005783	endoplasmic reticulum	GO_CellularComponent-EBI-UniProt-GOA-ACAP-ARAP_11.06.2021_00h00	0.000242259	0.048694	0.000242259	0.000242259	[3, 4, 5]	Group18	6.20821	130	[ACSL3, ACSL4, ALDH3A2, ANXA7, ATP1A1, ATP2A2, AUP1, BAX, CAST, CES1, CHERP, CHORDC1, CISD2, COL3A1, CRAT, CTSC, CTSZ, CYB5R3, CYB5R4, CYP4F2, DAD1, DNAJB11, DST, EEF1D, EHD4, EMC3, ESYT1, F5, FAF2, FKBP1A, GABARAPL2, GET3, GIGYF2, GIMAP1, GLB1, GLUD1, GNAI2, GORASP2, HADHB, HLA-DRA, HLA-F, HMOX1, HMOX2, HSPA1A, HSPBP1, HSPD1, HYOU1, IER3IP1, KRTCAP2, LARS1, LMAN1, LMBRD1, LMNB2, LPCAT3, LRRC59, …
GO:0005829	cytosol	GO_CellularComponent-EBI-UniProt-GOA-ACAP-ARAP_11.06.2021_00h00	3.25976e-34	9.81187e-32	3.25976e-34	9.77927e-33	[2, 3, 4]	Group19	7.55087	423	[AARS1, ABHD10, ACAA1, ACIN1, ACO2, ACOT13, ACP3, ACTC1, ACTN1, ADK, ADPRH, ADSL, ADSS2, AGK, AHNAK, AIFM1, AK9, AKR1A1, ALAD, ALDH1A1, ALDH3A2, ALDH3B1, ALDH4A1, ALDH9A1, ALDOA, ALDOB, ALOX5, ANO6, ANXA11, ANXA2, ANXA5, AP2A2, AP2M1, ARF4, ARF6, ARFGEF1, ARHGAP17, ARHGAP25, ARHGDIA, ARHGDIB, ARHGEF2, ARPC2, ASRGL1, ATG3, ATG7, ATIC, BAX, BLOC1S2, BLVRB, BOLA2, BTF3, BUB3, C9orf72, CAB39, CAPN1, …
GO:0030135	coated vesicle	GO_CellularComponent-EBI-UniProt-GOA-ACAP-ARAP_11.06.2021_00h00	3.941e-06	0.000886726	3.941e-06	6.30561e-05	[4, 5, 7]	Group20	10.7256	34	[AP2A2, AP2M1, CD9, CLINT1, CLTA, CLTB, CTSC, CTSZ, DNM2, F5, HLA-DRA, HLA-F, HSPD1, IER3IP1, LMAN1, LMBRD1, M6PR, NECAP2, RAB27A, RAB8A, SAR1A, SCARB2, SEC23IP, SEC24D, SNX3, SORT1, TMED10, TMED5, TMED7, TMED9, UNC13D, VAMP3, VPS41, VTI1B]
GO:0030134	COPII-coated ER to Golgi transport vesicle	GO_CellularComponent-EBI-UniProt-GOA-ACAP-ARAP_11.06.2021_00h00	4.14799e-05	0.00891819	3.941e-06	6.30561e-05	[5, 6, 8]	Group20	15.1515	15	[CTSC, CTSZ, F5, HLA-DRA, HLA-F, IER3IP1, LMAN1, SAR1A, SEC23IP, SEC24D, TMED10, TMED5, TMED7, TMED9, VTI1B]
GO:0140534	endoplasmic reticulum protein-containing complex	GO_CellularComponent-EBI-UniProt-GOA-ACAP-ARAP_11.06.2021_00h00	1.68801e-05	0.00371361	1.68801e-05	0.000219441	[2, 4, 5, 6]	Group21	13.7681	19	[AUP1, DAD1, EMC3, FAF2, FKBP1A, GET3, HYOU1, KRTCAP2, P4HB, PPIB, PSMD2, RPN1, RPN2, SEC11A, SPTLC2, SRPRB, STT3A, STT3B, TAP1]
GO:0008250	oligosaccharyltransferase complex	GO_CellularComponent-EBI-UniProt-GOA-ACAP-ARAP_11.06.2021_00h00	1.04781e-06	0.000244141	1.68801e-05	0.000219441	[3, 4, 5, 6, 7, 8]	Group21	50	7	[DAD1, KRTCAP2, PSMD2, RPN1, RPN2, STT3A, STT3B]
GO:0016363	nuclear matrix	GO_CellularComponent-EBI-UniProt-GOA-ACAP-ARAP_11.06.2021_00h00	6.74939e-05	0.0143087	3.28579e-06	5.58585e-05	[2, 3, 7, 8]	Group22	13.913	16	[ALOX5, ARFGEF1, CENPF, CLIC4, HNRNPU, LMNB1, NUMA1, PHB2, PHF5A, PPIG, PRPF40A, RUVBL1, SMC1A, SMC3, STAG2, VIM]
GO:0034399	nuclear periphery	GO_CellularComponent-EBI-UniProt-GOA-ACAP-ARAP_11.06.2021_00h00	3.28579e-06	0.000749161	3.28579e-06	5.58585e-05	[2, 6, 7]	Group22	14.8148	20	[ALOX5, ARFGEF1, CENPF, CLIC4, EIF6, HNRNPU, LMNB1, NUMA1, NUP93, PCNA, PHB2, PHF5A, PPIG, PRPF40A, RUVBL1, SMC1A, SMC3, STAG2, TPR, VIM]
GO:0005742	mitochondrial outer membrane translocase complex	GO_CellularComponent-EBI-UniProt-GOA-ACAP-ARAP_11.06.2021_00h00	5.21377e-05	0.0111575	5.21377e-05	0.000521377	[4, 5, 6, 7, 8, 9, 10]	Group23	30.4348	7	[CHCHD3, DNAJC11, HSPA9, MTX2, SAMM50, TOMM20, TOMM22]
GO:0140275	MIB complex	GO_CellularComponent-EBI-UniProt-GOA-ACAP-ARAP_11.06.2021_00h00	0.000186005	0.037759	5.21377e-05	0.000521377	[4, 5, 6, 7, 8, 9, 10, 11]	Group23	38.4615	5	[CHCHD3, DNAJC11, HSPA9, MTX2, SAMM50]
GO:0001401	SAM complex	GO_CellularComponent-EBI-UniProt-GOA-ACAP-ARAP_11.06.2021_00h00	0.000186005	0.037759	5.21377e-05	0.000521377	[5, 6, 7, 8, 9, 10, 11]	Group23	38.4615	5	[CHCHD3, DNAJC11, HSPA9, MTX2, SAMM50]
GO:0070161	anchoring junction	GO_CellularComponent-EBI-UniProt-GOA-ACAP-ARAP_11.06.2021_00h00	2.69054e-14	7.23756e-12	3.24191e-19	8.10477e-18	[3]	Group24	10.5263	94	[ACTC1, ACTN1, ADGRE5, AHNAK, ANXA2, ANXA5, ANXA6, ARF6, ARHGAP17, ARHGEF2, ARPC2, ATP1A1, ATP2A2, CAPN1, CD2AP, CD44, CD9, CEACAM1, CHORDC1, CLIC4, CNN2, CPNE3, CRAT, CSRP1, DNM2, DST, DYNLL1, FERMT3, FHOD1, FLII, FLOT2, HCK, HSPA1A, HSPA9, HYOU1, ICAM1, ILF3, ITGA2B, ITGB1, LCP2, LYN, MAP2K1, MTDH, MYH9, NDRG1, NIBAN2, NME2, P4HB, PDLIM1, PECAM1, PKN1, PLAUR, PLEC, PNN, PPIB, PPP1CA, PTPRC, RAC…
GO:0030055	cell-substrate junction	GO_CellularComponent-EBI-UniProt-GOA-ACAP-ARAP_11.06.2021_00h00	1.67032e-23	4.82722e-21	3.24191e-19	8.10477e-18	[4]	Group24	16.7391	77	[ACTC1, ACTN1, ADGRE5, AHNAK, ANXA5, ANXA6, ARF6, ARHGEF2, ARPC2, CAPN1, CD44, CD9, CHORDC1, CNN2, CPNE3, CRAT, CSRP1, DNM2, DST, DYNLL1, FERMT3, FLII, FLOT2, HCK, HSPA1A, HSPA9, HYOU1, ICAM1, ITGA2B, ITGB1, MAP2K1, MYH9, NME2, P4HB, PDLIM1, PKN1, PLAUR, PLEC, PPIB, PTPRC, RAC1, RAC2, RPL10A, RPL12, RPL13A, RPL17, RPL18, RPL19, RPL23, RPL27, RPL3, RPL30, RPL4, RPL6, RPL7, RPL7A, RPL8, RPLP0, RPLP…
GO:0022626	cytosolic ribosome	GO_CellularComponent-EBI-UniProt-GOA-ACAP-ARAP_11.06.2021_00h00	5.13262e-29	1.50899e-26	3.24191e-19	8.10477e-18	[3, 4, 5, 6]	Group24	37.6068	44	[MCTS1, MRPL1, RPL10A, RPL11, RPL12, RPL13, RPL13A, RPL14, RPL17, RPL18, RPL19, RPL23, RPL23A, RPL27, RPL27A, RPL29, RPL3, RPL30, RPL4, RPL6, RPL7, RPL7A, RPL8, RPLP0, RPLP1, RPLP2, RPS12, RPS14, RPS16, RPS17, RPS18, RPS19, RPS20, RPS21, RPS25, RPS26, RPS27L, RPS3, RPS4X, RPS5, RPS6, RPS8, RPS9, RPSA]
GO:0043227	membrane-bounded organelle	GO_CellularComponent-EBI-UniProt-GOA-ACAP-ARAP_11.06.2021_00h00	0	0	0	0	[3]	Group25	6.02473	804	[AARS1, ABHD10, ACAA1, ACAA2, ACADM, ACADVL, ACAP1, ACAT1, ACIN1, ACO2, ACOT13, ACP3, ACSL3, ACSL4, ACSS1, ACTC1, ACTL6A, ACTN1, ADA2, ADGRE5, ADK, ADPRH, ADSL, ADSS2, AFG3L2, AGK, AHNAK, AIFM1, AK2, AK9, AKR1A1, ALAD, ALDH1A1, ALDH2, ALDH3A2, ALDH3B1, ALDH4A1, ALDH9A1, ALDOA, ALDOB, ALOX5, ANKRD13D, ANO6, ANPEP, ANXA11, ANXA2, ANXA3, ANXA5, ANXA6, ANXA7, AP2A2, AP2M1, AP3M1, ARF3, ARF4, ARF6, AR…
GO:0043229	intracellular organelle	GO_CellularComponent-EBI-UniProt-GOA-ACAP-ARAP_11.06.2021_00h00	0	0	0	0	[3]	Group25	5.93563	793	[AARS1, ABHD10, ACAA1, ACAA2, ACADM, ACADVL, ACAP1, ACAT1, ACIN1, ACO2, ACOT13, ACP3, ACSL3, ACSL4, ACSS1, ACTC1, ACTL6A, ACTN1, ADA2, ADGRE5, ADK, ADPRH, ADSS2, AFG3L2, AGK, AHNAK, AIFM1, AK2, AK9, ALAD, ALDH2, ALDH3A2, ALDH3B1, ALDH4A1, ALDOA, ALDOB, ALOX5, ANKRD13D, ANO6, ANPEP, ANXA11, ANXA2, ANXA3, ANXA6, ANXA7, AP2A2, AP2M1, AP3M1, ARF3, ARF4, ARF6, ARFGEF1, ARHGAP17, ARHGDIA, ARHGDIB, ARHG…
GO:0043231	intracellular membrane-bounded organelle	GO_CellularComponent-EBI-UniProt-GOA-ACAP-ARAP_11.06.2021_00h00	0	0	0	0	[4]	Group25	6.23425	767	[AARS1, ABHD10, ACAA1, ACAA2, ACADM, ACADVL, ACAP1, ACAT1, ACIN1, ACO2, ACOT13, ACP3, ACSL3, ACSL4, ACSS1, ACTL6A, ACTN1, ADA2, ADGRE5, ADK, ADPRH, ADSS2, AFG3L2, AGK, AHNAK, AIFM1, AK2, AK9, ALAD, ALDH2, ALDH3A2, ALDH3B1, ALDH4A1, ALDOA, ALOX5, ANKRD13D, ANO6, ANPEP, ANXA11, ANXA2, ANXA3, ANXA6, ANXA7, AP2A2, AP2M1, AP3M1, ARF3, ARF4, ARF6, ARFGEF1, ARHGAP17, ARHGDIA, ARHGDIB, ARHGEF2, ARL6IP6, …
GO:0030139	endocytic vesicle	GO_CellularComponent-EBI-UniProt-GOA-ACAP-ARAP_11.06.2021_00h00	8.946e-10	2.2365e-07	8.946e-10	1.96812e-08	[4, 5, 7]	Group26	12.5	45	[ANXA11, ANXA3, AP2A2, AP2M1, ARF6, CD2AP, CD36, CD9, CLTA, CLTB, CTSS, DNM2, EHD4, ELANE, FLOT2, HLA-DRA, HLA-F, HSPH1, HVCN1, HYOU1, LAMP1, LMBRD1, M6PR, MPEG1, MPO, NCF2, NCF4, PGLYRP1, RAB11B, RAB31, RAB8A, RAC2, SCARB2, SNAP23, SNX3, STAB1, STX12, STX7, STX8, SYK, TAP1, TCIRG1, TLR2, VAMP3, VIM]
GO:0045335	phagocytic vesicle	GO_CellularComponent-EBI-UniProt-GOA-ACAP-ARAP_11.06.2021_00h00	9.24209e-11	2.35673e-08	8.946e-10	1.96812e-08	[5, 6, 8]	Group26	19.1781	28	[ANXA11, ANXA3, CD36, CTSS, DNM2, ELANE, HLA-F, HVCN1, LAMP1, MPEG1, MPO, NCF2, NCF4, PGLYRP1, RAB11B, RAB31, RAB8A, RAC2, SNAP23, SNX3, STX12, STX8, SYK, TAP1, TCIRG1, TLR2, VAMP3, VIM]
GO:0030670	phagocytic vesicle membrane	GO_CellularComponent-EBI-UniProt-GOA-ACAP-ARAP_11.06.2021_00h00	1.62861e-05	0.00359924	8.946e-10	1.96812e-08	[6, 7, 8, 9]	Group26	17.284	14	[ANXA3, DNM2, HLA-F, HVCN1, LAMP1, RAB11B, RAB31, RAB8A, RAC2, SNAP23, TAP1, TCIRG1, TLR2, VAMP3]
GO:0031968	organelle outer membrane	GO_CellularComponent-EBI-UniProt-GOA-ACAP-ARAP_11.06.2021_00h00	1.13068e-08	2.74755e-06	9.39625e-30	2.63095e-28	[4, 5, 6]	Group27	13.6546	34	[ACSL3, ACSL4, AGK, BAX, CHCHD3, CISD2, COASY, CPT1A, CYB5B, CYB5R3, DNAJC11, HADHB, HK1, HSPA9, LRPPRC, LRRK2, MFF, MGST1, MTX2, NME1, PHB2, RNASE3, SAMM50, SLC44A1, TIGAR, TMEM109, TOMM20, TOMM22, TRAF3IP3, TSPO, VDAC1, VDAC2, VDAC3, VPS13C]
GO:0031966	mitochondrial membrane	GO_CellularComponent-EBI-UniProt-GOA-ACAP-ARAP_11.06.2021_00h00	9.18785e-30	2.72879e-27	9.39625e-30	2.63095e-28	[4, 5, 6, 7]	Group27	14.7625	115	[ACADM, ACADVL, ACSL3, ACSL4, AFG3L2, AGK, AIFM1, ATP5F1A, ATP5F1B, ATP5F1C, ATP5F1D, ATP5MD, ATP5ME, ATP5PB, ATP5PD, ATP5PF, ATP5PO, BAX, CHCHD3, CISD2, COASY, COQ9, COX4I1, COX5A, COX5B, COX7A2, COX7C, CPT1A, CPT2, CRAT, CYB5B, CYB5R3, CYC1, CYCS, DAP3, DNAJC11, DNM2, GOT2, HADHA, HADHB, HK1, HSPA9, HSPD1, LRRK2, LYN, MFF, MGST1, MRPL1, MRPL2, MRPL40, MRPL43, MRPS31, MTCH2, MTCO2P12, MTX2, NDUF…
GO:0005741	mitochondrial outer membrane	GO_CellularComponent-EBI-UniProt-GOA-ACAP-ARAP_11.06.2021_00h00	1.12816e-08	2.75271e-06	9.39625e-30	2.63095e-28	[5, 6, 7, 8]	Group27	14.2222	32	[ACSL3, ACSL4, AGK, BAX, CHCHD3, CISD2, COASY, CPT1A, CYB5B, CYB5R3, DNAJC11, HADHB, HK1, HSPA9, LRRK2, MFF, MGST1, MTX2, NME1, PHB2, RNASE3, SAMM50, SLC44A1, TIGAR, TOMM20, TOMM22, TRAF3IP3, TSPO, VDAC1, VDAC2, VDAC3, VPS13C]
GO:0016469	proton-transporting two-sector ATPase complex	GO_CellularComponent-EBI-UniProt-GOA-ACAP-ARAP_11.06.2021_00h00	4.44753e-06	0.000996246	4.44753e-06	6.67129e-05	[3, 4]	Group28	22.2222	12	[ATP5F1A, ATP5F1B, ATP5F1C, ATP5F1D, ATP5MD, ATP5ME, ATP5PB, ATP5PD, ATP5PF, ATP5PO, PPIF, TCIRG1]
GO:0045261	proton-transporting ATP synthase complex, catalytic core F(1)	GO_CellularComponent-EBI-UniProt-GOA-ACAP-ARAP_11.06.2021_00h00	3.82124e-06	0.000863601	4.44753e-06	6.67129e-05	[3, 4, 5, 6]	Group28	71.4286	5	[ATP5F1A, ATP5F1B, ATP5F1C, ATP5F1D, ATP5PO]
GO:0005753	mitochondrial proton-transporting ATP synthase complex	GO_CellularComponent-EBI-UniProt-GOA-ACAP-ARAP_11.06.2021_00h00	7.52887e-10	1.88975e-07	4.44753e-06	6.67129e-05	[4, 5, 6, 7, 8, 9, 10]	Group28	50	11	[ATP5F1A, ATP5F1B, ATP5F1C, ATP5F1D, ATP5MD, ATP5ME, ATP5PB, ATP5PD, ATP5PF, ATP5PO, PPIF]
GO:0000276	mitochondrial proton-transporting ATP synthase complex, coupling factor F(o)	GO_CellularComponent-EBI-UniProt-GOA-ACAP-ARAP_11.06.2021_00h00	0.000118931	0.0246188	4.44753e-06	6.67129e-05	[4, 5, 6, 7, 8, 9, 10, 11]	Group28	41.6667	5	[ATP5ME, ATP5PB, ATP5PD, ATP5PF, ATP5PO]
GO:0005615	extracellular space	GO_CellularComponent-EBI-UniProt-GOA-ACAP-ARAP_11.06.2021_00h00	0	2.10195e-44	0	0	[2, 3]	Group29	9.51982	341	[AARS1, ACAT1, ACP3, ACSL4, ACTC1, ACTN1, ADA2, ADGRE5, ADPRH, ADSL, ADSS2, AHNAK, AK2, AKR1A1, ALAD, ALDH1A1, ALDH2, ALDH3B1, ALDH9A1, ALDOA, ALDOB, ALOX5, ANO6, ANPEP, ANXA11, ANXA2, ANXA3, ANXA5, ANXA6, ANXA7, AP2M1, APOBR, ARF3, ARF4, ARF6, ARHGDIA, ARHGDIB, ARPC2, ATIC, ATP1A1, ATP1B3, ATP2B1, ATP2B4, ATP5F1A, ATP5F1B, ATP5PF, AUP1, AZU1, BAX, BLVRB, BPI, BST1, C11orf54, C9orf72, CAB39, CAPN…
GO:0031982	vesicle	GO_CellularComponent-EBI-UniProt-GOA-ACAP-ARAP_11.06.2021_00h00	0	0	0	0	[4]	Group29	10.0745	419	[AARS1, ACAA1, ACAP1, ACAT1, ACP3, ACSL4, ACTC1, ACTN1, ADA2, ADGRE5, ADPRH, ADSL, ADSS2, AHNAK, AK2, AKR1A1, ALAD, ALDH1A1, ALDH2, ALDH3B1, ALDH9A1, ALDOA, ALDOB, ALOX5, ANKRD13D, ANO6, ANPEP, ANXA11, ANXA2, ANXA3, ANXA5, ANXA6, ANXA7, AP2A2, AP2M1, AP3M1, ARF3, ARF4, ARF6, ARHGDIA, ARHGDIB, ARHGEF2, ARPC2, ATG7, ATIC, ATP1A1, ATP1B3, ATP2A2, ATP2B1, ATP2B4, ATP5F1A, ATP5F1B, AUP1, AZU1, BAX, BL…
GO:0065010	extracellular membrane-bounded organelle	GO_CellularComponent-EBI-UniProt-GOA-ACAP-ARAP_11.06.2021_00h00	0	0	0	0	[4]	Group29	13.119	302	[AARS1, ACAT1, ACP3, ACSL4, ACTC1, ACTN1, ADGRE5, ADSL, ADSS2, AHNAK, AK2, AKR1A1, ALAD, ALDH1A1, ALDH2, ALDH3B1, ALDH9A1, ALDOA, ALDOB, ANO6, ANPEP, ANXA11, ANXA2, ANXA3, ANXA5, ANXA6, ANXA7, AP2M1, ARF3, ARF4, ARF6, ARHGDIA, ARHGDIB, ARPC2, ATIC, ATP1A1, ATP1B3, ATP2B1, ATP2B4, ATP5F1A, ATP5F1B, AUP1, AZU1, BAX, BLVRB, BPI, BST1, C11orf54, CAB39, CAPN1, CAPNS1, CCT7, CD14, CD2AP, CD44, CD47, CD…
GO:0031410	cytoplasmic vesicle	GO_CellularComponent-EBI-UniProt-GOA-ACAP-ARAP_11.06.2021_00h00	8.32507e-36	2.5225e-33	0	0	[3, 4, 6]	Group29	9.92963	254	[ACAA1, ACAP1, ACP3, ACTN1, ADA2, ADGRE5, ADPRH, ALAD, ALDH3B1, ALDOA, ALOX5, ANKRD13D, ANO6, ANPEP, ANXA11, ANXA2, ANXA3, ANXA6, ANXA7, AP2A2, AP2M1, AP3M1, ARF6, ARHGDIB, ARHGEF2, ARPC2, ATG7, ATP1A1, ATP1B3, ATP2B1, AUP1, AZU1, BPI, BST1, C9orf72, CAB39, CAPN1, CCDC22, CD14, CD2AP, CD36, CD44, CD47, CD9, CDA, CEACAM1, CEACAM6, CEACAM8, CFD, CHIT1, CHMP2A, CHMP6, CHORDC1, CLIC4, CLINT1, CLTA, C…
GO:0070013	intracellular organelle lumen	GO_CellularComponent-EBI-UniProt-GOA-ACAP-ARAP_11.06.2021_00h00	0	5.60519e-45	3.43483e-33	9.961e-32	[4]	Group30	8.03109	465	[ABHD10, ACAA1, ACAA2, ACADM, ACADVL, ACAT1, ACIN1, ACO2, ACSS1, ACTL6A, ACTN1, ADA2, ADK, AGK, AIFM1, AK2, AK9, ALAD, ALDH2, ALDH4A1, ALDOA, ALOX5, ANXA11, ANXA2, ARFGEF1, ARHGAP17, ARPC2, ATG7, ATP2B1, ATP5F1A, ATP5F1B, ATP5F1C, ATP5F1D, ATP5PB, AZU1, BCAS2, BCKDHB, BLVRB, BPI, BUB3, C11orf54, CAB39, CAPN1, CBX5, CCAR2, CCDC22, CD2AP, CDA, CDC73, CDK5RAP3, CENPF, CES1, CFD, CHD4, CHERP, CHIT1, …
GO:0005634	nucleus	GO_CellularComponent-EBI-UniProt-GOA-ACAP-ARAP_11.06.2021_00h00	1.69077e-11	4.36219e-09	3.43483e-33	9.961e-32	[5]	Group30	5.79249	455	[ACADM, ACADVL, ACIN1, ACOT13, ACP3, ACTL6A, ADK, AHNAK, AIFM1, AK9, ALAD, ALDOA, ALOX5, ANXA11, ANXA2, ANXA7, ARFGEF1, ARHGAP17, ARHGDIA, ARL6IP6, ARPC2, ASRGL1, ATP2B1, ATP5F1A, ATP5F1B, ATP5PB, ATP5PO, BAX, BCAS2, BCKDHB, BLVRB, BOLA2, BTF3, BUB3, C11orf54, C9orf72, CBX5, CCAR2, CCDC22, CCNY, CD2AP, CDC73, CDK5RAP3, CENPF, CHCHD3, CHD4, CHERP, CHMP2A, CHORDC1, CLIC1, CLIC4, CLINT1, COMMD9, COP…
GO:0005654	nucleoplasm	GO_CellularComponent-EBI-UniProt-GOA-ACAP-ARAP_11.06.2021_00h00	6.67348e-12	1.7351e-09	3.43483e-33	9.961e-32	[2, 6, 7]	Group30	6.57926	281	[ACADVL, ACIN1, ACTL6A, ADK, AK9, ALOX5, ANXA11, ARFGEF1, ARHGAP17, ARPC2, ATP2B1, ATP5PB, BCAS2, BLVRB, BUB3, C11orf54, CBX5, CCAR2, CCDC22, CDC73, CENPF, CHD4, CHERP, CLINT1, COMMD9, COPS2, COPS5, COX4I1, CPNE3, CPT2, CREB1, CSTF2T, CTSC, DAP3, DARS2, DBR1, DDX1, DDX17, DDX21, DDX23, DECR1, DHX15, DHX9, DKC1, DLST, DNAJC11, DST, DTX3L, DUSP23, DUSP3, EEF1D, EFTUD2, EIF6, EP300, EXOSC4, FAHD1, F…
GO:0031981	nuclear lumen	GO_CellularComponent-EBI-UniProt-GOA-ACAP-ARAP_11.06.2021_00h00	9.38432e-15	2.54315e-12	3.43483e-33	9.961e-32	[5, 6]	Group30	6.72578	311	[ACADVL, ACIN1, ACTL6A, ADK, AK9, ALOX5, ANXA11, ARFGEF1, ARHGAP17, ARPC2, ATP2B1, ATP5PB, BCAS2, BCKDHB, BLVRB, BUB3, C11orf54, CBX5, CCAR2, CCDC22, CD2AP, CDC73, CDK5RAP3, CENPF, CHD4, CHERP, CLIC4, CLINT1, COMMD9, COPS2, COPS5, COX4I1, CPNE3, CPT2, CREB1, CSTF2T, CTSC, DAP3, DARS2, DBR1, DDX1, DDX17, DDX21, DDX23, DECR1, DHX15, DHX9, DKC1, DLST, DNAJC11, DST, DTX3L, DUSP23, DUSP3, EEF1D, EFTUD…
GO:0098796	membrane protein complex	GO_CellularComponent-EBI-UniProt-GOA-ACAP-ARAP_11.06.2021_00h00	2.15889e-16	5.93695e-14	5.69054e-24	1.47954e-22	[2, 3]	Group31	9.56522	132	[AFG3L2, AGK, ANO6, AP2A2, AP2M1, AP3M1, ATP1A1, ATP1B3, ATP5F1A, ATP5F1B, ATP5F1C, ATP5F1D, ATP5MD, ATP5ME, ATP5PB, ATP5PD, ATP5PF, ATP5PO, AUP1, BAX, CD14, CEACAM1, CHCHD3, CHMP2A, CHMP6, CLIC1, CLIC4, CLINT1, CLTA, CLTB, COX4I1, COX5A, COX7C, CYC1, DAD1, DCTN1, DIABLO, DNAJC11, EMC3, EPS15L1, FAF2, FASN, FKBP1A, FLOT2, GNAI2, GNAQ, HLA-DRA, HLA-F, HSPA2, HSPA9, HSPD1, ITGA2B, ITGAL, ITGAX, ITG…
GO:0031090	organelle membrane	GO_CellularComponent-EBI-UniProt-GOA-ACAP-ARAP_11.06.2021_00h00	8.35244e-32	2.48903e-29	5.69054e-24	1.47954e-22	[3, 4]	Group31	8.40137	319	[ACADM, ACADVL, ACAP1, ACP3, ACSL3, ACSL4, ADGRE5, AFG3L2, AGK, AHNAK, AIFM1, AK9, ALDH3A2, ALDH3B1, ALOX5, ANO6, ANPEP, ANXA2, ANXA3, ANXA6, ANXA7, AP2A2, AP2M1, AP3M1, ARF3, ARF6, ARFGEF1, ARL6IP6, ATP1A1, ATP2A2, ATP2B1, ATP5F1A, ATP5F1B, ATP5F1C, ATP5F1D, ATP5MD, ATP5ME, ATP5PB, ATP5PD, ATP5PF, ATP5PO, AUP1, AZU1, BAX, BLOC1S2, BST1, C9orf72, CD14, CD36, CD44, CD47, CD9, CEACAM1, CEACAM6, CEA…
GO:0031967	organelle envelope	GO_CellularComponent-EBI-UniProt-GOA-ACAP-ARAP_11.06.2021_00h00	2.43416e-32	7.27815e-30	5.69054e-24	1.47954e-22	[3, 4]	Group31	12.3935	160	[ACADM, ACADVL, ACSL3, ACSL4, AFG3L2, AGK, AIFM1, AK2, AK9, ALOX5, ANXA11, ARL6IP6, ATP5F1A, ATP5F1B, ATP5F1C, ATP5F1D, ATP5MD, ATP5ME, ATP5PB, ATP5PD, ATP5PF, ATP5PO, BAX, C9orf72, CBX5, CENPF, CHCHD3, CHMP2A, CISD2, CLIC1, CLPB, COASY, COQ9, COX4I1, COX5A, COX5B, COX7A2, COX7C, CPT1A, CPT2, CRAT, CYB5B, CYB5R3, CYC1, CYCS, DAP3, DCTN1, DIABLO, DNAJC11, DNM2, DST, GLB1, GNAQ, GOT2, HADHA, HADHB,…
GO:0012506	vesicle membrane	GO_CellularComponent-EBI-UniProt-GOA-ACAP-ARAP_11.06.2021_00h00	2.19769e-14	5.93377e-12	5.69054e-24	1.47954e-22	[4, 5]	Group31	9.46698	119	[ACAP1, ACP3, ADGRE5, ALDH3B1, ANO6, ANPEP, ANXA2, ANXA3, ANXA6, ANXA7, AP2A2, AP2M1, AP3M1, ARF6, ATP2A2, ATP2B1, AZU1, BST1, CD14, CD36, CD44, CD47, CD9, CEACAM1, CEACAM6, CEACAM8, CHMP2A, CHMP6, CLIC4, CLINT1, CLTA, CLTB, CPNE3, CR1, CTSD, DNM2, DOK3, DTX3L, DYNLL1, EEA1, EHD4, FLOT2, GIMAP5, HLA-DRA, HLA-F, HMOX2, HVCN1, ITGA2B, ITGAL, ITGAX, ITGB1, KCNAB2, LAMP1, LAMTOR1, LAMTOR2, LILRB2, LM…
GO:0098588	bounding membrane of organelle	GO_CellularComponent-EBI-UniProt-GOA-ACAP-ARAP_11.06.2021_00h00	6.17478e-16	1.68572e-13	5.69054e-24	1.47954e-22	[4, 5]	Group31	8.18662	186	[ACAP1, ACP3, ACSL3, ACSL4, ADGRE5, AGK, AHNAK, ALDH3A2, ALDH3B1, ANO6, ANPEP, ANXA2, ANXA3, ANXA6, ANXA7, AP2A2, AP2M1, AP3M1, ARF3, ARF6, ARFGEF1, ATP2A2, ATP2B1, AZU1, BAX, BLOC1S2, BST1, CD14, CD36, CD44, CD47, CD9, CEACAM1, CEACAM6, CEACAM8, CHCHD3, CHERP, CHMP2A, CHMP6, CHORDC1, CISD2, CLINT1, CLTA, CLTB, COASY, CPNE3, CPT1A, CR1, CRAT, CTSC, CTSD, CTSZ, CYB5B, CYB5R3, DNAJC11, DNM2, DOK3, …
GO:0005740	mitochondrial envelope	GO_CellularComponent-EBI-UniProt-GOA-ACAP-ARAP_11.06.2021_00h00	4.11019e-29	1.21661e-26	5.69054e-24	1.47954e-22	[4, 5, 6]	Group31	14.2512	118	[ACADM, ACADVL, ACSL3, ACSL4, AFG3L2, AGK, AIFM1, AK2, ATP5F1A, ATP5F1B, ATP5F1C, ATP5F1D, ATP5MD, ATP5ME, ATP5PB, ATP5PD, ATP5PF, ATP5PO, BAX, CHCHD3, CISD2, CLPB, COASY, COQ9, COX4I1, COX5A, COX5B, COX7A2, COX7C, CPT1A, CPT2, CRAT, CYB5B, CYB5R3, CYC1, CYCS, DAP3, DIABLO, DNAJC11, DNM2, GOT2, HADHA, HADHB, HK1, HSPA9, HSPD1, LRRK2, LYN, MFF, MGST1, MRPL1, MRPL2, MRPL40, MRPL43, MRPS31, MTCH2, M…
GO:0031966	mitochondrial membrane	GO_CellularComponent-EBI-UniProt-GOA-ACAP-ARAP_11.06.2021_00h00	9.18785e-30	2.72879e-27	5.69054e-24	1.47954e-22	[4, 5, 6, 7]	Group31	14.7625	115	[ACADM, ACADVL, ACSL3, ACSL4, AFG3L2, AGK, AIFM1, ATP5F1A, ATP5F1B, ATP5F1C, ATP5F1D, ATP5MD, ATP5ME, ATP5PB, ATP5PD, ATP5PF, ATP5PO, BAX, CHCHD3, CISD2, COASY, COQ9, COX4I1, COX5A, COX5B, COX7A2, COX7C, CPT1A, CPT2, CRAT, CYB5B, CYB5R3, CYC1, CYCS, DAP3, DNAJC11, DNM2, GOT2, HADHA, HADHB, HK1, HSPA9, HSPD1, LRRK2, LYN, MFF, MGST1, MRPL1, MRPL2, MRPL40, MRPL43, MRPS31, MTCH2, MTCO2P12, MTX2, NDUF…
GO:0030667	secretory granule membrane	GO_CellularComponent-EBI-UniProt-GOA-ACAP-ARAP_11.06.2021_00h00	3.65868e-17	1.00979e-14	4.39587e-41	1.40669e-39	[4, 5, 6, 7, 8, 9]	Group32	16.568	56	[ACP3, ADGRE5, ALDH3B1, ANO6, ANPEP, ANXA7, AP2A2, AZU1, BST1, CD14, CD36, CD44, CD47, CD9, CEACAM1, CEACAM6, CEACAM8, CPNE3, CR1, DOK3, DYNLL1, FLOT2, HMOX2, HVCN1, ITGA2B, ITGAL, ITGAX, KCNAB2, LAMP1, LAMTOR1, LAMTOR2, LILRB2, MGST1, MLEC, NBEAL2, NDUFA2, PECAM1, PLAUR, PSAP, PTAFR, PTPRC, RAB27A, RAB31, RAB37, RAC1, SERPINB10, SLC2A3, SNAP23, SRI, STOM, TCIRG1, TLR2, TMED10, TOM1, UBR4, VPS13C]
GO:0042581	specific granule	GO_CellularComponent-EBI-UniProt-GOA-ACAP-ARAP_11.06.2021_00h00	9.38997e-18	2.60102e-15	4.39587e-41	1.40669e-39	[4, 6, 7, 9]	Group32	23.1214	40	[ACAA1, ALDH3B1, ANO6, ANXA11, ANXA3, BPI, BST1, CD36, CD47, CEACAM1, CEACAM8, CHIT1, CNN2, CRISP3, CTSD, CTSZ, DOCK2, ELANE, GGH, HMOX2, HVCN1, ITGAL, KCNAB2, LAMTOR1, LAMTOR2, LCN2, MLEC, MMP8, OLFM4, PGLYRP1, PLAUR, PTX3, RAB27A, RAB37, RETN, SLC2A3, SNAP23, STOM, TOM1, UBR4]
GO:0070820	tertiary granule	GO_CellularComponent-EBI-UniProt-GOA-ACAP-ARAP_11.06.2021_00h00	6.28649e-19	1.77279e-16	4.39587e-41	1.40669e-39	[4, 6, 7, 9]	Group32	23.5955	42	[ALDOA, ANO6, AP2A2, CD47, CDA, CEACAM1, CEACAM8, CHIT1, CNN2, CR1, CRISP3, CTSD, CTSH, CTSS, DOK3, DYNLL1, GGH, IDH1, ITGAX, KCNAB2, LAMP1, LAMTOR1, LAMTOR2, LILRB2, METTL7A, MMP8, MMP9, NBEAL2, OLFM4, PGLYRP1, PPBP, PRSS3, PTAFR, PTX3, RAC1, SERPINB10, SLC2A3, SNAP23, STOM, STX7, TCIRG1, UBR4]
GO:0101002	ficolin-1-rich granule	GO_CellularComponent-EBI-UniProt-GOA-ACAP-ARAP_11.06.2021_00h00	3.32386e-21	9.43977e-19	4.39587e-41	1.40669e-39	[4, 6, 7, 9]	Group32	23.301	48	[ALAD, ALDOA, ALOX5, AP2A2, ATG7, CAB39, CAPN1, CDA, CFD, COMMD9, CR1, CRAT, CTSB, CTSD, CTSH, CTSS, CTSZ, DOK3, DYNLL1, FCN1, GLB1, GNS, GPI, GYG1, HK3, HSPA1A, IDH1, ITGAX, KRT1, LAMP1, LAMTOR1, LILRB2, MAPK14, MIF, MMP9, NBEAL2, NME2, PAFAH1B2, PGAM1, PSMD2, PSMD6, RAC1, S100A8, S100A9, SERPINB10, SLC2A3, TCIRG1, UBR4]
GO:0035579	specific granule membrane	GO_CellularComponent-EBI-UniProt-GOA-ACAP-ARAP_11.06.2021_00h00	2.07603e-09	5.1693e-07	4.39587e-41	1.40669e-39	[5, 6, 7, 8, 9, 10]	Group32	21.6495	21	[ALDH3B1, ANO6, BST1, CD36, CD47, CEACAM1, CEACAM8, HMOX2, HVCN1, ITGAL, KCNAB2, LAMTOR1, LAMTOR2, MLEC, PLAUR, RAB37, SLC2A3, SNAP23, STOM, TOM1, UBR4]
GO:0035580	specific granule lumen	GO_CellularComponent-EBI-UniProt-GOA-ACAP-ARAP_11.06.2021_00h00	8.91343e-09	2.1927e-06	4.39587e-41	1.40669e-39	[5, 6, 7, 8, 9, 10]	Group32	24.6377	17	[ACAA1, BPI, CHIT1, CNN2, CRISP3, CTSD, CTSZ, DOCK2, ELANE, GGH, LCN2, MMP8, OLFM4, PGLYRP1, PTX3, RAB27A, RETN]
GO:0070821	tertiary granule membrane	GO_CellularComponent-EBI-UniProt-GOA-ACAP-ARAP_11.06.2021_00h00	1.45515e-06	0.000334684	4.39587e-41	1.40669e-39	[5, 6, 7, 8, 9, 10]	Group32	19.7368	15	[ANO6, CD47, CEACAM1, CEACAM8, DYNLL1, ITGAX, KCNAB2, LAMTOR2, LILRB2, NBEAL2, PTAFR, SLC2A3, SNAP23, STOM, UBR4]
GO:0101003	ficolin-1-rich granule membrane	GO_CellularComponent-EBI-UniProt-GOA-ACAP-ARAP_11.06.2021_00h00	1.30642e-06	0.00030309	4.39587e-41	1.40669e-39	[5, 6, 7, 8, 9, 10]	Group32	21.2121	14	[AP2A2, CR1, DOK3, DYNLL1, ITGAX, LAMP1, LAMTOR1, LILRB2, NBEAL2, RAC1, SERPINB10, SLC2A3, TCIRG1, UBR4]
GO:1904724	tertiary granule lumen	GO_CellularComponent-EBI-UniProt-GOA-ACAP-ARAP_11.06.2021_00h00	1.73954e-10	4.40103e-08	4.39587e-41	1.40669e-39	[5, 7, 8, 10]	Group32	29.0323	18	[ALDOA, CDA, CHIT1, CNN2, CRISP3, CTSD, CTSH, CTSS, GGH, IDH1, METTL7A, MMP8, MMP9, OLFM4, PGLYRP1, PPBP, PRSS3, PTX3]
GO:0005844	polysome	GO_CellularComponent-EBI-UniProt-GOA-ACAP-ARAP_11.06.2021_00h00	2.32355e-08	5.59975e-06	3.97231e-28	1.07252e-26	[3]	Group33	21.9512	18	[BTF3, DHX9, FXR1, NDRG1, RPL10A, RPL11, RPL18, RPL19, RPL30, RPL6, RPL7A, RPL8, RPS21, RPS26, RPS3, RPS4X, RPS6, VIM]
GO:0030055	cell-substrate junction	GO_CellularComponent-EBI-UniProt-GOA-ACAP-ARAP_11.06.2021_00h00	1.67032e-23	4.82722e-21	3.97231e-28	1.07252e-26	[4]	Group33	16.7391	77	[ACTC1, ACTN1, ADGRE5, AHNAK, ANXA5, ANXA6, ARF6, ARHGEF2, ARPC2, CAPN1, CD44, CD9, CHORDC1, CNN2, CPNE3, CRAT, CSRP1, DNM2, DST, DYNLL1, FERMT3, FLII, FLOT2, HCK, HSPA1A, HSPA9, HYOU1, ICAM1, ITGA2B, ITGB1, MAP2K1, MYH9, NME2, P4HB, PDLIM1, PKN1, PLAUR, PLEC, PPIB, PTPRC, RAC1, RAC2, RPL10A, RPL12, RPL13A, RPL17, RPL18, RPL19, RPL23, RPL27, RPL3, RPL30, RPL4, RPL6, RPL7, RPL7A, RPL8, RPLP0, RPLP…
GO:0022626	cytosolic ribosome	GO_CellularComponent-EBI-UniProt-GOA-ACAP-ARAP_11.06.2021_00h00	5.13262e-29	1.50899e-26	3.97231e-28	1.07252e-26	[3, 4, 5, 6]	Group33	37.6068	44	[MCTS1, MRPL1, RPL10A, RPL11, RPL12, RPL13, RPL13A, RPL14, RPL17, RPL18, RPL19, RPL23, RPL23A, RPL27, RPL27A, RPL29, RPL3, RPL30, RPL4, RPL6, RPL7, RPL7A, RPL8, RPLP0, RPLP1, RPLP2, RPS12, RPS14, RPS16, RPS17, RPS18, RPS19, RPS20, RPS21, RPS25, RPS26, RPS27L, RPS3, RPS4X, RPS5, RPS6, RPS8, RPS9, RPSA]
GO:0044391	ribosomal subunit	GO_CellularComponent-EBI-UniProt-GOA-ACAP-ARAP_11.06.2021_00h00	6.16915e-24	1.78905e-21	3.97231e-28	1.07252e-26	[3, 6]	Group33	25.5102	50	[DAP3, MCTS1, MRPL1, MRPL2, MRPL40, MRPL43, MRPS31, RACK1, RPL10A, RPL11, RPL12, RPL13, RPL13A, RPL14, RPL17, RPL18, RPL19, RPL23, RPL23A, RPL27, RPL27A, RPL29, RPL3, RPL30, RPL4, RPL6, RPL7, RPL7A, RPL8, RPLP0, RPLP1, RPLP2, RPS12, RPS14, RPS16, RPS17, RPS18, RPS19, RPS20, RPS21, RPS25, RPS26, RPS27L, RPS3, RPS4X, RPS5, RPS6, RPS8, RPS9, RPSA]
GO:0005840	ribosome	GO_CellularComponent-EBI-UniProt-GOA-ACAP-ARAP_11.06.2021_00h00	7.73875e-23	2.22876e-20	3.97231e-28	1.07252e-26	[5]	Group33	22	55	[BTF3, DAP3, DHX9, EIF2AK2, MCTS1, MRPL1, MRPL2, MRPL40, MRPL43, MRPS31, RACK1, RPL10A, RPL11, RPL12, RPL13, RPL13A, RPL14, RPL17, RPL18, RPL19, RPL23, RPL23A, RPL27, RPL27A, RPL29, RPL3, RPL30, RPL4, RPL6, RPL7, RPL7A, RPL8, RPLP0, RPLP1, RPLP2, RPS12, RPS14, RPS16, RPS17, RPS18, RPS19, RPS20, RPS21, RPS25, RPS26, RPS27L, RPS3, RPS4X, RPS5, RPS6, RPS8, RPS9, RPSA, SRP68, TBCE]
GO:0042788	polysomal ribosome	GO_CellularComponent-EBI-UniProt-GOA-ACAP-ARAP_11.06.2021_00h00	1.30675e-07	3.097e-05	3.97231e-28	1.07252e-26	[4, 6]	Group33	30	12	[BTF3, DHX9, RPL10A, RPL11, RPL18, RPL19, RPL30, RPL6, RPL7A, RPL8, RPS21, RPS26]
GO:0015934	large ribosomal subunit	GO_CellularComponent-EBI-UniProt-GOA-ACAP-ARAP_11.06.2021_00h00	4.93335e-13	1.3172e-10	3.97231e-28	1.07252e-26	[4, 7]	Group33	23.5294	28	[MRPL1, MRPL2, MRPL40, MRPL43, RPL10A, RPL11, RPL12, RPL13, RPL13A, RPL14, RPL17, RPL18, RPL19, RPL23, RPL23A, RPL27, RPL27A, RPL29, RPL3, RPL30, RPL4, RPL6, RPL7, RPL7A, RPL8, RPLP0, RPLP1, RPLP2]
GO:0015935	small ribosomal subunit	GO_CellularComponent-EBI-UniProt-GOA-ACAP-ARAP_11.06.2021_00h00	7.18663e-12	1.86134e-09	3.97231e-28	1.07252e-26	[4, 7]	Group33	27.1605	22	[DAP3, MCTS1, MRPS31, RACK1, RPS12, RPS14, RPS16, RPS17, RPS18, RPS19, RPS20, RPS21, RPS25, RPS26, RPS27L, RPS3, RPS4X, RPS5, RPS6, RPS8, RPS9, RPSA]
GO:0022625	cytosolic large ribosomal subunit	GO_CellularComponent-EBI-UniProt-GOA-ACAP-ARAP_11.06.2021_00h00	6.51538e-18	1.81128e-15	3.97231e-28	1.07252e-26	[4, 5, 6, 7, 8]	Group33	40.3226	25	[MRPL1, RPL10A, RPL11, RPL12, RPL13, RPL13A, RPL14, RPL17, RPL18, RPL19, RPL23, RPL23A, RPL27, RPL27A, RPL29, RPL3, RPL30, RPL4, RPL6, RPL7, RPL7A, RPL8, RPLP0, RPLP1, RPLP2]
GO:0022627	cytosolic small ribosomal subunit	GO_CellularComponent-EBI-UniProt-GOA-ACAP-ARAP_11.06.2021_00h00	5.15801e-13	1.37203e-10	3.97231e-28	1.07252e-26	[4, 5, 6, 7, 8]	Group33	36.5385	19	[MCTS1, RPS12, RPS14, RPS16, RPS17, RPS18, RPS19, RPS20, RPS21, RPS25, RPS26, RPS27L, RPS3, RPS4X, RPS5, RPS6, RPS8, RPS9, RPSA]
GO:0140513	nuclear protein-containing complex	GO_CellularComponent-EBI-UniProt-GOA-ACAP-ARAP_11.06.2021_00h00	3.77802e-05	0.00816053	1.65394e-06	2.9771e-05	[2, 6]	Group34	7.05329	90	[ACTL6A, ARFGEF1, ATP5F1A, BCAS2, BUB3, CBX5, CDC73, CHD4, COPS2, COPS5, CREB1, CSTF2T, DDX23, DHX15, DKC1, DYNLL1, EFTUD2, EP300, EXOSC4, HCFC1, HDAC1, HNRNPU, HSPA1A, INTS3, IPO7, MAGOH, MAGOHB, MBD2, MCM2, MCM3, MCM5, MTA2, MTREX, MYH9, NIPBL, NUP210, NUP43, NUP50, NUP62, NUP93, PCNA, PHF5A, PNN, POLR2D, PRPF19, PRPF38A, PRPF40A, PRPF4B, PRPF8, RBBP4, RBM8A, RHEB, RPS3, RUVBL1, SF3A1, SF3A3, S…
GO:0005681	spliceosomal complex	GO_CellularComponent-EBI-UniProt-GOA-ACAP-ARAP_11.06.2021_00h00	4.20083e-12	1.10062e-09	1.65394e-06	2.9771e-05	[3, 7]	Group34	17.7665	35	[BCAS2, DDX23, DHX15, EFTUD2, HNRNPU, MAGOH, MAGOHB, MTREX, PHF5A, PNN, PRPF19, PRPF38A, PRPF40A, PRPF4B, PRPF8, RBM8A, RHEB, SF3A1, SF3A3, SF3B1, SF3B3, SF3B4, SNRNP200, SNRNP40, SNRNP70, SNRPA, SNRPB2, SNRPD2, SNRPD3, SNRPE, SNRPGP15, SNU13, SRSF1, SRSF2, U2AF1L5]
GO:0016604	nuclear body	GO_CellularComponent-EBI-UniProt-GOA-ACAP-ARAP_11.06.2021_00h00	1.62165e-07	3.82708e-05	1.65394e-06	2.9771e-05	[2, 3, 7, 8]	Group34	8.57474	74	[ACIN1, BCAS2, C11orf54, CBX5, DDX1, DDX17, DHX15, DHX9, DKC1, DNAJC11, EFTUD2, FAM118B, FASN, FBL, FLI1, H2AX, HNRNPU, HP1BP3, HSPA1A, LARS1, MAGOH, MAPK14, MCM2, MTDH, MTREX, NDRG1, NDUFB1, NDUFS3, NOP58, NUP43, PARP1, PCNA, PHF5A, PIN1, PNN, POLR2D, PPIG, PRPF19, PRPF40A, PRPF4B, PRPF8, RBM25, RBM39, RBM8A, RGS14, RNASE3, RPN2, SF3A1, SF3A3, SF3B1, SF3B3, SH3BGRL3, SMC4, SNRNP40, SNRNP70, SNRP…
GO:0030532	small nuclear ribonucleoprotein complex	GO_CellularComponent-EBI-UniProt-GOA-ACAP-ARAP_11.06.2021_00h00	2.3343e-11	5.99915e-09	1.65394e-06	2.9771e-05	[3, 7]	Group34	28.5714	20	[ARFGEF1, DDX23, EFTUD2, PHF5A, PRPF40A, PRPF8, SF3A1, SF3A3, SF3B1, SF3B3, SNRNP200, SNRNP40, SNRNP70, SNRPA, SNRPB2, SNRPD2, SNRPD3, SNRPE, SNRPGP15, SNU13]
GO:0071013	catalytic step 2 spliceosome	GO_CellularComponent-EBI-UniProt-GOA-ACAP-ARAP_11.06.2021_00h00	7.23089e-13	1.91619e-10	1.65394e-06	2.9771e-05	[3, 4, 8]	Group34	27.2727	24	[BCAS2, DDX23, EFTUD2, HNRNPU, MAGOH, MAGOHB, MTREX, PNN, PRPF19, PRPF4B, PRPF8, RBM8A, SF3A1, SF3A3, SF3B1, SF3B3, SNRNP200, SNRNP40, SNRPB2, SNRPD2, SNRPD3, SNRPE, SNRPGP15, SRSF1]
GO:0005684	U2-type spliceosomal complex	GO_CellularComponent-EBI-UniProt-GOA-ACAP-ARAP_11.06.2021_00h00	5.65494e-12	1.47594e-09	1.65394e-06	2.9771e-05	[4, 8]	Group34	25	24	[BCAS2, DHX15, EFTUD2, MAGOHB, PHF5A, PRPF19, PRPF38A, PRPF40A, PRPF8, RBM8A, SF3A1, SF3A3, SF3B1, SF3B3, SF3B4, SNRNP200, SNRNP40, SNRNP70, SNRPB2, SNRPD2, SNRPD3, SNRPE, SNRPGP15, SNU13]
GO:0005689	U12-type spliceosomal complex	GO_CellularComponent-EBI-UniProt-GOA-ACAP-ARAP_11.06.2021_00h00	3.63725e-06	0.000825656	1.65394e-06	2.9771e-05	[4, 8]	Group34	31.0345	9	[DHX15, PHF5A, SF3B1, SF3B3, SF3B4, SNRPD2, SNRPD3, SNRPE, SNRPGP15]
GO:0016607	nuclear speck	GO_CellularComponent-EBI-UniProt-GOA-ACAP-ARAP_11.06.2021_00h00	3.74575e-09	9.28945e-07	1.65394e-06	2.9771e-05	[3, 4, 8, 9]	Group34	11.3636	50	[ACIN1, BCAS2, DDX17, DHX15, DNAJC11, EFTUD2, H2AX, HNRNPU, HP1BP3, HSPA1A, MAGOH, MAPK14, MCM2, MTREX, NDUFB1, NUP43, PHF5A, PIN1, PNN, POLR2D, PPIG, PRPF19, PRPF40A, PRPF4B, PRPF8, RBM25, RBM39, RBM8A, RNASE3, SF3A1, SF3A3, SF3B1, SF3B3, SMC4, SNRNP40, SNRNP70, SNRPB2, SRSF1, SRSF2, SRSF3, SRSF4, SRSF5, SRSF6, SRSF9, THOC2, THOC6, THRAP3, TRIP12, U2AF1L5, UNC45A]
GO:0071007	U2-type catalytic step 2 spliceosome	GO_CellularComponent-EBI-UniProt-GOA-ACAP-ARAP_11.06.2021_00h00	4.98633e-06	0.00111195	1.65394e-06	2.9771e-05	[4, 5, 9]	Group34	30	9	[BCAS2, EFTUD2, PRPF19, PRPF8, SNRNP40, SNRPB2, SNRPD2, SNRPD3, SNRPE]
GO:0071011	precatalytic spliceosome	GO_CellularComponent-EBI-UniProt-GOA-ACAP-ARAP_11.06.2021_00h00	1.34409e-10	3.41398e-08	1.65394e-06	2.9771e-05	[4, 8]	Group34	31.4815	17	[EFTUD2, MAGOHB, PHF5A, PRPF38A, PRPF8, SF3A1, SF3A3, SF3B1, SF3B3, SF3B4, SNRNP200, SNRPB2, SNRPD2, SNRPD3, SNRPE, SNRPGP15, SNU13]
GO:0005682	U5 snRNP	GO_CellularComponent-EBI-UniProt-GOA-ACAP-ARAP_11.06.2021_00h00	5.33201e-07	0.000125302	1.65394e-06	2.9771e-05	[5, 9]	Group34	44.4444	8	[DDX23, PRPF8, SNRNP200, SNRNP40, SNRPD2, SNRPD3, SNRPE, SNRPGP15]
GO:0005685	U1 snRNP	GO_CellularComponent-EBI-UniProt-GOA-ACAP-ARAP_11.06.2021_00h00	1.41454e-06	0.000326758	1.65394e-06	2.9771e-05	[5, 9]	Group34	40	8	[PRPF40A, SNRNP70, SNRPA, SNRPB2, SNRPD2, SNRPD3, SNRPE, SNRPGP15]
GO:0005686	U2 snRNP	GO_CellularComponent-EBI-UniProt-GOA-ACAP-ARAP_11.06.2021_00h00	8.36346e-09	2.06578e-06	1.65394e-06	2.9771e-05	[5, 9]	Group34	47.619	10	[PHF5A, SF3A1, SF3A3, SF3B1, SF3B3, SNRPB2, SNRPD2, SNRPD3, SNRPE, SNRPGP15]
GO:0097526	spliceosomal tri-snRNP complex	GO_CellularComponent-EBI-UniProt-GOA-ACAP-ARAP_11.06.2021_00h00	9.18661e-05	0.0192919	1.65394e-06	2.9771e-05	[5, 9]	Group34	24.2424	8	[EFTUD2, PRPF8, SNRNP200, SNRPD2, SNRPD3, SNRPE, SNRPGP15, SNU13]
GO:0070469	respirasome	GO_CellularComponent-EBI-UniProt-GOA-ACAP-ARAP_11.06.2021_00h00	1.25151e-21	3.57931e-19	4.92389e-37	1.52641e-35	[2, 3]	Group35	33.9806	35	[COX4I1, COX5A, COX7A2, COX7C, CYC1, CYCS, MTCO2P12, NDUFA10, NDUFA12, NDUFA13, NDUFA2, NDUFA4, NDUFA5, NDUFA8, NDUFA9, NDUFB1, NDUFB10, NDUFB4, NDUFB7, NDUFB9, NDUFS1, NDUFS2, NDUFS3, NDUFS4, NDUFS6, NDUFS7, NDUFV1, NDUFV2, NNT, SDHA, SDHB, UQCRB, UQCRC1, UQCRC2, UQCRFS1]
GO:0098796	membrane protein complex	GO_CellularComponent-EBI-UniProt-GOA-ACAP-ARAP_11.06.2021_00h00	2.15889e-16	5.93695e-14	4.92389e-37	1.52641e-35	[2, 3]	Group35	9.56522	132	[AFG3L2, AGK, ANO6, AP2A2, AP2M1, AP3M1, ATP1A1, ATP1B3, ATP5F1A, ATP5F1B, ATP5F1C, ATP5F1D, ATP5MD, ATP5ME, ATP5PB, ATP5PD, ATP5PF, ATP5PO, AUP1, BAX, CD14, CEACAM1, CHCHD3, CHMP2A, CHMP6, CLIC1, CLIC4, CLINT1, CLTA, CLTB, COX4I1, COX5A, COX7C, CYC1, DAD1, DCTN1, DIABLO, DNAJC11, EMC3, EPS15L1, FAF2, FASN, FKBP1A, FLOT2, GNAI2, GNAQ, HLA-DRA, HLA-F, HSPA2, HSPA9, HSPD1, ITGA2B, ITGAL, ITGAX, ITG…
GO:1990204	oxidoreductase complex	GO_CellularComponent-EBI-UniProt-GOA-ACAP-ARAP_11.06.2021_00h00	2.08033e-21	5.92895e-19	4.92389e-37	1.52641e-35	[3]	Group35	31.3559	37	[BCKDHB, CYB5B, CYB5R3, CYC1, DLAT, DLD, DLST, NCF2, NCF4, NDUFA10, NDUFA12, NDUFA13, NDUFA2, NDUFA4, NDUFA5, NDUFA8, NDUFA9, NDUFB1, NDUFB10, NDUFB4, NDUFB7, NDUFB9, NDUFS1, NDUFS2, NDUFS3, NDUFS4, NDUFS6, NDUFS7, NDUFV1, NDUFV2, PDHB, SDHA, SDHB, UQCRB, UQCRC1, UQCRC2, UQCRFS1]
GO:0031090	organelle membrane	GO_CellularComponent-EBI-UniProt-GOA-ACAP-ARAP_11.06.2021_00h00	8.35244e-32	2.48903e-29	4.92389e-37	1.52641e-35	[3, 4]	Group35	8.40137	319	[ACADM, ACADVL, ACAP1, ACP3, ACSL3, ACSL4, ADGRE5, AFG3L2, AGK, AHNAK, AIFM1, AK9, ALDH3A2, ALDH3B1, ALOX5, ANO6, ANPEP, ANXA2, ANXA3, ANXA6, ANXA7, AP2A2, AP2M1, AP3M1, ARF3, ARF6, ARFGEF1, ARL6IP6, ATP1A1, ATP2A2, ATP2B1, ATP5F1A, ATP5F1B, ATP5F1C, ATP5F1D, ATP5MD, ATP5ME, ATP5PB, ATP5PD, ATP5PF, ATP5PO, AUP1, AZU1, BAX, BLOC1S2, BST1, C9orf72, CD14, CD36, CD44, CD47, CD9, CEACAM1, CEACAM6, CEA…
GO:0031967	organelle envelope	GO_CellularComponent-EBI-UniProt-GOA-ACAP-ARAP_11.06.2021_00h00	2.43416e-32	7.27815e-30	4.92389e-37	1.52641e-35	[3, 4]	Group35	12.3935	160	[ACADM, ACADVL, ACSL3, ACSL4, AFG3L2, AGK, AIFM1, AK2, AK9, ALOX5, ANXA11, ARL6IP6, ATP5F1A, ATP5F1B, ATP5F1C, ATP5F1D, ATP5MD, ATP5ME, ATP5PB, ATP5PD, ATP5PF, ATP5PO, BAX, C9orf72, CBX5, CENPF, CHCHD3, CHMP2A, CISD2, CLIC1, CLPB, COASY, COQ9, COX4I1, COX5A, COX5B, COX7A2, COX7C, CPT1A, CPT2, CRAT, CYB5B, CYB5R3, CYC1, CYCS, DAP3, DCTN1, DIABLO, DNAJC11, DNM2, DST, GLB1, GNAQ, GOT2, HADHA, HADHB,…
GO:0098803	respiratory chain complex	GO_CellularComponent-EBI-UniProt-GOA-ACAP-ARAP_11.06.2021_00h00	6.35079e-21	1.79727e-18	4.92389e-37	1.52641e-35	[3, 4]	Group35	36.3636	32	[COX4I1, COX5A, COX7C, CYC1, MTCO2P12, NDUFA10, NDUFA12, NDUFA13, NDUFA2, NDUFA4, NDUFA5, NDUFA8, NDUFA9, NDUFB1, NDUFB10, NDUFB4, NDUFB7, NDUFB9, NDUFS1, NDUFS2, NDUFS3, NDUFS4, NDUFS6, NDUFS7, NDUFV1, NDUFV2, SDHA, SDHB, UQCRB, UQCRC1, UQCRC2, UQCRFS1]
GO:0005739	mitochondrion	GO_CellularComponent-EBI-UniProt-GOA-ACAP-ARAP_11.06.2021_00h00	2.7003e-42	8.26136e-40	4.92389e-37	1.52641e-35	[3, 4, 5]	Group35	12.1351	212	[AARS1, ABHD10, ACAA2, ACADM, ACADVL, ACAT1, ACO2, ACOT13, ACSL3, ACSL4, ACSS1, ADSS2, AFG3L2, AGK, AIFM1, AK2, AK9, ALDH2, ALDH4A1, ANXA6, ATP5F1A, ATP5F1B, ATP5F1C, ATP5F1D, ATP5MD, ATP5ME, ATP5PB, ATP5PD, ATP5PF, ATP5PO, BAX, BCKDHB, BLOC1S2, CAPN1, CCAR2, CHCHD3, CISD2, CLIC1, CLIC4, CLPB, COASY, COQ9, COX4I1, COX5A, COX5B, COX7A2, COX7C, CPNE3, CPT1A, CPT2, CRAT, CREB1, CYB5B, CYB5R3, CYC1, …
GO:0098798	mitochondrial protein-containing complex	GO_CellularComponent-EBI-UniProt-GOA-ACAP-ARAP_11.06.2021_00h00	2.86434e-34	8.6503e-32	4.92389e-37	1.52641e-35	[2, 4, 5, 6]	Group35	26.1029	71	[AFG3L2, AGK, ATP5F1A, ATP5F1B, ATP5F1C, ATP5F1D, ATP5MD, ATP5ME, ATP5PB, ATP5PD, ATP5PF, ATP5PO, BAX, BCKDHB, CHCHD3, COX4I1, COX5A, COX7C, CYC1, DAP3, DLAT, DNAJC11, HADHA, HSD17B10, HSPA9, MRPL2, MRPL40, MRPL43, MRPS31, MTX2, NDUFA10, NDUFA12, NDUFA13, NDUFA2, NDUFA4, NDUFA5, NDUFA8, NDUFA9, NDUFB1, NDUFB10, NDUFB4, NDUFB7, NDUFB9, NDUFS1, NDUFS2, NDUFS3, NDUFS4, NDUFS6, NDUFS7, NDUFV1, NDUFV2…
GO:0019866	organelle inner membrane	GO_CellularComponent-EBI-UniProt-GOA-ACAP-ARAP_11.06.2021_00h00	6.02728e-29	1.76599e-26	4.92389e-37	1.52641e-35	[4, 5]	Group35	16.6378	96	[ACADVL, AFG3L2, AGK, AIFM1, ARL6IP6, ATP5F1A, ATP5F1B, ATP5F1C, ATP5F1D, ATP5MD, ATP5ME, ATP5PB, ATP5PD, ATP5PF, ATP5PO, CHCHD3, COQ9, COX4I1, COX5A, COX5B, COX7A2, COX7C, CPT2, CRAT, CYC1, CYCS, DAP3, DNAJC11, GOT2, HADHA, HADHB, HSPA9, HSPD1, LMNB1, LMNB2, LRPPRC, LRRK2, LYN, MRPL1, MRPL2, MRPL40, MRPL43, MRPS31, MTCH2, MTCO2P12, MTX2, NDUFA10, NDUFA12, NDUFA13, NDUFA2, NDUFA4, NDUFA5, NDUFA8,…
GO:0005740	mitochondrial envelope	GO_CellularComponent-EBI-UniProt-GOA-ACAP-ARAP_11.06.2021_00h00	4.11019e-29	1.21661e-26	4.92389e-37	1.52641e-35	[4, 5, 6]	Group35	14.2512	118	[ACADM, ACADVL, ACSL3, ACSL4, AFG3L2, AGK, AIFM1, AK2, ATP5F1A, ATP5F1B, ATP5F1C, ATP5F1D, ATP5MD, ATP5ME, ATP5PB, ATP5PD, ATP5PF, ATP5PO, BAX, CHCHD3, CISD2, CLPB, COASY, COQ9, COX4I1, COX5A, COX5B, COX7A2, COX7C, CPT1A, CPT2, CRAT, CYB5B, CYB5R3, CYC1, CYCS, DAP3, DIABLO, DNAJC11, DNM2, GOT2, HADHA, HADHB, HK1, HSPA9, HSPD1, LRRK2, LYN, MFF, MGST1, MRPL1, MRPL2, MRPL40, MRPL43, MRPS31, MTCH2, M…
GO:0005759	mitochondrial matrix	GO_CellularComponent-EBI-UniProt-GOA-ACAP-ARAP_11.06.2021_00h00	1.03727e-26	3.01846e-24	4.92389e-37	1.52641e-35	[4, 5, 6]	Group35	17.0297	86	[ABHD10, ACAA2, ACADM, ACADVL, ACAT1, ACO2, ACSS1, ALDH2, ALDH4A1, ATP5F1A, ATP5F1B, ATP5F1C, ATP5F1D, ATP5PB, BCKDHB, CCAR2, COASY, CREB1, DAP3, DARS2, DECR1, DLAT, DLD, DLST, ECHS1, ECI1, ETFA, ETFB, FAHD1, FH, GCDH, GLRX5, GLUD1, GOT2, HADH, HADHA, HADHB, HAGH, HSD17B10, HSPA9, HSPD1, HSPE1, IARS2, IDH2, IDH3B, IDH3G, LONP1, LRPPRC, LRRC59, LRRK2, MDH2, ME2, MRPL2, MRPL40, MRPL43, MRPS31, NARS…
GO:0031966	mitochondrial membrane	GO_CellularComponent-EBI-UniProt-GOA-ACAP-ARAP_11.06.2021_00h00	9.18785e-30	2.72879e-27	4.92389e-37	1.52641e-35	[4, 5, 6, 7]	Group35	14.7625	115	[ACADM, ACADVL, ACSL3, ACSL4, AFG3L2, AGK, AIFM1, ATP5F1A, ATP5F1B, ATP5F1C, ATP5F1D, ATP5MD, ATP5ME, ATP5PB, ATP5PD, ATP5PF, ATP5PO, BAX, CHCHD3, CISD2, COASY, COQ9, COX4I1, COX5A, COX5B, COX7A2, COX7C, CPT1A, CPT2, CRAT, CYB5B, CYB5R3, CYC1, CYCS, DAP3, DNAJC11, DNM2, GOT2, HADHA, HADHB, HK1, HSPA9, HSPD1, LRRK2, LYN, MFF, MGST1, MRPL1, MRPL2, MRPL40, MRPL43, MRPS31, MTCH2, MTCO2P12, MTX2, NDUF…
GO:0098800	inner mitochondrial membrane protein complex	GO_CellularComponent-EBI-UniProt-GOA-ACAP-ARAP_11.06.2021_00h00	1.03956e-32	3.11869e-30	4.92389e-37	1.52641e-35	[3, 4, 5, 6, 7, 8, 9]	Group35	35.6164	52	[AFG3L2, AGK, ATP5F1A, ATP5F1B, ATP5F1C, ATP5F1D, ATP5MD, ATP5ME, ATP5PB, ATP5PD, ATP5PF, ATP5PO, CHCHD3, COX4I1, COX5A, COX7C, CYC1, DNAJC11, HSPA9, MTX2, NDUFA10, NDUFA12, NDUFA13, NDUFA2, NDUFA4, NDUFA5, NDUFA8, NDUFA9, NDUFB1, NDUFB10, NDUFB4, NDUFB7, NDUFB9, NDUFS1, NDUFS2, NDUFS3, NDUFS4, NDUFS6, NDUFS7, NDUFV1, NDUFV2, PHB, PHB2, PPIF, SAMM50, SDHA, SDHB, SLC25A6, UQCRB, UQCRC1, UQCRC2, UQ…
GO:0005746	mitochondrial respirasome	GO_CellularComponent-EBI-UniProt-GOA-ACAP-ARAP_11.06.2021_00h00	1.1411e-21	3.27496e-19	4.92389e-37	1.52641e-35	[3, 4, 6, 7, 8, 9]	Group35	36.6667	33	[COX4I1, COX5A, COX7A2, COX7C, CYC1, NDUFA10, NDUFA12, NDUFA13, NDUFA2, NDUFA4, NDUFA5, NDUFA8, NDUFA9, NDUFB1, NDUFB10, NDUFB4, NDUFB7, NDUFB9, NDUFS1, NDUFS2, NDUFS3, NDUFS4, NDUFS6, NDUFS7, NDUFV1, NDUFV2, NNT, SDHA, SDHB, UQCRB, UQCRC1, UQCRC2, UQCRFS1]
GO:0005741	mitochondrial outer membrane	GO_CellularComponent-EBI-UniProt-GOA-ACAP-ARAP_11.06.2021_00h00	1.12816e-08	2.75271e-06	4.92389e-37	1.52641e-35	[5, 6, 7, 8]	Group35	14.2222	32	[ACSL3, ACSL4, AGK, BAX, CHCHD3, CISD2, COASY, CPT1A, CYB5B, CYB5R3, DNAJC11, HADHB, HK1, HSPA9, LRRK2, MFF, MGST1, MTX2, NME1, PHB2, RNASE3, SAMM50, SLC44A1, TIGAR, TOMM20, TOMM22, TRAF3IP3, TSPO, VDAC1, VDAC2, VDAC3, VPS13C]
GO:0005743	mitochondrial inner membrane	GO_CellularComponent-EBI-UniProt-GOA-ACAP-ARAP_11.06.2021_00h00	3.608e-28	1.05353e-25	4.92389e-37	1.52641e-35	[5, 6, 7, 8]	Group35	17.3152	89	[ACADVL, AFG3L2, AGK, AIFM1, ATP5F1A, ATP5F1B, ATP5F1C, ATP5F1D, ATP5MD, ATP5ME, ATP5PB, ATP5PD, ATP5PF, ATP5PO, CHCHD3, COQ9, COX4I1, COX5A, COX5B, COX7A2, COX7C, CPT2, CRAT, CYC1, CYCS, DAP3, DNAJC11, GOT2, HADHA, HADHB, HSPA9, HSPD1, LRRK2, LYN, MRPL1, MRPL2, MRPL40, MRPL43, MRPS31, MTCH2, MTCO2P12, MTX2, NDUFA10, NDUFA12, NDUFA13, NDUFA2, NDUFA4, NDUFA5, NDUFA8, NDUFA9, NDUFB1, NDUFB10, NDUFB…
GO:0005747	mitochondrial respiratory chain complex I	GO_CellularComponent-EBI-UniProt-GOA-ACAP-ARAP_11.06.2021_00h00	1.75189e-15	4.76513e-13	4.92389e-37	1.52641e-35	[4, 5, 6, 7, 8, 9, 10]	Group35	41.1765	21	[NDUFA10, NDUFA12, NDUFA13, NDUFA2, NDUFA4, NDUFA5, NDUFA8, NDUFA9, NDUFB1, NDUFB10, NDUFB4, NDUFB7, NDUFB9, NDUFS1, NDUFS2, NDUFS3, NDUFS4, NDUFS6, NDUFS7, NDUFV1, NDUFV2]
GO:0031090	organelle membrane	GO_CellularComponent-EBI-UniProt-GOA-ACAP-ARAP_11.06.2021_00h00	8.35244e-32	2.48903e-29	0	0	[3, 4]	Group36	8.40137	319	[ACADM, ACADVL, ACAP1, ACP3, ACSL3, ACSL4, ADGRE5, AFG3L2, AGK, AHNAK, AIFM1, AK9, ALDH3A2, ALDH3B1, ALOX5, ANO6, ANPEP, ANXA2, ANXA3, ANXA6, ANXA7, AP2A2, AP2M1, AP3M1, ARF3, ARF6, ARFGEF1, ARL6IP6, ATP1A1, ATP2A2, ATP2B1, ATP5F1A, ATP5F1B, ATP5F1C, ATP5F1D, ATP5MD, ATP5ME, ATP5PB, ATP5PD, ATP5PF, ATP5PO, AUP1, AZU1, BAX, BLOC1S2, BST1, C9orf72, CD14, CD36, CD44, CD47, CD9, CEACAM1, CEACAM6, CEA…
GO:0005773	vacuole	GO_CellularComponent-EBI-UniProt-GOA-ACAP-ARAP_11.06.2021_00h00	5.33944e-18	1.48971e-15	0	0	[3, 4, 5]	Group36	11.6144	100	[ACP3, ADA2, ADPRH, AHNAK, ANPEP, ANXA11, ANXA2, ANXA6, AP2A2, AP2M1, AP3M1, AUP1, AZU1, BLOC1S2, BPI, C9orf72, CAPN1, CEACAM6, CEACAM8, CHIT1, CLTA, CPNE3, CRAT, CREG1, CTSB, CTSC, CTSD, CTSG, CTSH, CTSS, CTSZ, CYB5R3, DEFA1, DLD, DPP7, DTX3L, EEF1A2, ELANE, FAF2, GABARAPL2, GCA, GGH, GIMAP5, GLB1, GM2A, GNAQ, GNS, GOT1, GYG1, HCK, HEXA, HEXB, HLA-DRA, HLA-F, LAMP1, LAMTOR1, LAMTOR2, LARS1, LMBR…
GO:0031982	vesicle	GO_CellularComponent-EBI-UniProt-GOA-ACAP-ARAP_11.06.2021_00h00	0	0	0	0	[4]	Group36	10.0745	419	[AARS1, ACAA1, ACAP1, ACAT1, ACP3, ACSL4, ACTC1, ACTN1, ADA2, ADGRE5, ADPRH, ADSL, ADSS2, AHNAK, AK2, AKR1A1, ALAD, ALDH1A1, ALDH2, ALDH3B1, ALDH9A1, ALDOA, ALDOB, ALOX5, ANKRD13D, ANO6, ANPEP, ANXA11, ANXA2, ANXA3, ANXA5, ANXA6, ANXA7, AP2A2, AP2M1, AP3M1, ARF3, ARF4, ARF6, ARHGDIA, ARHGDIB, ARHGEF2, ARPC2, ATG7, ATIC, ATP1A1, ATP1B3, ATP2A2, ATP2B1, ATP2B4, ATP5F1A, ATP5F1B, AUP1, AZU1, BAX, BL…
GO:0031410	cytoplasmic vesicle	GO_CellularComponent-EBI-UniProt-GOA-ACAP-ARAP_11.06.2021_00h00	8.32507e-36	2.5225e-33	0	0	[3, 4, 6]	Group36	9.92963	254	[ACAA1, ACAP1, ACP3, ACTN1, ADA2, ADGRE5, ADPRH, ALAD, ALDH3B1, ALDOA, ALOX5, ANKRD13D, ANO6, ANPEP, ANXA11, ANXA2, ANXA3, ANXA6, ANXA7, AP2A2, AP2M1, AP3M1, ARF6, ARHGDIB, ARHGEF2, ARPC2, ATG7, ATP1A1, ATP1B3, ATP2B1, AUP1, AZU1, BPI, BST1, C9orf72, CAB39, CAPN1, CCDC22, CD14, CD2AP, CD36, CD44, CD47, CD9, CDA, CEACAM1, CEACAM6, CEACAM8, CFD, CHIT1, CHMP2A, CHMP6, CHORDC1, CLIC4, CLINT1, CLTA, C…
GO:0012506	vesicle membrane	GO_CellularComponent-EBI-UniProt-GOA-ACAP-ARAP_11.06.2021_00h00	2.19769e-14	5.93377e-12	0	0	[4, 5]	Group36	9.46698	119	[ACAP1, ACP3, ADGRE5, ALDH3B1, ANO6, ANPEP, ANXA2, ANXA3, ANXA6, ANXA7, AP2A2, AP2M1, AP3M1, ARF6, ATP2A2, ATP2B1, AZU1, BST1, CD14, CD36, CD44, CD47, CD9, CEACAM1, CEACAM6, CEACAM8, CHMP2A, CHMP6, CLIC4, CLINT1, CLTA, CLTB, CPNE3, CR1, CTSD, DNM2, DOK3, DTX3L, DYNLL1, EEA1, EHD4, FLOT2, GIMAP5, HLA-DRA, HLA-F, HMOX2, HVCN1, ITGA2B, ITGAL, ITGAX, ITGB1, KCNAB2, LAMP1, LAMTOR1, LAMTOR2, LILRB2, LM…
GO:0098588	bounding membrane of organelle	GO_CellularComponent-EBI-UniProt-GOA-ACAP-ARAP_11.06.2021_00h00	6.17478e-16	1.68572e-13	0	0	[4, 5]	Group36	8.18662	186	[ACAP1, ACP3, ACSL3, ACSL4, ADGRE5, AGK, AHNAK, ALDH3A2, ALDH3B1, ANO6, ANPEP, ANXA2, ANXA3, ANXA6, ANXA7, AP2A2, AP2M1, AP3M1, ARF3, ARF6, ARFGEF1, ATP2A2, ATP2B1, AZU1, BAX, BLOC1S2, BST1, CD14, CD36, CD44, CD47, CD9, CEACAM1, CEACAM6, CEACAM8, CHCHD3, CHERP, CHMP2A, CHMP6, CHORDC1, CISD2, CLINT1, CLTA, CLTB, COASY, CPNE3, CPT1A, CR1, CRAT, CTSC, CTSD, CTSZ, CYB5B, CYB5R3, DNAJC11, DNM2, DOK3, …
GO:0005768	endosome	GO_CellularComponent-EBI-UniProt-GOA-ACAP-ARAP_11.06.2021_00h00	7.8692e-07	0.000184139	0	0	[3, 4, 5, 7]	Group36	7.9731	83	[ACAP1, ADPRH, ANKRD13D, ANXA2, ANXA6, AP2A2, AP2M1, ARF6, ARPC2, ATP1A1, C9orf72, CCDC22, CD14, CHMP2A, CHMP6, CLINT1, CLTA, CTSB, CTSD, CTSH, CTSS, DNM2, DTX3L, EEA1, EHD4, FKBP15, FLOT2, GIGYF2, GIMAP5, HLA-DRA, HLA-F, HSPD1, ITGB1, LAMP1, LAMTOR1, LAMTOR2, LRRK2, M6PR, MAP2K1, MRC1, NCF4, NDRG1, NDUFA2, NUCB1, OCIAD1, OSBPL11, PHB, PKN1, PLD3, PRDX3, PSAP, PTPN1, RAB11B, RAB27A, RAB31, RAB37,…
GO:0005774	vacuolar membrane	GO_CellularComponent-EBI-UniProt-GOA-ACAP-ARAP_11.06.2021_00h00	5.05208e-08	1.2125e-05	0	0	[4, 5, 6]	Group36	10.5603	49	[ACP3, AHNAK, ANPEP, ANXA2, ANXA6, AP2A2, AP2M1, AP3M1, AZU1, BLOC1S2, CEACAM6, CEACAM8, CLTA, CPNE3, CTSD, DTX3L, EEF1A2, GABARAPL2, GIMAP5, GNAQ, HLA-DRA, HLA-F, LAMP1, LAMTOR1, LAMTOR2, LMBRD1, M6PR, MAP1LC3B2, MGST1, NAPA, NAPG, PHIP, PLD3, PSAP, RAB2A, RAB37, RHEB, RPN2, SCARB2, SORT1, STOM, STX7, STX8, TCIRG1, TLR8, TOM1, TRAF3IP3, VPS41, VTI1B]
GO:0005775	vacuolar lumen	GO_CellularComponent-EBI-UniProt-GOA-ACAP-ARAP_11.06.2021_00h00	3.09672e-12	8.17535e-10	0	0	[4, 5, 6]	Group36	17.9487	35	[ADA2, ANXA2, AZU1, BPI, CREG1, CTSB, CTSC, CTSD, CTSG, CTSS, CYB5R3, DEFA1, DPP7, ELANE, FAF2, GCA, GGH, GLB1, GM2A, GNS, GYG1, HEXA, HEXB, MPO, NPC2, PLD3, PRTN3, PSAP, PYCARD, RETN, RNASE3, SCARB2, SGSH, UNC13D, VCAN]
GO:0099503	secretory vesicle	GO_CellularComponent-EBI-UniProt-GOA-ACAP-ARAP_11.06.2021_00h00	5.22362e-41	1.58799e-38	0	0	[4, 5, 7]	Group36	14.4914	161	[ACAA1, ACP3, ACTN1, ADA2, ADGRE5, ALAD, ALDH3B1, ALDOA, ALOX5, ANO6, ANPEP, ANXA11, ANXA2, ANXA3, ANXA7, AP2A2, ATG7, ATP2B1, AZU1, BPI, BST1, CAB39, CAPN1, CD14, CD36, CD44, CD47, CD9, CDA, CEACAM1, CEACAM6, CEACAM8, CFD, CHIT1, CLTA, CLTB, CNN2, COMMD9, COPS5, CPNE3, CR1, CRAT, CREG1, CRISP3, CTSB, CTSC, CTSD, CTSG, CTSH, CTSS, CTSZ, CYB5R3, CYRIB, DEFA1, DLD, DOCK2, DOK3, DPP7, DYNLL1, ELANE,…
GO:0030141	secretory granule	GO_CellularComponent-EBI-UniProt-GOA-ACAP-ARAP_11.06.2021_00h00	7.53478e-42	2.29817e-39	0	0	[3, 5, 6, 8]	Group36	15.7279	148	[ACAA1, ACP3, ACTN1, ADA2, ADGRE5, ALAD, ALDH3B1, ALDOA, ALOX5, ANO6, ANPEP, ANXA11, ANXA2, ANXA3, ANXA7, AP2A2, ATG7, AZU1, BPI, BST1, CAB39, CAPN1, CD14, CD36, CD44, CD47, CD9, CDA, CEACAM1, CEACAM6, CEACAM8, CFD, CHIT1, CNN2, COMMD9, CPNE3, CR1, CRAT, CREG1, CRISP3, CTSB, CTSC, CTSD, CTSG, CTSH, CTSS, CTSZ, CYB5R3, CYRIB, DEFA1, DLD, DOCK2, DOK3, DPP7, DYNLL1, ELANE, F13A1, F5, FAF2, FCN1, FER…
GO:0030659	cytoplasmic vesicle membrane	GO_CellularComponent-EBI-UniProt-GOA-ACAP-ARAP_11.06.2021_00h00	2.77035e-13	7.42454e-11	0	0	[4, 5, 6, 7]	Group36	10.4637	88	[ACP3, ADGRE5, ALDH3B1, ANO6, ANPEP, ANXA3, ANXA7, AP2A2, AP2M1, AP3M1, ATP2B1, AZU1, BST1, CD14, CD36, CD44, CD47, CD9, CEACAM1, CEACAM6, CEACAM8, CLIC4, CLINT1, CLTA, CLTB, CPNE3, CR1, DNM2, DOK3, DYNLL1, FLOT2, HLA-DRA, HLA-F, HMOX2, HVCN1, ITGA2B, ITGAL, ITGAX, KCNAB2, LAMP1, LAMTOR1, LAMTOR2, LILRB2, LMAN1, LRRK2, M6PR, MGST1, MLEC, MPEG1, MYOF, NBEAL2, NDUFA2, NECAP2, PECAM1, PLAUR, PSAP, P…
GO:0010008	endosome membrane	GO_CellularComponent-EBI-UniProt-GOA-ACAP-ARAP_11.06.2021_00h00	2.26931e-06	0.000519672	0	0	[4, 5, 6, 8]	Group36	9.18919	51	[ACAP1, ANXA2, ANXA6, AP2A2, AP2M1, ARF6, CD14, CHMP2A, CHMP6, CLTA, CTSD, DTX3L, EEA1, EHD4, GIMAP5, HLA-DRA, HLA-F, ITGB1, LAMP1, LAMTOR1, LAMTOR2, MRC1, NCF4, NDRG1, NDUFA2, OSBPL11, PLD3, RAB11B, RAB27A, RAB31, RAB8A, RAC1, SCAMP2, SCAMP3, SCARB2, SH3GL1, SNX1, SNX3, SORT1, STEAP4, STX12, STX7, STX8, TCIRG1, TLR8, UBE2D3, VAMP3, VPS25, VPS41, VPS4B, VTI1B]
GO:0005764	lysosome	GO_CellularComponent-EBI-UniProt-GOA-ACAP-ARAP_11.06.2021_00h00	1.6985e-18	4.77278e-16	0	0	[5, 6, 7]	Group36	12.2853	93	[ACP3, ADA2, AHNAK, ANPEP, ANXA11, ANXA2, ANXA6, AP2A2, AP2M1, AP3M1, AZU1, BLOC1S2, BPI, C9orf72, CAPN1, CEACAM6, CEACAM8, CHIT1, CLTA, CPNE3, CRAT, CREG1, CTSB, CTSC, CTSD, CTSG, CTSH, CTSS, CTSZ, CYB5R3, DEFA1, DPP7, DTX3L, EEF1A2, ELANE, FAF2, GCA, GGH, GIMAP5, GLB1, GM2A, GNAQ, GNS, GOT1, GYG1, HCK, HEXA, HEXB, HLA-DRA, HLA-F, LAMP1, LAMTOR1, LAMTOR2, LARS1, LMBRD1, LRRK2, M6PR, MGST1, MPO, …
GO:0030667	secretory granule membrane	GO_CellularComponent-EBI-UniProt-GOA-ACAP-ARAP_11.06.2021_00h00	3.65868e-17	1.00979e-14	0	0	[4, 5, 6, 7, 8, 9]	Group36	16.568	56	[ACP3, ADGRE5, ALDH3B1, ANO6, ANPEP, ANXA7, AP2A2, AZU1, BST1, CD14, CD36, CD44, CD47, CD9, CEACAM1, CEACAM6, CEACAM8, CPNE3, CR1, DOK3, DYNLL1, FLOT2, HMOX2, HVCN1, ITGA2B, ITGAL, ITGAX, KCNAB2, LAMP1, LAMTOR1, LAMTOR2, LILRB2, MGST1, MLEC, NBEAL2, NDUFA2, PECAM1, PLAUR, PSAP, PTAFR, PTPRC, RAB27A, RAB31, RAB37, RAC1, SERPINB10, SLC2A3, SNAP23, SRI, STOM, TCIRG1, TLR2, TMED10, TOM1, UBR4, VPS13C]
GO:0034774	secretory granule lumen	GO_CellularComponent-EBI-UniProt-GOA-ACAP-ARAP_11.06.2021_00h00	4.48947e-29	1.32439e-26	0	0	[4, 5, 6, 7, 8, 9]	Group36	20.7756	75	[ACAA1, ACTN1, ADA2, ALAD, ALDOA, ALOX5, ANXA2, ATG7, AZU1, BPI, CAB39, CDA, CFD, CHIT1, CNN2, COMMD9, CRAT, CREG1, CRISP3, CTSC, CTSD, CTSG, CTSH, CTSZ, CYB5R3, CYRIB, DEFA1, DOCK2, DPP7, ELANE, F13A1, F5, FAF2, FCN1, FERMT3, GCA, GGH, GLB1, GM2A, GNAI2, GNS, GPI, GYG1, HEXB, HK3, IDH1, LCN2, MAPK14, MIF, MMP8, MPO, NME2, NPC2, OLFM4, PAFAH1B2, PF4, PGAM1, PGLYRP1, PPBP, PRTN3, PSMD2, PSMD6, PTX…
GO:0042581	specific granule	GO_CellularComponent-EBI-UniProt-GOA-ACAP-ARAP_11.06.2021_00h00	9.38997e-18	2.60102e-15	0	0	[4, 6, 7, 9]	Group36	23.1214	40	[ACAA1, ALDH3B1, ANO6, ANXA11, ANXA3, BPI, BST1, CD36, CD47, CEACAM1, CEACAM8, CHIT1, CNN2, CRISP3, CTSD, CTSZ, DOCK2, ELANE, GGH, HMOX2, HVCN1, ITGAL, KCNAB2, LAMTOR1, LAMTOR2, LCN2, MLEC, MMP8, OLFM4, PGLYRP1, PLAUR, PTX3, RAB27A, RAB37, RETN, SLC2A3, SNAP23, STOM, TOM1, UBR4]
GO:0043202	lysosomal lumen	GO_CellularComponent-EBI-UniProt-GOA-ACAP-ARAP_11.06.2021_00h00	0.000103483	0.0215245	0	0	[5, 6, 7, 8]	Group36	14.0187	15	[CTSB, CTSD, CTSS, GLB1, GM2A, GNS, GYG1, HEXA, HEXB, NPC2, PLD3, PSAP, SCARB2, SGSH, VCAN]
GO:0070820	tertiary granule	GO_CellularComponent-EBI-UniProt-GOA-ACAP-ARAP_11.06.2021_00h00	6.28649e-19	1.77279e-16	0	0	[4, 6, 7, 9]	Group36	23.5955	42	[ALDOA, ANO6, AP2A2, CD47, CDA, CEACAM1, CEACAM8, CHIT1, CNN2, CR1, CRISP3, CTSD, CTSH, CTSS, DOK3, DYNLL1, GGH, IDH1, ITGAX, KCNAB2, LAMP1, LAMTOR1, LAMTOR2, LILRB2, METTL7A, MMP8, MMP9, NBEAL2, OLFM4, PGLYRP1, PPBP, PRSS3, PTAFR, PTX3, RAC1, SERPINB10, SLC2A3, SNAP23, STOM, STX7, TCIRG1, UBR4]
GO:0101002	ficolin-1-rich granule	GO_CellularComponent-EBI-UniProt-GOA-ACAP-ARAP_11.06.2021_00h00	3.32386e-21	9.43977e-19	0	0	[4, 6, 7, 9]	Group36	23.301	48	[ALAD, ALDOA, ALOX5, AP2A2, ATG7, CAB39, CAPN1, CDA, CFD, COMMD9, CR1, CRAT, CTSB, CTSD, CTSH, CTSS, CTSZ, DOK3, DYNLL1, FCN1, GLB1, GNS, GPI, GYG1, HK3, HSPA1A, IDH1, ITGAX, KRT1, LAMP1, LAMTOR1, LILRB2, MAPK14, MIF, MMP9, NBEAL2, NME2, PAFAH1B2, PGAM1, PSMD2, PSMD6, RAC1, S100A8, S100A9, SERPINB10, SLC2A3, TCIRG1, UBR4]
GO:0042582	azurophil granule	GO_CellularComponent-EBI-UniProt-GOA-ACAP-ARAP_11.06.2021_00h00	1.74453e-18	4.88468e-16	0	0	[4, 6, 7, 8, 9]	Group36	23.5632	41	[ACP3, ADA2, ANXA11, ANXA2, AZU1, BPI, CEACAM6, CEACAM8, CPNE3, CREG1, CTSC, CTSG, CYB5R3, DEFA1, DPP7, ELANE, FAF2, GCA, GGH, GLB1, GM2A, GNS, HEXA, HEXB, LAMP1, LAMTOR1, MGST1, MPO, NPC2, OLFM4, PRTN3, PSAP, PYCARD, RAB37, RETN, RNASE3, SNAP23, STOM, STX7, TOM1, UNC13D]
GO:0005765	lysosomal membrane	GO_CellularComponent-EBI-UniProt-GOA-ACAP-ARAP_11.06.2021_00h00	5.78117e-08	1.3817e-05	0	0	[6, 7, 8]	Group36	10.9489	45	[ACP3, AHNAK, ANPEP, ANXA2, ANXA6, AP2A2, AP2M1, AP3M1, AZU1, BLOC1S2, CEACAM6, CEACAM8, CLTA, CPNE3, CTSD, DTX3L, EEF1A2, GIMAP5, GNAQ, HLA-DRA, HLA-F, LAMP1, LAMTOR1, LAMTOR2, LMBRD1, M6PR, MGST1, NAPG, PHIP, PLD3, PSAP, RAB2A, RAB37, RHEB, SCARB2, SORT1, STOM, STX7, STX8, TCIRG1, TLR8, TOM1, TRAF3IP3, VPS41, VTI1B]
GO:0035577	azurophil granule membrane	GO_CellularComponent-EBI-UniProt-GOA-ACAP-ARAP_11.06.2021_00h00	2.79809e-05	0.00612782	0	0	[5, 6, 7, 8, 9, 10]	Group36	18.75	12	[ACP3, AZU1, CEACAM6, CEACAM8, CPNE3, LAMP1, LAMTOR1, MGST1, PSAP, RAB37, STOM, TOM1]
GO:0035578	azurophil granule lumen	GO_CellularComponent-EBI-UniProt-GOA-ACAP-ARAP_11.06.2021_00h00	4.1726e-12	1.09739e-09	0	0	[5, 6, 7, 8, 9, 10]	Group36	24.2718	25	[ADA2, ANXA2, AZU1, BPI, CREG1, CTSC, CTSG, CYB5R3, DEFA1, DPP7, ELANE, FAF2, GCA, GGH, GLB1, GM2A, GNS, HEXB, MPO, NPC2, PRTN3, PYCARD, RETN, RNASE3, UNC13D]
GO:0035579	specific granule membrane	GO_CellularComponent-EBI-UniProt-GOA-ACAP-ARAP_11.06.2021_00h00	2.07603e-09	5.1693e-07	0	0	[5, 6, 7, 8, 9, 10]	Group36	21.6495	21	[ALDH3B1, ANO6, BST1, CD36, CD47, CEACAM1, CEACAM8, HMOX2, HVCN1, ITGAL, KCNAB2, LAMTOR1, LAMTOR2, MLEC, PLAUR, RAB37, SLC2A3, SNAP23, STOM, TOM1, UBR4]
GO:0070821	tertiary granule membrane	GO_CellularComponent-EBI-UniProt-GOA-ACAP-ARAP_11.06.2021_00h00	1.45515e-06	0.000334684	0	0	[5, 6, 7, 8, 9, 10]	Group36	19.7368	15	[ANO6, CD47, CEACAM1, CEACAM8, DYNLL1, ITGAX, KCNAB2, LAMTOR2, LILRB2, NBEAL2, PTAFR, SLC2A3, SNAP23, STOM, UBR4]
GO:0101003	ficolin-1-rich granule membrane	GO_CellularComponent-EBI-UniProt-GOA-ACAP-ARAP_11.06.2021_00h00	1.30642e-06	0.00030309	0	0	[5, 6, 7, 8, 9, 10]	Group36	21.2121	14	[AP2A2, CR1, DOK3, DYNLL1, ITGAX, LAMP1, LAMTOR1, LILRB2, NBEAL2, RAC1, SERPINB10, SLC2A3, TCIRG1, UBR4]
GO:1904813	ficolin-1-rich granule lumen	GO_CellularComponent-EBI-UniProt-GOA-ACAP-ARAP_11.06.2021_00h00	5.56819e-16	1.52568e-13	0	0	[5, 7, 8, 10]	Group36	24.2857	34	[ALAD, ALDOA, ALOX5, ATG7, CAB39, CAPN1, CDA, CFD, COMMD9, CRAT, CTSB, CTSD, CTSH, CTSS, CTSZ, FCN1, GLB1, GNS, GPI, GYG1, HK3, HSPA1A, IDH1, KRT1, MAPK14, MIF, MMP9, NME2, PAFAH1B2, PGAM1, PSMD2, PSMD6, S100A8, S100A9]

## Sheet: Molecular function
ID	Term	Ontology Source	Term PValue	Term PValue Corrected with Bonferroni step down	Group PValue	Group PValue Corrected with Bonferroni step down	GOLevels	GOGroups	% Associated Genes	Nr. Genes	Associated Genes Found
GO:0004448	isocitrate dehydrogenase activity	GO_MolecularFunction-EBI-UniProt-GOA-ACAP-ARAP_11.06.2021_00h00	2.3676e-05	0.00802618	2.3676e-05	0.000213084	[5]	Group00	80	4	[IDH1, IDH2, IDH3B, IDH3G]
GO:0004579	dolichyl-diphosphooligosaccharide-protein glycotransferase activity	GO_MolecularFunction-EBI-UniProt-GOA-ACAP-ARAP_11.06.2021_00h00	1.33228e-06	0.000470296	1.33228e-06	1.99842e-05	[6]	Group01	83.3333	5	[PSMD2, RPN1, RPN2, STT3A, STT3B]
GO:0032781	positive regulation of ATPase activity	GO_MolecularFunction-EBI-UniProt-GOA-ACAP-ARAP_11.06.2021_00h00	2.06611e-06	0.00072727	2.06611e-06	2.68594e-05	[2, 3]	Group02	24.4898	12	[ALDOB, ATP1B3, DHX9, DNAJB11, DNM2, DYNLL1, GABARAPL2, HNRNPU, HSPA2, NAPA, PLSCR1, SSBP1]
GO:0038187	pattern recognition receptor activity	GO_MolecularFunction-EBI-UniProt-GOA-ACAP-ARAP_11.06.2021_00h00	1.73634e-05	0.00593829	1.73634e-05	0.000190998	[3]	Group03	30.7692	8	[CD14, CD36, FCN1, NDUFA2, PGLYRP1, PTAFR, TLR2, TLR8]
GO:0043085	positive regulation of catalytic activity	GO_MolecularFunction-EBI-UniProt-GOA-ACAP-ARAP_11.06.2021_00h00	8.82114e-05	0.0285805	8.82114e-05	0.000352846	[2, 3]	Group04	7.04012	93	[ADPRH, AIFM1, ARF4, ARHGAP25, ATP2B4, AZU1, BAX, CAB39, CCNY, CD44, CR1, CTSC, CTSD, CTSH, CYCS, CYFIP2, DHX9, DIABLO, DKC1, DTX3L, DYNLL1, EEF1A2, EIF2AK2, EIF5, ELANE, ETFA, ETFB, FASN, GM2A, GNAI2, GNAQ, HNRNPU, HSPA1A, HSPD1, HSPE1, ICAM1, IFI16, ITGB1, LAMTOR2, LARS1, LCP2, LRRK2, LYN, MAP2K1, MAPK14, MLKL, NDUFA13, NDUFA4, NLRC4, PCNA, PEA15, PHB, PHB2, PIN1, PKN1, PLAA, PLSCR1, POR, PRDX2…
GO:0043531	ADP binding	GO_MolecularFunction-EBI-UniProt-GOA-ACAP-ARAP_11.06.2021_00h00	7.33804e-06	0.0025463	7.33804e-06	8.80565e-05	[4, 6, 7, 8]	Group05	26.3158	10	[ATP1A1, ATP5F1A, ATP5F1D, CHORDC1, CYB5R3, GLUD1, LONP1, PRKAG1, RUVBL1, TAP1]
GO:0051092	positive regulation of NF-kappaB transcription factor activity	GO_MolecularFunction-EBI-UniProt-GOA-ACAP-ARAP_11.06.2021_00h00	7.41463e-05	0.0241717	7.41463e-05	0.000444878	[3, 4, 5]	Group06	12.069	21	[ARHGEF2, CD36, CRAT, DHX9, EIF2AK2, EP300, FLOT2, HSPA1A, ICAM1, IRAK3, MTDH, NLRC4, PRDX3, PRKCB, PYCARD, RPS3, S100A12, S100A8, S100A9, TLR2, UBE2N]
GO:0051536	iron-sulfur cluster binding	GO_MolecularFunction-EBI-UniProt-GOA-ACAP-ARAP_11.06.2021_00h00	3.26355e-05	0.0109329	3.26355e-05	0.000261084	[3]	Group07	17.8082	13	[ACO2, BOLA2, CISD2, COASY, GLRX5, NDUFS1, NDUFS2, NDUFS7, NDUFV1, NDUFV2, RPS3, SDHB, UQCRFS1]
GO:0003985	acetyl-CoA C-acetyltransferase activity	GO_MolecularFunction-EBI-UniProt-GOA-ACAP-ARAP_11.06.2021_00h00	0.00015354	0.0488259	0.00015354	0.00015354	[7]	Group08	57.1429	4	[ACAA1, ACAA2, ACAT1, HADHA]
GO:0004029	aldehyde dehydrogenase (NAD+) activity	GO_MolecularFunction-EBI-UniProt-GOA-ACAP-ARAP_11.06.2021_00h00	3.75653e-05	0.0125092	3.75653e-05	0.000262957	[6]	Group09	40	6	[ALDH1A1, ALDH2, ALDH3A2, ALDH3B1, ALDH4A1, ALDH9A1]
GO:0017069	snRNA binding	GO_MolecularFunction-EBI-UniProt-GOA-ACAP-ARAP_11.06.2021_00h00	7.96515e-05	0.0258867	7.96515e-05	0.000398258	[5]	Group10	20.4082	10	[DDX21, EFTUD2, HNRNPU, PRPF8, SF3B3, SNRNP70, SNRPA, SNRPB2, SNRPD3, SNU13]
GO:0003729	mRNA binding	GO_MolecularFunction-EBI-UniProt-GOA-ACAP-ARAP_11.06.2021_00h00	0.000109676	0.0354254	0.000109676	0.000329028	[5]	Group11	9.96785	31	[CARHSP1, CRYZ, CSTF2T, DHX9, EIF6, EXOSC4, FXR1, HNRNPU, ILF3, KHSRP, LSM1, MBD2, MECP2, PTBP1, RBM25, RBM47, RBM8A, RPL13A, RPS14, RPS26, RPS3, RPS5, SF3B1, SHMT2, SNRNP70, SRSF3, SRSF4, SRSF5, SRSF6, THOC2, TPR]
GO:0050839	cell adhesion molecule binding	GO_MolecularFunction-EBI-UniProt-GOA-ACAP-ARAP_11.06.2021_00h00	1.62842e-14	6.02514e-12	1.62842e-14	3.41968e-13	[3]	Group12	12.5645	73	[ACTN1, AHNAK, ALDOA, ANXA2, ANXA7, ATIC, CAST, CD2AP, CD47, CD9, CLIC1, CLINT1, CNN2, COL3A1, DST, EEF1D, EFHD2, EHD4, EIF5, EPS15L1, FASN, FERMT3, GIGYF2, H1-10, H3C1, HCFC1, HSPA1A, ICAM1, IDH1, ITGAL, ITGAX, ITGB1, LILRB2, LMNB2, LRRC59, LYN, MYH9, NCAPG, NDRG1, NIBAN2, NOP56, OLFM4, P4HB, PCMT1, PDLIM1, PLEC, PPP1CA, PTPN1, PTPN11, PUF60, RAB11B, RACK1, RPL14, RPL23A, RPL29, RPL6, RPL7A, RPS…
GO:0045296	cadherin binding	GO_MolecularFunction-EBI-UniProt-GOA-ACAP-ARAP_11.06.2021_00h00	1.5632e-15	5.79946e-13	1.62842e-14	3.41968e-13	[4]	Group12	15.7303	56	[AHNAK, ALDOA, ANXA2, ATIC, CAST, CD2AP, CLIC1, CLINT1, CNN2, EEF1D, EFHD2, EHD4, EIF5, EPS15L1, FASN, GIGYF2, H1-10, H3C1, HCFC1, HSPA1A, IDH1, ITGB1, LRRC59, MYH9, NCAPG, NDRG1, NIBAN2, NOP56, OLFM4, PCMT1, PDLIM1, PLEC, PPP1CA, PTPN1, PTPN11, PUF60, RAB11B, RACK1, RPL14, RPL23A, RPL29, RPL6, RPL7A, RPS26, RUVBL1, S100P, SH3GL1, SLK, SNX1, STK38, TBC1D2, TES, TMPO, UNC45A, VASP, ZC3HAV1]
GO:0003676	nucleic acid binding	GO_MolecularFunction-EBI-UniProt-GOA-ACAP-ARAP_11.06.2021_00h00	7.22607e-09	2.60861e-06	7.22607e-09	1.37295e-07	[3]	Group13	6.4393	270	[AARS1, ACAA2, ACIN1, ACTL6A, ADK, AHNAK, AIFM1, ALDOA, ANXA11, ANXA2, ANXA7, ATP5F1A, ATP5F1C, BTF3, CARHSP1, CAST, CCAR2, CHD4, CHERP, CISD2, COPS5, CPNE3, CREB1, CRYZ, CSDE1, CSRP1, CSTF2T, CYFIP2, DAP3, DARS2, DBR1, DDX1, DDX17, DDX21, DDX23, DHX15, DHX9, DKC1, EEF1A2, EEF1D, EFTUD2, EHD4, EIF2AK2, EIF4A2, EIF4B, EIF5, EIF6, EP300, EPRS1, ERH, EXOSC4, FASN, FBL, FDPS, FLI1, FXR1, GIGYF2, GLYR…
GO:0003723	RNA binding	GO_MolecularFunction-EBI-UniProt-GOA-ACAP-ARAP_11.06.2021_00h00	4.2039e-45	1.41952e-42	7.22607e-09	1.37295e-07	[4]	Group13	12.6648	221	[AARS1, ACAA2, ACIN1, ADK, AHNAK, ALDOA, ANXA11, ANXA2, ANXA7, ATP5F1A, ATP5F1C, BTF3, CARHSP1, CAST, CCAR2, CHERP, CISD2, COPS5, CPNE3, CRYZ, CSDE1, CSRP1, CSTF2T, CYFIP2, DAP3, DARS2, DBR1, DDX1, DDX17, DDX21, DDX23, DHX15, DHX9, DKC1, EEF1A2, EEF1D, EFTUD2, EIF2AK2, EIF4A2, EIF4B, EIF5, EIF6, EP300, EPRS1, ERH, EXOSC4, FASN, FBL, FDPS, FXR1, GIGYF2, GOT2, GSPT1, H1-10, H1-5, H4C1, HADHB, HNRNP…
GO:0019843	rRNA binding	GO_MolecularFunction-EBI-UniProt-GOA-ACAP-ARAP_11.06.2021_00h00	4.79094e-07	0.000170078	4.79094e-07	7.6655e-06	[5]	Group14	20.7792	16	[DDX21, RPL11, RPL12, RPL17, RPL19, RPL23, RPL23A, RPL8, RPLP0, RPS14, RPS18, RPS3, RPS4X, RPS5, RPS9, TST]
GO:0070180	large ribosomal subunit rRNA binding	GO_MolecularFunction-EBI-UniProt-GOA-ACAP-ARAP_11.06.2021_00h00	2.48299e-05	0.00836767	4.79094e-07	7.6655e-06	[6]	Group14	55.5556	5	[RPL12, RPL17, RPL19, RPL23, RPLP0]
GO:0016667	oxidoreductase activity, acting on a sulfur group of donors	GO_MolecularFunction-EBI-UniProt-GOA-ACAP-ARAP_11.06.2021_00h00	1.94311e-05	0.00662601	1.94311e-05	0.000194311	[3]	Group15	20	12	[DLD, GLRX, GLRX5, P4HB, PRDX3, SH3BGRL3, STAB1, TMX1, TXN, TXN2, TXNDC12, TXNRD2]
GO:0015036	disulfide oxidoreductase activity	GO_MolecularFunction-EBI-UniProt-GOA-ACAP-ARAP_11.06.2021_00h00	2.40203e-05	0.00811886	1.94311e-05	0.000194311	[4]	Group15	23.2558	10	[GLRX, GLRX5, P4HB, SH3BGRL3, STAB1, TMX1, TXN, TXN2, TXNDC12, TXNRD2]
GO:0031491	nucleosome binding	GO_MolecularFunction-EBI-UniProt-GOA-ACAP-ARAP_11.06.2021_00h00	6.72478e-09	2.43437e-06	2.0036e-06	2.80504e-05	[3]	Group16	24.3243	18	[ACTL6A, CHD4, GLYR1, H1-10, H1-5, H2AZ1, H3-3A, HDAC1, HP1BP3, MACROH2A1, MBD2, MTA2, RBBP4, SMARCA5, SMARCC2, SMARCE1, SSRP1, SUPT16H]
GO:0031490	chromatin DNA binding	GO_MolecularFunction-EBI-UniProt-GOA-ACAP-ARAP_11.06.2021_00h00	4.04539e-05	0.0134307	2.0036e-06	2.80504e-05	[3, 5]	Group16	14.9533	16	[ACTL6A, CHD4, DHX9, EP300, H1-10, H1-5, H2AZ1, H3-3A, HDAC1, HNRNPU, MACROH2A1, MBD2, MTA2, RBBP4, SMARCC2, SMARCE1]
GO:0031492	nucleosomal DNA binding	GO_MolecularFunction-EBI-UniProt-GOA-ACAP-ARAP_11.06.2021_00h00	5.13496e-08	1.84859e-05	2.0036e-06	2.80504e-05	[4, 6]	Group16	30.2326	13	[ACTL6A, CHD4, H1-10, H1-5, H2AZ1, H3-3A, HDAC1, MACROH2A1, MBD2, MTA2, RBBP4, SMARCC2, SMARCE1]
GO:0042802	identical protein binding	GO_MolecularFunction-EBI-UniProt-GOA-ACAP-ARAP_11.06.2021_00h00	2.29295e-07	8.18581e-05	8.27941e-08	1.4075e-06	[3]	Group17	7.10878	149	[ACADM, ACADVL, ACAT1, ACP3, ACTN1, ADA2, ADSL, ALAD, ALDH3A2, ALDH4A1, ALDOA, ALDOB, ANXA2, ANXA6, ATG7, ATIC, BAX, CBX5, CCR2, CD2AP, CD300LF, CDA, CEACAM1, CEACAM6, CENPF, CISD2, COASY, COQ9, CPT1A, CRAT, CREB1, CRYZ, CSRP1, CTSC, DARS2, DDX21, DECR1, DLAT, DPYSL2, DYNLL1, EEA1, EIF2AK2, EPRS1, ESYT1, FAM118B, FASN, FBP1, FHOD1, FXR1, G6PD, GALE, GCA, GLB1, GLIPR2, GLTP, GLUD1, GOT2, GSTM1, GS…
GO:0046983	protein dimerization activity	GO_MolecularFunction-EBI-UniProt-GOA-ACAP-ARAP_11.06.2021_00h00	3.18793e-05	0.0107114	8.27941e-08	1.4075e-06	[3]	Group17	7.44681	84	[ACP3, ACTN1, ADA2, AIFM1, ALDH3A2, ANO6, ATG7, ATIC, ATP1A1, BAX, CDA, CEACAM1, CEACAM6, CEACAM8, CENPF, CISD2, COQ9, CRAT, DARS2, EEA1, EIF2AK2, EPRS1, FXR1, G6PD, GALE, GCA, GLB1, GLIPR2, GSTM1, GSTM4, GYG1, H2AC11, H2AC4, H2AX, H2AZ1, H2BC12, H3-3A, H3C1, H4C1, HMOX1, HSD17B4, IDH1, IRAK3, ITGB1, KRT1, KRT10, LILRB1, LILRB2, LRRK2, MACROH2A1, MFF, MYH9, NAGA, NLRC4, NRBP1, P4HB, PAFAH1B2, PAP…
GO:0042803	protein homodimerization activity	GO_MolecularFunction-EBI-UniProt-GOA-ACAP-ARAP_11.06.2021_00h00	1.05653e-05	0.00363447	8.27941e-08	1.4075e-06	[4]	Group17	8.44687	62	[ACP3, ACTN1, ADA2, ALDH3A2, ATG7, ATIC, BAX, CDA, CEACAM1, CENPF, CISD2, COQ9, CRAT, DARS2, EEA1, EIF2AK2, EPRS1, FXR1, G6PD, GALE, GCA, GLB1, GLIPR2, GSTM1, GSTM4, GYG1, HMOX1, HSD17B4, IDH1, IRAK3, LILRB1, LILRB2, LRRK2, MFF, MYH9, NAGA, NLRC4, NRBP1, PAFAH1B2, PAPSS1, PECAM1, PHB2, PSAP, PYCARD, RACK1, S100A10, S100P, SCARB2, SHMT2, SLK, SNX1, SRM, SSBP1, STOM, TAP1, TIMM9, TPR, TXN, TXN2, UB…
GO:0019899	enzyme binding	GO_MolecularFunction-EBI-UniProt-GOA-ACAP-ARAP_11.06.2021_00h00	2.27585e-18	8.55719e-16	2.27585e-18	5.23445e-17	[3]	Group18	8.86792	188	[ACAT1, ACIN1, ACSL3, ALDOB, ANXA2, AP2A2, AP3M1, ARF6, ARHGDIA, ARHGDIB, ARHGEF2, ARMT1, ATG3, ATP1A1, ATP1B3, ATP2A2, ATP2B4, AUP1, C20orf27, C9orf72, CAB39, CARHSP1, CCAR2, CCNY, CDC37, CDC73, CDK5RAP3, CEACAM1, CHCHD3, CHD4, CHORDC1, CLTA, COL3A1, COPS5, CPNE3, CRAT, CREB1, CTSC, CUL5, CYFIP2, CYRIB, DCTN1, DHX9, DNM2, DOK2, DPYSL2, DTX3L, DUSP3, DYNLL1, EEF1A2, EIF6, ELANE, EPRS1, FAF2, FASN…
GO:0019900	kinase binding	GO_MolecularFunction-EBI-UniProt-GOA-ACAP-ARAP_11.06.2021_00h00	0.000140989	0.0452575	2.27585e-18	5.23445e-17	[4]	Group18	7.74112	61	[ACSL3, AP2A2, ARHGDIA, ATP1A1, ATP2B4, CAB39, CCNY, CDC37, CDK5RAP3, CEACAM1, CHORDC1, CPNE3, DCTN1, DNM2, DOK2, DPYSL2, DUSP3, EEF1A2, EIF6, FASN, GYS1, IRAK3, ITGAX, ITGB1, MACROH2A1, MAPK14, MLKL, NBEAL2, PARP1, PCNA, PEBP1, PGAM1, PIN1, PKN1, PRDX3, PRKAG1, PRKCB, PTAFR, PTPN1, PTPN11, PTPRC, RAB8A, RAC1, RAC2, RACK1, RGS14, RHEB, RNASE3, RPS19, RPS3, RPS6, SMCR8, SRSF1, SRSF2, SRSF5, STK38,…
GO:0019901	protein kinase binding	GO_MolecularFunction-EBI-UniProt-GOA-ACAP-ARAP_11.06.2021_00h00	4.17271e-05	0.0138117	2.27585e-18	5.23445e-17	[5]	Group18	8.18054	58	[ACSL3, AP2A2, ARHGDIA, ATP1A1, ATP2B4, CCNY, CDC37, CDK5RAP3, CEACAM1, CPNE3, DCTN1, DNM2, DOK2, DPYSL2, DUSP3, EEF1A2, EIF6, GYS1, IRAK3, ITGAX, ITGB1, MACROH2A1, MAPK14, MLKL, NBEAL2, PARP1, PCNA, PEBP1, PGAM1, PIN1, PKN1, PRDX3, PRKAG1, PRKCB, PTAFR, PTPN1, PTPN11, PTPRC, RAB8A, RAC1, RAC2, RACK1, RGS14, RHEB, RNASE3, RPS19, RPS3, RPS6, SMCR8, SRSF1, SRSF2, SRSF5, STK38, STRIP1, SYK, TPR, TUB…
GO:0016675	oxidoreductase activity, acting on a heme group of donors	GO_MolecularFunction-EBI-UniProt-GOA-ACAP-ARAP_11.06.2021_00h00	4.29935e-06	0.00150047	8.04834e-09	1.4487e-07	[3]	Group19	27.7778	10	[COX4I1, COX5A, COX5B, COX7A2, COX7C, MTCO2P12, NDUFA4, PHB2, POR, VDAC2]
GO:0015078	proton transmembrane transporter activity	GO_MolecularFunction-EBI-UniProt-GOA-ACAP-ARAP_11.06.2021_00h00	1.12134e-07	4.0256e-05	8.04834e-09	1.4487e-07	[5, 6]	Group19	16.2162	24	[ATP2A2, ATP5F1A, ATP5F1B, ATP5F1C, ATP5F1D, ATP5ME, ATP5PB, ATP5PD, ATP5PF, ATP5PO, CHORDC1, COX4I1, COX5A, COX5B, COX7A2, COX7C, HVCN1, MTCO2P12, NDUFA4, NNT, PHB2, PPIF, SLC25A5, TCIRG1]
GO:0004129	cytochrome-c oxidase activity	GO_MolecularFunction-EBI-UniProt-GOA-ACAP-ARAP_11.06.2021_00h00	0.000144259	0.0461629	8.04834e-09	1.4487e-07	[4, 6, 7]	Group19	23.5294	8	[COX4I1, COX5A, COX5B, COX7A2, COX7C, MTCO2P12, NDUFA4, PHB2]
GO:0015252	proton channel activity	GO_MolecularFunction-EBI-UniProt-GOA-ACAP-ARAP_11.06.2021_00h00	2.10159e-07	7.52369e-05	8.04834e-09	1.4487e-07	[6, 7]	Group19	37.037	10	[ATP5F1A, ATP5F1B, ATP5F1C, ATP5F1D, ATP5ME, ATP5PB, ATP5PD, ATP5PF, ATP5PO, HVCN1]
GO:0016614	oxidoreductase activity, acting on CH-OH group of donors	GO_MolecularFunction-EBI-UniProt-GOA-ACAP-ARAP_11.06.2021_00h00	0.000151689	0.0483888	4.66956e-10	9.33912e-09	[3]	Group20	12.5	18	[AKR1A1, ALDH3A2, FASN, G6PD, GLYR1, HADH, HADHA, HADHB, HSD17B10, HSD17B4, IDH1, IDH2, IDH3B, IDH3G, KCNAB2, MDH2, ME2, PGD]
GO:0051287	NAD binding	GO_MolecularFunction-EBI-UniProt-GOA-ACAP-ARAP_11.06.2021_00h00	1.46992e-10	5.35051e-08	4.66956e-10	9.33912e-09	[4, 5]	Group20	28.3582	19	[ALDH1A1, ALDH2, CRYZ, CYB5R3, DLD, GLUD1, GLYR1, HADH, HADHA, IDH1, IDH2, IDH3B, IDH3G, ME2, NDUFS2, NDUFV1, NNT, PARP1, ZC3HAV1]
GO:0003857	3-hydroxyacyl-CoA dehydrogenase activity	GO_MolecularFunction-EBI-UniProt-GOA-ACAP-ARAP_11.06.2021_00h00	4.48089e-06	0.00155935	4.66956e-10	9.33912e-09	[5]	Group20	71.4286	5	[HADH, HADHA, HADHB, HSD17B10, HSD17B4]
GO:0004300	enoyl-CoA hydratase activity	GO_MolecularFunction-EBI-UniProt-GOA-ACAP-ARAP_11.06.2021_00h00	4.77271e-05	0.0157499	4.66956e-10	9.33912e-09	[5]	Group20	50	5	[ECHS1, ECI1, HADHA, HADHB, HSD17B4]
GO:0009055	electron transfer activity	GO_MolecularFunction-EBI-UniProt-GOA-ACAP-ARAP_11.06.2021_00h00	7.9916e-26	3.01283e-23	1.66946e-25	4.00671e-24	[3]	Group21	30.719	47	[AKR1A1, ALDH2, ALDH4A1, COX4I1, COX5A, COX5B, COX7A2, COX7C, CYB5B, CYC1, CYCS, ETFA, ETFB, GLRX, IDH3B, ME2, MTCO2P12, NCF2, NDUFA10, NDUFA12, NDUFA13, NDUFA2, NDUFA4, NDUFA5, NDUFA8, NDUFA9, NDUFB1, NDUFB10, NDUFB4, NDUFB7, NDUFB9, NDUFS1, NDUFS2, NDUFS3, NDUFS4, NDUFS6, NDUFS7, NDUFV1, NDUFV2, PHB2, POR, SDHA, SDHB, STEAP4, UQCRC1, UQCRFS1, VDAC2]
GO:0016651	oxidoreductase activity, acting on NAD(P)H	GO_MolecularFunction-EBI-UniProt-GOA-ACAP-ARAP_11.06.2021_00h00	2.78646e-16	1.03656e-13	1.66946e-25	4.00671e-24	[3]	Group21	28.1818	31	[AIFM1, CRYZ, CYB5R3, CYB5R4, GNAI2, NCF2, NCF4, NDUFA10, NDUFA12, NDUFA13, NDUFA2, NDUFA4, NDUFA5, NDUFA8, NDUFA9, NDUFB1, NDUFB10, NDUFB4, NDUFB7, NDUFB9, NDUFS1, NDUFS2, NDUFS3, NDUFS4, NDUFS6, NDUFS7, NDUFV1, NDUFV2, NNT, POR, VDAC2]
GO:0003954	NADH dehydrogenase activity	GO_MolecularFunction-EBI-UniProt-GOA-ACAP-ARAP_11.06.2021_00h00	2.47043e-17	9.26412e-15	1.66946e-25	4.00671e-24	[4]	Group21	46.8085	22	[AIFM1, NDUFA10, NDUFA12, NDUFA13, NDUFA2, NDUFA4, NDUFA5, NDUFA8, NDUFA9, NDUFB1, NDUFB10, NDUFB4, NDUFB7, NDUFB9, NDUFS1, NDUFS2, NDUFS3, NDUFS4, NDUFS6, NDUFS7, NDUFV1, NDUFV2]
GO:0016655	oxidoreductase activity, acting on NAD(P)H, quinone or similar compound as acceptor	GO_MolecularFunction-EBI-UniProt-GOA-ACAP-ARAP_11.06.2021_00h00	1.9645e-14	7.24901e-12	1.66946e-25	4.00671e-24	[4]	Group21	36.0656	22	[CRYZ, NDUFA10, NDUFA12, NDUFA13, NDUFA2, NDUFA4, NDUFA5, NDUFA8, NDUFA9, NDUFB1, NDUFB10, NDUFB4, NDUFB7, NDUFB9, NDUFS1, NDUFS2, NDUFS3, NDUFS4, NDUFS6, NDUFS7, NDUFV1, NDUFV2]
GO:0008137	NADH dehydrogenase (ubiquinone) activity	GO_MolecularFunction-EBI-UniProt-GOA-ACAP-ARAP_11.06.2021_00h00	7.96692e-17	2.97166e-14	1.66946e-25	4.00671e-24	[4, 6, 7]	Group21	47.7273	21	[NDUFA10, NDUFA12, NDUFA13, NDUFA2, NDUFA4, NDUFA5, NDUFA8, NDUFA9, NDUFB1, NDUFB10, NDUFB4, NDUFB7, NDUFB9, NDUFS1, NDUFS2, NDUFS3, NDUFS4, NDUFS6, NDUFS7, NDUFV1, NDUFV2]
GO:0008234	cysteine-type peptidase activity	GO_MolecularFunction-EBI-UniProt-GOA-ACAP-ARAP_11.06.2021_00h00	6.78023e-05	0.0222392	0.000141632	0.000283264	[4]	Group22	8.93971	43	[AIFM1, BAX, CAPN1, CAPNS1, CAST, CD44, COPS2, COPS5, CTSB, CTSC, CTSD, CTSH, CTSS, CTSZ, CYCS, CYFIP2, DIABLO, DYNLL1, FASN, GGH, GPI, HSPD1, HSPE1, IFI16, IGBP1, MMP9, NDUFA13, NLRC4, PLAUR, POR, PRDX3, PYCARD, RACK1, RNASE3, RPS27L, RPS3, S100A8, S100A9, SYK, USP10, USP14, USP15, VDAC2]
GO:0010952	positive regulation of peptidase activity	GO_MolecularFunction-EBI-UniProt-GOA-ACAP-ARAP_11.06.2021_00h00	0.000111624	0.035943	0.000141632	0.000283264	[4, 5]	Group22	11.1628	24	[AIFM1, BAX, CR1, CTSC, CTSD, CTSH, CYCS, CYFIP2, DIABLO, DYNLL1, FASN, HSPD1, HSPE1, IFI16, LYN, NDUFA13, NLRC4, PYCARD, RACK1, RPS27L, RPS3, S100A8, S100A9, SYK]
GO:0004197	cysteine-type endopeptidase activity	GO_MolecularFunction-EBI-UniProt-GOA-ACAP-ARAP_11.06.2021_00h00	3.5536e-06	0.00124731	0.000141632	0.000283264	[5]	Group22	10.2244	41	[AIFM1, BAX, CAPN1, CAPNS1, CAST, CD44, COPS2, CTSB, CTSC, CTSD, CTSH, CTSS, CTSZ, CYCS, CYFIP2, DIABLO, DYNLL1, FASN, GPI, HSPD1, HSPE1, IFI16, IGBP1, MMP9, NDUFA13, NLRC4, PLAUR, POR, PRDX3, PYCARD, RACK1, RNASE3, RPS27L, RPS3, S100A8, S100A9, SYK, USP10, USP14, USP15, VDAC2]
GO:0097153	cysteine-type endopeptidase activity involved in apoptotic process	GO_MolecularFunction-EBI-UniProt-GOA-ACAP-ARAP_11.06.2021_00h00	1.94729e-05	0.00662079	0.000141632	0.000283264	[6]	Group22	11.5226	28	[AIFM1, BAX, CD44, CTSD, CTSH, CYCS, DIABLO, DYNLL1, FASN, GPI, HSPD1, HSPE1, IGBP1, MMP9, NDUFA13, NLRC4, PLAUR, POR, PRDX3, PYCARD, RACK1, RNASE3, RPS27L, RPS3, S100A8, S100A9, SYK, VDAC2]
GO:2000116	regulation of cysteine-type endopeptidase activity	GO_MolecularFunction-EBI-UniProt-GOA-ACAP-ARAP_11.06.2021_00h00	1.06766e-06	0.000377953	0.000141632	0.000283264	[6]	Group22	12.0755	32	[AIFM1, BAX, CAST, CD44, COPS2, CTSD, CTSH, CYCS, CYFIP2, DIABLO, DYNLL1, FASN, GPI, HSPD1, HSPE1, IFI16, IGBP1, MMP9, NDUFA13, NLRC4, PLAUR, POR, PRDX3, PYCARD, RACK1, RNASE3, RPS27L, RPS3, S100A8, S100A9, SYK, VDAC2]
GO:2001056	positive regulation of cysteine-type endopeptidase activity	GO_MolecularFunction-EBI-UniProt-GOA-ACAP-ARAP_11.06.2021_00h00	3.69606e-05	0.0123448	0.000141632	0.000283264	[6, 7]	Group22	12.6506	21	[AIFM1, BAX, CTSD, CTSH, CYCS, CYFIP2, DIABLO, DYNLL1, FASN, HSPD1, HSPE1, IFI16, NDUFA13, NLRC4, PYCARD, RACK1, RPS27L, RPS3, S100A8, S100A9, SYK]
GO:0043281	regulation of cysteine-type endopeptidase activity involved in apoptotic process	GO_MolecularFunction-EBI-UniProt-GOA-ACAP-ARAP_11.06.2021_00h00	7.56012e-06	0.0026158	0.000141632	0.000283264	[7]	Group22	11.8143	28	[AIFM1, BAX, CD44, CTSD, CTSH, CYCS, DIABLO, DYNLL1, FASN, GPI, HSPD1, HSPE1, IGBP1, MMP9, NDUFA13, NLRC4, PLAUR, POR, PRDX3, PYCARD, RACK1, RNASE3, RPS27L, RPS3, S100A8, S100A9, SYK, VDAC2]
GO:0043280	positive regulation of cysteine-type endopeptidase activity involved in apoptotic process	GO_MolecularFunction-EBI-UniProt-GOA-ACAP-ARAP_11.06.2021_00h00	6.9916e-05	0.0228625	0.000141632	0.000283264	[7, 8]	Group22	12.8378	19	[AIFM1, BAX, CTSD, CTSH, CYCS, DIABLO, DYNLL1, FASN, HSPD1, HSPE1, NDUFA13, NLRC4, PYCARD, RACK1, RPS27L, RPS3, S100A8, S100A9, SYK]
GO:0006919	activation of cysteine-type endopeptidase activity involved in apoptotic process	GO_MolecularFunction-EBI-UniProt-GOA-ACAP-ARAP_11.06.2021_00h00	5.9792e-05	0.0196716	0.000141632	0.000283264	[8, 9]	Group22	15.1515	15	[AIFM1, BAX, CTSH, CYCS, DIABLO, DYNLL1, FASN, HSPD1, HSPE1, NLRC4, PYCARD, RACK1, RPS27L, S100A8, S100A9]
GO:0043168	anion binding	GO_MolecularFunction-EBI-UniProt-GOA-ACAP-ARAP_11.06.2021_00h00	2.14756e-12	7.90303e-10	1.21366e-16	2.67004e-15	[3]	Group23	7.50544	207	[AARS1, ACADM, ACADVL, ACAT1, ACSL3, ACSL4, ACSS1, ACTC1, ADK, ADSS2, AFG3L2, AGK, AIFM1, AK2, AK9, ANXA2, ANXA6, ARF3, ARF4, ARF6, ARFGEF1, ARHGDIA, ARHGDIB, ARHGEF2, ARHGEF33, ATP1A1, ATP2A2, ATP2B1, ATP2B4, ATP5F1A, ATP5F1B, ATP5F1D, C9orf72, CCT7, CHD4, CHORDC1, CLPB, COASY, CRYZ, CTSC, CYB5R3, DAP3, DARS2, DDX1, DDX17, DDX21, DDX23, DECR1, DGKG, DHX15, DHX9, DLD, DNM2, DOCK2, EEF1A2, EEF1D, …
GO:0000166	nucleotide binding	GO_MolecularFunction-EBI-UniProt-GOA-ACAP-ARAP_11.06.2021_00h00	3.56996e-17	1.33516e-14	1.21366e-16	2.67004e-15	[3, 4]	Group23	8.31003	208	[AARS1, ACADM, ACADVL, ACAT1, ACSL3, ACSL4, ACSS1, ACTC1, ADK, ADSS2, AFG3L2, AGK, AIFM1, AK2, AK9, ALDH1A1, ALDH2, ANXA6, ARF3, ARF4, ARF6, ARFGEF1, ARHGDIA, ARHGDIB, ARHGEF2, ARHGEF33, ATP1A1, ATP2A2, ATP2B1, ATP2B4, ATP5F1A, ATP5F1B, ATP5F1D, C9orf72, CCT7, CHD4, CHORDC1, CLPB, COASY, CRAT, CRYZ, CYB5R3, DAP3, DARS2, DDX1, DDX17, DDX21, DDX23, DECR1, DGKG, DHX15, DHX9, DLD, DNM2, DOCK2, EEF1A2…
GO:0032553	ribonucleotide binding	GO_MolecularFunction-EBI-UniProt-GOA-ACAP-ARAP_11.06.2021_00h00	4.65641e-12	1.7089e-09	1.21366e-16	2.67004e-15	[3, 4, 5]	Group23	7.83267	176	[AARS1, ACADVL, ACAT1, ACSL3, ACSL4, ACSS1, ACTC1, ADK, ADSS2, AFG3L2, AGK, AK2, AK9, ANXA6, ARF3, ARF4, ARF6, ARFGEF1, ARHGDIA, ARHGDIB, ARHGEF2, ARHGEF33, ATP1A1, ATP2A2, ATP2B1, ATP2B4, ATP5F1A, ATP5F1B, ATP5F1D, C9orf72, CCT7, CHD4, CHORDC1, CLPB, COASY, CYB5R3, DAP3, DARS2, DDX1, DDX17, DDX21, DDX23, DGKG, DHX15, DHX9, DNM2, DOCK2, EEF1A2, EEF1D, EFTUD2, EHD4, EIF2AK2, EIF4A2, EIF5, EPRS1, E…
GO:0035639	purine ribonucleoside triphosphate binding	GO_MolecularFunction-EBI-UniProt-GOA-ACAP-ARAP_11.06.2021_00h00	1.93746e-09	7.03298e-07	1.21366e-16	2.67004e-15	[4]	Group23	7.46965	160	[AARS1, ACSL3, ACSL4, ACSS1, ACTC1, ADK, ADSS2, AFG3L2, AGK, AK2, AK9, ANXA6, ARF3, ARF4, ARF6, ARFGEF1, ARHGEF2, ARHGEF33, ATP1A1, ATP2A2, ATP2B1, ATP2B4, ATP5F1A, ATP5F1B, ATP5F1D, C9orf72, CCT7, CHD4, CHORDC1, CLPB, COASY, DAP3, DARS2, DDX1, DDX17, DDX21, DDX23, DGKG, DHX15, DHX9, DNM2, DOCK2, EEF1A2, EEF1D, EFTUD2, EHD4, EIF2AK2, EIF4A2, EIF5, EPRS1, ETFA, ETFB, GET3, GIMAP1, GIMAP5, GLUD1, G…
GO:0017076	purine nucleotide binding	GO_MolecularFunction-EBI-UniProt-GOA-ACAP-ARAP_11.06.2021_00h00	1.37716e-11	5.04039e-09	1.21366e-16	2.67004e-15	[4, 5]	Group23	7.76439	174	[AARS1, ACADVL, ACAT1, ACSL3, ACSL4, ACSS1, ACTC1, ADK, ADSS2, AFG3L2, AGK, AK2, AK9, ANXA6, ARF3, ARF4, ARF6, ARFGEF1, ARHGDIA, ARHGDIB, ARHGEF2, ARHGEF33, ATP1A1, ATP2A2, ATP2B1, ATP2B4, ATP5F1A, ATP5F1B, ATP5F1D, C9orf72, CCT7, CHD4, CHORDC1, CLPB, COASY, CYB5R3, DAP3, DARS2, DDX1, DDX17, DDX21, DDX23, DGKG, DHX15, DHX9, DNM2, DOCK2, EEF1A2, EEF1D, EFTUD2, EHD4, EIF2AK2, EIF4A2, EIF5, EPRS1, E…
GO:0032555	purine ribonucleotide binding	GO_MolecularFunction-EBI-UniProt-GOA-ACAP-ARAP_11.06.2021_00h00	2.59473e-11	9.47075e-09	1.21366e-16	2.67004e-15	[4, 5, 6]	Group23	7.72686	172	[AARS1, ACADVL, ACAT1, ACSL3, ACSL4, ACSS1, ACTC1, ADK, ADSS2, AFG3L2, AGK, AK2, AK9, ANXA6, ARF3, ARF4, ARF6, ARFGEF1, ARHGDIA, ARHGDIB, ARHGEF2, ARHGEF33, ATP1A1, ATP2A2, ATP2B1, ATP2B4, ATP5F1A, ATP5F1B, ATP5F1D, C9orf72, CCT7, CHD4, CHORDC1, CLPB, COASY, CYB5R3, DAP3, DARS2, DDX1, DDX17, DDX21, DDX23, DGKG, DHX15, DHX9, DNM2, DOCK2, EEF1A2, EEF1D, EFTUD2, EHD4, EIF2AK2, EIF4A2, EIF5, EPRS1, E…
GO:0030554	adenyl nucleotide binding	GO_MolecularFunction-EBI-UniProt-GOA-ACAP-ARAP_11.06.2021_00h00	4.44488e-07	0.000158238	1.21366e-16	2.67004e-15	[5, 6]	Group23	7.41876	121	[AARS1, ACADVL, ACAT1, ACSL3, ACSL4, ACSS1, ACTC1, ADK, AFG3L2, AGK, AK2, AK9, ATP1A1, ATP2A2, ATP2B1, ATP2B4, ATP5F1A, ATP5F1B, ATP5F1D, CCT7, CHD4, CHORDC1, CLPB, COASY, CYB5R3, DARS2, DDX1, DDX17, DDX21, DDX23, DGKG, DHX15, DHX9, EHD4, EIF2AK2, EIF4A2, EPRS1, FBP1, GCDH, GET3, GLUD1, GPI, GRK6, HADHA, HCK, HK1, HK3, HNRNPU, HSPA1A, HSPA2, HSPA4, HSPA9, HSPBP1, HSPD1, HSPE1, HSPH1, HYOU1, IARS2…
GO:0032561	guanyl ribonucleotide binding	GO_MolecularFunction-EBI-UniProt-GOA-ACAP-ARAP_11.06.2021_00h00	4.13909e-06	0.00144868	1.21366e-16	2.67004e-15	[5, 6, 7]	Group23	8.79285	59	[ADSS2, ANXA6, ARF3, ARF4, ARF6, ARFGEF1, ARHGDIA, ARHGDIB, ARHGEF2, ARHGEF33, C9orf72, DAP3, DNM2, DOCK2, EEF1A2, EEF1D, EFTUD2, EHD4, EIF5, ETFA, ETFB, GIMAP1, GIMAP5, GLUD1, GMPPB, GNAI2, GNAQ, GSPT1, LAMTOR1, LAMTOR2, LRRK2, NDRG1, NME1, NME2, NUCB1, PCK2, PREB, RAB11B, RAB27A, RAB2A, RAB31, RAB37, RAB3GAP2, RAB8A, RAC1, RAC2, RALB, RASEF, RGS14, RHEB, SAR1A, SEPHS1, SEPTIN6, SMCR8, SRPRB, SU…
GO:0005524	ATP binding	GO_MolecularFunction-EBI-UniProt-GOA-ACAP-ARAP_11.06.2021_00h00	8.06152e-06	0.00278122	1.21366e-16	2.67004e-15	[5, 6, 7, 8]	Group23	7.15206	111	[AARS1, ACSL3, ACSL4, ACSS1, ACTC1, ADK, AFG3L2, AGK, AK2, AK9, ATP1A1, ATP2A2, ATP2B1, ATP2B4, ATP5F1A, ATP5F1B, ATP5F1D, CCT7, CHD4, CHORDC1, CLPB, COASY, DARS2, DDX1, DDX17, DDX21, DDX23, DGKG, DHX15, DHX9, EHD4, EIF2AK2, EIF4A2, EPRS1, GET3, GLUD1, GPI, GRK6, HCK, HK1, HK3, HNRNPU, HSPA1A, HSPA2, HSPA4, HSPA9, HSPD1, HSPE1, HSPH1, HYOU1, IARS2, IDH3G, IRAK3, LARS1, LONP1, LRRK2, LYN, MAP2K1, …
GO:0005525	GTP binding	GO_MolecularFunction-EBI-UniProt-GOA-ACAP-ARAP_11.06.2021_00h00	1.53495e-05	0.00526489	1.21366e-16	2.67004e-15	[5, 6, 7, 8]	Group23	8.62069	55	[ADSS2, ANXA6, ARF3, ARF4, ARF6, ARFGEF1, ARHGEF2, ARHGEF33, C9orf72, DAP3, DNM2, DOCK2, EEF1A2, EEF1D, EFTUD2, EHD4, EIF5, ETFA, ETFB, GIMAP1, GIMAP5, GLUD1, GMPPB, GNAI2, GNAQ, GSPT1, LAMTOR1, LAMTOR2, LRRK2, NDRG1, NME1, NUCB1, PCK2, PREB, RAB11B, RAB27A, RAB2A, RAB31, RAB37, RAB3GAP2, RAB8A, RAC1, RAC2, RALB, RASEF, RHEB, SAR1A, SEPHS1, SEPTIN6, SMCR8, SRPRB, SUCLG2, TUBA1C, TUBA4A, TUFM]

## Sheet: KEGG
ID	Term	Ontology Source	Term PValue	Term PValue Corrected with Bonferroni step down	Group PValue	Group PValue Corrected with Bonferroni step down	GOLevels	GOGroups	% Associated Genes	Nr. Genes	Associated Genes Found
KEGG:00020	Citrate cycle (TCA cycle)	KEGG_11.06.2021	2.16338e-11	3.93736e-09	2.16338e-11	1.94704e-10	[-1]	Group00	53.3333	16	[ACO2, DLAT, DLD, DLST, FH, IDH1, IDH2, IDH3B, IDH3G, MDH2, PCK2, PDHB, SDHA, SDHB, SUCLG1, SUCLG2]
KEGG:04142	Lysosome	KEGG_11.06.2021	1.02035e-05	0.00177541	1.02035e-05	3.06105e-05	[-1]	Group01	18.75	24	[AP3M1, CLTA, CLTB, CTSB, CTSC, CTSD, CTSG, CTSH, CTSS, CTSZ, GLB1, GM2A, GNS, HEXA, HEXB, LAMP1, M6PR, NAGA, NPC2, PSAP, SCARB2, SGSH, SORT1, TCIRG1]
KEGG:04613	Neutrophil extracellular trap formation	KEGG_11.06.2021	1.5215e-07	2.70826e-05	1.5215e-07	6.08598e-07	[-1]	Group02	18.4211	35	[ATG7, AZU1, CR1, CTSG, ELANE, H2AC11, H2AC4, H2AX, H2AZ1, H2BC12, H3-3A, H3C1, H3C15, H4C1, HDAC1, ITGA2B, ITGAL, MACROH2A1, MAP2K1, MAPK14, MPO, NCF2, NCF4, PPIF, PRKCB, RAC1, RAC2, SLC25A5, SLC25A6, SYK, TLR2, TLR8, VDAC1, VDAC2, VDAC3]
KEGG:00480	Glutathione metabolism	KEGG_11.06.2021	3.38209e-05	0.00585101	3.38209e-05	6.76417e-05	[-1]	Group03	24.5614	14	[ANPEP, G6PD, GGT5, GSTM1, GSTM4, IDH1, IDH2, MGST1, MGST2, MGST3, PGD, SMS, SRM, TXNDC12]
KEGG:00520	Amino sugar and nucleotide sugar metabolism	KEGG_11.06.2021	0.000102009	0.0174436	0.000102009	0.000102009	[-1]	Group04	25	12	[CHIT1, CYB5R3, CYB5R4, GALE, GMPPA, GMPPB, GPI, HEXA, HEXB, HK1, HK3, UGP2]
KEGG:03040	Spliceosome	KEGG_11.06.2021	3.8075e-15	7.08195e-13	3.8075e-15	3.8075e-14	[-1]	Group05	28	42	[ACIN1, BCAS2, CHERP, DDX23, DHX15, EFTUD2, HNRNPU, HSPA1A, HSPA2, MAGOH, MAGOHB, PHF5A, PRPF19, PRPF38A, PRPF40A, PRPF8, PUF60, RBM25, RBM8A, SF3A1, SF3A3, SF3B1, SF3B3, SF3B4, SNRNP200, SNRNP40, SNRNP70, SNRPA, SNRPB2, SNRPD2, SNRPD3, SNRPE, SNU13, SRSF1, SRSF2, SRSF3, SRSF4, SRSF5, SRSF6, SRSF9, THOC2, U2AF1L5]
KEGG:03010	Ribosome	KEGG_11.06.2021	1.02089e-15	1.90907e-13	3.81257e-11	3.05006e-10	[-1]	Group06	27.8481	44	[MRPL1, MRPL2, RPL10A, RPL11, RPL12, RPL13, RPL13A, RPL14, RPL17, RPL18, RPL19, RPL23, RPL23A, RPL27, RPL27A, RPL29, RPL3, RPL30, RPL4, RPL6, RPL7, RPL7A, RPL8, RPLP0, RPLP1, RPLP2, RPS12, RPS14, RPS16, RPS17, RPS18, RPS19, RPS20, RPS21, RPS25, RPS26, RPS27L, RPS3, RPS4X, RPS5, RPS6, RPS8, RPS9, RPSA]
KEGG:05171	Coronavirus disease	KEGG_11.06.2021	1.05933e-14	1.95977e-12	3.81257e-11	3.05006e-10	[-1]	Group06	22.8448	53	[CFD, EIF2AK2, F13A1, MAPK14, OAS2, OAS3, PRKCB, RPL10A, RPL11, RPL12, RPL13, RPL13A, RPL14, RPL17, RPL18, RPL19, RPL23, RPL23A, RPL27, RPL27A, RPL29, RPL3, RPL30, RPL4, RPL6, RPL7, RPL7A, RPL8, RPLP0, RPLP1, RPLP2, RPS12, RPS14, RPS16, RPS17, RPS18, RPS19, RPS20, RPS21, RPS25, RPS26, RPS27L, RPS3, RPS4X, RPS5, RPS6, RPS8, RPS9, RPSA, SYK, TLR2, TLR8, TYK2]
KEGG:00071	Fatty acid degradation	KEGG_11.06.2021	2.06985e-10	3.74643e-08	2.53576e-08	1.26788e-07	[-1]	Group07	41.8605	18	[ACAA1, ACAA2, ACADM, ACADVL, ACAT1, ACSL3, ACSL4, ALDH2, ALDH3A2, ALDH9A1, CPT1A, CPT2, ECHS1, ECI1, GCDH, HADH, HADHA, HADHB]
KEGG:00280	Valine, leucine and isoleucine degradation	KEGG_11.06.2021	3.86728e-06	0.000676775	2.53576e-08	1.26788e-07	[-1]	Group07	29.1667	14	[ACAA1, ACAA2, ACADM, ACAT1, ALDH2, ALDH3A2, ALDH9A1, BCKDHB, DLD, ECHS1, HADH, HADHA, HADHB, HSD17B10]
KEGG:00010	Glycolysis / Gluconeogenesis	KEGG_11.06.2021	6.26536e-07	0.00011027	2.82917e-09	1.6975e-08	[-1]	Group08	26.8657	18	[ACSS1, AKR1A1, ALDH2, ALDH3A2, ALDH3B1, ALDH9A1, ALDOA, ALDOB, DLAT, DLD, ENO2, FBP1, GPI, HK1, HK3, PCK2, PDHB, PGAM1]
KEGG:00620	Pyruvate metabolism	KEGG_11.06.2021	4.77813e-07	8.45729e-05	2.82917e-09	1.6975e-08	[-1]	Group08	31.9149	15	[ACAT1, ACSS1, AKR1A1, ALDH2, ALDH3A2, ALDH9A1, DLAT, DLD, FH, GLO1, HAGH, MDH2, ME2, PCK2, PDHB]
KEGG:00190	Oxidative phosphorylation	KEGG_11.06.2021	1.36736e-19	2.62534e-17	1.9411e-10	1.35877e-09	[-1]	Group09	33.5821	45	[ATP5F1A, ATP5F1B, ATP5F1C, ATP5F1D, ATP5ME, ATP5PB, ATP5PD, ATP5PF, ATP5PO, COX4I1, COX5A, COX5B, COX7A2, COX7C, CYC1, CYCS, NDUFA10, NDUFA12, NDUFA13, NDUFA2, NDUFA4, NDUFA5, NDUFA8, NDUFA9, NDUFB1, NDUFB10, NDUFB4, NDUFB7, NDUFB9, NDUFS1, NDUFS2, NDUFS3, NDUFS4, NDUFS6, NDUFS7, NDUFV1, NDUFV2, PPA2, SDHA, SDHB, TCIRG1, UQCRB, UQCRC1, UQCRC2, UQCRFS1]
KEGG:04714	Thermogenesis	KEGG_11.06.2021	5.73472e-16	1.07813e-13	1.9411e-10	1.35877e-09	[-1]	Group09	23.7069	55	[ACSL3, ACSL4, ACTL6A, ATP5F1A, ATP5F1B, ATP5F1C, ATP5F1D, ATP5ME, ATP5PB, ATP5PD, ATP5PF, ATP5PO, COX4I1, COX5A, COX5B, COX7A2, COX7C, CPT1A, CPT2, CREB1, CYC1, MAPK14, NDUFA10, NDUFA12, NDUFA13, NDUFA2, NDUFA4, NDUFA5, NDUFA8, NDUFA9, NDUFB1, NDUFB10, NDUFB4, NDUFB7, NDUFB9, NDUFS1, NDUFS2, NDUFS3, NDUFS4, NDUFS6, NDUFS7, NDUFV1, NDUFV2, PRKAG1, RHEB, RPS6, SDHA, SDHB, SMARCA2, SMARCC2, SMARCE1…
KEGG:04723	Retrograde endocannabinoid signaling	KEGG_11.06.2021	5.84799e-05	0.0100585	1.9411e-10	1.35877e-09	[-1]	Group09	16.8919	25	[GNAI2, GNAQ, MAPK14, NDUFA10, NDUFA12, NDUFA13, NDUFA2, NDUFA4, NDUFA5, NDUFA8, NDUFA9, NDUFB1, NDUFB10, NDUFB4, NDUFB7, NDUFB9, NDUFS1, NDUFS2, NDUFS3, NDUFS4, NDUFS6, NDUFS7, NDUFV1, NDUFV2, PRKCB]
KEGG:04932	Non-alcoholic fatty liver disease	KEGG_11.06.2021	7.48766e-12	1.37024e-09	1.9411e-10	1.35877e-09	[-1]	Group09	24.5161	38	[BAX, COX4I1, COX5A, COX5B, COX7A2, COX7C, CYC1, CYCS, MAPK14, NDUFA10, NDUFA12, NDUFA13, NDUFA2, NDUFA4, NDUFA5, NDUFA8, NDUFA9, NDUFB1, NDUFB10, NDUFB4, NDUFB7, NDUFB9, NDUFS1, NDUFS2, NDUFS3, NDUFS4, NDUFS6, NDUFS7, NDUFV1, NDUFV2, PRKAG1, RAC1, SDHA, SDHB, UQCRB, UQCRC1, UQCRC2, UQCRFS1]
KEGG:05010	Alzheimer disease	KEGG_11.06.2021	1.16331e-09	2.09395e-07	1.9411e-10	1.35877e-09	[-1]	Group09	16.2602	60	[ATP2A2, ATP5F1A, ATP5F1B, ATP5F1C, ATP5F1D, ATP5PB, ATP5PD, ATP5PF, ATP5PO, CAPN1, COX4I1, COX5A, COX5B, COX7A2, COX7C, CYC1, CYCS, EIF2AK2, GNAQ, HSD17B10, KLC1, MAP2K1, NDUFA10, NDUFA12, NDUFA13, NDUFA2, NDUFA4, NDUFA5, NDUFA8, NDUFA9, NDUFB1, NDUFB10, NDUFB4, NDUFB7, NDUFB9, NDUFS1, NDUFS2, NDUFS3, NDUFS4, NDUFS6, NDUFS7, NDUFV1, NDUFV2, PPID, PPIF, PSMD2, PSMD6, SDHA, SDHB, SLC25A5, SLC25A6,…
KEGG:05012	Parkinson disease	KEGG_11.06.2021	4.72099e-17	9.0171e-15	1.9411e-10	1.35877e-09	[-1]	Group09	23.6948	59	[ATP5F1A, ATP5F1B, ATP5F1C, ATP5F1D, ATP5PB, ATP5PD, ATP5PF, ATP5PO, BAX, COX4I1, COX5A, COX5B, COX7A2, COX7C, CYC1, CYCS, GNAI2, KLC1, LRRK2, NDUFA10, NDUFA12, NDUFA13, NDUFA2, NDUFA4, NDUFA5, NDUFA8, NDUFA9, NDUFB1, NDUFB10, NDUFB4, NDUFB7, NDUFB9, NDUFS1, NDUFS2, NDUFS3, NDUFS4, NDUFS6, NDUFS7, NDUFV1, NDUFV2, PPIF, PSMD2, PSMD6, SDHA, SDHB, SLC25A5, SLC25A6, TUBA1C, TUBA4A, TXN, TXN2, UBA7, U…
KEGG:05014	Amyotrophic lateral sclerosis	KEGG_11.06.2021	3.18712e-12	5.86431e-10	1.9411e-10	1.35877e-09	[-1]	Group09	17.8571	65	[ANXA11, ANXA7, ATP5F1A, ATP5F1B, ATP5F1C, ATP5F1D, ATP5PB, ATP5PD, ATP5PF, ATP5PO, BAX, C9orf72, COX4I1, COX5A, COX5B, COX7A2, COX7C, CYC1, CYCS, DCTN1, GABARAPL2, KLC1, MAPK14, NDUFA10, NDUFA12, NDUFA13, NDUFA2, NDUFA4, NDUFA5, NDUFA8, NDUFA9, NDUFB1, NDUFB10, NDUFB4, NDUFB7, NDUFB9, NDUFS1, NDUFS2, NDUFS3, NDUFS4, NDUFS6, NDUFS7, NDUFV1, NDUFV2, NUP210, NUP43, NUP50, NUP62, NUP93, PSMD2, PSMD6…
KEGG:05016	Huntington disease	KEGG_11.06.2021	3.88309e-16	7.33903e-14	1.9411e-10	1.35877e-09	[-1]	Group09	21.2418	65	[AP2A2, AP2M1, ATP5F1A, ATP5F1B, ATP5F1C, ATP5F1D, ATP5PB, ATP5PD, ATP5PF, ATP5PO, BAX, CLTA, CLTB, COX4I1, COX5A, COX5B, COX7A2, COX7C, CREB1, CYC1, CYCS, DCTN1, EP300, GNAQ, HDAC1, KLC1, NDUFA10, NDUFA12, NDUFA13, NDUFA2, NDUFA4, NDUFA5, NDUFA8, NDUFA9, NDUFB1, NDUFB10, NDUFB4, NDUFB7, NDUFB9, NDUFS1, NDUFS2, NDUFS3, NDUFS4, NDUFS6, NDUFS7, NDUFV1, NDUFV2, POLR2D, PPIF, PSMD2, PSMD6, SDHA, SDHB…
KEGG:05020	Prion disease	KEGG_11.06.2021	6.55281e-17	1.24503e-14	1.9411e-10	1.35877e-09	[-1]	Group09	22.7106	62	[ATP5F1A, ATP5F1B, ATP5F1C, ATP5F1D, ATP5PB, ATP5PD, ATP5PF, ATP5PO, BAX, COX4I1, COX5A, COX5B, COX7A2, COX7C, CREB1, CYC1, CYCS, HSPA1A, HSPA2, KLC1, MAPK14, NCF2, NCF4, NDUFA10, NDUFA12, NDUFA13, NDUFA2, NDUFA4, NDUFA5, NDUFA8, NDUFA9, NDUFB1, NDUFB10, NDUFB4, NDUFB7, NDUFB9, NDUFS1, NDUFS2, NDUFS3, NDUFS4, NDUFS6, NDUFS7, NDUFV1, NDUFV2, PPIF, PSMD2, PSMD6, RAC1, RAC2, SDHA, SDHB, SLC25A5, SLC…
KEGG:05022	Pathways of neurodegeneration	KEGG_11.06.2021	3.40561e-09	6.09605e-07	1.9411e-10	1.35877e-09	[-1]	Group09	14.7368	70	[ATP2A2, ATP5F1A, ATP5F1B, ATP5F1C, ATP5F1D, ATP5PB, ATP5PD, ATP5PF, ATP5PO, BAX, C9orf72, CAPN1, COX4I1, COX5A, COX5B, COX7A2, COX7C, CYC1, CYCS, DCTN1, GABARAPL2, GNAQ, HSD17B10, KLC1, LRRK2, MAP2K1, MAPK14, NDUFA10, NDUFA12, NDUFA13, NDUFA2, NDUFA4, NDUFA5, NDUFA8, NDUFA9, NDUFB1, NDUFB10, NDUFB4, NDUFB7, NDUFB9, NDUFS1, NDUFS2, NDUFS3, NDUFS4, NDUFS6, NDUFS7, NDUFV1, NDUFV2, PPID, PPIF, PRKCB…
KEGG:05415	Diabetic cardiomyopathy	KEGG_11.06.2021	9.42216e-26	1.81848e-23	1.9411e-10	1.35877e-09	[-1]	Group09	31.5271	64	[ATP2A2, ATP5F1A, ATP5F1B, ATP5F1C, ATP5F1D, ATP5PB, ATP5PD, ATP5PF, ATP5PO, CD36, COL3A1, COX4I1, COX5A, COX5B, COX7A2, COX7C, CPT2, CTSD, CYC1, G6PD, GYS1, MAPK14, MMP9, NCF2, NCF4, NDUFA10, NDUFA12, NDUFA13, NDUFA2, NDUFA4, NDUFA5, NDUFA8, NDUFA9, NDUFB1, NDUFB10, NDUFB4, NDUFB7, NDUFB9, NDUFS1, NDUFS2, NDUFS3, NDUFS4, NDUFS6, NDUFS7, NDUFV1, NDUFV2, PARP1, PDHB, PPIF, PPP1CA, PRKCB, RAC1, RAC…

## Sheet: Reactome pathway
ID	Term	Ontology Source	Term PValue	Term PValue Corrected with Bonferroni step down	Group PValue	Group PValue Corrected with Bonferroni step down	GOLevels	GOGroups	% Associated Genes	Nr. Genes	Associated Genes Found
R-HSA:1430728	Metabolism	REACTOME_Pathways_11.06.2021	1.31636e-25	6.06841e-23	1.31636e-25	1.44799e-24	[-1]	Group00	11.9868	254	[ABHD10, ACAA1, ACAA2, ACADM, ACADVL, ACAT1, ACO2, ACOT13, ACSL3, ACSL4, ACSS1, ADK, ADSL, ADSS2, AGK, AK2, AK9, AKR1A1, ALAD, ALDH1A1, ALDH2, ALDH3A2, ALDH3B1, ALDH4A1, ALDH9A1, ALDOA, ALDOB, ALOX5, ARF3, ASRGL1, ATIC, ATP5F1A, ATP5F1B, ATP5F1C, ATP5F1D, ATP5ME, ATP5PB, ATP5PD, ATP5PF, ATP5PO, BCKDHB, BLVRB, BST1, CD36, CD44, CDA, CES1, COASY, COQ9, COX4I1, COX5A, COX5B, COX7C, CPNE3, CPT1A, CPT…
R-HSA:8949215	Mitochondrial calcium ion transport	REACTOME_Pathways_11.06.2021	6.67049e-05	0.0269488	6.67049e-05	0.000200115	[-1]	Group01	34.7826	8	[AFG3L2, PHB, PHB2, PMPCB, STOML2, VDAC1, VDAC2, VDAC3]
R-HSA:3299685	Detoxification of Reactive Oxygen Species	REACTOME_Pathways_11.06.2021	9.50886e-05	0.0381305	9.50886e-05	9.50886e-05	[-1]	Group02	27.027	10	[CYCS, NCF2, NCF4, P4HB, PRDX2, PRDX3, SOD2, TXN, TXN2, TXNRD2]
R-HSA:5668599	RHO GTPases Activate NADPH Oxidases	REACTOME_Pathways_11.06.2021	1.14168e-05	0.00466946	1.14168e-05	5.70839e-05	[-1]	Group03	37.5	9	[MAPK14, NCF2, NCF4, PIN1, PRKCB, RAC1, RAC2, S100A8, S100A9]
R-HSA:1268020	Mitochondrial protein import	REACTOME_Pathways_11.06.2021	1.3798e-08	5.86415e-06	2.11102e-07	1.26661e-06	[-1]	Group04	29.6875	19	[ACO2, ATP5F1A, ATP5F1B, CHCHD3, CYC1, HSPA9, HSPD1, IDH3G, MTX2, PITRM1, PMPCB, SAMM50, SLC25A12, SLC25A6, TIMM13, TIMM9, TOMM20, TOMM22, VDAC1]
R-HSA:9609507	Protein localization	REACTOME_Pathways_11.06.2021	2.11102e-07	8.82405e-05	2.11102e-07	1.26661e-06	[-1]	Group04	18.4049	30	[ACAA1, ACO2, ALDH3A2, ATP5F1A, ATP5F1B, CHCHD3, CRAT, CYC1, ECH1, GET3, HMOX1, HSD17B4, HSPA9, HSPD1, IDH1, IDH3G, MTX2, PITRM1, PMPCB, SAMM50, SCP2, SLC25A12, SLC25A6, TIMM13, TIMM9, TOMM20, TOMM22, UBE2D1, UBE2D3, VDAC1]
R-HSA:2470946	Cohesin Loading onto Chromatin	REACTOME_Pathways_11.06.2021	1.30383e-05	0.00530659	8.97831e-05	0.000179566	[-1]	Group05	60	6	[NIPBL, PDS5A, PDS5B, SMC1A, SMC3, STAG2]
R-HSA:68884	Mitotic Telophase/Cytokinesis	REACTOME_Pathways_11.06.2021	8.97831e-05	0.0360928	8.97831e-05	0.000179566	[-1]	Group05	46.1538	6	[NIPBL, PDS5A, PDS5B, SMC1A, SMC3, STAG2]
R-HSA:1592230	Mitochondrial biogenesis	REACTOME_Pathways_11.06.2021	3.10839e-08	1.31485e-05	3.10839e-08	2.17587e-07	[-1]	Group06	24.2105	23	[ATP5F1A, ATP5F1B, ATP5F1C, ATP5F1D, ATP5ME, ATP5PB, ATP5PD, ATP5PF, ATP5PO, CHCHD3, CREB1, CYCS, DNAJC11, GLUD1, HCFC1, HSPA9, IDH2, MAPK14, MTX2, PRKAG1, SAMM50, SOD2, SSBP1]
R-HSA:163210	Formation of ATP by chemiosmotic coupling	REACTOME_Pathways_11.06.2021	6.07391e-07	0.000252067	3.10839e-08	2.17587e-07	[-1]	Group06	50	9	[ATP5F1A, ATP5F1B, ATP5F1C, ATP5F1D, ATP5ME, ATP5PB, ATP5PD, ATP5PF, ATP5PO]
R-HSA:8949613	Cristae formation	REACTOME_Pathways_11.06.2021	2.24113e-09	9.54721e-07	3.10839e-08	2.17587e-07	[-1]	Group06	45.1613	14	[ATP5F1A, ATP5F1B, ATP5F1C, ATP5F1D, ATP5ME, ATP5PB, ATP5PD, ATP5PF, ATP5PO, CHCHD3, DNAJC11, HSPA9, MTX2, SAMM50]
R-HSA:168249	Innate Immune System	REACTOME_Pathways_11.06.2021	8.1338e-22	3.66021e-19	3.30154e-11	2.64123e-10	[-1]	Group07	14.3396	152	[ACAA1, ACP3, ADA2, ADGRE5, ALAD, ALDH3B1, ALDOA, ALOX5, ANO6, ANPEP, ANXA2, AP2A2, ARPC2, ATG7, AZU1, BPI, BST1, CAB39, CAPN1, CCR2, CD14, CD36, CD44, CD47, CDA, CEACAM1, CEACAM6, CEACAM8, CFD, CHIT1, CNN2, COMMD9, CPN1, CPNE3, CR1, CREB1, CREG1, CRISP3, CTSB, CTSC, CTSD, CTSG, CTSH, CTSS, CTSZ, CYB5R3, CYFIP2, DEFA1, DHX9, DNM2, DOCK2, DOK3, DPP7, DUSP3, DYNLL1, EEA1, ELANE, EP300, FAF2, FCN1, …
R-HSA:168256	Immune System	REACTOME_Pathways_11.06.2021	3.30154e-11	1.42626e-08	3.30154e-11	2.64123e-10	[-1]	Group07	10.0398	202	[ACAA1, ACP3, ADA2, ADGRE5, ALAD, ALDH3B1, ALDOA, ALOX5, ANO6, ANPEP, ANXA2, AP2A2, AP2M1, ARPC2, ATG7, AZU1, BOLA2, BPI, BST1, CAB39, CAPN1, CCR2, CD14, CD300LF, CD36, CD44, CD47, CDA, CEACAM1, CEACAM6, CEACAM8, CFD, CHIT1, CLTA, CNN2, COL3A1, COMMD9, CPN1, CPNE3, CR1, CREB1, CREG1, CRISP3, CTSB, CTSC, CTSD, CTSG, CTSH, CTSS, CTSZ, CUL5, CYB5R3, CYFIP2, DCTN1, DEFA1, DHX9, DNM2, DOCK2, DOK3, DPP…
R-HSA:6798695	Neutrophil degranulation	REACTOME_Pathways_11.06.2021	1.17966e-38	5.53259e-36	3.30154e-11	2.64123e-10	[-1]	Group07	24.5833	118	[ACAA1, ACP3, ADA2, ADGRE5, ALAD, ALDH3B1, ALDOA, ALOX5, ANO6, ANPEP, ANXA2, AP2A2, ATG7, AZU1, BPI, BST1, CAB39, CAPN1, CD14, CD36, CD44, CD47, CDA, CEACAM1, CEACAM6, CEACAM8, CFD, CHIT1, CNN2, COMMD9, CPNE3, CR1, CREG1, CRISP3, CTSB, CTSC, CTSD, CTSG, CTSH, CTSS, CTSZ, CYB5R3, DEFA1, DOCK2, DOK3, DPP7, DYNLL1, ELANE, FAF2, FCN1, GCA, GGH, GLB1, GM2A, GNS, GPI, GYG1, HEXB, HK3, HMOX2, HSPA1A, HV…
R-HSA:70263	Gluconeogenesis	REACTOME_Pathways_11.06.2021	9.55727e-08	4.01405e-05	1.15015e-05	4.60059e-05	[-1]	Group08	38.2353	13	[ALDOA, ALDOB, ENO2, FBP1, GOT1, GOT2, GPI, MDH2, PCK2, PGAM1, SLC25A1, SLC25A11, SLC25A12]
R-HSA:70326	Glucose metabolism	REACTOME_Pathways_11.06.2021	6.37124e-08	2.68866e-05	1.15015e-05	4.60059e-05	[-1]	Group08	24.1758	22	[ALDOA, ALDOB, ENO2, FBP1, GOT1, GOT2, GPI, HK1, HK3, MDH2, NUP210, NUP43, NUP50, NUP62, NUP93, PCK2, PGAM1, PGP, SLC25A1, SLC25A11, SLC25A12, TPR]
R-HSA:71387	Metabolism of carbohydrates	REACTOME_Pathways_11.06.2021	1.15015e-05	0.0046926	1.15015e-05	4.60059e-05	[-1]	Group08	13.5593	40	[AKR1A1, ALDH1A1, ALDOA, ALDOB, CD44, ENO2, FBP1, G6PD, GALE, GBE1, GLB1, GNS, GOT1, GOT2, GPI, GYG1, GYS1, HEXA, HEXB, HK1, HK3, MDH2, NUP210, NUP43, NUP50, NUP62, NUP93, PAPSS1, PCK2, PGAM1, PGD, PGLS, PGP, SGSH, SLC25A1, SLC25A11, SLC25A12, TPR, UGP2, VCAN]
R-HSA:1428517	The citric acid (TCA) cycle and respiratory electron transport	REACTOME_Pathways_11.06.2021	2.22102e-31	1.03944e-28	2.22102e-31	2.66523e-30	[-1]	Group09	35.9551	64	[ACO2, ATP5F1A, ATP5F1B, ATP5F1C, ATP5F1D, ATP5ME, ATP5PB, ATP5PD, ATP5PF, ATP5PO, COX4I1, COX5A, COX5B, COX7C, CYC1, CYCS, DLAT, DLD, DLST, ETFA, ETFB, FAHD1, FH, GLO1, HAGH, IDH2, IDH3B, IDH3G, LRPPRC, MDH2, ME2, NDUFA10, NDUFA12, NDUFA13, NDUFA2, NDUFA4, NDUFA5, NDUFA8, NDUFA9, NDUFB1, NDUFB10, NDUFB4, NDUFB7, NDUFB9, NDUFS1, NDUFS2, NDUFS3, NDUFS4, NDUFS6, NDUFS7, NDUFV1, NDUFV2, NNT, PDHB, P…
R-HSA:71403	Citric acid cycle (TCA cycle)	REACTOME_Pathways_11.06.2021	1.71946e-13	7.49686e-11	2.22102e-31	2.66523e-30	[-1]	Group09	68.1818	15	[ACO2, DLD, DLST, FAHD1, FH, IDH2, IDH3B, IDH3G, MDH2, ME2, NNT, SDHA, SDHB, SUCLG1, SUCLG2]
R-HSA:71406	Pyruvate metabolism and Citric Acid (TCA) cycle	REACTOME_Pathways_11.06.2021	1.0751e-11	4.65517e-09	2.22102e-31	2.66523e-30	[-1]	Group09	38.1818	21	[ACO2, DLAT, DLD, DLST, FAHD1, FH, GLO1, HAGH, IDH2, IDH3B, IDH3G, MDH2, ME2, NNT, PDHB, PDPR, SDHA, SDHB, SUCLG1, SUCLG2, VDAC1]
R-HSA:1428517	The citric acid (TCA) cycle and respiratory electron transport	REACTOME_Pathways_11.06.2021	2.22102e-31	1.03944e-28	2.22102e-31	2.66523e-30	[-1]	Group10	35.9551	64	[ACO2, ATP5F1A, ATP5F1B, ATP5F1C, ATP5F1D, ATP5ME, ATP5PB, ATP5PD, ATP5PF, ATP5PO, COX4I1, COX5A, COX5B, COX7C, CYC1, CYCS, DLAT, DLD, DLST, ETFA, ETFB, FAHD1, FH, GLO1, HAGH, IDH2, IDH3B, IDH3G, LRPPRC, MDH2, ME2, NDUFA10, NDUFA12, NDUFA13, NDUFA2, NDUFA4, NDUFA5, NDUFA8, NDUFA9, NDUFB1, NDUFB10, NDUFB4, NDUFB7, NDUFB9, NDUFS1, NDUFS2, NDUFS3, NDUFS4, NDUFS6, NDUFS7, NDUFV1, NDUFV2, NNT, PDHB, P…
R-HSA:163200	Respiratory electron transport, ATP synthesis by chemiosmotic coupling, and heat production by uncoupling proteins.	REACTOME_Pathways_11.06.2021	4.81555e-22	2.17181e-19	2.22102e-31	2.66523e-30	[-1]	Group10	35.4331	45	[ATP5F1A, ATP5F1B, ATP5F1C, ATP5F1D, ATP5ME, ATP5PB, ATP5PD, ATP5PF, ATP5PO, COX4I1, COX5A, COX5B, COX7C, CYC1, CYCS, ETFA, ETFB, LRPPRC, NDUFA10, NDUFA12, NDUFA13, NDUFA2, NDUFA4, NDUFA5, NDUFA8, NDUFA9, NDUFB1, NDUFB10, NDUFB4, NDUFB7, NDUFB9, NDUFS1, NDUFS2, NDUFS3, NDUFS4, NDUFS6, NDUFS7, NDUFV1, NDUFV2, SDHA, SDHB, UQCRB, UQCRC1, UQCRC2, UQCRFS1]
R-HSA:611105	Respiratory electron transport	REACTOME_Pathways_11.06.2021	1.19361e-17	5.28771e-15	2.22102e-31	2.66523e-30	[-1]	Group10	34.9515	36	[COX4I1, COX5A, COX5B, COX7C, CYC1, CYCS, ETFA, ETFB, LRPPRC, NDUFA10, NDUFA12, NDUFA13, NDUFA2, NDUFA4, NDUFA5, NDUFA8, NDUFA9, NDUFB1, NDUFB10, NDUFB4, NDUFB7, NDUFB9, NDUFS1, NDUFS2, NDUFS3, NDUFS4, NDUFS6, NDUFS7, NDUFV1, NDUFV2, SDHA, SDHB, UQCRB, UQCRC1, UQCRC2, UQCRFS1]
R-HSA:6799198	Complex I biogenesis	REACTOME_Pathways_11.06.2021	2.01114e-10	8.64792e-08	2.22102e-31	2.66523e-30	[-1]	Group10	35.0877	20	[NDUFA10, NDUFA12, NDUFA13, NDUFA2, NDUFA5, NDUFA8, NDUFA9, NDUFB1, NDUFB10, NDUFB4, NDUFB7, NDUFB9, NDUFS1, NDUFS2, NDUFS3, NDUFS4, NDUFS6, NDUFS7, NDUFV1, NDUFV2]
R-HSA:71406	Pyruvate metabolism and Citric Acid (TCA) cycle	REACTOME_Pathways_11.06.2021	1.0751e-11	4.65517e-09	2.22102e-31	2.66523e-30	[-1]	Group10	38.1818	21	[ACO2, DLAT, DLD, DLST, FAHD1, FH, GLO1, HAGH, IDH2, IDH3B, IDH3G, MDH2, ME2, NNT, PDHB, PDPR, SDHA, SDHB, SUCLG1, SUCLG2, VDAC1]
R-HSA:77286	mitochondrial fatty acid beta-oxidation of saturated fatty acids	REACTOME_Pathways_11.06.2021	2.70918e-05	0.0109722	9.50886e-05	9.50886e-05	[-1]	Group11	54.5455	6	[ACADM, ACADVL, ECHS1, HADH, HADHA, HADHB]
R-HSA:77288	mitochondrial fatty acid beta-oxidation of unsaturated fatty acids	REACTOME_Pathways_11.06.2021	6.79896e-06	0.00278757	9.50886e-05	9.50886e-05	[-1]	Group11	83.3333	5	[ACADM, DECR1, ECI1, HADHA, HADHB]
R-HSA:77289	Mitochondrial Fatty Acid Beta-Oxidation	REACTOME_Pathways_11.06.2021	9.50886e-05	0.0381305	9.50886e-05	9.50886e-05	[-1]	Group11	27.027	10	[ACAA2, ACADM, ACADVL, ACOT13, DECR1, ECHS1, ECI1, HADH, HADHA, HADHB]
R-HSA:77310	Beta oxidation of lauroyl-CoA to decanoyl-CoA-CoA	REACTOME_Pathways_11.06.2021	8.70287e-05	0.0350726	9.50886e-05	9.50886e-05	[-1]	Group11	80	4	[ECHS1, HADH, HADHA, HADHB]
R-HSA:77346	Beta oxidation of decanoyl-CoA to octanoyl-CoA-CoA	REACTOME_Pathways_11.06.2021	6.79896e-06	0.00278757	9.50886e-05	9.50886e-05	[-1]	Group11	83.3333	5	[ACADM, ECHS1, HADH, HADHA, HADHB]
R-HSA:77348	Beta oxidation of octanoyl-CoA to hexanoyl-CoA	REACTOME_Pathways_11.06.2021	1.19823e-06	0.000496065	9.50886e-05	9.50886e-05	[-1]	Group11	100	5	[ACADM, ECHS1, HADH, HADHA, HADHB]
R-HSA:77350	Beta oxidation of hexanoyl-CoA to butanoyl-CoA	REACTOME_Pathways_11.06.2021	8.70287e-05	0.0350726	9.50886e-05	9.50886e-05	[-1]	Group11	80	4	[ECHS1, HADH, HADHA, HADHB]
R-HSA:159236	Transport of Mature mRNA derived from an Intron-Containing Transcript	REACTOME_Pathways_11.06.2021	2.28607e-07	9.53292e-05	1.50763e-21	1.50763e-20	[-1]	Group12	25.3333	19	[MAGOH, MAGOHB, NUP210, NUP43, NUP50, NUP62, NUP93, RBM8A, SRSF1, SRSF2, SRSF3, SRSF4, SRSF5, SRSF6, SRSF9, THOC2, THOC6, TPR, U2AF1L5]
R-HSA:72163	mRNA Splicing - Major Pathway	REACTOME_Pathways_11.06.2021	9.22476e-14	4.03122e-11	1.50763e-21	1.50763e-20	[-1]	Group12	23.4973	43	[BCAS2, CHERP, CSTF2T, DDX23, DHX15, DHX9, EFTUD2, HNRNPU, MAGOH, MAGOHB, MTREX, PHF5A, POLR2D, PRPF19, PRPF38A, PRPF40A, PRPF8, PTBP1, PUF60, RBM8A, SF3A1, SF3A3, SF3B1, SF3B3, SF3B4, SNRNP200, SNRNP40, SNRNP70, SNRPA, SNRPB2, SNRPD2, SNRPD3, SNRPE, SNU13, SRRT, SRSF1, SRSF2, SRSF3, SRSF4, SRSF5, SRSF6, SRSF9, U2AF1L5]
R-HSA:72165	mRNA Splicing - Minor Pathway	REACTOME_Pathways_11.06.2021	1.10727e-07	4.63947e-05	1.50763e-21	1.50763e-20	[-1]	Group12	30.7692	16	[DDX23, EFTUD2, POLR2D, PRPF8, SF3B1, SF3B3, SF3B4, SNRNP200, SNRNP40, SNRPD2, SNRPD3, SNRPE, SNU13, SRSF1, SRSF2, SRSF6]
R-HSA:72172	mRNA Splicing	REACTOME_Pathways_11.06.2021	4.48673e-13	1.95173e-10	1.50763e-21	1.50763e-20	[-1]	Group12	22.5131	43	[BCAS2, CHERP, CSTF2T, DDX23, DHX15, DHX9, EFTUD2, HNRNPU, MAGOH, MAGOHB, MTREX, PHF5A, POLR2D, PRPF19, PRPF38A, PRPF40A, PRPF8, PTBP1, PUF60, RBM8A, SF3A1, SF3A3, SF3B1, SF3B3, SF3B4, SNRNP200, SNRNP40, SNRNP70, SNRPA, SNRPB2, SNRPD2, SNRPD3, SNRPE, SNU13, SRRT, SRSF1, SRSF2, SRSF3, SRSF4, SRSF5, SRSF6, SRSF9, U2AF1L5]
R-HSA:72187	mRNA 3'-end processing	REACTOME_Pathways_11.06.2021	1.62809e-05	0.00661003	1.50763e-21	1.50763e-20	[-1]	Group12	24.1379	14	[CSTF2T, MAGOH, MAGOHB, RBM8A, SRSF1, SRSF2, SRSF3, SRSF4, SRSF5, SRSF6, SRSF9, THOC2, THOC6, U2AF1L5]
R-HSA:72202	Transport of Mature Transcript to Cytoplasm	REACTOME_Pathways_11.06.2021	1.50331e-06	0.000620866	1.50763e-21	1.50763e-20	[-1]	Group12	22.619	19	[MAGOH, MAGOHB, NUP210, NUP43, NUP50, NUP62, NUP93, RBM8A, SRSF1, SRSF2, SRSF3, SRSF4, SRSF5, SRSF6, SRSF9, THOC2, THOC6, TPR, U2AF1L5]
R-HSA:72203	Processing of Capped Intron-Containing Pre-mRNA	REACTOME_Pathways_11.06.2021	6.55236e-14	2.86993e-11	1.50763e-21	1.50763e-20	[-1]	Group12	20.9016	51	[BCAS2, CHERP, CSTF2T, DDX23, DHX15, DHX9, EFTUD2, HNRNPU, MAGOH, MAGOHB, MTREX, NUP210, NUP43, NUP50, NUP62, NUP93, PHF5A, POLR2D, PRPF19, PRPF38A, PRPF40A, PRPF8, PTBP1, PUF60, RBM8A, SF3A1, SF3A3, SF3B1, SF3B3, SF3B4, SNRNP200, SNRNP40, SNRNP70, SNRPA, SNRPB2, SNRPD2, SNRPD3, SNRPE, SNU13, SRRT, SRSF1, SRSF2, SRSF3, SRSF4, SRSF5, SRSF6, SRSF9, THOC2, THOC6, TPR, U2AF1L5]
R-HSA:73856	RNA Polymerase II Transcription Termination	REACTOME_Pathways_11.06.2021	4.74744e-06	0.0019512	1.50763e-21	1.50763e-20	[-1]	Group12	23.8806	16	[CSTF2T, MAGOH, MAGOHB, RBM8A, SNRPD3, SNRPE, SRSF1, SRSF2, SRSF3, SRSF4, SRSF5, SRSF6, SRSF9, THOC2, THOC6, U2AF1L5]
R-HSA:8953854	Metabolism of RNA	REACTOME_Pathways_11.06.2021	1.50763e-21	6.76926e-19	1.50763e-21	1.50763e-20	[-1]	Group12	16.7905	113	[BCAS2, CHERP, CSTF2T, DDX1, DDX21, DDX23, DHX15, DHX9, DKC1, EFTUD2, EIF4A2, EIF4B, EPRS1, EXOSC4, FBL, GSPT1, HNRNPU, HSD17B10, HSPA1A, KHSRP, LSM1, MAGOH, MAGOHB, MAPK14, MTREX, NOP56, NOP58, NUP210, NUP43, NUP50, NUP62, NUP93, PHF5A, POLR2D, PRPF19, PRPF38A, PRPF40A, PRPF8, PSMD2, PSMD6, PTBP1, PUF60, PUS1, RBM8A, RPL10A, RPL11, RPL12, RPL13, RPL13A, RPL14, RPL17, RPL18, RPL19, RPL23, RPL23A,…
R-HSA:156827	L13a-mediated translational silencing of Ceruloplasmin expression	REACTOME_Pathways_11.06.2021	6.80842e-24	3.09783e-21	9.12025e-12	8.20822e-11	[-1]	Group13	39.6396	44	[EIF4A2, EIF4B, RPL10A, RPL11, RPL12, RPL13, RPL13A, RPL14, RPL17, RPL18, RPL19, RPL23, RPL23A, RPL27, RPL27A, RPL29, RPL3, RPL30, RPL4, RPL6, RPL7, RPL7A, RPL8, RPLP0, RPLP1, RPLP2, RPS12, RPS14, RPS16, RPS17, RPS18, RPS19, RPS20, RPS21, RPS25, RPS26, RPS27L, RPS3, RPS4X, RPS5, RPS6, RPS8, RPS9, RPSA]
R-HSA:156842	Eukaryotic Translation Elongation	REACTOME_Pathways_11.06.2021	8.25413e-28	3.84642e-25	9.12025e-12	8.20822e-11	[-1]	Group13	47.3118	44	[EEF1A2, EEF1D, RPL10A, RPL11, RPL12, RPL13, RPL13A, RPL14, RPL17, RPL18, RPL19, RPL23, RPL23A, RPL27, RPL27A, RPL29, RPL3, RPL30, RPL4, RPL6, RPL7, RPL7A, RPL8, RPLP0, RPLP1, RPLP2, RPS12, RPS14, RPS16, RPS17, RPS18, RPS19, RPS20, RPS21, RPS25, RPS26, RPS27L, RPS3, RPS4X, RPS5, RPS6, RPS8, RPS9, RPSA]
R-HSA:156902	Peptide chain elongation	REACTOME_Pathways_11.06.2021	1.54138e-26	7.15201e-24	9.12025e-12	8.20822e-11	[-1]	Group13	47.191	42	[RPL10A, RPL11, RPL12, RPL13, RPL13A, RPL14, RPL17, RPL18, RPL19, RPL23, RPL23A, RPL27, RPL27A, RPL29, RPL3, RPL30, RPL4, RPL6, RPL7, RPL7A, RPL8, RPLP0, RPLP1, RPLP2, RPS12, RPS14, RPS16, RPS17, RPS18, RPS19, RPS20, RPS21, RPS25, RPS26, RPS27L, RPS3, RPS4X, RPS5, RPS6, RPS8, RPS9, RPSA]
R-HSA:1643685	Disease	REACTOME_Pathways_11.06.2021	3.56912e-07	0.000148475	9.12025e-12	8.20822e-11	[-1]	Group13	9.59752	155	[AGK, ALDOB, AP2A2, AP2M1, ARPC2, ATG7, ATP1A1, ATP1B3, CAPN1, CAPNS1, CAST, CD14, CD36, CD9, CDC37, CHD4, CHMP2A, CHMP6, CLTA, CREB1, CTSG, CUL5, CYFIP2, DAD1, DOCK2, DYNC1I2, DYNLL1, EIF2AK2, EP300, FAM114A2, FKBP1A, FXR1, GALE, GBE1, GGT5, GLB1, GNAI2, GNS, GYG1, GYS1, H2AC11, H2AC4, H2AX, H2AZ1, H2BC12, H3-3A, H3C1, H3C15, H4C1, HCK, HDAC1, HEXA, HEXB, HK1, HMOX1, HSPA1A, IDH1, ITGA2B, ITGB1,…
R-HSA:168255	Influenza Infection	REACTOME_Pathways_11.06.2021	1.14017e-25	5.26759e-23	9.12025e-12	8.20822e-11	[-1]	Group13	34.6154	54	[CLTA, EIF2AK2, HSPA1A, NUP210, NUP43, NUP50, NUP62, NUP93, PARP1, POLR2D, RPL10A, RPL11, RPL12, RPL13, RPL13A, RPL14, RPL17, RPL18, RPL19, RPL23, RPL23A, RPL27, RPL27A, RPL29, RPL3, RPL30, RPL4, RPL6, RPL7, RPL7A, RPL8, RPLP0, RPLP1, RPLP2, RPS12, RPS14, RPS16, RPS17, RPS18, RPS19, RPS20, RPS21, RPS25, RPS26, RPS27L, RPS3, RPS4X, RPS5, RPS6, RPS8, RPS9, RPSA, SLC25A6, TPR]
R-HSA:168273	Influenza Viral RNA Transcription and Replication	REACTOME_Pathways_11.06.2021	2.13927e-25	9.81925e-23	9.12025e-12	8.20822e-11	[-1]	Group13	37.037	50	[NUP210, NUP43, NUP50, NUP62, NUP93, PARP1, POLR2D, RPL10A, RPL11, RPL12, RPL13, RPL13A, RPL14, RPL17, RPL18, RPL19, RPL23, RPL23A, RPL27, RPL27A, RPL29, RPL3, RPL30, RPL4, RPL6, RPL7, RPL7A, RPL8, RPLP0, RPLP1, RPLP2, RPS12, RPS14, RPS16, RPS17, RPS18, RPS19, RPS20, RPS21, RPS25, RPS26, RPS27L, RPS3, RPS4X, RPS5, RPS6, RPS8, RPS9, RPSA, TPR]
R-HSA:1799339	SRP-dependent cotranslational protein targeting to membrane	REACTOME_Pathways_11.06.2021	5.88225e-30	2.74701e-27	9.12025e-12	8.20822e-11	[-1]	Group13	44.6429	50	[RPL10A, RPL11, RPL12, RPL13, RPL13A, RPL14, RPL17, RPL18, RPL19, RPL23, RPL23A, RPL27, RPL27A, RPL29, RPL3, RPL30, RPL4, RPL6, RPL7, RPL7A, RPL8, RPLP0, RPLP1, RPLP2, RPN1, RPN2, RPS12, RPS14, RPS16, RPS17, RPS18, RPS19, RPS20, RPS21, RPS25, RPS26, RPS27L, RPS3, RPS4X, RPS5, RPS6, RPS8, RPS9, RPSA, SEC11A, SRP68, SRP72, SRPRB, SSR1, SSR3]
R-HSA:192823	Viral mRNA Translation	REACTOME_Pathways_11.06.2021	1.54138e-26	7.15201e-24	9.12025e-12	8.20822e-11	[-1]	Group13	47.191	42	[RPL10A, RPL11, RPL12, RPL13, RPL13A, RPL14, RPL17, RPL18, RPL19, RPL23, RPL23A, RPL27, RPL27A, RPL29, RPL3, RPL30, RPL4, RPL6, RPL7, RPL7A, RPL8, RPLP0, RPLP1, RPLP2, RPS12, RPS14, RPS16, RPS17, RPS18, RPS19, RPS20, RPS21, RPS25, RPS26, RPS27L, RPS3, RPS4X, RPS5, RPS6, RPS8, RPS9, RPSA]
R-HSA:2262752	Cellular responses to stress	REACTOME_Pathways_11.06.2021	3.99892e-15	1.75952e-12	9.12025e-12	8.20822e-11	[-1]	Group13	14.7929	100	[BLVRB, CCAR2, COX4I1, COX5A, COX5B, COX7C, CREB1, CYCS, DCTN1, DYNC1I2, DYNLL1, EP300, H1-5, H2AC4, H2AX, H2AZ1, H2BC12, H3-3A, H3C1, H3C15, H4C1, HMOX1, HMOX2, HSPA1A, HSPA2, HSPA4, HSPA9, HSPH1, LAMTOR1, LAMTOR2, LMNB1, LRPPRC, MAPK14, NCF2, NCF4, NDUFA4, NUP210, NUP43, NUP50, NUP62, NUP93, P4HB, PRDX2, PRDX3, PSMD2, PSMD6, RBBP4, RHEB, RPL10A, RPL11, RPL12, RPL13, RPL13A, RPL14, RPL17, RPL18,…
R-HSA:2408522	Selenoamino acid metabolism	REACTOME_Pathways_11.06.2021	1.46321e-24	6.67223e-22	9.12025e-12	8.20822e-11	[-1]	Group13	38.9831	46	[EPRS1, HNMT, LARS1, PAPSS1, RPL10A, RPL11, RPL12, RPL13, RPL13A, RPL14, RPL17, RPL18, RPL19, RPL23, RPL23A, RPL27, RPL27A, RPL29, RPL3, RPL30, RPL4, RPL6, RPL7, RPL7A, RPL8, RPLP0, RPLP1, RPLP2, RPS12, RPS14, RPS16, RPS17, RPS18, RPS19, RPS20, RPS21, RPS25, RPS26, RPS27L, RPS3, RPS4X, RPS5, RPS6, RPS8, RPS9, RPSA]
R-HSA:2408557	Selenocysteine synthesis	REACTOME_Pathways_11.06.2021	1.402e-25	6.4492e-23	9.12025e-12	8.20822e-11	[-1]	Group13	45.1613	42	[RPL10A, RPL11, RPL12, RPL13, RPL13A, RPL14, RPL17, RPL18, RPL19, RPL23, RPL23A, RPL27, RPL27A, RPL29, RPL3, RPL30, RPL4, RPL6, RPL7, RPL7A, RPL8, RPLP0, RPLP1, RPLP2, RPS12, RPS14, RPS16, RPS17, RPS18, RPS19, RPS20, RPS21, RPS25, RPS26, RPS27L, RPS3, RPS4X, RPS5, RPS6, RPS8, RPS9, RPSA]
R-HSA:376176	Signaling by ROBO receptors	REACTOME_Pathways_11.06.2021	2.35923e-15	1.04042e-12	9.12025e-12	8.20822e-11	[-1]	Group13	22.9358	50	[GSPT1, MAGOH, MAGOHB, PSMD2, PSMD6, RAC1, RBM8A, RPL10A, RPL11, RPL12, RPL13, RPL13A, RPL14, RPL17, RPL18, RPL19, RPL23, RPL23A, RPL27, RPL27A, RPL29, RPL3, RPL30, RPL4, RPL6, RPL7, RPL7A, RPL8, RPLP0, RPLP1, RPLP2, RPS12, RPS14, RPS16, RPS17, RPS18, RPS19, RPS20, RPS21, RPS25, RPS26, RPS27L, RPS3, RPS4X, RPS5, RPS6, RPS8, RPS9, RPSA, VASP]
R-HSA:392499	Metabolism of proteins	REACTOME_Pathways_11.06.2021	2.20972e-06	0.000910403	9.12025e-12	8.20822e-11	[-1]	Group13	8.98821	183	[AARS1, ACADVL, ACTL6A, ADA2, ANPEP, AP3M1, ARF3, ARF4, BST1, CBX5, CCDC22, CCT7, CDC73, CES1, COMMD9, COPS2, COPS5, CTSC, CTSD, CTSG, CTSH, CTSZ, CUL5, DAD1, DAP3, DARS2, DCTN1, DDX17, DNAJB11, DYNC1I2, DYNLL1, EEF1A2, EEF1D, EIF4A2, EIF4B, EIF5, EP300, EPRS1, ETFB, EXOSC4, F5, GLB1, GMPPA, GMPPB, GNAQ, GSPT1, H2AC11, H2AC4, H2AX, H2AZ1, H2BC12, H3-3A, H3C1, H3C15, H4C1, HCFC1, HDAC1, HYOU1, IAR…
R-HSA:422475	Axon guidance	REACTOME_Pathways_11.06.2021	1.47996e-08	6.27504e-06	9.12025e-12	8.20822e-11	[-1]	Group13	13.0435	72	[AP2A2, AP2M1, ARPC2, CLTA, CLTB, COL3A1, CREB1, DNM2, DOK2, DPYSL2, GSPT1, ITGA2B, ITGB1, LYN, MAGOH, MAGOHB, MAP2K1, MAPK14, MMP9, MYH9, PSMD2, PSMD6, PTPN11, PTPRC, RAC1, RBM8A, RPL10A, RPL11, RPL12, RPL13, RPL13A, RPL14, RPL17, RPL18, RPL19, RPL23, RPL23A, RPL27, RPL27A, RPL29, RPL3, RPL30, RPL4, RPL6, RPL7, RPL7A, RPL8, RPLP0, RPLP1, RPLP2, RPS12, RPS14, RPS16, RPS17, RPS18, RPS19, RPS20, RP…
R-HSA:5663205	Infectious disease	REACTOME_Pathways_11.06.2021	6.1842e-13	2.68394e-10	9.12025e-12	8.20822e-11	[-1]	Group13	12.9736	113	[AP2A2, AP2M1, ARPC2, ATP1A1, ATP1B3, CD9, CHD4, CHMP2A, CHMP6, CLTA, CREB1, CTSG, CUL5, CYFIP2, DAD1, DOCK2, DYNC1I2, DYNLL1, EIF2AK2, FKBP1A, GGT5, GNAI2, H2AC11, H2AC4, H2BC12, H3C1, H3C15, H4C1, HCK, HDAC1, HMOX1, HSPA1A, ITGB1, LYN, MAP2K1, MAPK14, MRC1, MTA2, MYH9, NUP210, NUP43, NUP50, NUP62, NUP93, PARP1, POLR2D, PSMD2, PSMD6, PYCARD, RAC1, RBBP4, RPL10A, RPL11, RPL12, RPL13, RPL13A, RPL1…
R-HSA:6791226	Major pathway of rRNA processing in the nucleolus and cytosol	REACTOME_Pathways_11.06.2021	1.17825e-18	5.26676e-16	9.12025e-12	8.20822e-11	[-1]	Group13	27.1739	50	[DDX21, EXOSC4, FBL, MTREX, NOP56, NOP58, RPL10A, RPL11, RPL12, RPL13, RPL13A, RPL14, RPL17, RPL18, RPL19, RPL23, RPL23A, RPL27, RPL27A, RPL29, RPL3, RPL30, RPL4, RPL6, RPL7, RPL7A, RPL8, RPLP0, RPLP1, RPLP2, RPS12, RPS14, RPS16, RPS17, RPS18, RPS19, RPS20, RPS21, RPS25, RPS26, RPS27L, RPS3, RPS4X, RPS5, RPS6, RPS8, RPS9, RPSA, SNU13, WDR18]
R-HSA:71291	Metabolism of amino acids and derivatives	REACTOME_Pathways_11.06.2021	4.98744e-16	2.20445e-13	9.12025e-12	8.20822e-11	[-1]	Group13	18.7166	70	[ACAT1, ALDH4A1, ALDH9A1, ASRGL1, BCKDHB, DLAT, DLD, DLST, ECHS1, EPRS1, GCDH, GLUD1, GOT1, GOT2, HNMT, HSD17B10, LARS1, MRI1, PAPSS1, PDHB, PSMD2, PSMD6, RPL10A, RPL11, RPL12, RPL13, RPL13A, RPL14, RPL17, RPL18, RPL19, RPL23, RPL23A, RPL27, RPL27A, RPL29, RPL3, RPL30, RPL4, RPL6, RPL7, RPL7A, RPL8, RPLP0, RPLP1, RPLP2, RPS12, RPS14, RPS16, RPS17, RPS18, RPS19, RPS20, RPS21, RPS25, RPS26, RPS27L,…
R-HSA:72163	mRNA Splicing - Major Pathway	REACTOME_Pathways_11.06.2021	9.22476e-14	4.03122e-11	9.12025e-12	8.20822e-11	[-1]	Group13	23.4973	43	[BCAS2, CHERP, CSTF2T, DDX23, DHX15, DHX9, EFTUD2, HNRNPU, MAGOH, MAGOHB, MTREX, PHF5A, POLR2D, PRPF19, PRPF38A, PRPF40A, PRPF8, PTBP1, PUF60, RBM8A, SF3A1, SF3A3, SF3B1, SF3B3, SF3B4, SNRNP200, SNRNP40, SNRNP70, SNRPA, SNRPB2, SNRPD2, SNRPD3, SNRPE, SNU13, SRRT, SRSF1, SRSF2, SRSF3, SRSF4, SRSF5, SRSF6, SRSF9, U2AF1L5]
R-HSA:72172	mRNA Splicing	REACTOME_Pathways_11.06.2021	4.48673e-13	1.95173e-10	9.12025e-12	8.20822e-11	[-1]	Group13	22.5131	43	[BCAS2, CHERP, CSTF2T, DDX23, DHX15, DHX9, EFTUD2, HNRNPU, MAGOH, MAGOHB, MTREX, PHF5A, POLR2D, PRPF19, PRPF38A, PRPF40A, PRPF8, PTBP1, PUF60, RBM8A, SF3A1, SF3A3, SF3B1, SF3B3, SF3B4, SNRNP200, SNRNP40, SNRNP70, SNRPA, SNRPB2, SNRPD2, SNRPD3, SNRPE, SNU13, SRRT, SRSF1, SRSF2, SRSF3, SRSF4, SRSF5, SRSF6, SRSF9, U2AF1L5]
R-HSA:72203	Processing of Capped Intron-Containing Pre-mRNA	REACTOME_Pathways_11.06.2021	6.55236e-14	2.86993e-11	9.12025e-12	8.20822e-11	[-1]	Group13	20.9016	51	[BCAS2, CHERP, CSTF2T, DDX23, DHX15, DHX9, EFTUD2, HNRNPU, MAGOH, MAGOHB, MTREX, NUP210, NUP43, NUP50, NUP62, NUP93, PHF5A, POLR2D, PRPF19, PRPF38A, PRPF40A, PRPF8, PTBP1, PUF60, RBM8A, SF3A1, SF3A3, SF3B1, SF3B3, SF3B4, SNRNP200, SNRNP40, SNRNP70, SNRPA, SNRPB2, SNRPD2, SNRPD3, SNRPE, SNU13, SRRT, SRSF1, SRSF2, SRSF3, SRSF4, SRSF5, SRSF6, SRSF9, THOC2, THOC6, TPR, U2AF1L5]
R-HSA:72312	rRNA processing	REACTOME_Pathways_11.06.2021	4.98114e-18	2.21163e-15	9.12025e-12	8.20822e-11	[-1]	Group13	25.4902	52	[DDX21, DKC1, EXOSC4, FBL, HSD17B10, MTREX, NOP56, NOP58, RPL10A, RPL11, RPL12, RPL13, RPL13A, RPL14, RPL17, RPL18, RPL19, RPL23, RPL23A, RPL27, RPL27A, RPL29, RPL3, RPL30, RPL4, RPL6, RPL7, RPL7A, RPL8, RPLP0, RPLP1, RPLP2, RPS12, RPS14, RPS16, RPS17, RPS18, RPS19, RPS20, RPS21, RPS25, RPS26, RPS27L, RPS3, RPS4X, RPS5, RPS6, RPS8, RPS9, RPSA, SNU13, WDR18]
R-HSA:72613	Eukaryotic Translation Initiation	REACTOME_Pathways_11.06.2021	2.1119e-23	9.56692e-21	9.12025e-12	8.20822e-11	[-1]	Group13	37.8151	45	[EIF4A2, EIF4B, EIF5, RPL10A, RPL11, RPL12, RPL13, RPL13A, RPL14, RPL17, RPL18, RPL19, RPL23, RPL23A, RPL27, RPL27A, RPL29, RPL3, RPL30, RPL4, RPL6, RPL7, RPL7A, RPL8, RPLP0, RPLP1, RPLP2, RPS12, RPS14, RPS16, RPS17, RPS18, RPS19, RPS20, RPS21, RPS25, RPS26, RPS27L, RPS3, RPS4X, RPS5, RPS6, RPS8, RPS9, RPSA]
R-HSA:72649	Translation initiation complex formation	REACTOME_Pathways_11.06.2021	2.88345e-10	1.237e-07	9.12025e-12	8.20822e-11	[-1]	Group13	34.4828	20	[EIF4A2, EIF4B, RPS12, RPS14, RPS16, RPS17, RPS18, RPS19, RPS20, RPS21, RPS25, RPS26, RPS27L, RPS3, RPS4X, RPS5, RPS6, RPS8, RPS9, RPSA]
R-HSA:72662	Activation of the mRNA upon binding of the cap-binding complex and eIFs, and subsequent binding to 43S	REACTOME_Pathways_11.06.2021	4.09759e-10	1.75377e-07	9.12025e-12	8.20822e-11	[-1]	Group13	33.8983	20	[EIF4A2, EIF4B, RPS12, RPS14, RPS16, RPS17, RPS18, RPS19, RPS20, RPS21, RPS25, RPS26, RPS27L, RPS3, RPS4X, RPS5, RPS6, RPS8, RPS9, RPSA]
R-HSA:72689	Formation of a pool of free 40S subunits	REACTOME_Pathways_11.06.2021	7.74287e-24	3.51526e-21	9.12025e-12	8.20822e-11	[-1]	Group13	41.5842	42	[RPL10A, RPL11, RPL12, RPL13, RPL13A, RPL14, RPL17, RPL18, RPL19, RPL23, RPL23A, RPL27, RPL27A, RPL29, RPL3, RPL30, RPL4, RPL6, RPL7, RPL7A, RPL8, RPLP0, RPLP1, RPLP2, RPS12, RPS14, RPS16, RPS17, RPS18, RPS19, RPS20, RPS21, RPS25, RPS26, RPS27L, RPS3, RPS4X, RPS5, RPS6, RPS8, RPS9, RPSA]
R-HSA:72695	Formation of the ternary complex, and subsequently, the 43S complex	REACTOME_Pathways_11.06.2021	1.46387e-09	6.25073e-07	9.12025e-12	8.20822e-11	[-1]	Group13	35.2941	18	[RPS12, RPS14, RPS16, RPS17, RPS18, RPS19, RPS20, RPS21, RPS25, RPS26, RPS27L, RPS3, RPS4X, RPS5, RPS6, RPS8, RPS9, RPSA]
R-HSA:72702	Ribosomal scanning and start codon recognition	REACTOME_Pathways_11.06.2021	3.53757e-11	1.52469e-08	9.12025e-12	8.20822e-11	[-1]	Group13	36.2069	21	[EIF4A2, EIF4B, EIF5, RPS12, RPS14, RPS16, RPS17, RPS18, RPS19, RPS20, RPS21, RPS25, RPS26, RPS27L, RPS3, RPS4X, RPS5, RPS6, RPS8, RPS9, RPSA]
R-HSA:72706	GTP hydrolysis and joining of the 60S ribosomal subunit	REACTOME_Pathways_11.06.2021	1.05093e-24	4.80273e-22	9.12025e-12	8.20822e-11	[-1]	Group13	40.1786	45	[EIF4A2, EIF4B, EIF5, RPL10A, RPL11, RPL12, RPL13, RPL13A, RPL14, RPL17, RPL18, RPL19, RPL23, RPL23A, RPL27, RPL27A, RPL29, RPL3, RPL30, RPL4, RPL6, RPL7, RPL7A, RPL8, RPLP0, RPLP1, RPLP2, RPS12, RPS14, RPS16, RPS17, RPS18, RPS19, RPS20, RPS21, RPS25, RPS26, RPS27L, RPS3, RPS4X, RPS5, RPS6, RPS8, RPS9, RPSA]
R-HSA:72737	Cap-dependent Translation Initiation	REACTOME_Pathways_11.06.2021	2.1119e-23	9.56692e-21	9.12025e-12	8.20822e-11	[-1]	Group13	37.8151	45	[EIF4A2, EIF4B, EIF5, RPL10A, RPL11, RPL12, RPL13, RPL13A, RPL14, RPL17, RPL18, RPL19, RPL23, RPL23A, RPL27, RPL27A, RPL29, RPL3, RPL30, RPL4, RPL6, RPL7, RPL7A, RPL8, RPLP0, RPLP1, RPLP2, RPS12, RPS14, RPS16, RPS17, RPS18, RPS19, RPS20, RPS21, RPS25, RPS26, RPS27L, RPS3, RPS4X, RPS5, RPS6, RPS8, RPS9, RPSA]
R-HSA:72764	Eukaryotic Translation Termination	REACTOME_Pathways_11.06.2021	1.09979e-26	5.11401e-24	9.12025e-12	8.20822e-11	[-1]	Group13	46.2366	43	[GSPT1, RPL10A, RPL11, RPL12, RPL13, RPL13A, RPL14, RPL17, RPL18, RPL19, RPL23, RPL23A, RPL27, RPL27A, RPL29, RPL3, RPL30, RPL4, RPL6, RPL7, RPL7A, RPL8, RPLP0, RPLP1, RPLP2, RPS12, RPS14, RPS16, RPS17, RPS18, RPS19, RPS20, RPS21, RPS25, RPS26, RPS27L, RPS3, RPS4X, RPS5, RPS6, RPS8, RPS9, RPSA]
R-HSA:72766	Translation	REACTOME_Pathways_11.06.2021	4.5856e-23	2.07269e-20	9.12025e-12	8.20822e-11	[-1]	Group13	24.3986	71	[AARS1, DAP3, DARS2, EEF1A2, EEF1D, EIF4A2, EIF4B, EIF5, EPRS1, GSPT1, IARS2, LARS1, MRPL1, MRPL2, MRPL40, MRPL43, MRPS31, NARS2, PPA2, RPL10A, RPL11, RPL12, RPL13, RPL13A, RPL14, RPL17, RPL18, RPL19, RPL23, RPL23A, RPL27, RPL27A, RPL29, RPL3, RPL30, RPL4, RPL6, RPL7, RPL7A, RPL8, RPLP0, RPLP1, RPLP2, RPN1, RPN2, RPS12, RPS14, RPS16, RPS17, RPS18, RPS19, RPS20, RPS21, RPS25, RPS26, RPS27L, RPS3, …
R-HSA:8868773	rRNA processing in the nucleus and cytosol	REACTOME_Pathways_11.06.2021	2.50941e-18	1.11669e-15	9.12025e-12	8.20822e-11	[-1]	Group13	26.2887	51	[DDX21, DKC1, EXOSC4, FBL, MTREX, NOP56, NOP58, RPL10A, RPL11, RPL12, RPL13, RPL13A, RPL14, RPL17, RPL18, RPL19, RPL23, RPL23A, RPL27, RPL27A, RPL29, RPL3, RPL30, RPL4, RPL6, RPL7, RPL7A, RPL8, RPLP0, RPLP1, RPLP2, RPS12, RPS14, RPS16, RPS17, RPS18, RPS19, RPS20, RPS21, RPS25, RPS26, RPS27L, RPS3, RPS4X, RPS5, RPS6, RPS8, RPS9, RPSA, SNU13, WDR18]
R-HSA:8953854	Metabolism of RNA	REACTOME_Pathways_11.06.2021	1.50763e-21	6.76926e-19	9.12025e-12	8.20822e-11	[-1]	Group13	16.7905	113	[BCAS2, CHERP, CSTF2T, DDX1, DDX21, DDX23, DHX15, DHX9, DKC1, EFTUD2, EIF4A2, EIF4B, EPRS1, EXOSC4, FBL, GSPT1, HNRNPU, HSD17B10, HSPA1A, KHSRP, LSM1, MAGOH, MAGOHB, MAPK14, MTREX, NOP56, NOP58, NUP210, NUP43, NUP50, NUP62, NUP93, PHF5A, POLR2D, PRPF19, PRPF38A, PRPF40A, PRPF8, PSMD2, PSMD6, PTBP1, PUF60, PUS1, RBM8A, RPL10A, RPL11, RPL12, RPL13, RPL13A, RPL14, RPL17, RPL18, RPL19, RPL23, RPL23A,…
R-HSA:8953897	Cellular responses to external stimuli	REACTOME_Pathways_11.06.2021	7.8546e-15	3.44817e-12	9.12025e-12	8.20822e-11	[-1]	Group13	14.6377	101	[BLVRB, CCAR2, COX4I1, COX5A, COX5B, COX7C, CREB1, CSRP1, CYCS, DCTN1, DYNC1I2, DYNLL1, EP300, H1-5, H2AC4, H2AX, H2AZ1, H2BC12, H3-3A, H3C1, H3C15, H4C1, HMOX1, HMOX2, HSPA1A, HSPA2, HSPA4, HSPA9, HSPH1, LAMTOR1, LAMTOR2, LMNB1, LRPPRC, MAPK14, NCF2, NCF4, NDUFA4, NUP210, NUP43, NUP50, NUP62, NUP93, P4HB, PRDX2, PRDX3, PSMD2, PSMD6, RBBP4, RHEB, RPL10A, RPL11, RPL12, RPL13, RPL13A, RPL14, RPL17,…
R-HSA:9010553	Regulation of expression of SLITs and ROBOs	REACTOME_Pathways_11.06.2021	1.37058e-18	6.1128e-16	9.12025e-12	8.20822e-11	[-1]	Group13	28.0702	48	[GSPT1, MAGOH, MAGOHB, PSMD2, PSMD6, RBM8A, RPL10A, RPL11, RPL12, RPL13, RPL13A, RPL14, RPL17, RPL18, RPL19, RPL23, RPL23A, RPL27, RPL27A, RPL29, RPL3, RPL30, RPL4, RPL6, RPL7, RPL7A, RPL8, RPLP0, RPLP1, RPLP2, RPS12, RPS14, RPS16, RPS17, RPS18, RPS19, RPS20, RPS21, RPS25, RPS26, RPS27L, RPS3, RPS4X, RPS5, RPS6, RPS8, RPS9, RPSA]
R-HSA:927802	Nonsense-Mediated Decay (NMD)	REACTOME_Pathways_11.06.2021	3.94321e-25	1.80599e-22	9.12025e-12	8.20822e-11	[-1]	Group13	40	46	[GSPT1, MAGOH, MAGOHB, RBM8A, RPL10A, RPL11, RPL12, RPL13, RPL13A, RPL14, RPL17, RPL18, RPL19, RPL23, RPL23A, RPL27, RPL27A, RPL29, RPL3, RPL30, RPL4, RPL6, RPL7, RPL7A, RPL8, RPLP0, RPLP1, RPLP2, RPS12, RPS14, RPS16, RPS17, RPS18, RPS19, RPS20, RPS21, RPS25, RPS26, RPS27L, RPS3, RPS4X, RPS5, RPS6, RPS8, RPS9, RPSA]
R-HSA:9633012	Response of EIF2AK4 (GCN2) to amino acid deficiency	REACTOME_Pathways_11.06.2021	7.74287e-24	3.51526e-21	9.12025e-12	8.20822e-11	[-1]	Group13	41.5842	42	[RPL10A, RPL11, RPL12, RPL13, RPL13A, RPL14, RPL17, RPL18, RPL19, RPL23, RPL23A, RPL27, RPL27A, RPL29, RPL3, RPL30, RPL4, RPL6, RPL7, RPL7A, RPL8, RPLP0, RPLP1, RPLP2, RPS12, RPS14, RPS16, RPS17, RPS18, RPS19, RPS20, RPS21, RPS25, RPS26, RPS27L, RPS3, RPS4X, RPS5, RPS6, RPS8, RPS9, RPSA]
R-HSA:9675108	Nervous system development	REACTOME_Pathways_11.06.2021	8.7583e-08	3.68725e-05	9.12025e-12	8.20822e-11	[-1]	Group13	12.4783	72	[AP2A2, AP2M1, ARPC2, CLTA, CLTB, COL3A1, CREB1, DNM2, DOK2, DPYSL2, GSPT1, ITGA2B, ITGB1, LYN, MAGOH, MAGOHB, MAP2K1, MAPK14, MMP9, MYH9, PSMD2, PSMD6, PTPN11, PTPRC, RAC1, RBM8A, RPL10A, RPL11, RPL12, RPL13, RPL13A, RPL14, RPL17, RPL18, RPL19, RPL23, RPL23A, RPL27, RPL27A, RPL29, RPL3, RPL30, RPL4, RPL6, RPL7, RPL7A, RPL8, RPLP0, RPLP1, RPLP2, RPS12, RPS14, RPS16, RPS17, RPS18, RPS19, RPS20, RP…
R-HSA:9711097	Cellular response to starvation	REACTOME_Pathways_11.06.2021	8.35805e-19	3.74441e-16	9.12025e-12	8.20822e-11	[-1]	Group13	29.4872	46	[LAMTOR1, LAMTOR2, RHEB, RPL10A, RPL11, RPL12, RPL13, RPL13A, RPL14, RPL17, RPL18, RPL19, RPL23, RPL23A, RPL27, RPL27A, RPL29, RPL3, RPL30, RPL4, RPL6, RPL7, RPL7A, RPL8, RPLP0, RPLP1, RPLP2, RPS12, RPS14, RPS16, RPS17, RPS18, RPS19, RPS20, RPS21, RPS25, RPS26, RPS27L, RPS3, RPS4X, RPS5, RPS6, RPS8, RPS9, RPSA, TCIRG1]
R-HSA:975956	Nonsense Mediated Decay (NMD) independent of the Exon Junction Complex (EJC)	REACTOME_Pathways_11.06.2021	3.26779e-26	1.51299e-23	9.12025e-12	8.20822e-11	[-1]	Group13	45.2632	43	[GSPT1, RPL10A, RPL11, RPL12, RPL13, RPL13A, RPL14, RPL17, RPL18, RPL19, RPL23, RPL23A, RPL27, RPL27A, RPL29, RPL3, RPL30, RPL4, RPL6, RPL7, RPL7A, RPL8, RPLP0, RPLP1, RPLP2, RPS12, RPS14, RPS16, RPS17, RPS18, RPS19, RPS20, RPS21, RPS25, RPS26, RPS27L, RPS3, RPS4X, RPS5, RPS6, RPS8, RPS9, RPSA]
R-HSA:975957	Nonsense Mediated Decay (NMD) enhanced by the Exon Junction Complex (EJC)	REACTOME_Pathways_11.06.2021	3.94321e-25	1.80599e-22	9.12025e-12	8.20822e-11	[-1]	Group13	40	46	[GSPT1, MAGOH, MAGOHB, RBM8A, RPL10A, RPL11, RPL12, RPL13, RPL13A, RPL14, RPL17, RPL18, RPL19, RPL23, RPL23A, RPL27, RPL27A, RPL29, RPL3, RPL30, RPL4, RPL6, RPL7, RPL7A, RPL8, RPLP0, RPLP1, RPLP2, RPS12, RPS14, RPS16, RPS17, RPS18, RPS19, RPS20, RPS21, RPS25, RPS26, RPS27L, RPS3, RPS4X, RPS5, RPS6, RPS8, RPS9, RPSA]

## Sheet: Reactome reaction
ID	Term	Ontology Source	Term PValue	Term PValue Corrected with Bonferroni step down	Group PValue	Group PValue Corrected with Bonferroni step down	GOLevels	GOGroups	% Associated Genes	Nr. Genes	Associated Genes Found
R-HSA:1268022	TOMM40 complex translocates proteins from the cytosol to the mitochondrial intermembrane space	REACTOME_Reactions_11.06.2021	1.08706e-06	0.000296769	1.08706e-06	5.43532e-06	[-1]	Group00	47.3684	9	[ACO2, ATP5F1A, ATP5F1B, CYC1, HSPA9, HSPD1, IDH3G, TOMM20, TOMM22]
R-HSA:164651	Electron transfer from ubiquinol to cytochrome c of complex III	REACTOME_Reactions_11.06.2021	2.70918e-05	0.00720642	2.70918e-05	0.000108367	[-1]	Group01	54.5455	6	[CYC1, CYCS, UQCRB, UQCRC1, UQCRC2, UQCRFS1]
R-HSA:6790907	Box C/D snoRNP methylates ribonucleotides in pre-rRNA yielding 2'-O-methylribonucleotides	REACTOME_Reactions_11.06.2021	8.70287e-05	0.0229756	8.70287e-05	8.70287e-05	[-1]	Group02	80	4	[FBL, NOP56, NOP58, SNU13]
R-HSA:6798751	Exocytosis of azurophil granule lumen proteins	REACTOME_Reactions_11.06.2021	2.65185e-10	7.69036e-08	2.65185e-10	2.65185e-09	[-1]	Group03	28.0899	25	[ADA2, ANXA2, AZU1, BPI, CREG1, CTSC, CTSG, CYB5R3, DEFA1, DPP7, ELANE, FAF2, GCA, GGH, GLB1, GM2A, GNS, HEXB, MPO, NPC2, PRTN3, PYCARD, RETN, RNASE3, UNC13D]
R-HSA:5668629	Production of phagocyte oxygen radicals by NOX2 complex bound to RAC2:GTP	REACTOME_Reactions_11.06.2021	5.67679e-05	0.0150435	5.67679e-05	0.000113536	[-1]	Group04	62.5	5	[NCF2, NCF4, RAC2, S100A8, S100A9]
R-HSA:9626848	S100A8:S100A9:AA:Ca(2+) binds NOX2 complex	REACTOME_Reactions_11.06.2021	5.67679e-05	0.0150435	5.67679e-05	0.000113536	[-1]	Group04	62.5	5	[NCF2, NCF4, RAC2, S100A8, S100A9]
R-HSA:6798745	Exocytosis of tertiary granule lumen proteins	REACTOME_Reactions_11.06.2021	5.89111e-09	1.66718e-06	7.50735e-12	8.25808e-11	[-1]	Group05	32.7273	18	[ALDOA, CDA, CHIT1, CNN2, CRISP3, CTSD, CTSH, CTSS, GGH, IDH1, METTL7A, MMP8, MMP9, OLFM4, PGLYRP1, PPBP, PRSS3, PTX3]
R-HSA:6798749	Exocytosis of specific granule lumen proteins	REACTOME_Reactions_11.06.2021	2.2274e-07	6.21444e-05	7.50735e-12	8.25808e-11	[-1]	Group05	27.8689	17	[ACAA1, BPI, CHIT1, CNN2, CRISP3, CTSD, CTSZ, DOCK2, ELANE, GGH, LCN2, MMP8, OLFM4, PGLYRP1, PTX3, RAB27A, RETN]
R-HSA:6798747	Exocytosis of tertiary granule membrane proteins	REACTOME_Reactions_11.06.2021	0.000174512	0.0455476	6.53499e-08	5.22799e-07	[-1]	Group06	19.7183	14	[ANO6, CD47, CEACAM1, CEACAM8, DYNLL1, ITGAX, KCNAB2, LAMTOR2, NBEAL2, PTAFR, SLC2A3, SNAP23, STOM, UBR4]
R-HSA:6799350	Exocytosis of specific granule membrane proteins	REACTOME_Reactions_11.06.2021	2.42778e-07	6.74924e-05	6.53499e-08	5.22799e-07	[-1]	Group06	23.3333	21	[ALDH3B1, ANO6, BST1, CD36, CD47, CEACAM1, CEACAM8, HMOX2, HVCN1, ITGAL, KCNAB2, LAMTOR1, LAMTOR2, MLEC, PLAUR, RAB37, SLC2A3, SNAP23, STOM, TOM1, UBR4]
R-HSA:6798743	Exocytosis of secretory granule membrane proteins	REACTOME_Reactions_11.06.2021	1.12631e-06	0.000306357	1.5888e-07	1.11216e-06	[-1]	Group07	24	18	[ADGRE5, ALDH3B1, ANPEP, AP2A2, CD14, CD44, CR1, DOK3, HVCN1, ITGAX, PECAM1, PTAFR, PTPRC, RAB31, RAC1, SERPINB10, SLC2A3, TLR2]
R-HSA:6800426	Exocytosis of ficolin-rich granule membrane proteins	REACTOME_Reactions_11.06.2021	0.000108623	0.0285678	1.5888e-07	1.11216e-06	[-1]	Group07	21.6667	13	[AP2A2, CR1, DOK3, DYNLL1, ITGAX, LAMP1, LAMTOR1, NBEAL2, RAC1, SERPINB10, SLC2A3, TCIRG1, UBR4]
R-HSA:6798748	Exocytosis of secretory granule lumen proteins	REACTOME_Reactions_11.06.2021	2.8735e-10	8.3044e-08	5.41571e-13	6.49885e-12	[-1]	Group08	26.2136	27	[ALAD, ALDOA, ALOX5, ATG7, CAB39, CDA, CFD, COMMD9, CTSH, FCN1, GPI, GYG1, HK3, IDH1, MAPK14, MIF, NME2, PAFAH1B2, PGAM1, PSMD2, PSMD6, PYCARD, S100A12, S100A8, S100A9, S100P, SERPINB1]
R-HSA:6800434	Exocytosis of ficolin-rich granule lumen proteins	REACTOME_Reactions_11.06.2021	6.4156e-11	1.87977e-08	5.41571e-13	6.49885e-12	[-1]	Group08	24.8	31	[ALAD, ALDOA, ALOX5, ATG7, CAB39, CAPN1, CDA, CFD, COMMD9, CTSB, CTSD, CTSH, CTSS, CTSZ, FCN1, GLB1, GNS, GPI, GYG1, HK3, HSPA1A, IDH1, KRT1, MAPK14, MIF, MMP9, NME2, PAFAH1B2, PGAM1, PSMD2, PSMD6]
R-HSA:164832	ATPase synthesizes ATP	REACTOME_Reactions_11.06.2021	6.07391e-07	0.000167032	6.07391e-07	3.64434e-06	[-1]	Group09	50	9	[ATP5F1A, ATP5F1B, ATP5F1C, ATP5F1D, ATP5ME, ATP5PB, ATP5PD, ATP5PF, ATP5PO]
R-HSA:164834	Enzyme-bound ATP is released	REACTOME_Reactions_11.06.2021	6.07391e-07	0.000167032	6.07391e-07	3.64434e-06	[-1]	Group09	50	9	[ATP5F1A, ATP5F1B, ATP5F1C, ATP5F1D, ATP5ME, ATP5PB, ATP5PD, ATP5PF, ATP5PO]
R-HSA:164840	ADP and Pi bind to ATPase	REACTOME_Reactions_11.06.2021	6.07391e-07	0.000167032	6.07391e-07	3.64434e-06	[-1]	Group09	50	9	[ATP5F1A, ATP5F1B, ATP5F1C, ATP5F1D, ATP5ME, ATP5PB, ATP5PD, ATP5PF, ATP5PO]
R-HSA:8949580	F1Fo ATP synthase dimerizes	REACTOME_Reactions_11.06.2021	6.07391e-07	0.000167032	6.07391e-07	3.64434e-06	[-1]	Group09	50	9	[ATP5F1A, ATP5F1B, ATP5F1C, ATP5F1D, ATP5ME, ATP5PB, ATP5PD, ATP5PF, ATP5PO]
R-HSA:2467794	Resolution of sister chromatids	REACTOME_Reactions_11.06.2021	0.000120825	0.0316561	5.11791e-05	0.000153537	[-1]	Group10	55.5556	5	[PDS5A, PDS5B, SMC1A, SMC3, STAG2]
R-HSA:2468040	Cohesin binds PDS5 and WAPAL	REACTOME_Reactions_11.06.2021	5.67679e-05	0.0150435	5.11791e-05	0.000153537	[-1]	Group10	62.5	5	[PDS5A, PDS5B, SMC1A, SMC3, STAG2]
R-HSA:2468041	CDCA5 (Sororin) enables cohesion of sister chromosomal arms	REACTOME_Reactions_11.06.2021	0.000120825	0.0316561	5.11791e-05	0.000153537	[-1]	Group10	55.5556	5	[PDS5A, PDS5B, SMC1A, SMC3, STAG2]
R-HSA:2470935	Cohesin binding to decondensed chromatin is facilitated by NIPBL:MAU2	REACTOME_Reactions_11.06.2021	1.30383e-05	0.0035073	5.11791e-05	0.000153537	[-1]	Group10	60	6	[NIPBL, PDS5A, PDS5B, SMC1A, SMC3, STAG2]
R-HSA:2473151	CDCA5 (Sororin) enables cohesion of sister centromeres	REACTOME_Reactions_11.06.2021	0.000120825	0.0316561	5.11791e-05	0.000153537	[-1]	Group10	55.5556	5	[PDS5A, PDS5B, SMC1A, SMC3, STAG2]
R-HSA:2545203	Deacetylation of cleaved cohesin	REACTOME_Reactions_11.06.2021	0.000120825	0.0316561	5.11791e-05	0.000153537	[-1]	Group10	55.5556	5	[PDS5A, PDS5B, SMC1A, SMC3, STAG2]
R-HSA:2545253	Deacetylation of cohesin	REACTOME_Reactions_11.06.2021	0.000120825	0.0316561	5.11791e-05	0.000153537	[-1]	Group10	55.5556	5	[PDS5A, PDS5B, SMC1A, SMC3, STAG2]
R-HSA:163217	Complex I oxidises NADH to NAD+, reduces CoQ to QH2	REACTOME_Reactions_11.06.2021	3.03395e-12	9.07152e-10	2.88345e-10	2.59511e-09	[-1]	Group11	42.5532	20	[NDUFA10, NDUFA12, NDUFA13, NDUFA2, NDUFA5, NDUFA8, NDUFA9, NDUFB1, NDUFB10, NDUFB4, NDUFB7, NDUFB9, NDUFS1, NDUFS2, NDUFS3, NDUFS4, NDUFS6, NDUFS7, NDUFV1, NDUFV2]
R-HSA:6799178	Intermediate 1 binds HP subcomplex to form Intermediate 2	REACTOME_Reactions_11.06.2021	3.74569e-09	1.06378e-06	2.88345e-10	2.59511e-09	[-1]	Group11	43.75	14	[NDUFA10, NDUFA13, NDUFA2, NDUFA5, NDUFA8, NDUFA9, NDUFB1, NDUFB10, NDUFB4, NDUFB7, NDUFB9, NDUFS2, NDUFS3, NDUFS7]
R-HSA:6799179	Peripheral arm subunits bind the 815kDa complex to form a 980kDa complex	REACTOME_Reactions_11.06.2021	1.38978e-10	4.05817e-08	2.88345e-10	2.59511e-09	[-1]	Group11	35.7143	20	[NDUFA10, NDUFA12, NDUFA13, NDUFA2, NDUFA5, NDUFA8, NDUFA9, NDUFB1, NDUFB10, NDUFB4, NDUFB7, NDUFB9, NDUFS1, NDUFS2, NDUFS3, NDUFS4, NDUFS6, NDUFS7, NDUFV1, NDUFV2]
R-HSA:6799191	Intermediate 2 binds MT-ND1:NDUFAF5:NDUFAF6 to form a 315kDa subcomplex	REACTOME_Reactions_11.06.2021	1.53176e-08	4.31957e-06	2.88345e-10	2.59511e-09	[-1]	Group11	40	14	[NDUFA10, NDUFA13, NDUFA2, NDUFA5, NDUFA8, NDUFA9, NDUFB1, NDUFB10, NDUFB4, NDUFB7, NDUFB9, NDUFS2, NDUFS3, NDUFS7]
R-HSA:6799196	The MCIA complex, NDUFAF2-7 all dissociate from the 980kDa complex, resulting in Complex I	REACTOME_Reactions_11.06.2021	1.38978e-10	4.05817e-08	2.88345e-10	2.59511e-09	[-1]	Group11	35.7143	20	[NDUFA10, NDUFA12, NDUFA13, NDUFA2, NDUFA5, NDUFA8, NDUFA9, NDUFB1, NDUFB10, NDUFB4, NDUFB7, NDUFB9, NDUFS1, NDUFS2, NDUFS3, NDUFS4, NDUFS6, NDUFS7, NDUFV1, NDUFV2]
R-HSA:6799197	ND4, ND5 bind the 550kDa complex to form the 815kDa complex	REACTOME_Reactions_11.06.2021	1.07727e-06	0.000295173	2.88345e-10	2.59511e-09	[-1]	Group11	29.7872	14	[NDUFA10, NDUFA13, NDUFA2, NDUFA5, NDUFA8, NDUFA9, NDUFB1, NDUFB10, NDUFB4, NDUFB7, NDUFB9, NDUFS2, NDUFS3, NDUFS7]
R-HSA:6799202	The 315kDa subcomplex binds the 370kDa subcomplex to form the 550kDa complex	REACTOME_Reactions_11.06.2021	5.95051e-07	0.000164234	2.88345e-10	2.59511e-09	[-1]	Group11	31.1111	14	[NDUFA10, NDUFA13, NDUFA2, NDUFA5, NDUFA8, NDUFA9, NDUFB1, NDUFB10, NDUFB4, NDUFB7, NDUFB9, NDUFS2, NDUFS3, NDUFS7]
R-HSA:6800870	NDUF subunits bind to form the FP subcomplex	REACTOME_Reactions_11.06.2021	1.94923e-06	0.000528242	2.88345e-10	2.59511e-09	[-1]	Group11	75	6	[NDUFA12, NDUFS1, NDUFS4, NDUFS6, NDUFV1, NDUFV2]
R-HSA:156661	Formation of Exon Junction Complex	REACTOME_Reactions_11.06.2021	7.91421e-13	2.38218e-10	2.29813e-14	2.98757e-13	[-1]	Group12	24.359	38	[BCAS2, CHERP, CSTF2T, DDX23, DHX15, DHX9, EFTUD2, HNRNPU, MAGOH, MAGOHB, PHF5A, POLR2D, PRPF19, PRPF8, PTBP1, PUF60, RBM8A, SF3A1, SF3A3, SF3B1, SF3B3, SF3B4, SNRNP200, SNRNP40, SNRPB2, SNRPD2, SNRPD3, SNRPE, SNU13, SRRT, SRSF1, SRSF2, SRSF3, SRSF4, SRSF5, SRSF6, SRSF9, U2AF1L5]
R-HSA:159101	NXF1:NXT1 (TAP:p15) binds capped mRNA:CBC:EJC:TREX (minus DDX39B)	REACTOME_Reactions_11.06.2021	3.83194e-06	0.00103463	2.29813e-14	2.98757e-13	[-1]	Group12	28.8889	13	[MAGOH, MAGOHB, RBM8A, SRSF1, SRSF2, SRSF3, SRSF4, SRSF5, SRSF6, SRSF9, THOC2, THOC6, U2AF1L5]
R-HSA:72107	Formation of the Spliceosomal E complex	REACTOME_Reactions_11.06.2021	5.88064e-07	0.000162894	2.29813e-14	2.98757e-13	[-1]	Group12	25	18	[DHX9, HNRNPU, POLR2D, PRPF40A, PTBP1, SNRNP70, SNRPA, SNRPD2, SNRPD3, SNRPE, SRRT, SRSF1, SRSF2, SRSF3, SRSF5, SRSF6, SRSF9, U2AF1L5]
R-HSA:72124	Formation of the Spliceosomal A Complex	REACTOME_Reactions_11.06.2021	2.2037e-12	6.61109e-10	2.29813e-14	2.98757e-13	[-1]	Group12	27.9279	31	[BCAS2, CHERP, DHX15, DHX9, HNRNPU, PHF5A, POLR2D, PRPF19, PRPF40A, PTBP1, PUF60, SF3A1, SF3A3, SF3B1, SF3B3, SF3B4, SNRNP70, SNRPA, SNRPB2, SNRPD2, SNRPD3, SNRPE, SRRT, SRSF1, SRSF2, SRSF3, SRSF4, SRSF5, SRSF6, SRSF9, U2AF1L5]
R-HSA:72127	Formation of the Spliceosomal B Complex	REACTOME_Reactions_11.06.2021	1.04572e-13	3.16852e-11	2.29813e-14	2.98757e-13	[-1]	Group12	25.8503	38	[BCAS2, CHERP, DDX23, DHX15, DHX9, EFTUD2, HNRNPU, PHF5A, POLR2D, PRPF19, PRPF38A, PRPF40A, PRPF8, PTBP1, PUF60, SF3A1, SF3A3, SF3B1, SF3B3, SF3B4, SNRNP200, SNRNP40, SNRNP70, SNRPA, SNRPB2, SNRPD2, SNRPD3, SNRPE, SNU13, SRRT, SRSF1, SRSF2, SRSF3, SRSF4, SRSF5, SRSF6, SRSF9, U2AF1L5]
R-HSA:72130	Formation of an intermediate Spliceosomal C (Bact) complex	REACTOME_Reactions_11.06.2021	9.10955e-12	2.71464e-09	2.29813e-14	2.98757e-13	[-1]	Group12	22.619	38	[BCAS2, CHERP, CSTF2T, DDX23, DHX15, DHX9, EFTUD2, HNRNPU, PHF5A, POLR2D, PRPF19, PRPF38A, PRPF8, PTBP1, PUF60, SF3A1, SF3A3, SF3B1, SF3B3, SF3B4, SNRNP200, SNRNP40, SNRNP70, SNRPA, SNRPB2, SNRPD2, SNRPD3, SNRPE, SNU13, SRRT, SRSF1, SRSF2, SRSF3, SRSF4, SRSF5, SRSF6, SRSF9, U2AF1L5]
R-HSA:72139	Formation of the active Spliceosomal C (B*) complex	REACTOME_Reactions_11.06.2021	2.40326e-11	7.13767e-09	2.29813e-14	2.98757e-13	[-1]	Group12	23.3333	35	[BCAS2, CHERP, CSTF2T, DDX23, DHX15, DHX9, EFTUD2, HNRNPU, PHF5A, POLR2D, PRPF19, PRPF8, PTBP1, PUF60, SF3A1, SF3A3, SF3B1, SF3B3, SF3B4, SNRNP200, SNRNP40, SNRPB2, SNRPD2, SNRPD3, SNRPE, SNU13, SRRT, SRSF1, SRSF2, SRSF3, SRSF4, SRSF5, SRSF6, SRSF9, U2AF1L5]
R-HSA:72143	Lariat Formation and 5'-Splice Site Cleavage	REACTOME_Reactions_11.06.2021	4.36267e-11	1.28699e-08	2.29813e-14	2.98757e-13	[-1]	Group12	22.8758	35	[BCAS2, CHERP, CSTF2T, DDX23, DHX15, DHX9, EFTUD2, HNRNPU, PHF5A, POLR2D, PRPF19, PRPF8, PTBP1, PUF60, SF3A1, SF3A3, SF3B1, SF3B3, SF3B4, SNRNP200, SNRNP40, SNRPB2, SNRPD2, SNRPD3, SNRPE, SNU13, SRRT, SRSF1, SRSF2, SRSF3, SRSF4, SRSF5, SRSF6, SRSF9, U2AF1L5]
R-HSA:72160	Cleavage at the 3'-Splice Site and Exon Ligation	REACTOME_Reactions_11.06.2021	4.75966e-13	1.43742e-10	2.29813e-14	2.98757e-13	[-1]	Group12	24.2236	39	[BCAS2, CHERP, CSTF2T, DDX23, DHX15, DHX9, EFTUD2, HNRNPU, MAGOH, MAGOHB, MTREX, PHF5A, POLR2D, PRPF19, PRPF8, PTBP1, PUF60, RBM8A, SF3A1, SF3A3, SF3B1, SF3B3, SF3B4, SNRNP200, SNRNP40, SNRPB2, SNRPD2, SNRPD3, SNRPE, SNU13, SRRT, SRSF1, SRSF2, SRSF3, SRSF4, SRSF5, SRSF6, SRSF9, U2AF1L5]
R-HSA:72180	Cleavage of mRNA at the 3'-end	REACTOME_Reactions_11.06.2021	1.62809e-05	0.00434699	2.29813e-14	2.98757e-13	[-1]	Group12	24.1379	14	[CSTF2T, MAGOH, MAGOHB, RBM8A, SRSF1, SRSF2, SRSF3, SRSF4, SRSF5, SRSF6, SRSF9, THOC2, THOC6, U2AF1L5]
R-HSA:72185	mRNA polyadenylation	REACTOME_Reactions_11.06.2021	1.3722e-05	0.00367749	2.29813e-14	2.98757e-13	[-1]	Group12	26	13	[MAGOH, MAGOHB, RBM8A, SRSF1, SRSF2, SRSF3, SRSF4, SRSF5, SRSF6, SRSF9, THOC2, THOC6, U2AF1L5]
R-HSA:75079	Formation of AT-AC C complex	REACTOME_Reactions_11.06.2021	1.10727e-07	3.11143e-05	2.29813e-14	2.98757e-13	[-1]	Group12	30.7692	16	[DDX23, EFTUD2, POLR2D, PRPF8, SF3B1, SF3B3, SF3B4, SNRNP200, SNRNP40, SNRPD2, SNRPD3, SNRPE, SNU13, SRSF1, SRSF2, SRSF6]
R-HSA:75081	Formation of AT-AC B Complex	REACTOME_Reactions_11.06.2021	1.10727e-07	3.11143e-05	2.29813e-14	2.98757e-13	[-1]	Group12	30.7692	16	[DDX23, EFTUD2, POLR2D, PRPF8, SF3B1, SF3B3, SF3B4, SNRNP200, SNRNP40, SNRPD2, SNRPD3, SNRPE, SNU13, SRSF1, SRSF2, SRSF6]
R-HSA:75082	ATAC spliceosome mediated Lariat formation,5' splice site cleavage	REACTOME_Reactions_11.06.2021	1.10727e-07	3.11143e-05	2.29813e-14	2.98757e-13	[-1]	Group12	30.7692	16	[DDX23, EFTUD2, POLR2D, PRPF8, SF3B1, SF3B3, SF3B4, SNRNP200, SNRNP40, SNRPD2, SNRPD3, SNRPE, SNU13, SRSF1, SRSF2, SRSF6]
R-HSA:75083	ATAC spliceosome mediated 3' splice site cleavage, exon ligation	REACTOME_Reactions_11.06.2021	1.10727e-07	3.11143e-05	2.29813e-14	2.98757e-13	[-1]	Group12	30.7692	16	[DDX23, EFTUD2, POLR2D, PRPF8, SF3B1, SF3B3, SF3B4, SNRNP200, SNRNP40, SNRPD2, SNRPD3, SNRPE, SNU13, SRSF1, SRSF2, SRSF6]
R-HSA:75096	Docking of the TAP:EJC Complex with the NPC	REACTOME_Reactions_11.06.2021	1.13138e-07	3.16787e-05	2.29813e-14	2.98757e-13	[-1]	Group12	26.3889	19	[MAGOH, MAGOHB, NUP210, NUP43, NUP50, NUP62, NUP93, RBM8A, SRSF1, SRSF2, SRSF3, SRSF4, SRSF5, SRSF6, SRSF9, THOC2, THOC6, TPR, U2AF1L5]
R-HSA:8849157	TREX complex binds spliced, capped mRNA:CBC:EJC cotranscriptionally	REACTOME_Reactions_11.06.2021	1.62809e-05	0.00434699	2.29813e-14	2.98757e-13	[-1]	Group12	24.1379	14	[CSTF2T, MAGOH, MAGOHB, RBM8A, SRSF1, SRSF2, SRSF3, SRSF4, SRSF5, SRSF6, SRSF9, THOC2, THOC6, U2AF1L5]
R-HSA:141671	Polypeptide release from the eRF3-GDP:eRF1:mRNA:80S Ribosome complex	REACTOME_Reactions_11.06.2021	2.00397e-27	6.29247e-25	2.41033e-23	3.37446e-22	[-1]	Group13	47.7778	43	[GSPT1, RPL10A, RPL11, RPL12, RPL13, RPL13A, RPL14, RPL17, RPL18, RPL19, RPL23, RPL23A, RPL27, RPL27A, RPL29, RPL3, RPL30, RPL4, RPL6, RPL7, RPL7A, RPL8, RPLP0, RPLP1, RPLP2, RPS12, RPS14, RPS16, RPS17, RPS18, RPS19, RPS20, RPS21, RPS25, RPS26, RPS27L, RPS3, RPS4X, RPS5, RPS6, RPS8, RPS9, RPSA]
R-HSA:141673	GTP Hydrolysis by eRF3 bound to the eRF1:mRNA:polypeptide:80S Ribosome complex	REACTOME_Reactions_11.06.2021	2.00397e-27	6.29247e-25	2.41033e-23	3.37446e-22	[-1]	Group13	47.7778	43	[GSPT1, RPL10A, RPL11, RPL12, RPL13, RPL13A, RPL14, RPL17, RPL18, RPL19, RPL23, RPL23A, RPL27, RPL27A, RPL29, RPL3, RPL30, RPL4, RPL6, RPL7, RPL7A, RPL8, RPLP0, RPLP1, RPLP2, RPS12, RPS14, RPS16, RPS17, RPS18, RPS19, RPS20, RPS21, RPS25, RPS26, RPS27L, RPS3, RPS4X, RPS5, RPS6, RPS8, RPS9, RPSA]
R-HSA:141691	GTP bound eRF3:eRF1 complex binds the peptidyl tRNA:mRNA:80S Ribosome complex	REACTOME_Reactions_11.06.2021	2.00397e-27	6.29247e-25	2.41033e-23	3.37446e-22	[-1]	Group13	47.7778	43	[GSPT1, RPL10A, RPL11, RPL12, RPL13, RPL13A, RPL14, RPL17, RPL18, RPL19, RPL23, RPL23A, RPL27, RPL27A, RPL29, RPL3, RPL30, RPL4, RPL6, RPL7, RPL7A, RPL8, RPLP0, RPLP1, RPLP2, RPS12, RPS14, RPS16, RPS17, RPS18, RPS19, RPS20, RPS21, RPS25, RPS26, RPS27L, RPS3, RPS4X, RPS5, RPS6, RPS8, RPS9, RPSA]
R-HSA:156808	Formation of translation initiation complexes yielding circularized Ceruloplasmin mRNA in a 'closed-loop' conformation	REACTOME_Reactions_11.06.2021	2.88345e-10	8.30435e-08	2.41033e-23	3.37446e-22	[-1]	Group13	34.4828	20	[EIF4A2, EIF4B, RPS12, RPS14, RPS16, RPS17, RPS18, RPS19, RPS20, RPS21, RPS25, RPS26, RPS27L, RPS3, RPS4X, RPS5, RPS6, RPS8, RPS9, RPSA]
R-HSA:156823	Association of phospho-L13a with GAIT element of Ceruloplasmin mRNA	REACTOME_Reactions_11.06.2021	5.1589e-11	1.51672e-08	2.41033e-23	3.37446e-22	[-1]	Group13	35.5932	21	[EIF4A2, EIF4B, RPL13A, RPS12, RPS14, RPS16, RPS17, RPS18, RPS19, RPS20, RPS21, RPS25, RPS26, RPS27L, RPS3, RPS4X, RPS5, RPS6, RPS8, RPS9, RPSA]
R-HSA:156826	Dissociation of L13a from the 60s ribosomal subunit	REACTOME_Reactions_11.06.2021	3.50508e-15	1.06905e-12	2.41033e-23	3.37446e-22	[-1]	Group13	45.283	24	[RPL10A, RPL11, RPL12, RPL13, RPL13A, RPL14, RPL17, RPL18, RPL19, RPL23, RPL23A, RPL27, RPL27A, RPL29, RPL3, RPL30, RPL4, RPL6, RPL7, RPL7A, RPL8, RPLP0, RPLP1, RPLP2]
R-HSA:156907	Aminoacyl-tRNA binds to the ribosome at the A-site	REACTOME_Reactions_11.06.2021	8.66562e-27	2.70367e-24	2.41033e-23	3.37446e-22	[-1]	Group13	47.7273	42	[RPL10A, RPL11, RPL12, RPL13, RPL13A, RPL14, RPL17, RPL18, RPL19, RPL23, RPL23A, RPL27, RPL27A, RPL29, RPL3, RPL30, RPL4, RPL6, RPL7, RPL7A, RPL8, RPLP0, RPLP1, RPLP2, RPS12, RPS14, RPS16, RPS17, RPS18, RPS19, RPS20, RPS21, RPS25, RPS26, RPS27L, RPS3, RPS4X, RPS5, RPS6, RPS8, RPS9, RPSA]
R-HSA:156912	Peptide transfer from P-site tRNA to the A-site tRNA	REACTOME_Reactions_11.06.2021	4.8223e-27	1.50938e-24	2.41033e-23	3.37446e-22	[-1]	Group13	48.2759	42	[RPL10A, RPL11, RPL12, RPL13, RPL13A, RPL14, RPL17, RPL18, RPL19, RPL23, RPL23A, RPL27, RPL27A, RPL29, RPL3, RPL30, RPL4, RPL6, RPL7, RPL7A, RPL8, RPLP0, RPLP1, RPLP2, RPS12, RPS14, RPS16, RPS17, RPS18, RPS19, RPS20, RPS21, RPS25, RPS26, RPS27L, RPS3, RPS4X, RPS5, RPS6, RPS8, RPS9, RPSA]
R-HSA:156915	Translocation of ribosome by 3 bases in the 3' direction	REACTOME_Reactions_11.06.2021	1.54138e-26	4.77829e-24	2.41033e-23	3.37446e-22	[-1]	Group13	47.191	42	[RPL10A, RPL11, RPL12, RPL13, RPL13A, RPL14, RPL17, RPL18, RPL19, RPL23, RPL23A, RPL27, RPL27A, RPL29, RPL3, RPL30, RPL4, RPL6, RPL7, RPL7A, RPL8, RPLP0, RPLP1, RPLP2, RPS12, RPS14, RPS16, RPS17, RPS18, RPS19, RPS20, RPS21, RPS25, RPS26, RPS27L, RPS3, RPS4X, RPS5, RPS6, RPS8, RPS9, RPSA]
R-HSA:156923	Hydrolysis of eEF1A:GTP	REACTOME_Reactions_11.06.2021	8.66562e-27	2.70367e-24	2.41033e-23	3.37446e-22	[-1]	Group13	47.7273	42	[RPL10A, RPL11, RPL12, RPL13, RPL13A, RPL14, RPL17, RPL18, RPL19, RPL23, RPL23A, RPL27, RPL27A, RPL29, RPL3, RPL30, RPL4, RPL6, RPL7, RPL7A, RPL8, RPLP0, RPLP1, RPLP2, RPS12, RPS14, RPS16, RPS17, RPS18, RPS19, RPS20, RPS21, RPS25, RPS26, RPS27L, RPS3, RPS4X, RPS5, RPS6, RPS8, RPS9, RPSA]
R-HSA:157849	Formation of translation initiation complexes containing mRNA that does not circularize	REACTOME_Reactions_11.06.2021	2.01114e-10	5.85243e-08	2.41033e-23	3.37446e-22	[-1]	Group13	35.0877	20	[EIF4A2, EIF4B, RPS12, RPS14, RPS16, RPS17, RPS18, RPS19, RPS20, RPS21, RPS25, RPS26, RPS27L, RPS3, RPS4X, RPS5, RPS6, RPS8, RPS9, RPSA]
R-HSA:1799326	Signal-containing nascent peptide translocates to endoplasmic reticulum	REACTOME_Reactions_11.06.2021	5.09395e-30	1.62497e-27	2.41033e-23	3.37446e-22	[-1]	Group13	45.7944	49	[RPL10A, RPL11, RPL12, RPL13, RPL13A, RPL14, RPL17, RPL18, RPL19, RPL23, RPL23A, RPL27, RPL27A, RPL29, RPL3, RPL30, RPL4, RPL6, RPL7, RPL7A, RPL8, RPLP0, RPLP1, RPLP2, RPN1, RPN2, RPS12, RPS14, RPS16, RPS17, RPS18, RPS19, RPS20, RPS21, RPS25, RPS26, RPS27L, RPS3, RPS4X, RPS5, RPS6, RPS8, RPS9, RPSA, SRP68, SRP72, SRPRB, SSR1, SSR3]
R-HSA:1799329	Signal peptidase hydrolyzes signal peptide from ribosome-associated nascent protein	REACTOME_Reactions_11.06.2021	1.63119e-28	5.1872e-26	2.41033e-23	3.37446e-22	[-1]	Group13	45.1923	47	[RPL10A, RPL11, RPL12, RPL13, RPL13A, RPL14, RPL17, RPL18, RPL19, RPL23, RPL23A, RPL27, RPL27A, RPL29, RPL3, RPL30, RPL4, RPL6, RPL7, RPL7A, RPL8, RPLP0, RPLP1, RPLP2, RPN1, RPN2, RPS12, RPS14, RPS16, RPS17, RPS18, RPS19, RPS20, RPS21, RPS25, RPS26, RPS27L, RPS3, RPS4X, RPS5, RPS6, RPS8, RPS9, RPSA, SEC11A, SSR1, SSR3]
R-HSA:1799330	The SRP receptor binds the SRP:nascent peptide:ribosome complex	REACTOME_Reactions_11.06.2021	1.90691e-28	6.04491e-26	2.41033e-23	3.37446e-22	[-1]	Group13	47.3684	45	[RPL10A, RPL11, RPL12, RPL13, RPL13A, RPL14, RPL17, RPL18, RPL19, RPL23, RPL23A, RPL27, RPL27A, RPL29, RPL3, RPL30, RPL4, RPL6, RPL7, RPL7A, RPL8, RPLP0, RPLP1, RPLP2, RPS12, RPS14, RPS16, RPS17, RPS18, RPS19, RPS20, RPS21, RPS25, RPS26, RPS27L, RPS3, RPS4X, RPS5, RPS6, RPS8, RPS9, RPSA, SRP68, SRP72, SRPRB]
R-HSA:1799332	Nascent polypeptide:mRNA:ribosome complex binds signal recognition particle (SRP)	REACTOME_Reactions_11.06.2021	8.25413e-28	2.60831e-25	2.41033e-23	3.37446e-22	[-1]	Group13	47.3118	44	[RPL10A, RPL11, RPL12, RPL13, RPL13A, RPL14, RPL17, RPL18, RPL19, RPL23, RPL23A, RPL27, RPL27A, RPL29, RPL3, RPL30, RPL4, RPL6, RPL7, RPL7A, RPL8, RPLP0, RPLP1, RPLP2, RPS12, RPS14, RPS16, RPS17, RPS18, RPS19, RPS20, RPS21, RPS25, RPS26, RPS27L, RPS3, RPS4X, RPS5, RPS6, RPS8, RPS9, RPSA, SRP68, SRP72]
R-HSA:1799335	Synthesis of nascent polypeptide containing signal sequence	REACTOME_Reactions_11.06.2021	4.8223e-27	1.50938e-24	2.41033e-23	3.37446e-22	[-1]	Group13	48.2759	42	[RPL10A, RPL11, RPL12, RPL13, RPL13A, RPL14, RPL17, RPL18, RPL19, RPL23, RPL23A, RPL27, RPL27A, RPL29, RPL3, RPL30, RPL4, RPL6, RPL7, RPL7A, RPL8, RPLP0, RPLP1, RPLP2, RPS12, RPS14, RPS16, RPS17, RPS18, RPS19, RPS20, RPS21, RPS25, RPS26, RPS27L, RPS3, RPS4X, RPS5, RPS6, RPS8, RPS9, RPSA]
R-HSA:192704	Synthesis of PB1-F2	REACTOME_Reactions_11.06.2021	4.8223e-27	1.50938e-24	2.41033e-23	3.37446e-22	[-1]	Group13	48.2759	42	[RPL10A, RPL11, RPL12, RPL13, RPL13A, RPL14, RPL17, RPL18, RPL19, RPL23, RPL23A, RPL27, RPL27A, RPL29, RPL3, RPL30, RPL4, RPL6, RPL7, RPL7A, RPL8, RPLP0, RPLP1, RPLP2, RPS12, RPS14, RPS16, RPS17, RPS18, RPS19, RPS20, RPS21, RPS25, RPS26, RPS27L, RPS3, RPS4X, RPS5, RPS6, RPS8, RPS9, RPSA]
R-HSA:192841	Viral Protein Synthesis	REACTOME_Reactions_11.06.2021	1.54138e-26	4.77829e-24	2.41033e-23	3.37446e-22	[-1]	Group13	47.191	42	[RPL10A, RPL11, RPL12, RPL13, RPL13A, RPL14, RPL17, RPL18, RPL19, RPL23, RPL23A, RPL27, RPL27A, RPL29, RPL3, RPL30, RPL4, RPL6, RPL7, RPL7A, RPL8, RPLP0, RPLP1, RPLP2, RPS12, RPS14, RPS16, RPS17, RPS18, RPS19, RPS20, RPS21, RPS25, RPS26, RPS27L, RPS3, RPS4X, RPS5, RPS6, RPS8, RPS9, RPSA]
R-HSA:2408529	Sec-tRNA(Sec):EEFSEC:GTP binds to 80S Ribosome	REACTOME_Reactions_11.06.2021	1.54138e-26	4.77829e-24	2.41033e-23	3.37446e-22	[-1]	Group13	47.191	42	[RPL10A, RPL11, RPL12, RPL13, RPL13A, RPL14, RPL17, RPL18, RPL19, RPL23, RPL23A, RPL27, RPL27A, RPL29, RPL3, RPL30, RPL4, RPL6, RPL7, RPL7A, RPL8, RPLP0, RPLP1, RPLP2, RPS12, RPS14, RPS16, RPS17, RPS18, RPS19, RPS20, RPS21, RPS25, RPS26, RPS27L, RPS3, RPS4X, RPS5, RPS6, RPS8, RPS9, RPSA]
R-HSA:5333615	80S:Met-tRNAi:mRNA:SECISBP2:Sec-tRNA(Sec):EEFSEC:GTP is hydrolysed to 80S:Met-tRNAi:mRNA:SECISBP2:Sec and EEFSEC:GDP by EEFSEC	REACTOME_Reactions_11.06.2021	1.54138e-26	4.77829e-24	2.41033e-23	3.37446e-22	[-1]	Group13	47.191	42	[RPL10A, RPL11, RPL12, RPL13, RPL13A, RPL14, RPL17, RPL18, RPL19, RPL23, RPL23A, RPL27, RPL27A, RPL29, RPL3, RPL30, RPL4, RPL6, RPL7, RPL7A, RPL8, RPLP0, RPLP1, RPLP2, RPS12, RPS14, RPS16, RPS17, RPS18, RPS19, RPS20, RPS21, RPS25, RPS26, RPS27L, RPS3, RPS4X, RPS5, RPS6, RPS8, RPS9, RPSA]
R-HSA:6791218	12S pre-rRNA is nucleolytically processed to yield 5.8S rRNA	REACTOME_Reactions_11.06.2021	1.49898e-14	4.55689e-12	2.41033e-23	3.37446e-22	[-1]	Group13	39.3939	26	[MTREX, RPL10A, RPL11, RPL12, RPL13, RPL13A, RPL14, RPL17, RPL18, RPL19, RPL23, RPL23A, RPL27, RPL27A, RPL29, RPL3, RPL30, RPL4, RPL6, RPL7, RPL7A, RPL8, RPLP0, RPLP1, RPLP2, WDR18]
R-HSA:6791223	18SE pre-rRNA in pre-40S particles is nucleolytically processed during translocation from the nucleus to the cytosol	REACTOME_Reactions_11.06.2021	2.10353e-09	5.99506e-07	2.41033e-23	3.37446e-22	[-1]	Group13	34.6154	18	[RPS12, RPS14, RPS16, RPS17, RPS18, RPS19, RPS20, RPS21, RPS25, RPS26, RPS27L, RPS3, RPS4X, RPS5, RPS6, RPS8, RPS9, RPSA]
R-HSA:72619	eIF2:GTP is hydrolyzed, eIFs are released	REACTOME_Reactions_11.06.2021	3.53757e-11	1.04712e-08	2.41033e-23	3.37446e-22	[-1]	Group13	36.2069	21	[EIF4A2, EIF4B, EIF5, RPS12, RPS14, RPS16, RPS17, RPS18, RPS19, RPS20, RPS21, RPS25, RPS26, RPS27L, RPS3, RPS4X, RPS5, RPS6, RPS8, RPS9, RPSA]
R-HSA:72621	Ribosomal scanning	REACTOME_Reactions_11.06.2021	2.01114e-10	5.85243e-08	2.41033e-23	3.37446e-22	[-1]	Group13	35.0877	20	[EIF4A2, EIF4B, RPS12, RPS14, RPS16, RPS17, RPS18, RPS19, RPS20, RPS21, RPS25, RPS26, RPS27L, RPS3, RPS4X, RPS5, RPS6, RPS8, RPS9, RPSA]
R-HSA:72671	eIF5B:GTP is hydrolyzed and released	REACTOME_Reactions_11.06.2021	8.66562e-27	2.70367e-24	2.41033e-23	3.37446e-22	[-1]	Group13	47.7273	42	[RPL10A, RPL11, RPL12, RPL13, RPL13A, RPL14, RPL17, RPL18, RPL19, RPL23, RPL23A, RPL27, RPL27A, RPL29, RPL3, RPL30, RPL4, RPL6, RPL7, RPL7A, RPL8, RPLP0, RPLP1, RPLP2, RPS12, RPS14, RPS16, RPS17, RPS18, RPS19, RPS20, RPS21, RPS25, RPS26, RPS27L, RPS3, RPS4X, RPS5, RPS6, RPS8, RPS9, RPSA]
R-HSA:72672	The 60S subunit joins the translation initiation complex	REACTOME_Reactions_11.06.2021	8.66562e-27	2.70367e-24	2.41033e-23	3.37446e-22	[-1]	Group13	47.7273	42	[RPL10A, RPL11, RPL12, RPL13, RPL13A, RPL14, RPL17, RPL18, RPL19, RPL23, RPL23A, RPL27, RPL27A, RPL29, RPL3, RPL30, RPL4, RPL6, RPL7, RPL7A, RPL8, RPLP0, RPLP1, RPLP2, RPS12, RPS14, RPS16, RPS17, RPS18, RPS19, RPS20, RPS21, RPS25, RPS26, RPS27L, RPS3, RPS4X, RPS5, RPS6, RPS8, RPS9, RPSA]
R-HSA:72673	Release of 40S and 60S subunits from the 80S ribosome	REACTOME_Reactions_11.06.2021	8.66562e-27	2.70367e-24	2.41033e-23	3.37446e-22	[-1]	Group13	47.7273	42	[RPL10A, RPL11, RPL12, RPL13, RPL13A, RPL14, RPL17, RPL18, RPL19, RPL23, RPL23A, RPL27, RPL27A, RPL29, RPL3, RPL30, RPL4, RPL6, RPL7, RPL7A, RPL8, RPLP0, RPLP1, RPLP2, RPS12, RPS14, RPS16, RPS17, RPS18, RPS19, RPS20, RPS21, RPS25, RPS26, RPS27L, RPS3, RPS4X, RPS5, RPS6, RPS8, RPS9, RPSA]
R-HSA:72676	eIF3 and eIF1A bind to the 40S subunit	REACTOME_Reactions_11.06.2021	4.62433e-10	1.32718e-07	2.41033e-23	3.37446e-22	[-1]	Group13	37.5	18	[RPS12, RPS14, RPS16, RPS17, RPS18, RPS19, RPS20, RPS21, RPS25, RPS26, RPS27L, RPS3, RPS4X, RPS5, RPS6, RPS8, RPS9, RPSA]
R-HSA:72691	Formation of the 43S pre-initiation complex	REACTOME_Reactions_11.06.2021	1.46387e-09	4.18667e-07	2.41033e-23	3.37446e-22	[-1]	Group13	35.2941	18	[RPS12, RPS14, RPS16, RPS17, RPS18, RPS19, RPS20, RPS21, RPS25, RPS26, RPS27L, RPS3, RPS4X, RPS5, RPS6, RPS8, RPS9, RPSA]
R-HSA:72697	Start codon recognition	REACTOME_Reactions_11.06.2021	3.53757e-11	1.04712e-08	2.41033e-23	3.37446e-22	[-1]	Group13	36.2069	21	[EIF4A2, EIF4B, EIF5, RPS12, RPS14, RPS16, RPS17, RPS18, RPS19, RPS20, RPS21, RPS25, RPS26, RPS27L, RPS3, RPS4X, RPS5, RPS6, RPS8, RPS9, RPSA]
R-HSA:9014610	Translation of ROBO3.2 mRNA initiates NMD	REACTOME_Reactions_11.06.2021	1.1924e-27	3.75605e-25	2.41033e-23	3.37446e-22	[-1]	Group13	44.6602	46	[GSPT1, MAGOH, MAGOHB, RBM8A, RPL10A, RPL11, RPL12, RPL13, RPL13A, RPL14, RPL17, RPL18, RPL19, RPL23, RPL23A, RPL27, RPL27A, RPL29, RPL3, RPL30, RPL4, RPL6, RPL7, RPL7A, RPL8, RPLP0, RPLP1, RPLP2, RPS12, RPS14, RPS16, RPS17, RPS18, RPS19, RPS20, RPS21, RPS25, RPS26, RPS27L, RPS3, RPS4X, RPS5, RPS6, RPS8, RPS9, RPSA]
R-HSA:9014652	Translation of ROBO3.2 mRNA is negatively regulated by NMD	REACTOME_Reactions_11.06.2021	1.1924e-27	3.75605e-25	2.41033e-23	3.37446e-22	[-1]	Group13	44.6602	46	[GSPT1, MAGOH, MAGOHB, RBM8A, RPL10A, RPL11, RPL12, RPL13, RPL13A, RPL14, RPL17, RPL18, RPL19, RPL23, RPL23A, RPL27, RPL27A, RPL29, RPL3, RPL30, RPL4, RPL6, RPL7, RPL7A, RPL8, RPLP0, RPLP1, RPLP2, RPS12, RPS14, RPS16, RPS17, RPS18, RPS19, RPS20, RPS21, RPS25, RPS26, RPS27L, RPS3, RPS4X, RPS5, RPS6, RPS8, RPS9, RPSA]
R-HSA:927789	Formation of UPF1:eRF3 complex on mRNA with a premature termination codon and no Exon Junction Complex	REACTOME_Reactions_11.06.2021	3.26779e-26	1.00975e-23	2.41033e-23	3.37446e-22	[-1]	Group13	45.2632	43	[GSPT1, RPL10A, RPL11, RPL12, RPL13, RPL13A, RPL14, RPL17, RPL18, RPL19, RPL23, RPL23A, RPL27, RPL27A, RPL29, RPL3, RPL30, RPL4, RPL6, RPL7, RPL7A, RPL8, RPLP0, RPLP1, RPLP2, RPS12, RPS14, RPS16, RPS17, RPS18, RPS19, RPS20, RPS21, RPS25, RPS26, RPS27L, RPS3, RPS4X, RPS5, RPS6, RPS8, RPS9, RPSA]
R-HSA:927813	p-4S-UPF1 recruits SMG5, SMG7, SMG6, PNRC2, DCP1A, and PP2A	REACTOME_Reactions_11.06.2021	3.94321e-25	1.20662e-22	2.41033e-23	3.37446e-22	[-1]	Group13	40	46	[GSPT1, MAGOH, MAGOHB, RBM8A, RPL10A, RPL11, RPL12, RPL13, RPL13A, RPL14, RPL17, RPL18, RPL19, RPL23, RPL23A, RPL27, RPL27A, RPL29, RPL3, RPL30, RPL4, RPL6, RPL7, RPL7A, RPL8, RPLP0, RPLP1, RPLP2, RPS12, RPS14, RPS16, RPS17, RPS18, RPS19, RPS20, RPS21, RPS25, RPS26, RPS27L, RPS3, RPS4X, RPS5, RPS6, RPS8, RPS9, RPSA]
R-HSA:927832	UPF1 binds an mRNP with a termination codon preceding an Exon Junction Complex	REACTOME_Reactions_11.06.2021	9.18618e-27	2.8569e-24	2.41033e-23	3.37446e-22	[-1]	Group13	42.9907	46	[GSPT1, MAGOH, MAGOHB, RBM8A, RPL10A, RPL11, RPL12, RPL13, RPL13A, RPL14, RPL17, RPL18, RPL19, RPL23, RPL23A, RPL27, RPL27A, RPL29, RPL3, RPL30, RPL4, RPL6, RPL7, RPL7A, RPL8, RPLP0, RPLP1, RPLP2, RPS12, RPS14, RPS16, RPS17, RPS18, RPS19, RPS20, RPS21, RPS25, RPS26, RPS27L, RPS3, RPS4X, RPS5, RPS6, RPS8, RPS9, RPSA]
R-HSA:927836	SMG6 hydrolyzes mRNA with premature termination codon	REACTOME_Reactions_11.06.2021	3.94568e-26	1.21527e-23	2.41033e-23	3.37446e-22	[-1]	Group13	41.8182	46	[GSPT1, MAGOH, MAGOHB, RBM8A, RPL10A, RPL11, RPL12, RPL13, RPL13A, RPL14, RPL17, RPL18, RPL19, RPL23, RPL23A, RPL27, RPL27A, RPL29, RPL3, RPL30, RPL4, RPL6, RPL7, RPL7A, RPL8, RPLP0, RPLP1, RPLP2, RPS12, RPS14, RPS16, RPS17, RPS18, RPS19, RPS20, RPS21, RPS25, RPS26, RPS27L, RPS3, RPS4X, RPS5, RPS6, RPS8, RPS9, RPSA]
R-HSA:927889	SMG1 phosphorylates UPF1 (enhanced by Exon Junction Complex)	REACTOME_Reactions_11.06.2021	9.18618e-27	2.8569e-24	2.41033e-23	3.37446e-22	[-1]	Group13	42.9907	46	[GSPT1, MAGOH, MAGOHB, RBM8A, RPL10A, RPL11, RPL12, RPL13, RPL13A, RPL14, RPL17, RPL18, RPL19, RPL23, RPL23A, RPL27, RPL27A, RPL29, RPL3, RPL30, RPL4, RPL6, RPL7, RPL7A, RPL8, RPLP0, RPLP1, RPLP2, RPS12, RPS14, RPS16, RPS17, RPS18, RPS19, RPS20, RPS21, RPS25, RPS26, RPS27L, RPS3, RPS4X, RPS5, RPS6, RPS8, RPS9, RPSA]
R-HSA:9633005	EIF2AK4 (GCN2) binds tRNA	REACTOME_Reactions_11.06.2021	1.54138e-26	4.77829e-24	2.41033e-23	3.37446e-22	[-1]	Group13	47.191	42	[RPL10A, RPL11, RPL12, RPL13, RPL13A, RPL14, RPL17, RPL18, RPL19, RPL23, RPL23A, RPL27, RPL27A, RPL29, RPL3, RPL30, RPL4, RPL6, RPL7, RPL7A, RPL8, RPLP0, RPLP1, RPLP2, RPS12, RPS14, RPS16, RPS17, RPS18, RPS19, RPS20, RPS21, RPS25, RPS26, RPS27L, RPS3, RPS4X, RPS5, RPS6, RPS8, RPS9, RPSA]
R-HSA:9633008	p-T899-EIF2AK4 (GCN2) phosphorylates EIF2AS1	REACTOME_Reactions_11.06.2021	8.18507e-26	2.51282e-23	2.41033e-23	3.37446e-22	[-1]	Group13	45.6522	42	[RPL10A, RPL11, RPL12, RPL13, RPL13A, RPL14, RPL17, RPL18, RPL19, RPL23, RPL23A, RPL27, RPL27A, RPL29, RPL3, RPL30, RPL4, RPL6, RPL7, RPL7A, RPL8, RPLP0, RPLP1, RPLP2, RPS12, RPS14, RPS16, RPS17, RPS18, RPS19, RPS20, RPS21, RPS25, RPS26, RPS27L, RPS3, RPS4X, RPS5, RPS6, RPS8, RPS9, RPSA]
R-HSA:9633742	EIF2AK4 (GCN2) dimer autophosphorylates	REACTOME_Reactions_11.06.2021	1.54138e-26	4.77829e-24	2.41033e-23	3.37446e-22	[-1]	Group13	47.191	42	[RPL10A, RPL11, RPL12, RPL13, RPL13A, RPL14, RPL17, RPL18, RPL19, RPL23, RPL23A, RPL27, RPL27A, RPL29, RPL3, RPL30, RPL4, RPL6, RPL7, RPL7A, RPL8, RPLP0, RPLP1, RPLP2, RPS12, RPS14, RPS16, RPS17, RPS18, RPS19, RPS20, RPS21, RPS25, RPS26, RPS27L, RPS3, RPS4X, RPS5, RPS6, RPS8, RPS9, RPSA]
R-HSA:9634669	IMPACT binds GCN1	REACTOME_Reactions_11.06.2021	1.54138e-26	4.77829e-24	2.41033e-23	3.37446e-22	[-1]	Group13	47.191	42	[RPL10A, RPL11, RPL12, RPL13, RPL13A, RPL14, RPL17, RPL18, RPL19, RPL23, RPL23A, RPL27, RPL27A, RPL29, RPL3, RPL30, RPL4, RPL6, RPL7, RPL7A, RPL8, RPLP0, RPLP1, RPLP2, RPS12, RPS14, RPS16, RPS17, RPS18, RPS19, RPS20, RPS21, RPS25, RPS26, RPS27L, RPS3, RPS4X, RPS5, RPS6, RPS8, RPS9, RPSA]
