# Supplementary material for: Monocyte biomarkers define sargramostim treatment outcomes for Parkinson's disease
Source: Clin Transl Med. 2022 Jul 8;12(7):e958. doi: 10.1002/ctm2.958 (PMC9270000; doi:10.1002/ctm2.958)
Supplement: Supplementary file 8 — Supporting Information [file CTM2-12-e958-s006.xls]

## Sheet: Immune response
ID	Term	Ontology Source	Term PValue	Term PValue Corrected with Bonferroni step down	Group PValue	Group PValue Corrected with Bonferroni step down	GOLevels	GOGroups	% Associated Genes	Nr. Genes	Associated Genes Found
GO:0048247	lymphocyte chemotaxis	GO_ImmuneSystemProcess-EBI-UniProt-GOA-ACAP-ARAP_10.09.2021_00h00	2.67032e-05	0.0050202	2.67032e-05	5.34064e-05	[3, 4]	Group0	20.8955	14	[CCL13, CCL17, CCL2, CCL20, CCL23, CCL24, CCL26, CCL3L1, CCL4, CCL7, CH25H, GAS6, HSD3B7, KLF5]
GO:0097028	dendritic cell differentiation	GO_ImmuneSystemProcess-EBI-UniProt-GOA-ACAP-ARAP_10.09.2021_00h00	2.93316e-05	0.00548501	2.93316e-05	2.93316e-05	[6]	Group1	23.5294	12	[AXL, CAMK4, CLU, DCSTAMP, F2RL1, FCGR2B, FLT3, GAS6, ITGB8, TMEM176A, TMEM176B, ZBTB46]
GO:2001199	negative regulation of dendritic cell differentiation	GO_ImmuneSystemProcess-EBI-UniProt-GOA-ACAP-ARAP_10.09.2021_00h00	0.000168759	0.0308828	2.93316e-05	2.93316e-05	[4, 5, 6, 7, 8]	Group1	66.6667	4	[FCGR2B, TMEM176A, TMEM176B, ZBTB46]
GO:0002696	positive regulation of leukocyte activation	GO_ImmuneSystemProcess-EBI-UniProt-GOA-ACAP-ARAP_10.09.2021_00h00	2.66974e-05	0.00504581	4.48438e-06	1.34531e-05	[2, 3]	Group2	10.7062	47	[ADA, AXL, CARD11, CAV1, CCL2, CD160, CD274, CD40, CD80, CLECL1, CR1, CTSC, DPP4, EPHB2, F2RL1, FYN, GAS6, GLI2, HES1, HLA-DMA, HLA-DQB1, HLA-DRA, HLA-DRB1, HLX, IGF1, IGFBP2, IGHA1, IGHE, IGHG1, IGHG3, IGHG4, IGHV2-5, IGHV4-34, IGHV5-51, IGKC, IGLC1, IL1A, IL2RA, IL6, IL7R, MYB, S100A8, SPACA3, THBS1, TMIGD2, TNFSF13, TOX]
GO:0042110	T cell activation	GO_ImmuneSystemProcess-EBI-UniProt-GOA-ACAP-ARAP_10.09.2021_00h00	8.69708e-05	0.0160026	4.48438e-06	1.34531e-05	[3]	Group2	9.94152	51	[ADA, BCL11B, CAMK4, CARD11, CAV1, CCL2, CCND3, CCR6, CD160, CD274, CD7, CD80, CEACAM1, CLEC4A, CLECL1, CR1, DPP4, EGR1, F2RL1, FCGR2B, FYN, GLI2, HES1, HLA-DMA, HLA-DQB1, HLA-DRA, HLA-DRB1, HLX, IGF1, IGFBP2, IL18R1, IL1A, IL2RA, IL6, IL7R, JAML, MYB, NLRC3, NRARP, RSAD2, SDC4, SH3RF1, SMAD7, TCF7, TINAGL1, TMIGD2, TNFRSF21, TOX, VSIG4, ZEB1, ZFP36L1]
GO:0051249	regulation of lymphocyte activation	GO_ImmuneSystemProcess-EBI-UniProt-GOA-ACAP-ARAP_10.09.2021_00h00	3.44241e-06	0.000654057	4.48438e-06	1.34531e-05	[3]	Group2	10.5072	58	[ADA, AXL, CAMK4, CARD11, CAV1, CCL2, CD160, CD274, CD40, CD80, CEACAM1, CLECL1, CR1, DPP4, EPHB2, FCGR2B, FYN, GAS6, GLI2, HES1, HLA-DMA, HLA-DQB1, HLA-DRA, HLA-DRB1, HLX, IGF1, IGFBP2, IGHA1, IGHE, IGHG1, IGHG3, IGHG4, IGHV2-5, IGHV4-34, IGHV5-51, IGKC, IGLC1, IL1A, IL2RA, IL6, IL7R, MERTK, MYB, MZB1, NRARP, S100A8, SDC4, SH3RF1, SMAD7, TCF7, TINAGL1, TMIGD2, TNFRSF21, TNFSF13, TOX, VSIG4, ZEB1…
GO:0051251	positive regulation of lymphocyte activation	GO_ImmuneSystemProcess-EBI-UniProt-GOA-ACAP-ARAP_10.09.2021_00h00	4.7326e-05	0.00880264	4.48438e-06	1.34531e-05	[3, 4]	Group2	10.9694	43	[ADA, AXL, CARD11, CAV1, CCL2, CD160, CD274, CD40, CD80, CLECL1, CR1, DPP4, EPHB2, FYN, GAS6, GLI2, HES1, HLA-DMA, HLA-DQB1, HLA-DRA, HLA-DRB1, HLX, IGF1, IGFBP2, IGHA1, IGHE, IGHG1, IGHG3, IGHG4, IGHV2-5, IGHV4-34, IGHV5-51, IGKC, IGLC1, IL1A, IL2RA, IL6, IL7R, MYB, S100A8, TMIGD2, TNFSF13, TOX]
GO:0050863	regulation of T cell activation	GO_ImmuneSystemProcess-EBI-UniProt-GOA-ACAP-ARAP_10.09.2021_00h00	5.5925e-05	0.0103461	4.48438e-06	1.34531e-05	[4]	Group2	11.2069	39	[ADA, CAMK4, CARD11, CAV1, CCL2, CD160, CD274, CD80, CEACAM1, CLECL1, CR1, DPP4, FCGR2B, FYN, GLI2, HES1, HLA-DMA, HLA-DQB1, HLA-DRA, HLA-DRB1, HLX, IGF1, IGFBP2, IL1A, IL2RA, IL6, IL7R, MYB, NRARP, SDC4, SH3RF1, SMAD7, TCF7, TINAGL1, TMIGD2, TNFRSF21, TOX, VSIG4, ZEB1]

## Sheet: Biological process
ID	Term	Ontology Source	Term PValue	Term PValue Corrected with Bonferroni step down	Group PValue	Group PValue Corrected with Bonferroni step down	GOLevels	GOGroups	% Associated Genes	Nr. Genes	Associated Genes Found
GO:1904037	positive regulation of epithelial cell apoptotic process	GO_BiologicalProcess-EBI-UniProt-GOA-ACAP-ARAP_10.09.2021_00h00	5.7781e-05	0.0439713	5.7781e-05	5.7781e-05	[6, 7, 8]	Group00	20.5882	7	[CCL2, CD160, CD40, ECSCR, GPER1, IL6, THBS1]
GO:0042063	gliogenesis	GO_BiologicalProcess-EBI-UniProt-GOA-ACAP-ARAP_10.09.2021_00h00	4.00366e-05	0.0311085	4.00366e-05	0.000160147	[5, 6, 7]	Group01	7.52351	24	[ADGRG6, AREG, ATP1B2, AZU1, C1QA, CCL2, CDK6, CLU, CSF1, CX3CR1, DLL1, EGR2, HES1, IL6, LTA, MYB, MYRF, OLIG1, PPARG, S100A8, TENM4, TNFRSF21, TSPAN2, ZNF365]
GO:0002920	regulation of humoral immune response	GO_BiologicalProcess-EBI-UniProt-GOA-ACAP-ARAP_10.09.2021_00h00	5.23091e-05	0.0401211	5.23091e-05	0.000104618	[4, 5]	Group02	17.7778	8	[C3, CFH, CR1, FCER2, FCGR2B, GATA6, LTA, VSIG4]
GO:0007167	enzyme linked receptor protein signaling pathway	GO_BiologicalProcess-EBI-UniProt-GOA-ACAP-ARAP_10.09.2021_00h00	3.46676e-05	0.0271447	3.46676e-05	0.000173338	[4, 5, 6]	Group03	5.4	54	[ACVRL1, AREG, AXL, CAV1, CCND3, CD7, CDKN1C, CEACAM1, CSF1, DAB2, DLL1, EGR1, EGR2, EPHB2, F3, FLT3, FOLR2, FYN, GAS6, GFRA2, GPER1, GRB10, HBEGF, HES1, HTRA1, IFI6, IGF1, IGFBP2, IGFBP3, IL6, ITGA1, ITGB8, LRG1, MERTK, MZB1, NBL1, NEURL1, NRP1, PDE6G, PDGFA, PPARG, PROC, PTK2, SKIL, SLC9A7, SMAD7, SMPD3, SOCS2, TGFA, THBS1, TRIM71, UBE2D1, XDH, ZEB1]
GO:0002274	myeloid leukocyte activation	GO_BiologicalProcess-EBI-UniProt-GOA-ACAP-ARAP_10.09.2021_00h00	3.33421e-05	0.0261735	3.33421e-05	0.000200052	[3, 4]	Group04	8.47458	20	[ANXA3, AZU1, BPI, C1QA, CAMK4, CD300LF, CLU, CSF1, CTSC, CX3CR1, DCSTAMP, F2RL1, FCGR2B, IL6, ITGB8, MT1G, S100A8, SPACA3, THBS1, VSIG4]
GO:0097028	dendritic cell differentiation	GO_BiologicalProcess-EBI-UniProt-GOA-ACAP-ARAP_10.09.2021_00h00	2.71926e-08	2.43102e-05	2.71926e-08	3.53504e-07	[6, 7, 8, 9, 10]	Group05	23.5294	12	[AXL, CAMK4, CLU, DCSTAMP, F2RL1, FCGR2B, FLT3, GAS6, ITGB8, TMEM176A, TMEM176B, ZBTB46]
GO:2001199	negative regulation of dendritic cell differentiation	GO_BiologicalProcess-EBI-UniProt-GOA-ACAP-ARAP_10.09.2021_00h00	1.16881e-05	0.00942057	2.71926e-08	3.53504e-07	[5, 6, 7, 8, 9, 10, 11, 12]	Group05	66.6667	4	[FCGR2B, TMEM176A, TMEM176B, ZBTB46]
GO:0097191	extrinsic apoptotic signaling pathway	GO_BiologicalProcess-EBI-UniProt-GOA-ACAP-ARAP_10.09.2021_00h00	3.33421e-05	0.0261735	3.33421e-05	0.000200052	[4, 5, 6]	Group06	8.47458	20	[AREG, CAV1, DEPTOR, FYN, GPER1, IFI27, IFI6, IGF1, IL1A, IL6, ITGA6, NRP1, PELI3, SGPP1, SH3RF1, SKIL, THBS1, TNFRSF10C, TNFRSF12A, TNFSF12]
GO:2001236	regulation of extrinsic apoptotic signaling pathway	GO_BiologicalProcess-EBI-UniProt-GOA-ACAP-ARAP_10.09.2021_00h00	1.24129e-05	0.00996754	3.33421e-05	0.000200052	[5, 6, 7, 8]	Group06	10.1796	17	[AREG, CAV1, DEPTOR, FYN, GPER1, IFI6, IGF1, IL1A, IL6, ITGA6, NRP1, PELI3, SH3RF1, SKIL, THBS1, TNFRSF12A, TNFSF12]
GO:0003013	circulatory system process	GO_BiologicalProcess-EBI-UniProt-GOA-ACAP-ARAP_10.09.2021_00h00	3.44894e-06	0.00286607	3.44894e-06	2.75916e-05	[3]	Group07	6.57051	41	[ABCB1, ACSM3, ACVRL1, ADA, ADRB3, AREG, ATP1B2, AZU1, CAV1, CEACAM1, DES, DLL1, DSC2, DSG2, EPAS1, F2RL1, FYN, GAS6, GPER1, GUCY1A1, GUCY1B1, HBEGF, HEG1, HRH2, HTR7, ITGA1, KCNMA1, OLR1, P2RY2, PDE2A, PDE4D, PLVAP, PPARG, PTGS1, SLC16A7, SLC38A1, SLC44A1, SLC4A3, SLCO2B1, SMAD7, SMIM6]
GO:0008015	blood circulation	GO_BiologicalProcess-EBI-UniProt-GOA-ACAP-ARAP_10.09.2021_00h00	5.2635e-05	0.0402658	3.44894e-06	2.75916e-05	[4]	Group07	6.30798	34	[ACSM3, ACVRL1, ADA, ADRB3, AREG, ATP1B2, AZU1, CAV1, CEACAM1, DES, DLL1, DSC2, DSG2, EPAS1, F2RL1, GAS6, GPER1, GUCY1A1, GUCY1B1, HBEGF, HRH2, HTR7, ITGA1, KCNMA1, OLR1, P2RY2, PDE2A, PDE4D, PLVAP, PPARG, PTGS1, SLC4A3, SMAD7, SMIM6]
GO:0014065	phosphatidylinositol 3-kinase signaling	GO_BiologicalProcess-EBI-UniProt-GOA-ACAP-ARAP_10.09.2021_00h00	4.91191e-05	0.0377726	4.91191e-05	0.000147357	[6, 7, 8]	Group08	10	15	[CD160, CEACAM1, F2RL1, FLT3, FYN, GPER1, IGF1, IL6, NLRC3, PDGFA, PPP1R16B, PRR5L, PTK2, PTPN13, ZFP36L1]
GO:0014066	regulation of phosphatidylinositol 3-kinase signaling	GO_BiologicalProcess-EBI-UniProt-GOA-ACAP-ARAP_10.09.2021_00h00	4.34351e-05	0.0335753	4.91191e-05	0.000147357	[5, 6, 7, 8, 9]	Group08	11.3043	13	[CEACAM1, F2RL1, FLT3, FYN, GPER1, IGF1, IL6, NLRC3, PDGFA, PPP1R16B, PRR5L, PTK2, PTPN13]
GO:1902107	positive regulation of leukocyte differentiation	GO_BiologicalProcess-EBI-UniProt-GOA-ACAP-ARAP_10.09.2021_00h00	8.27967e-06	0.00678933	8.38247e-07	8.38247e-06	[4, 5, 6, 7, 8, 9, 10]	Group09	10.4938	17	[ADA, AXL, CD80, CR1, CSF1, DCSTAMP, GAS6, GLI2, HLA-DRA, HLA-DRB1, HLX, IL2RA, IL7R, MYB, TOX, ZBTB46, ZFP36L1]
GO:0030224	monocyte differentiation	GO_BiologicalProcess-EBI-UniProt-GOA-ACAP-ARAP_10.09.2021_00h00	1.15813e-05	0.00934609	8.38247e-07	8.38247e-06	[6, 7, 8, 9, 10]	Group09	21.6216	8	[CDK6, CSF1, DCSTAMP, HLA-DRB1, MT1G, PPARG, ZBTB46, ZFP36L1]
GO:0045655	regulation of monocyte differentiation	GO_BiologicalProcess-EBI-UniProt-GOA-ACAP-ARAP_10.09.2021_00h00	1.97594e-05	0.0157285	8.38247e-07	8.38247e-06	[6, 7, 8, 9, 10, 11]	Group09	30	6	[CDK6, CSF1, DCSTAMP, HLA-DRB1, ZBTB46, ZFP36L1]
GO:1901700	response to oxygen-containing compound	GO_BiologicalProcess-EBI-UniProt-GOA-ACAP-ARAP_10.09.2021_00h00	1.37706e-06	0.00116499	1.10042e-08	1.54058e-07	[3]	Group10	4.99445	90	[ABCG1, ACP5, ADA, ADCY3, AGRP, ALDH1A1, AQP3, AREG, AXL, BPI, CAMP, CAV1, CCL2, CCL7, CCND3, CCR5, CD180, CD274, CD40, CD80, CEACAM1, CLU, COLEC12, CX3CR1, CXCL3, DYNLL1, EGR1, EGR2, ELANE, ELAVL4, ESR1, FBLN5, FCGR2B, FOLR2, FYN, GAS6, GATA6, GGT5, GNAQ, GPER1, GPT, GRB10, GUCY1B1, HLA-DRB1, HP, HRH2, HRH4, HTR1F, HTR7, IGF1, IGFBP2, IL1A, IL6, KCNMA1, KLF5, LPL, LTA, ME1, MRC1, MYB, MZB1, NEFL…
GO:0009617	response to bacterium	GO_BiologicalProcess-EBI-UniProt-GOA-ACAP-ARAP_10.09.2021_00h00	1.84596e-07	0.000160414	1.10042e-08	1.54058e-07	[3, 5]	Group10	6.53266	52	[ACP5, ANXA3, AXL, AZU1, BPI, C3, CAMP, CAV1, CCL2, CCL20, CCR5, CD160, CD180, CD274, CD40, CD80, COLEC12, CX3CR1, CXCL3, ELANE, F2RL1, F3, FCGR2B, GGT5, GPR31, HLA-DRB1, HP, IFI44, IGHA1, IGHE, IGHG1, IGHG3, IGHG4, IGHV2-5, IGHV4-34, IGHV5-51, IGKC, IGLC1, IL1A, IL6, IL7R, JCHAIN, LRG1, LTA, MRC1, PTGES, PTGFR, RGS1, S100A8, SCARB1, TIMP4, TINAGL1]
GO:0033993	response to lipid	GO_BiologicalProcess-EBI-UniProt-GOA-ACAP-ARAP_10.09.2021_00h00	6.03169e-05	0.0457806	1.10042e-08	1.54058e-07	[4]	Group10	5.37746	52	[ABCG1, ACP5, ADCY3, ANXA3, AQP3, AREG, AXL, BPI, CAMP, CAV1, CCL2, CCR5, CD180, CD274, CD40, CD80, CLU, CX3CR1, CXCL3, DAB2, ELANE, ESR1, FLT3, GATA6, GGT5, GPER1, IDH1, IGFBP2, IL1A, IL6, LPL, LTA, MRC1, MYB, NEFL, NR3C2, PIM1, PPARG, PTGES, PTGFR, PTK7, S100A8, SCARB1, SOCS2, THBS1, TIMP4, TINAGL1, TRH, TRIM16, WNT5B, WNT6, ZFP36L1]
GO:1901701	cellular response to oxygen-containing compound	GO_BiologicalProcess-EBI-UniProt-GOA-ACAP-ARAP_10.09.2021_00h00	3.24081e-06	0.00270284	1.10042e-08	1.54058e-07	[4]	Group10	5.37125	68	[ABCG1, ADCY3, ALDH1A1, AREG, AXL, BPI, CAMP, CAV1, CCL2, CCL7, CCND3, CCR5, CD180, CD274, CD40, CD80, CEACAM1, CLU, COLEC12, CX3CR1, CXCL3, DYNLL1, EGR1, ESR1, FBLN5, FCGR2B, FOLR2, FYN, GAS6, GNAQ, GPER1, GPT, GRB10, GUCY1B1, HLA-DRB1, HRH2, HRH4, HTR1F, HTR7, IGF1, IL1A, IL6, KLF5, LPL, MRC1, MYB, MZB1, NEURL1, NSG1, P2RY2, P2RY6, PDE2A, PIM1, POR, PPARG, PROC, PTGFR, PTK2, PTK7, SCARB1, SH3BP…
GO:0009611	response to wounding	GO_BiologicalProcess-EBI-UniProt-GOA-ACAP-ARAP_10.09.2021_00h00	8.96974e-07	0.000765119	1.07025e-07	1.17728e-06	[3]	Group11	6.92568	41	[ACVRL1, AJAP1, AXL, CAV1, CD40, CEACAM1, CX3CR1, EPHB2, F13A1, F2RL1, F3, FOLR2, GAS6, GNAQ, HBEGF, IGF1, IL1A, IL6, JAML, MERTK, MYL9, NEFL, NMNAT3, NRP1, PDGFA, PLAU, PROC, PROCR, PRSS56, PTK2, PTK7, PTPRS, S100A8, SCARB1, SDC4, TGFA, THBS1, TINAGL1, TNFRSF12A, WNT5B, ZFP36L1]
GO:0040017	positive regulation of locomotion	GO_BiologicalProcess-EBI-UniProt-GOA-ACAP-ARAP_10.09.2021_00h00	2.27427e-06	0.00191266	1.07025e-07	1.17728e-06	[2, 3, 4]	Group11	6.71141	40	[ANXA3, AZU1, CAV1, CCL20, CCL24, CCL26, CCL4, CCL7, CCR6, CD274, CD40, CSF1, CX3CR1, DAB2, ENPP2, EPHB2, F2RL1, F3, GAS6, GPER1, HBEGF, IGF1, IL1R1, IL6, ITGA6, NRP1, P2RY6, PDGFA, PLAU, PLVAP, PROC, PRSS56, PTK2, SCARB1, SEMA4C, SEMA6B, SPOCK2, THBS1, TWIST2, WNT5B]
GO:0007599	hemostasis	GO_BiologicalProcess-EBI-UniProt-GOA-ACAP-ARAP_10.09.2021_00h00	5.65962e-05	0.0431829	1.07025e-07	1.17728e-06	[4]	Group11	8.16327	20	[AXL, CAV1, CD40, CEACAM1, EPHB2, F13A1, F2RL1, F3, GAS6, GNAQ, IL6, MERTK, MYL9, NFE2, PDGFA, PLAU, PROC, PROCR, PRSS56, THBS1]
GO:0042060	wound healing	GO_BiologicalProcess-EBI-UniProt-GOA-ACAP-ARAP_10.09.2021_00h00	3.36572e-06	0.00280365	1.07025e-07	1.17728e-06	[4]	Group11	7.34967	33	[ACVRL1, AJAP1, AXL, CAV1, CD40, CEACAM1, EPHB2, F13A1, F2RL1, F3, GAS6, GNAQ, HBEGF, IGF1, IL1A, IL6, JAML, MERTK, MYL9, PDGFA, PLAU, PROC, PROCR, PRSS56, PTK2, PTK7, S100A8, SCARB1, SDC4, TGFA, THBS1, TNFRSF12A, WNT5B]
GO:0009888	tissue development	GO_BiologicalProcess-EBI-UniProt-GOA-ACAP-ARAP_10.09.2021_00h00	9.27954e-06	0.00754427	9.27954e-06	6.49568e-05	[3]	Group12	4.73523	93	[ACVRL1, ADA, ADAMTSL4, AJAP1, AQP3, AREG, ARHGAP12, BCL11B, C3, CAV1, CDHR2, CDK6, CEACAM1, CECR2, CLIC4, CRIP1, CSF1, CYTL1, DAB2, DLL1, DPPA4, DSG2, DYNLL1, DZIP1L, EGR1, EGR2, EPAS1, ESR1, ETS2, EVC, F2RL1, FOLR2, GAS6, GATA6, GLI2, HBEGF, HEG1, HES1, HIVEP3, HLA-DRB1, HLX, IGF1, IL6, ITGA6, ITGB8, JHY, KAZN, KLF5, LHX2, MPP3, MTHFD1L, NDUFV2, NEURL1, NRARP, NRP1, OPN3, ORAI1, PDE2A, PDE4D, P…
GO:0060429	epithelium development	GO_BiologicalProcess-EBI-UniProt-GOA-ACAP-ARAP_10.09.2021_00h00	8.83983e-06	0.00720446	9.27954e-06	6.49568e-05	[4]	Group12	5.33898	63	[ACVRL1, ADAMTSL4, AJAP1, AQP3, AREG, ARHGAP12, BCL11B, C3, CAV1, CDHR2, CDK6, CEACAM1, CECR2, CLIC4, CSF1, DAB2, DLL1, DYNLL1, DZIP1L, ESR1, F2RL1, FOLR2, GATA6, GLI2, HBEGF, HEG1, HES1, IL6, JHY, KAZN, KLF5, LHX2, MPP3, MTHFD1L, NRARP, NRP1, OPN3, ORAI1, PDE2A, PDE4D, PDGFA, PPARG, PPP1R16B, PROC, PTK7, PTPRS, S1PR2, SDC4, SEMA4C, SGPP1, SKIL, SMAD7, SPINT2, TBX3, TRIM16, TRIM71, TST, VANGL1, W…
GO:0030855	epithelial cell differentiation	GO_BiologicalProcess-EBI-UniProt-GOA-ACAP-ARAP_10.09.2021_00h00	3.8763e-05	0.0301964	9.27954e-06	6.49568e-05	[4, 5]	Group12	6.00601	40	[ACVRL1, ADAMTSL4, AJAP1, AQP3, AREG, BCL11B, CAV1, CDHR2, CDK6, CEACAM1, CLIC4, DAB2, DLL1, ESR1, F2RL1, GATA6, HEG1, HES1, KAZN, KLF5, NRP1, OPN3, PDE2A, PDE4D, PPARG, PPP1R16B, PROC, PTK7, PTPRS, S1PR2, SGPP1, SKIL, SPINT2, TBX3, TRIM16, TST, WNT5B, XDH, ZEB1, ZFP36L1]
GO:0030856	regulation of epithelial cell differentiation	GO_BiologicalProcess-EBI-UniProt-GOA-ACAP-ARAP_10.09.2021_00h00	4.20102e-05	0.0325579	9.27954e-06	6.49568e-05	[4, 5, 6]	Group12	10.1351	15	[ACVRL1, AJAP1, AQP3, CAV1, CEACAM1, DLL1, HES1, PROC, S1PR2, SGPP1, TBX3, TRIM16, XDH, ZEB1, ZFP36L1]
GO:0045446	endothelial cell differentiation	GO_BiologicalProcess-EBI-UniProt-GOA-ACAP-ARAP_10.09.2021_00h00	2.37588e-06	0.00199574	9.27954e-06	6.49568e-05	[5, 6]	Group12	12.8205	15	[ACVRL1, CEACAM1, CLIC4, DLL1, F2RL1, HEG1, NRP1, PDE2A, PDE4D, PPP1R16B, PROC, PTPRS, S1PR2, XDH, ZEB1]
GO:0010033	response to organic substance	GO_BiologicalProcess-EBI-UniProt-GOA-ACAP-ARAP_10.09.2021_00h00	5.1035e-10	4.73605e-07	2.29471e-11	4.35995e-10	[3]	Group13	4.82456	154	[ABCG1, ACP5, ACVRL1, ADA, ADCY3, AFF3, AGRP, ALDH1A1, ANXA3, AQP3, AREG, AXL, BPI, CAMP, CAV1, CCL13, CCL17, CCL2, CCL20, CCL23, CCL24, CCL26, CCL3L1, CCL4, CCL7, CCND3, CCR5, CCR6, CD180, CD274, CD300LF, CD40, CD80, CDKN1C, CEACAM1, CLU, COLEC12, CRIP1, CSF1, CTSC, CUX2, CX3CR1, CXCL3, DAB2, DCSTAMP, DLL1, DYNLL1, EGR1, EGR2, ELANE, ELAVL4, ESR1, F2RL1, F3, FCGR2B, FLT3, FOLR2, FYN, GAS6, GATA6…
GO:0070887	cellular response to chemical stimulus	GO_BiologicalProcess-EBI-UniProt-GOA-ACAP-ARAP_10.09.2021_00h00	3.20586e-12	3.04557e-09	2.29471e-11	4.35995e-10	[3]	Group13	5.08259	160	[ABCG1, ACVRL1, ADCY3, AGRP, ALDH1A1, ALOX5AP, APOBEC3A, AQP3, AREG, AXL, AZU1, BPI, CAMP, CAV1, CCL13, CCL17, CCL2, CCL20, CCL23, CCL24, CCL26, CCL3L1, CCL4, CCL4L2, CCL7, CCND3, CCR5, CCR6, CD180, CD274, CD300LF, CD40, CD80, CDKN1C, CEACAM1, CH25H, CLIC4, CLU, COLEC12, CRIP1, CSF1, CUX2, CX3CR1, CXCL3, CYP3A5, DAB2, DCSTAMP, DLL1, DPP4, DYNLL1, EGR1, EGR2, ELAVL4, EPAS1, ESR1, F2RL1, F3, FBLN5,…
GO:1901700	response to oxygen-containing compound	GO_BiologicalProcess-EBI-UniProt-GOA-ACAP-ARAP_10.09.2021_00h00	1.37706e-06	0.00116499	2.29471e-11	4.35995e-10	[3]	Group13	4.99445	90	[ABCG1, ACP5, ADA, ADCY3, AGRP, ALDH1A1, AQP3, AREG, AXL, BPI, CAMP, CAV1, CCL2, CCL7, CCND3, CCR5, CD180, CD274, CD40, CD80, CEACAM1, CLU, COLEC12, CX3CR1, CXCL3, DYNLL1, EGR1, EGR2, ELANE, ELAVL4, ESR1, FBLN5, FCGR2B, FOLR2, FYN, GAS6, GATA6, GGT5, GNAQ, GPER1, GPT, GRB10, GUCY1B1, HLA-DRB1, HP, HRH2, HRH4, HTR1F, HTR7, IGF1, IGFBP2, IL1A, IL6, KCNMA1, KLF5, LPL, LTA, ME1, MRC1, MYB, MZB1, NEFL…
GO:0033993	response to lipid	GO_BiologicalProcess-EBI-UniProt-GOA-ACAP-ARAP_10.09.2021_00h00	6.03169e-05	0.0457806	2.29471e-11	4.35995e-10	[4]	Group13	5.37746	52	[ABCG1, ACP5, ADCY3, ANXA3, AQP3, AREG, AXL, BPI, CAMP, CAV1, CCL2, CCR5, CD180, CD274, CD40, CD80, CLU, CX3CR1, CXCL3, DAB2, ELANE, ESR1, FLT3, GATA6, GGT5, GPER1, IDH1, IGFBP2, IL1A, IL6, LPL, LTA, MRC1, MYB, NEFL, NR3C2, PIM1, PPARG, PTGES, PTGFR, PTK7, S100A8, SCARB1, SOCS2, THBS1, TIMP4, TINAGL1, TRH, TRIM16, WNT5B, WNT6, ZFP36L1]
GO:0071310	cellular response to organic substance	GO_BiologicalProcess-EBI-UniProt-GOA-ACAP-ARAP_10.09.2021_00h00	8.11674e-11	7.59727e-08	2.29471e-11	4.35995e-10	[4]	Group13	5.23791	131	[ABCG1, ACVRL1, ADCY3, AGRP, AREG, AXL, BPI, CAMP, CAV1, CCL13, CCL17, CCL2, CCL20, CCL23, CCL24, CCL26, CCL3L1, CCL4, CCL7, CCND3, CCR5, CCR6, CD180, CD274, CD300LF, CD40, CD80, CDKN1C, CEACAM1, CLU, COLEC12, CSF1, CUX2, CX3CR1, CXCL3, DAB2, DCSTAMP, DLL1, DYNLL1, EGR1, EGR2, ELAVL4, ESR1, F2RL1, F3, FCGR2B, FLT3, FOLR2, FYN, GAS6, GATA6, GFRA2, GLI2, GPER1, GPT, GRB10, HES1, HLA-DQB1, HLA-DRB1,…
GO:1901701	cellular response to oxygen-containing compound	GO_BiologicalProcess-EBI-UniProt-GOA-ACAP-ARAP_10.09.2021_00h00	3.24081e-06	0.00270284	2.29471e-11	4.35995e-10	[4]	Group13	5.37125	68	[ABCG1, ADCY3, ALDH1A1, AREG, AXL, BPI, CAMP, CAV1, CCL2, CCL7, CCND3, CCR5, CD180, CD274, CD40, CD80, CEACAM1, CLU, COLEC12, CX3CR1, CXCL3, DYNLL1, EGR1, ESR1, FBLN5, FCGR2B, FOLR2, FYN, GAS6, GNAQ, GPER1, GPT, GRB10, GUCY1B1, HLA-DRB1, HRH2, HRH4, HTR1F, HTR7, IGF1, IL1A, IL6, KLF5, LPL, MRC1, MYB, MZB1, NEURL1, NSG1, P2RY2, P2RY6, PDE2A, PIM1, POR, PPARG, PROC, PTGFR, PTK2, PTK7, SCARB1, SH3BP…
GO:0007275	multicellular organism development	GO_BiologicalProcess-EBI-UniProt-GOA-ACAP-ARAP_10.09.2021_00h00	1.26777e-09	1.16761e-06	9.85953e-08	1.18314e-06	[2, 3]	Group14	4.25411	225	[ACP5, ACVRL1, ADA, ADD2, ADGRG6, ADGRL3, AFF3, AJAP1, ANXA3, APBA2, AQP3, AREG, ATP1B2, AUTS2, AXL, AZU1, B3GNT5, BCL11B, BYSL, C1QA, C3, CAMK4, CAMP, CARD11, CASP5, CAV1, CCL13, CCL17, CCL2, CCL24, CCR6, CD160, CD274, CD40, CD80, CDK6, CEACAM1, CECR2, CFH, CHD5, CKB, CLIC4, CLU, COLEC12, CR1, CRIP1, CSF1, CTNS, CTSC, CTTNBP2, CUX2, CX3CR1, CYTL1, DAB2, DCSTAMP, DEGS1, DHRS3, DLL1, DPPA4, DSG2, …
GO:0030154	cell differentiation	GO_BiologicalProcess-EBI-UniProt-GOA-ACAP-ARAP_10.09.2021_00h00	1.30518e-08	1.17727e-05	9.85953e-08	1.18314e-06	[3]	Group14	4.37853	186	[ABCG1, ACVRL1, ADA, ADAMTSL4, ADGRG6, ADGRL3, AJAP1, AQP3, AREG, ATP1B2, AUTS2, AXL, AZU1, BCL11B, BYSL, C1QA, C3, CAMK4, CARD11, CAV1, CCL13, CCL17, CCL2, CCR6, CD80, CDHR2, CDK6, CDS1, CEACAM1, CECR2, CFH, CHD5, CLIC4, CLU, CR1, CSF1, CUX2, CX3CR1, CYTL1, DAB2, DCSTAMP, DLL1, DYNLL1, ECSCR, EGR1, EGR2, ELAVL4, EPAS1, EPB41L3, EPHB2, ESR1, ETS2, F2RL1, F3, FCGR2B, FLT3, FOLR2, FYN, GAS6, GATA6,…
GO:0048731	system development	GO_BiologicalProcess-EBI-UniProt-GOA-ACAP-ARAP_10.09.2021_00h00	8.5586e-11	8.00229e-08	9.85953e-08	1.18314e-06	[3, 4]	Group14	4.40582	218	[ACP5, ACVRL1, ADA, ADD2, ADGRG6, ADGRL3, AJAP1, ANXA3, APBA2, AQP3, AREG, ATP1B2, AUTS2, AXL, AZU1, B3GNT5, BCL11B, C1QA, C3, CAMK4, CAMP, CARD11, CASP5, CAV1, CCL13, CCL2, CCL24, CCR6, CD160, CD274, CD40, CD80, CDK6, CEACAM1, CECR2, CFH, CHD5, CKB, CLIC4, CLU, COLEC12, CR1, CRIP1, CSF1, CTNS, CTSC, CTTNBP2, CUX2, CX3CR1, CYTL1, DAB2, DCSTAMP, DEGS1, DHRS3, DLL1, DPPA4, DSG2, DYNLL1, DZIP1L, ECS…
GO:0007399	nervous system development	GO_BiologicalProcess-EBI-UniProt-GOA-ACAP-ARAP_10.09.2021_00h00	5.10853e-07	0.000438823	9.85953e-08	1.18314e-06	[4, 5]	Group14	4.68019	120	[ADD2, ADGRG6, ADGRL3, ANXA3, APBA2, AREG, ATP1B2, AUTS2, AXL, AZU1, B3GNT5, BCL11B, C1QA, C3, CASP5, CCL13, CCL2, CDK6, CECR2, CHD5, CKB, CLU, COLEC12, CSF1, CTNS, CTSC, CTTNBP2, CUX2, CX3CR1, DEGS1, DLL1, DYNLL1, DZIP1L, EGR2, ELAVL4, EPB41L3, EPHB2, FCGR2B, FOLR2, FYN, GAS6, GFRA2, GLI2, GPER1, HAPLN3, HDGFL3, HES1, HES4, HLX, IGF2BP3, IL6, ITGA1, ITGA6, JHY, KIF5C, KNDC1, LGALS12, LHX2, LTA, …
GO:0007417	central nervous system development	GO_BiologicalProcess-EBI-UniProt-GOA-ACAP-ARAP_10.09.2021_00h00	2.48566e-05	0.0196864	9.85953e-08	1.18314e-06	[4, 5, 6]	Group14	5.31532	59	[ADGRL3, ANXA3, ATP1B2, AXL, B3GNT5, BCL11B, C1QA, C3, CASP5, CCL13, CDK6, CHD5, CKB, CLU, COLEC12, CTNS, CTTNBP2, CX3CR1, DLL1, DYNLL1, EGR2, ELAVL4, EPHB2, FCGR2B, FYN, GLI2, HAPLN3, HES1, IL6, JHY, KNDC1, LHX2, MAL, MARCKSL1, MYRF, NEFL, NEURL1, NOTCH2NLB, NRP1, OLIG1, PHLPP2, PLXNA4, PPARG, PTPRS, ROGDI, S100A8, SEMA4C, SEMA6B, SERPINI1, SLC4A10, SPINK6, TBX3, TENM4, TIMP4, TNFRSF21, TOX, TSP…
GO:0022008	neurogenesis	GO_BiologicalProcess-EBI-UniProt-GOA-ACAP-ARAP_10.09.2021_00h00	1.09655e-05	0.00888207	9.85953e-08	1.18314e-06	[4, 5, 6]	Group14	4.8583	84	[ADGRG6, ADGRL3, AREG, ATP1B2, AUTS2, AXL, AZU1, BCL11B, C1QA, C3, CCL13, CCL2, CDK6, CECR2, CHD5, CLU, CSF1, CUX2, CX3CR1, DLL1, EGR2, ELAVL4, EPB41L3, EPHB2, FOLR2, FYN, GAS6, GLI2, GPER1, HDGFL3, HES1, IL6, ITGA1, ITGA6, KIF5C, KNDC1, LGALS12, LHX2, LTA, MYB, MYRF, NAP1L1, NAV1, NBL1, NCAM2, NEFL, NEGR1, NEURL1, NRN1, NRP1, OLIG1, PACSIN1, PLPPR4, PLXNA4, PMP22, PPARG, PTK2, PTK7, PTPRS, RAPH1…
GO:0012501	programmed cell death	GO_BiologicalProcess-EBI-UniProt-GOA-ACAP-ARAP_10.09.2021_00h00	3.6373e-06	0.00301532	8.7963e-07	7.91667e-06	[3]	Group15	4.77816	98	[ADA, ADAMTSL4, AREG, AXL, AZU1, BCL11B, CARD11, CASP5, CAV1, CCL2, CD160, CD274, CD40, CECR2, CLU, CRIP1, CTSC, CX3CR1, DAB2, DCUN1D3, DEPTOR, DLGAP3, DLL1, DYNLL1, ECSCR, EGR1, ELANE, EPB41L3, ESR1, F2RL1, F3, FAM3B, FCER2, FLT3, FYN, GAS6, GATA6, GLI2, GPER1, HRK, IFI27, IFI27L2, IFI6, IFIT3, IGF1, IGFBP3, IL1A, IL2RA, IL6, IL7R, ITGA1, ITGA6, KCNMA1, LGALS12, LTA, MAL, MERTK, MX1, MYB, MZB1, …
GO:0010941	regulation of cell death	GO_BiologicalProcess-EBI-UniProt-GOA-ACAP-ARAP_10.09.2021_00h00	4.47255e-06	0.00370327	8.7963e-07	7.91667e-06	[3, 4]	Group15	4.96161	84	[ADA, ADAMTSL4, AREG, AXL, AZU1, BCL11B, C1QA, CARD11, CASP5, CAV1, CCL2, CD160, CD200R1, CD274, CD40, CLU, CSF1, CTSC, CX3CR1, DAB2, DCUN1D3, DEPTOR, DLL1, DYNLL1, ECSCR, EGR1, ESR1, F2RL1, FCER2, FCGR2B, FLT3, FYN, GAS6, GATA6, GLI2, GPER1, HP, HRK, IFI6, IFIT3, IGF1, IGFBP3, IL1A, IL6, IL7R, INPP5A, ITGA1, ITGA6, KCNMA1, LRPAP1, LTA, MERTK, MYB, NEFL, NEURL1, NRP1, OPN3, PELI3, PIM1, POR, PPAR…
GO:0006915	apoptotic process	GO_BiologicalProcess-EBI-UniProt-GOA-ACAP-ARAP_10.09.2021_00h00	1.06077e-05	0.0086028	8.7963e-07	7.91667e-06	[4]	Group15	4.71178	94	[ADA, ADAMTSL4, AREG, AXL, AZU1, BCL11B, CARD11, CASP5, CAV1, CCL2, CD160, CD274, CD40, CECR2, CLU, CRIP1, CTSC, CX3CR1, DAB2, DCUN1D3, DEPTOR, DLGAP3, DLL1, DYNLL1, ECSCR, EGR1, EPB41L3, ESR1, F3, FAM3B, FLT3, FYN, GAS6, GATA6, GLI2, GPER1, HRK, IFI27, IFI27L2, IFI6, IFIT3, IGF1, IGFBP3, IL1A, IL2RA, IL6, IL7R, ITGA1, ITGA6, KCNMA1, LGALS12, LTA, MAL, MERTK, MX1, MYB, MZB1, NEFL, NEK6, NEURL1, N…
GO:0010942	positive regulation of cell death	GO_BiologicalProcess-EBI-UniProt-GOA-ACAP-ARAP_10.09.2021_00h00	2.92246e-06	0.00244318	8.7963e-07	7.91667e-06	[3, 4, 5]	Group15	6.65584	41	[ADAMTSL4, C1QA, CAV1, CCL2, CD160, CD274, CD40, CLU, CTSC, DCUN1D3, DYNLL1, ECSCR, EGR1, F2RL1, FCER2, FCGR2B, FYN, GPER1, HP, HRK, IGFBP3, IL6, ITGA1, ITGA6, KCNMA1, LTA, MYB, NEURL1, PPARG, PROC, PXT1, RNF122, S100A8, SIK1B, SKIL, TFPT, THBS1, TINAGL1, TNFRSF10C, TNFRSF12A, TNFSF12]
GO:0043067	regulation of programmed cell death	GO_BiologicalProcess-EBI-UniProt-GOA-ACAP-ARAP_10.09.2021_00h00	1.1479e-05	0.00927507	8.7963e-07	7.91667e-06	[4, 5]	Group15	4.97416	77	[ADA, ADAMTSL4, AREG, AXL, AZU1, BCL11B, CARD11, CASP5, CAV1, CCL2, CD160, CD274, CD40, CLU, CTSC, CX3CR1, DAB2, DCUN1D3, DEPTOR, DLL1, DYNLL1, ECSCR, EGR1, ESR1, F2RL1, FCER2, FLT3, FYN, GAS6, GATA6, GLI2, GPER1, HRK, IFI6, IFIT3, IGF1, IGFBP3, IL1A, IL6, IL7R, ITGA1, ITGA6, KCNMA1, LTA, MERTK, MYB, NEFL, NEURL1, NRP1, OPN3, PELI3, PIM1, POR, PPARG, PROC, PTGFR, PTK2, PXT1, RNF122, RNF157, S100A…
GO:0043068	positive regulation of programmed cell death	GO_BiologicalProcess-EBI-UniProt-GOA-ACAP-ARAP_10.09.2021_00h00	1.83351e-05	0.0146131	8.7963e-07	7.91667e-06	[4, 5, 6]	Group15	6.54545	36	[ADAMTSL4, CAV1, CCL2, CD160, CD274, CD40, CLU, CTSC, DCUN1D3, DYNLL1, ECSCR, F2RL1, FCER2, GPER1, HRK, IGFBP3, IL6, ITGA1, ITGA6, KCNMA1, LTA, MYB, NEURL1, PPARG, PROC, PXT1, RNF122, S100A8, SIK1B, SKIL, TFPT, THBS1, TINAGL1, TNFRSF10C, TNFRSF12A, TNFSF12]
GO:0042981	regulation of apoptotic process	GO_BiologicalProcess-EBI-UniProt-GOA-ACAP-ARAP_10.09.2021_00h00	3.8194e-05	0.0297913	8.7963e-07	7.91667e-06	[5, 6]	Group15	4.89094	74	[ADA, ADAMTSL4, AREG, AXL, AZU1, BCL11B, CARD11, CASP5, CAV1, CCL2, CD160, CD274, CD40, CLU, CTSC, CX3CR1, DAB2, DCUN1D3, DEPTOR, DLL1, DYNLL1, ECSCR, EGR1, ESR1, FLT3, FYN, GAS6, GATA6, GLI2, GPER1, HRK, IFI6, IFIT3, IGF1, IGFBP3, IL1A, IL6, IL7R, ITGA1, ITGA6, KCNMA1, LTA, MERTK, MYB, NEFL, NEURL1, NRP1, OPN3, PELI3, PIM1, POR, PPARG, PROC, PTGFR, PTK2, PXT1, RNF122, RNF157, S100A8, SERPINB10, …
GO:0051239	regulation of multicellular organismal process	GO_BiologicalProcess-EBI-UniProt-GOA-ACAP-ARAP_10.09.2021_00h00	4.10694e-13	3.91391e-10	2.46839e-14	5.92414e-13	[2, 3]	Group16	5.37986	148	[ACP5, ACVRL1, ADA, ADRB3, AJAP1, ALDH1A1, ANXA3, AQP3, AREG, ATP1B2, AXL, AZU1, BPI, BTNL8, C3, CAMK4, CAMP, CARD11, CAV1, CCL24, CCR6, CD160, CD200R1, CD274, CD40, CD80, CDK6, CEACAM1, CFH, CLEC4A, CLECL1, CLU, CR1, CSF1, CTSC, CUX2, CX3CR1, DAB2, DCSTAMP, DES, DHRS3, DLGAP3, DLL1, DSC2, DSG2, ECSCR, EGR1, EGR2, ELANE, ENPP2, EPAS1, EPHB2, ESR1, F2RL1, F3, FCGR2B, GAS6, GATA6, GLI2, GPER1, GRB1…
GO:0002683	negative regulation of immune system process	GO_BiologicalProcess-EBI-UniProt-GOA-ACAP-ARAP_10.09.2021_00h00	1.44831e-09	1.3281e-06	2.46839e-14	5.92414e-13	[2, 3, 4]	Group16	8.94495	39	[ADA, AXL, BPI, CCL2, CD160, CD200R1, CD274, CD300LF, CD80, CDK6, CEACAM1, CR1, CX3CR1, DPP4, FCGR2B, FYN, GPER1, HLA-DRB1, HLX, HTRA1, IL2RA, IL7R, LYAR, MERTK, NBL1, NLRC3, NRARP, PPARG, S100A8, SDC4, SMAD7, THBS1, TINAGL1, TMEM176A, TMEM176B, TNFRSF21, USP18, VSIG4, ZBTB46]
GO:0051241	negative regulation of multicellular organismal process	GO_BiologicalProcess-EBI-UniProt-GOA-ACAP-ARAP_10.09.2021_00h00	9.13519e-06	0.00743604	2.46839e-14	5.92414e-13	[2, 3, 4]	Group16	5.54493	58	[ACP5, ACVRL1, ADA, ALDH1A1, AXL, BPI, CD160, CD200R1, CD274, CDK6, CEACAM1, CLEC4A, CR1, CTSC, CX3CR1, DLL1, ECSCR, ELANE, EPHB2, F2RL1, FCGR2B, GAS6, GATA6, GLI2, GUCY1A1, HES1, HLA-DRB1, HLX, IGF1, IL18R1, IL6, KCNMA1, LHX2, LRPAP1, MERTK, NLRC3, NRARP, NRP1, PDE4D, PDGFA, PLAU, PPARG, PROC, PROCR, PTGDR2, PTPRS, SEMA4C, SEMA6B, SMAD7, SOCS2, THBS1, TINAGL1, TMEM176A, TMEM176B, TNFRSF21, TNNT1…
GO:0001816	cytokine production	GO_BiologicalProcess-EBI-UniProt-GOA-ACAP-ARAP_10.09.2021_00h00	3.29648e-09	2.9998e-06	2.46839e-14	5.92414e-13	[2, 5]	Group16	7.1708	55	[ACP5, AXL, AZU1, BPI, BTNL8, C3, CAMK4, CARD11, CD160, CD200R1, CD274, CD40, CD80, CEACAM1, CLEC4A, CLECL1, CLU, CR1, CX3CR1, DLL1, EGR1, ELANE, EPHB2, F2RL1, F3, FCGR2B, GAS6, GATA6, HEG1, HLA-DRB1, IGF1, IGF2BP3, IL18R1, IL1A, IL1R1, IL6, ITGB8, LPL, LTA, MERTK, MYB, NLRC3, NLRP2, PDE4D, PLD4, PTPRS, RSAD2, S100A8, SMAD7, THBS1, TINAGL1, TMIGD2, TNFRSF21, TRIM16, VSIG4]
GO:0032102	negative regulation of response to external stimulus	GO_BiologicalProcess-EBI-UniProt-GOA-ACAP-ARAP_10.09.2021_00h00	7.95229e-08	6.99801e-05	2.46839e-14	5.92414e-13	[3, 4, 5]	Group16	8.39506	34	[ACP5, ADA, AJAP1, CCL2, CD200R1, CEACAM1, CR1, DPP4, ELANE, FCGR2B, FYN, GPER1, GPR31, HLA-DRB1, HTRA1, IGF1, IL2RA, IL6, LYAR, NBL1, NLRC3, NRP1, PDGFA, PLAU, PPARG, PROC, PTPRS, S100A8, SEMA4C, SEMA6B, THBS1, TINAGL1, USP18, VSIG4]
GO:0001817	regulation of cytokine production	GO_BiologicalProcess-EBI-UniProt-GOA-ACAP-ARAP_10.09.2021_00h00	1.72256e-09	1.57786e-06	2.46839e-14	5.92414e-13	[3, 4, 5, 6]	Group16	7.23684	55	[ACP5, AXL, AZU1, BPI, BTNL8, C3, CAMK4, CARD11, CD160, CD200R1, CD274, CD40, CD80, CEACAM1, CLEC4A, CLECL1, CLU, CR1, CX3CR1, DLL1, EGR1, ELANE, EPHB2, F2RL1, F3, FCGR2B, GAS6, GATA6, HEG1, HLA-DRB1, IGF1, IGF2BP3, IL18R1, IL1A, IL1R1, IL6, ITGB8, LPL, LTA, MERTK, MYB, NLRC3, NLRP2, PDE4D, PLD4, PTPRS, RSAD2, S100A8, SMAD7, THBS1, TINAGL1, TMIGD2, TNFRSF21, TRIM16, VSIG4]
GO:0001818	negative regulation of cytokine production	GO_BiologicalProcess-EBI-UniProt-GOA-ACAP-ARAP_10.09.2021_00h00	4.96754e-07	0.000427208	2.46839e-14	5.92414e-13	[3, 4, 5, 6, 7]	Group16	9.18728	26	[ACP5, AXL, BPI, CD200R1, CD274, CEACAM1, CLEC4A, CR1, CX3CR1, DLL1, ELANE, F2RL1, FCGR2B, GAS6, GATA6, HLA-DRB1, IGF1, IL6, MERTK, NLRC3, PTPRS, SMAD7, THBS1, TINAGL1, TNFRSF21, VSIG4]
GO:0009653	anatomical structure morphogenesis	GO_BiologicalProcess-EBI-UniProt-GOA-ACAP-ARAP_10.09.2021_00h00	9.5478e-08	8.39252e-05	1.1079e-09	1.66185e-08	[2, 3]	Group17	4.69534	131	[ACP5, ACVRL1, ADA, ADGRG6, AFF3, AJAP1, ANXA3, AQP3, AREG, ARHGAP12, ARHGAP18, AUTS2, AXL, BCL11B, BYSL, C3, CAMP, CAV1, CCL13, CCL2, CCL24, CCL7, CD160, CD40, CEACAM1, CECR2, CFH, CLIC4, CLU, CRIP1, CSF1, CUX2, CX3CR1, DAB2, DCSTAMP, DHRS3, DLL1, DYNLL1, ECSCR, EGR2, ELAVL4, ENPP2, EPAS1, EPB41L3, EPHB2, ESR1, ETS2, F3, FMNL2, FOLR2, FYN, GATA6, GLI2, HBEGF, HEG1, HES1, HLX, HOXB6, HTRA1, IGF2B…
GO:0009888	tissue development	GO_BiologicalProcess-EBI-UniProt-GOA-ACAP-ARAP_10.09.2021_00h00	9.27954e-06	0.00754427	1.1079e-09	1.66185e-08	[3]	Group17	4.73523	93	[ACVRL1, ADA, ADAMTSL4, AJAP1, AQP3, AREG, ARHGAP12, BCL11B, C3, CAV1, CDHR2, CDK6, CEACAM1, CECR2, CLIC4, CRIP1, CSF1, CYTL1, DAB2, DLL1, DPPA4, DSG2, DYNLL1, DZIP1L, EGR1, EGR2, EPAS1, ESR1, ETS2, EVC, F2RL1, FOLR2, GAS6, GATA6, GLI2, HBEGF, HEG1, HES1, HIVEP3, HLA-DRB1, HLX, IGF1, IL6, ITGA6, ITGB8, JHY, KAZN, KLF5, LHX2, MPP3, MTHFD1L, NDUFV2, NEURL1, NRARP, NRP1, OPN3, ORAI1, PDE2A, PDE4D, P…
GO:0035295	tube development	GO_BiologicalProcess-EBI-UniProt-GOA-ACAP-ARAP_10.09.2021_00h00	1.07985e-07	9.45945e-05	1.1079e-09	1.66185e-08	[3, 4]	Group17	5.95027	67	[ACVRL1, ADA, ANXA3, AREG, C3, CAMP, CAV1, CCL2, CCL24, CD160, CD40, CEACAM1, CECR2, CLIC4, CSF1, CX3CR1, DLL1, DPPA4, DYNLL1, DZIP1L, ECSCR, ENPP2, EPAS1, EPHB2, ESR1, F3, FOLR2, GATA6, GLI2, HEG1, HES1, HLX, IL1A, IL6, ITGB8, KLF5, LHX2, LRG1, MMP19, MTHFD1L, NRARP, NRP1, PDGFA, PPARG, PPP1R16B, PTK2, PTK7, RXFP1, SDC4, SEMA4C, SLC38A1, SMAD7, SMPD3, SPINT2, TBX3, TGFA, THBS1, TINAGL1, TMIGD2, …
GO:0035239	tube morphogenesis	GO_BiologicalProcess-EBI-UniProt-GOA-ACAP-ARAP_10.09.2021_00h00	5.37414e-09	4.86897e-06	1.1079e-09	1.66185e-08	[3, 4, 5]	Group17	6.73289	61	[ACVRL1, ANXA3, AREG, C3, CAMP, CAV1, CCL2, CCL24, CD160, CD40, CEACAM1, CECR2, CLIC4, CSF1, CX3CR1, DLL1, DYNLL1, ECSCR, ENPP2, EPAS1, EPHB2, ESR1, F3, FOLR2, GATA6, GLI2, HEG1, HES1, HLX, IL1A, IL6, ITGB8, KLF5, LHX2, LRG1, MMP19, MTHFD1L, NRARP, NRP1, PDGFA, PPARG, PPP1R16B, PTK2, PTK7, SDC4, SEMA4C, SLC38A1, SMAD7, SPINT2, TBX3, TGFA, THBS1, TMIGD2, TNFRSF12A, TNFSF12, TRIM71, VASH2, WNT6, XD…
GO:0048513	animal organ development	GO_BiologicalProcess-EBI-UniProt-GOA-ACAP-ARAP_10.09.2021_00h00	2.51655e-07	0.000218185	1.1079e-09	1.66185e-08	[3, 4, 5]	Group17	4.39499	158	[ACP5, ACVRL1, ADA, ADD2, ADGRG6, ADGRL3, AJAP1, ANXA3, AQP3, AREG, ATP1B2, AXL, B3GNT5, BCL11B, CAMK4, CARD11, CASP5, CAV1, CCL13, CCL2, CCR6, CD80, CDK6, CEACAM1, CECR2, CFH, CHD5, CKB, CLIC4, CLU, COLEC12, CR1, CRIP1, CSF1, CTNS, CTTNBP2, CX3CR1, CYTL1, DAB2, DCSTAMP, DHRS3, DLL1, DPPA4, DSG2, DYNLL1, EGR1, EGR2, ELAVL4, EPAS1, EPHB2, ESR1, EVC, F2RL1, F3, FCGR2B, FLT3, FOLR2, FYN, GAS6, GATA6…
GO:0060429	epithelium development	GO_BiologicalProcess-EBI-UniProt-GOA-ACAP-ARAP_10.09.2021_00h00	8.83983e-06	0.00720446	1.1079e-09	1.66185e-08	[4]	Group17	5.33898	63	[ACVRL1, ADAMTSL4, AJAP1, AQP3, AREG, ARHGAP12, BCL11B, C3, CAV1, CDHR2, CDK6, CEACAM1, CECR2, CLIC4, CSF1, DAB2, DLL1, DYNLL1, DZIP1L, ESR1, F2RL1, FOLR2, GATA6, GLI2, HBEGF, HEG1, HES1, IL6, JHY, KAZN, KLF5, LHX2, MPP3, MTHFD1L, NRARP, NRP1, OPN3, ORAI1, PDE2A, PDE4D, PDGFA, PPARG, PPP1R16B, PROC, PTK7, PTPRS, S1PR2, SDC4, SEMA4C, SGPP1, SKIL, SMAD7, SPINT2, TBX3, TRIM16, TRIM71, TST, VANGL1, W…
GO:0030855	epithelial cell differentiation	GO_BiologicalProcess-EBI-UniProt-GOA-ACAP-ARAP_10.09.2021_00h00	3.8763e-05	0.0301964	1.1079e-09	1.66185e-08	[4, 5]	Group17	6.00601	40	[ACVRL1, ADAMTSL4, AJAP1, AQP3, AREG, BCL11B, CAV1, CDHR2, CDK6, CEACAM1, CLIC4, DAB2, DLL1, ESR1, F2RL1, GATA6, HEG1, HES1, KAZN, KLF5, NRP1, OPN3, PDE2A, PDE4D, PPARG, PPP1R16B, PROC, PTK7, PTPRS, S1PR2, SGPP1, SKIL, SPINT2, TBX3, TRIM16, TST, WNT5B, XDH, ZEB1, ZFP36L1]
GO:0050793	regulation of developmental process	GO_BiologicalProcess-EBI-UniProt-GOA-ACAP-ARAP_10.09.2021_00h00	1.00738e-09	9.30823e-07	9.30892e-11	1.58252e-09	[2, 3]	Group18	5.10163	128	[ABCG1, ACVRL1, ADA, AJAP1, ANXA3, AQP3, AREG, ARHGAP18, AXL, BCL11B, C3, CAMK4, CAMP, CARD11, CAV1, CCL13, CCL17, CCL2, CCL24, CCL7, CD160, CD40, CD80, CDK6, CDS1, CEACAM1, CR1, CSF1, CTSC, CUX2, CX3CR1, DAB2, DCSTAMP, DLL1, DYNLL1, ECSCR, EGR2, ELAVL4, ENPP2, EPB41L3, EPHB2, ESR1, F3, FCGR2B, FMNL2, FYN, GAS6, GATA6, GLI2, GPER1, HES1, HLA-DRA, HLA-DRB1, HLX, IGF1, IGFBP3, IL1A, IL2RA, IL6, IL7…
GO:0051094	positive regulation of developmental process	GO_BiologicalProcess-EBI-UniProt-GOA-ACAP-ARAP_10.09.2021_00h00	1.75671e-08	1.57928e-05	9.30892e-11	1.58252e-09	[2, 3, 4]	Group18	5.80789	78	[ACVRL1, ADA, ANXA3, AREG, AXL, C3, CAMP, CCL24, CD40, CD80, CDS1, CEACAM1, CR1, CSF1, CUX2, CX3CR1, DAB2, DCSTAMP, DLL1, EGR2, ELAVL4, ENPP2, EPHB2, F3, GAS6, GATA6, GLI2, GPER1, HES1, HLA-DRA, HLA-DRB1, HLX, IGF1, IGFBP3, IL1A, IL2RA, IL6, IL7R, ITGB8, KLF5, LGALS12, LPL, LRG1, LTA, MSR1, MYB, NAP1L1, NBL1, NEFL, NEURL1, NRP1, PACSIN1, PIM1, PLXNA4, POR, PPARG, PROC, RNF157, S1PR2, SKIL, SMAD7,…
GO:0051240	positive regulation of multicellular organismal process	GO_BiologicalProcess-EBI-UniProt-GOA-ACAP-ARAP_10.09.2021_00h00	3.25957e-09	2.97273e-06	9.30892e-11	1.58252e-09	[2, 3, 4]	Group18	5.77689	87	[ACVRL1, ADA, ADRB3, ANXA3, AREG, AXL, AZU1, C3, CAMK4, CAMP, CARD11, CAV1, CCL24, CD160, CD274, CD40, CD80, CFH, CLECL1, CLU, CR1, CSF1, CUX2, CX3CR1, DAB2, DCSTAMP, DLL1, EGR1, EGR2, ELANE, EPAS1, EPHB2, F2RL1, F3, GAS6, GATA6, GLI2, GPER1, GRB10, HEG1, HES1, HLA-DRA, HLA-DRB1, HLX, HRH2, IGF1, IL18R1, IL1A, IL1R1, IL2RA, IL6, IL7R, ITGB8, LPL, LRG1, LRPAP1, LTA, MYB, MYRF, NAP1L1, NEFL, NEURL1…
GO:0045595	regulation of cell differentiation	GO_BiologicalProcess-EBI-UniProt-GOA-ACAP-ARAP_10.09.2021_00h00	1.8133e-07	0.000157757	9.30892e-11	1.58252e-09	[3, 4]	Group18	5.36616	85	[ABCG1, ACVRL1, ADA, AJAP1, AQP3, AREG, AXL, BCL11B, CAMK4, CARD11, CAV1, CCL17, CD80, CDK6, CDS1, CEACAM1, CR1, CSF1, CUX2, CX3CR1, DAB2, DCSTAMP, DLL1, EGR2, EPHB2, FCGR2B, GAS6, GATA6, GLI2, GPER1, HES1, HLA-DRA, HLA-DRB1, HLX, IGF1, IGFBP3, IL2RA, IL6, IL7R, KLF5, LGALS12, LHX2, LPL, LTA, MSR1, MYB, NAP1L1, NBL1, NEFL, NEURL1, NRARP, NRP1, PIM1, PLXNA4, POR, PPARG, PROC, PRXL2A, PTK2, PTPRS, …
GO:2000026	regulation of multicellular organismal development	GO_BiologicalProcess-EBI-UniProt-GOA-ACAP-ARAP_10.09.2021_00h00	1.12748e-11	1.06434e-08	9.30892e-11	1.58252e-09	[3, 4]	Group18	6.4	88	[ACVRL1, ADA, AJAP1, ANXA3, AQP3, AXL, C3, CAMK4, CAMP, CARD11, CAV1, CCL24, CD160, CD40, CD80, CDK6, CEACAM1, CR1, CSF1, CTSC, CUX2, CX3CR1, DCSTAMP, DLL1, ECSCR, EGR2, ENPP2, EPHB2, F3, FCGR2B, GAS6, GATA6, GLI2, GPER1, HES1, HLA-DRA, HLA-DRB1, HLX, IGF1, IL1A, IL2RA, IL6, IL7R, ITGB8, LHX2, LRG1, LTA, MYB, MYRF, NAP1L1, NEFL, NEURL1, NRARP, NRP1, PIM1, PLXNA4, POR, PPARG, PPP1R16B, PROC, PRXL2…
GO:0045597	positive regulation of cell differentiation	GO_BiologicalProcess-EBI-UniProt-GOA-ACAP-ARAP_10.09.2021_00h00	2.87295e-07	0.00024851	9.30892e-11	1.58252e-09	[3, 4, 5]	Group18	6.24291	55	[ACVRL1, ADA, AREG, AXL, CD80, CDS1, CEACAM1, CR1, CSF1, CUX2, CX3CR1, DAB2, DCSTAMP, EGR2, EPHB2, GAS6, GATA6, GLI2, GPER1, HES1, HLA-DRA, HLA-DRB1, HLX, IGF1, IGFBP3, IL2RA, IL6, IL7R, KLF5, LPL, LTA, MSR1, MYB, NAP1L1, NBL1, NEFL, NEURL1, NRP1, PIM1, PLXNA4, POR, PPARG, PROC, S1PR2, SKIL, SMAD7, SOCS2, TCF7L1, TENM4, TOX, TRIM16, ZBTB46, ZEB1, ZFP36L1, ZNF365]
GO:1903706	regulation of hemopoiesis	GO_BiologicalProcess-EBI-UniProt-GOA-ACAP-ARAP_10.09.2021_00h00	5.28748e-07	0.000453666	9.30892e-11	1.58252e-09	[3, 4, 5, 6, 7, 8]	Group18	8.17942	31	[ADA, AXL, CAMK4, CARD11, CD80, CDK6, CEACAM1, CR1, CSF1, DCSTAMP, DLL1, FCGR2B, GAS6, GLI2, HLA-DRA, HLA-DRB1, HLX, IL2RA, IL7R, MYB, NRARP, PRXL2A, SH3RF1, SMAD7, TCF7, TMEM176A, TMEM176B, TOX, ZBTB46, ZEB1, ZFP36L1]
GO:1902107	positive regulation of leukocyte differentiation	GO_BiologicalProcess-EBI-UniProt-GOA-ACAP-ARAP_10.09.2021_00h00	8.27967e-06	0.00678933	9.30892e-11	1.58252e-09	[4, 5, 6, 7, 8, 9, 10]	Group18	10.4938	17	[ADA, AXL, CD80, CR1, CSF1, DCSTAMP, GAS6, GLI2, HLA-DRA, HLA-DRB1, HLX, IL2RA, IL7R, MYB, TOX, ZBTB46, ZFP36L1]
GO:0010033	response to organic substance	GO_BiologicalProcess-EBI-UniProt-GOA-ACAP-ARAP_10.09.2021_00h00	5.1035e-10	4.73605e-07	1.51862e-11	3.03724e-10	[3]	Group19	4.82456	154	[ABCG1, ACP5, ACVRL1, ADA, ADCY3, AFF3, AGRP, ALDH1A1, ANXA3, AQP3, AREG, AXL, BPI, CAMP, CAV1, CCL13, CCL17, CCL2, CCL20, CCL23, CCL24, CCL26, CCL3L1, CCL4, CCL7, CCND3, CCR5, CCR6, CD180, CD274, CD300LF, CD40, CD80, CDKN1C, CEACAM1, CLU, COLEC12, CRIP1, CSF1, CTSC, CUX2, CX3CR1, CXCL3, DAB2, DCSTAMP, DLL1, DYNLL1, EGR1, EGR2, ELANE, ELAVL4, ESR1, F2RL1, F3, FCGR2B, FLT3, FOLR2, FYN, GAS6, GATA6…
GO:0070887	cellular response to chemical stimulus	GO_BiologicalProcess-EBI-UniProt-GOA-ACAP-ARAP_10.09.2021_00h00	3.20586e-12	3.04557e-09	1.51862e-11	3.03724e-10	[3]	Group19	5.08259	160	[ABCG1, ACVRL1, ADCY3, AGRP, ALDH1A1, ALOX5AP, APOBEC3A, AQP3, AREG, AXL, AZU1, BPI, CAMP, CAV1, CCL13, CCL17, CCL2, CCL20, CCL23, CCL24, CCL26, CCL3L1, CCL4, CCL4L2, CCL7, CCND3, CCR5, CCR6, CD180, CD274, CD300LF, CD40, CD80, CDKN1C, CEACAM1, CH25H, CLIC4, CLU, COLEC12, CRIP1, CSF1, CUX2, CX3CR1, CXCL3, CYP3A5, DAB2, DCSTAMP, DLL1, DPP4, DYNLL1, EGR1, EGR2, ELAVL4, EPAS1, ESR1, F2RL1, F3, FBLN5,…
GO:0006954	inflammatory response	GO_BiologicalProcess-EBI-UniProt-GOA-ACAP-ARAP_10.09.2021_00h00	4.64604e-12	4.40445e-09	1.51862e-11	3.03724e-10	[4]	Group19	7.77778	63	[ACP5, ADA, ALOX5AP, AXL, AZU1, C3, CAMK4, CASP5, CCL13, CCL17, CCL2, CCL20, CCL23, CCL24, CCL26, CCL3L1, CCL4, CCL7, CCR5, CCR6, CD180, CD200R1, CD40, CSF1, CTSC, CX3CR1, CXCL3, ELANE, ESR1, F2RL1, F3, FCGR2B, FOLR2, FYN, GGT5, GPER1, GPR31, HLA-DRB1, HP, HRH4, IGF1, IL18R1, IL1A, IL1R1, IL2RA, IL6, LPL, LTA, NLRC3, NLRP2, OLR1, PDE2A, PLD4, PPARG, PROC, PTGES, PTGFR, PTGS1, S100A8, SIGLEC1, THB…
GO:0034097	response to cytokine	GO_BiologicalProcess-EBI-UniProt-GOA-ACAP-ARAP_10.09.2021_00h00	5.58764e-11	5.23562e-08	1.51862e-11	3.03724e-10	[4]	Group19	7.10498	67	[ACP5, AFF3, AXL, CAMP, CAV1, CCL13, CCL17, CCL2, CCL20, CCL23, CCL24, CCL26, CCL3L1, CCL4, CCL7, CCR5, CCR6, CD274, CD300LF, CD40, CEACAM1, CSF1, CX3CR1, CXCL3, DCSTAMP, EGR1, F2RL1, F3, FLT3, GAS6, GFRA2, GGT5, GPER1, HLA-DQB1, IFI27, IFIT1, IFIT3, IL18R1, IL1A, IL1R1, IL2RA, IL3RA, IL6, IL7R, KLF5, MRC1, MX1, NMNAT3, PDE2A, PELI3, PLVAP, PPARG, PTGES, SKIL, SMAD7, SMPD3, SPOCK2, ST18, TCF7, TH…
GO:0071310	cellular response to organic substance	GO_BiologicalProcess-EBI-UniProt-GOA-ACAP-ARAP_10.09.2021_00h00	8.11674e-11	7.59727e-08	1.51862e-11	3.03724e-10	[4]	Group19	5.23791	131	[ABCG1, ACVRL1, ADCY3, AGRP, AREG, AXL, BPI, CAMP, CAV1, CCL13, CCL17, CCL2, CCL20, CCL23, CCL24, CCL26, CCL3L1, CCL4, CCL7, CCND3, CCR5, CCR6, CD180, CD274, CD300LF, CD40, CD80, CDKN1C, CEACAM1, CLU, COLEC12, CSF1, CUX2, CX3CR1, CXCL3, DAB2, DCSTAMP, DLL1, DYNLL1, EGR1, EGR2, ELAVL4, ESR1, F2RL1, F3, FCGR2B, FLT3, FOLR2, FYN, GAS6, GATA6, GFRA2, GLI2, GPER1, GPT, GRB10, HES1, HLA-DQB1, HLA-DRB1,…
GO:0019221	cytokine-mediated signaling pathway	GO_BiologicalProcess-EBI-UniProt-GOA-ACAP-ARAP_10.09.2021_00h00	6.48253e-10	6.0093e-07	1.51862e-11	3.03724e-10	[4, 5, 6]	Group19	8.75	42	[AXL, CAV1, CCL13, CCL17, CCL2, CCL20, CCL23, CCL24, CCL26, CCL3L1, CCL4, CCL7, CCR5, CCR6, CD300LF, CEACAM1, CSF1, CX3CR1, CXCL3, EGR1, F2RL1, F3, FLT3, GAS6, GFRA2, IFI27, IL18R1, IL1A, IL1R1, IL2RA, IL3RA, IL6, IL7R, MX1, PELI3, PLVAP, PPARG, ST18, TINAGL1, TNFRSF17, TNFRSF25, USP18]
GO:0034612	response to tumor necrosis factor	GO_BiologicalProcess-EBI-UniProt-GOA-ACAP-ARAP_10.09.2021_00h00	3.83438e-09	3.47778e-06	1.51862e-11	3.03724e-10	[5]	Group19	10.9804	28	[AFF3, CAMP, CCL13, CCL17, CCL2, CCL20, CCL23, CCL24, CCL26, CCL3L1, CCL4, CCL7, CD40, DCSTAMP, F2RL1, GAS6, GGT5, GPER1, NMNAT3, PELI3, PLVAP, SMPD3, ST18, THBS1, TNFRSF17, TNFRSF21, TNFRSF25, ZFP36L1]
GO:0071345	cellular response to cytokine stimulus	GO_BiologicalProcess-EBI-UniProt-GOA-ACAP-ARAP_10.09.2021_00h00	1.32119e-09	1.2155e-06	1.51862e-11	3.03724e-10	[5]	Group19	7.03218	59	[AXL, CAMP, CAV1, CCL13, CCL17, CCL2, CCL20, CCL23, CCL24, CCL26, CCL3L1, CCL4, CCL7, CCR5, CCR6, CD300LF, CD40, CEACAM1, CSF1, CX3CR1, CXCL3, DCSTAMP, EGR1, F2RL1, F3, FLT3, GAS6, GFRA2, GPER1, HLA-DQB1, IFI27, IFIT1, IFIT3, IL18R1, IL1A, IL1R1, IL2RA, IL3RA, IL6, IL7R, KLF5, MRC1, MX1, PDE2A, PELI3, PLVAP, PPARG, SMAD7, SMPD3, SPOCK2, ST18, TCF7, THBS1, TINAGL1, TNFRSF17, TNFRSF21, TNFRSF25, US…
GO:0071356	cellular response to tumor necrosis factor	GO_BiologicalProcess-EBI-UniProt-GOA-ACAP-ARAP_10.09.2021_00h00	2.71481e-08	2.42976e-05	1.51862e-11	3.03724e-10	[6]	Group19	10.9649	25	[CAMP, CCL13, CCL17, CCL2, CCL20, CCL23, CCL24, CCL26, CCL3L1, CCL4, CCL7, CD40, DCSTAMP, F2RL1, GAS6, GPER1, PELI3, PLVAP, SMPD3, ST18, THBS1, TNFRSF17, TNFRSF21, TNFRSF25, ZFP36L1]
GO:0050793	regulation of developmental process	GO_BiologicalProcess-EBI-UniProt-GOA-ACAP-ARAP_10.09.2021_00h00	1.00738e-09	9.30823e-07	5.57549e-17	1.50538e-15	[2, 3]	Group20	5.10163	128	[ABCG1, ACVRL1, ADA, AJAP1, ANXA3, AQP3, AREG, ARHGAP18, AXL, BCL11B, C3, CAMK4, CAMP, CARD11, CAV1, CCL13, CCL17, CCL2, CCL24, CCL7, CD160, CD40, CD80, CDK6, CDS1, CEACAM1, CR1, CSF1, CTSC, CUX2, CX3CR1, DAB2, DCSTAMP, DLL1, DYNLL1, ECSCR, EGR2, ELAVL4, ENPP2, EPB41L3, EPHB2, ESR1, F3, FCGR2B, FMNL2, FYN, GAS6, GATA6, GLI2, GPER1, HES1, HLA-DRA, HLA-DRB1, HLX, IGF1, IGFBP3, IL1A, IL2RA, IL6, IL7…
GO:0051239	regulation of multicellular organismal process	GO_BiologicalProcess-EBI-UniProt-GOA-ACAP-ARAP_10.09.2021_00h00	4.10694e-13	3.91391e-10	5.57549e-17	1.50538e-15	[2, 3]	Group20	5.37986	148	[ACP5, ACVRL1, ADA, ADRB3, AJAP1, ALDH1A1, ANXA3, AQP3, AREG, ATP1B2, AXL, AZU1, BPI, BTNL8, C3, CAMK4, CAMP, CARD11, CAV1, CCL24, CCR6, CD160, CD200R1, CD274, CD40, CD80, CDK6, CEACAM1, CFH, CLEC4A, CLECL1, CLU, CR1, CSF1, CTSC, CUX2, CX3CR1, DAB2, DCSTAMP, DES, DHRS3, DLGAP3, DLL1, DSC2, DSG2, ECSCR, EGR1, EGR2, ELANE, ENPP2, EPAS1, EPHB2, ESR1, F2RL1, F3, FCGR2B, GAS6, GATA6, GLI2, GPER1, GRB1…
GO:0030155	regulation of cell adhesion	GO_BiologicalProcess-EBI-UniProt-GOA-ACAP-ARAP_10.09.2021_00h00	3.16921e-08	2.8301e-05	5.57549e-17	1.50538e-15	[3, 4]	Group20	6.8564	53	[ACVRL1, ADA, AJAP1, AZU1, CARD11, CAV1, CCL2, CD160, CD274, CD80, CDK6, CEACAM1, CLECL1, CR1, CSF1, DLL1, DPP4, DYNLL1, ELANE, EPHB2, FBLN2, FCGR2B, FYN, GLI2, HES1, HLA-DMA, HLA-DQB1, HLA-DRA, HLA-DRB1, HLX, IGF1, IGFBP2, IL1A, IL2RA, IL6, IL7R, ITGA6, MYB, NRARP, NRP1, PLAU, PLXNA4, PTK2, SDC4, SERPINI1, SMAD7, SPINT2, SPOCK2, THBS1, TINAGL1, TMIGD2, TNFRSF21, VSIG4]
GO:0035295	tube development	GO_BiologicalProcess-EBI-UniProt-GOA-ACAP-ARAP_10.09.2021_00h00	1.07985e-07	9.45945e-05	5.57549e-17	1.50538e-15	[3, 4]	Group20	5.95027	67	[ACVRL1, ADA, ANXA3, AREG, C3, CAMP, CAV1, CCL2, CCL24, CD160, CD40, CEACAM1, CECR2, CLIC4, CSF1, CX3CR1, DLL1, DPPA4, DYNLL1, DZIP1L, ECSCR, ENPP2, EPAS1, EPHB2, ESR1, F3, FOLR2, GATA6, GLI2, HEG1, HES1, HLX, IL1A, IL6, ITGB8, KLF5, LHX2, LRG1, MMP19, MTHFD1L, NRARP, NRP1, PDGFA, PPARG, PPP1R16B, PTK2, PTK7, RXFP1, SDC4, SEMA4C, SLC38A1, SMAD7, SMPD3, SPINT2, TBX3, TGFA, THBS1, TINAGL1, TMIGD2, …
GO:0042127	regulation of cell population proliferation	GO_BiologicalProcess-EBI-UniProt-GOA-ACAP-ARAP_10.09.2021_00h00	1.93507e-13	1.84799e-10	5.57549e-17	1.50538e-15	[3, 4]	Group20	6.20023	109	[ACVRL1, ADA, AREG, BCL11B, CAMP, CARD11, CAV1, CCL2, CCL23, CCL24, CCL26, CCL3L1, CCND3, CD274, CD40, CD80, CDK6, CDKN1C, CEACAM1, CHD5, CLECL1, CLU, CR1, CSF1, CX3CR1, DLL1, DPP4, DYNLL1, EGR1, ELANE, EPHB2, ESR1, F3, FCGR2B, FLT3, FOLR2, GAS6, GATA6, GLI2, GPER1, HBEGF, HES1, HLA-DRB1, HLX, HTRA1, IFIT3, IGF1, IGFBP2, IGFBP3, IL1A, IL2RA, IL6, IL7R, ITGA1, JAML, KLF5, KSR1, LHX2, LRG1, LTA, MA…
GO:2000026	regulation of multicellular organismal development	GO_BiologicalProcess-EBI-UniProt-GOA-ACAP-ARAP_10.09.2021_00h00	1.12748e-11	1.06434e-08	5.57549e-17	1.50538e-15	[3, 4]	Group20	6.4	88	[ACVRL1, ADA, AJAP1, ANXA3, AQP3, AXL, C3, CAMK4, CAMP, CARD11, CAV1, CCL24, CD160, CD40, CD80, CDK6, CEACAM1, CR1, CSF1, CTSC, CUX2, CX3CR1, DCSTAMP, DLL1, ECSCR, EGR2, ENPP2, EPHB2, F3, FCGR2B, GAS6, GATA6, GLI2, GPER1, HES1, HLA-DRA, HLA-DRB1, HLX, IGF1, IL1A, IL2RA, IL6, IL7R, ITGB8, LHX2, LRG1, LTA, MYB, MYRF, NAP1L1, NEFL, NEURL1, NRARP, NRP1, PIM1, PLXNA4, POR, PPARG, PPP1R16B, PROC, PRXL2…
GO:0008284	positive regulation of cell population proliferation	GO_BiologicalProcess-EBI-UniProt-GOA-ACAP-ARAP_10.09.2021_00h00	1.6915e-10	1.57986e-07	5.57549e-17	1.50538e-15	[3, 4, 5]	Group20	6.87563	68	[ACVRL1, ADA, AREG, CAMP, CARD11, CCL24, CCL26, CD274, CD40, CD80, CDK6, CLECL1, CR1, CSF1, CX3CR1, DLL1, DPP4, EGR1, ELANE, EPHB2, ESR1, F3, FLT3, FOLR2, GAS6, GATA6, GLI2, GPER1, HBEGF, HES1, HLX, HTRA1, IGF1, IGFBP2, IL1A, IL2RA, IL6, IL7R, JAML, KLF5, LHX2, LRG1, LTA, MARCKSL1, MYB, MZB1, NAP1L1, NRARP, NRP1, P2RY6, PDGFA, PIM1, PPP1R16B, PTGFR, PTK2, ROGDI, S100A8, S1PR2, SMPD3, TBX3, TGFA, …
GO:0008285	negative regulation of cell population proliferation	GO_BiologicalProcess-EBI-UniProt-GOA-ACAP-ARAP_10.09.2021_00h00	5.64372e-07	0.000483102	5.57549e-17	1.50538e-15	[3, 4, 5]	Group20	6.47292	49	[ACVRL1, AREG, BCL11B, CAV1, CCL2, CCL23, CCL3L1, CD274, CD80, CDK6, CDKN1C, CEACAM1, CHD5, CR1, DLL1, DYNLL1, FCGR2B, GATA6, GPER1, HES1, HLA-DRB1, IFIT3, IGFBP3, IL1A, IL2RA, IL6, ITGA1, LTA, MPP3, NEURL1, NLRC3, PMP22, PPARG, PROC, PTGDR2, PTGES, S1PR2, SDC4, SH3BP4, SMAD7, SPINT2, ST18, TBX3, THBS1, TINAGL1, TNFRSF21, VSIG4, XDH, ZEB1]
GO:0035239	tube morphogenesis	GO_BiologicalProcess-EBI-UniProt-GOA-ACAP-ARAP_10.09.2021_00h00	5.37414e-09	4.86897e-06	5.57549e-17	1.50538e-15	[3, 4, 5]	Group20	6.73289	61	[ACVRL1, ANXA3, AREG, C3, CAMP, CAV1, CCL2, CCL24, CD160, CD40, CEACAM1, CECR2, CLIC4, CSF1, CX3CR1, DLL1, DYNLL1, ECSCR, ENPP2, EPAS1, EPHB2, ESR1, F3, FOLR2, GATA6, GLI2, HEG1, HES1, HLX, IL1A, IL6, ITGB8, KLF5, LHX2, LRG1, MMP19, MTHFD1L, NRARP, NRP1, PDGFA, PPARG, PPP1R16B, PTK2, PTK7, SDC4, SEMA4C, SLC38A1, SMAD7, SPINT2, TBX3, TGFA, THBS1, TMIGD2, TNFRSF12A, TNFSF12, TRIM71, VASH2, WNT6, XD…
GO:0023051	regulation of signaling	GO_BiologicalProcess-EBI-UniProt-GOA-ACAP-ARAP_10.09.2021_00h00	1.17156e-06	0.000993485	7.28134e-12	1.60189e-10	[2, 3]	Group21	4.35545	149	[ABCG1, ACVRL1, ADA, ADRB3, AREG, ARHGAP12, ARHGAP18, AUTS2, AXL, C3, CARD11, CAV1, CCL13, CCL17, CCL2, CCL20, CCL23, CCL24, CCL26, CCL3L1, CCL4, CCL7, CCND3, CD160, CD180, CD300LF, CD40, CD80, CDKN1C, CEACAM1, CHD5, CISH, CLU, CSF1, CTNS, CTSC, CUX2, CX3CR1, DAB2, DEPTOR, DHRS3, DLGAP3, DLL1, DPP4, DYNLL1, EGR1, EGR2, ELANE, ELAVL4, ENHO, EPHB2, ESR1, EVC, F2RL1, F3, FAM3D, FCGR2B, FLT3, FOLR2, …
GO:0048583	regulation of response to stimulus	GO_BiologicalProcess-EBI-UniProt-GOA-ACAP-ARAP_10.09.2021_00h00	1.11957e-13	1.07031e-10	7.28134e-12	1.60189e-10	[2, 3]	Group21	4.88722	195	[ABCB1, ACP5, ACVRL1, ADA, ADRB3, AJAP1, ALOX5AP, AREG, ARHGAP12, ARHGAP18, ARMT1, AUTS2, AXL, AZU1, BTNL8, C1QA, C3, CARD11, CASP5, CAV1, CCL13, CCL17, CCL2, CCL20, CCL23, CCL24, CCL26, CCL3L1, CCL4, CCL7, CCND3, CCR6, CD160, CD180, CD200R1, CD274, CD300LF, CD40, CD80, CDK6, CDKN1C, CEACAM1, CFH, CHD5, CISH, CLU, COLEC12, CR1, CSF1, CTNS, CTSC, CUX2, CX3CR1, DAB2, DEPTOR, DHRS3, DLGAP3, DLL1, DP…
GO:0023057	negative regulation of signaling	GO_BiologicalProcess-EBI-UniProt-GOA-ACAP-ARAP_10.09.2021_00h00	5.4157e-05	0.0413759	7.28134e-12	1.60189e-10	[2, 3, 4]	Group21	4.92397	68	[ADA, ADRB3, AREG, ARHGAP12, CAV1, CD160, CD300LF, CEACAM1, CISH, CLU, CX3CR1, DAB2, DEPTOR, DHRS3, DLL1, DYNLL1, EGR1, EPHB2, ESR1, F2RL1, FAM3D, FCGR2B, FYN, GAS6, GLI2, GPER1, GRB10, HEG1, HTRA1, IFI6, IGF1, IGFBP2, IGFBP3, IL1A, IL6, ITGA1, ITGA6, LRPAP1, NBL1, NEURL1, NLRC3, NRARP, NRP1, PDE2A, PDE4D, PELI3, PPARG, PPM1N, PROC, PRR5L, PTPRS, RGS1, RGS12, RGS13, RGS16, RNF157, S100A8, S1PR2, …
GO:0048585	negative regulation of response to stimulus	GO_BiologicalProcess-EBI-UniProt-GOA-ACAP-ARAP_10.09.2021_00h00	7.71133e-08	6.79368e-05	7.28134e-12	1.60189e-10	[2, 3, 4]	Group21	5.38226	88	[ACP5, ADA, ADRB3, AJAP1, AREG, ARHGAP12, CAV1, CCL2, CD160, CD200R1, CD300LF, CDK6, CEACAM1, CISH, CLU, CR1, CX3CR1, DAB2, DEPTOR, DHRS3, DLL1, DPP4, DYNLL1, EGR1, ELANE, EPHB2, ESR1, F2RL1, FCGR2B, FYN, GAS6, GLI2, GPER1, GPR31, GRB10, HEG1, HLA-DRB1, HLX, HTRA1, IFI6, IGF1, IGFBP2, IGFBP3, IL1A, IL2RA, IL6, IL7R, ITGA1, ITGA6, LPL, LRPAP1, LYAR, NBL1, NEURL1, NLRC3, NRARP, NRP1, PDE2A, PDE4D, …
GO:0010646	regulation of cell communication	GO_BiologicalProcess-EBI-UniProt-GOA-ACAP-ARAP_10.09.2021_00h00	8.49426e-07	0.00072541	7.28134e-12	1.60189e-10	[3, 4]	Group21	4.37463	149	[ABCG1, ACVRL1, ADA, ADRB3, AREG, ARHGAP12, ARHGAP18, AUTS2, AXL, C3, CARD11, CAV1, CCL13, CCL17, CCL2, CCL20, CCL23, CCL24, CCL26, CCL3L1, CCL4, CCL7, CCND3, CD160, CD180, CD300LF, CD40, CD80, CDKN1C, CEACAM1, CHD5, CISH, CLU, CSF1, CTNS, CTSC, CUX2, CX3CR1, DAB2, DEPTOR, DHRS3, DLGAP3, DLL1, DPP4, DYNLL1, EGR1, EGR2, ELANE, ELAVL4, ENHO, EPHB2, ESR1, EVC, F2RL1, F3, FAM3D, FCGR2B, FLT3, FOLR2, …
GO:0032101	regulation of response to external stimulus	GO_BiologicalProcess-EBI-UniProt-GOA-ACAP-ARAP_10.09.2021_00h00	1.19145e-09	1.09971e-06	7.28134e-12	1.60189e-10	[3, 4]	Group21	6.77083	65	[ACP5, ADA, AJAP1, ALOX5AP, AZU1, C3, CASP5, CAV1, CCL2, CCL24, CCL26, CCL4, CCL7, CCR6, CD160, CD180, CD200R1, CEACAM1, CR1, CSF1, CTSC, CX3CR1, DPP4, ELANE, EPHB2, ESR1, F2RL1, F3, FCGR2B, FYN, GAS6, GATA6, GPER1, GPR31, HLA-DRB1, HTRA1, IFIT1, IGF1, IL1R1, IL2RA, IL6, LPL, LTA, LYAR, NBL1, NLRC3, NRP1, PDE2A, PDGFA, PLAU, PLXNA4, PPARG, PROC, PRSS56, PTGES, PTK2, PTPRS, S100A8, SEMA4C, SEMA6B,…
GO:0009966	regulation of signal transduction	GO_BiologicalProcess-EBI-UniProt-GOA-ACAP-ARAP_10.09.2021_00h00	4.61292e-08	4.08705e-05	7.28134e-12	1.60189e-10	[3, 4, 5]	Group21	4.66578	141	[ACVRL1, ADA, ADRB3, AREG, ARHGAP12, ARHGAP18, AUTS2, AXL, C3, CARD11, CAV1, CCL13, CCL17, CCL2, CCL20, CCL23, CCL24, CCL26, CCL3L1, CCL4, CCL7, CCND3, CD160, CD180, CD300LF, CD40, CD80, CDKN1C, CEACAM1, CHD5, CISH, CLU, CSF1, CTNS, CTSC, CUX2, CX3CR1, DAB2, DEPTOR, DHRS3, DLGAP3, DLL1, DYNLL1, EGR1, EGR2, ELANE, ENHO, EPHB2, ESR1, EVC, F2RL1, F3, FCGR2B, FLT3, FOLR2, FYN, GAS6, GLI2, GNAQ, GPER1…
GO:0010648	negative regulation of cell communication	GO_BiologicalProcess-EBI-UniProt-GOA-ACAP-ARAP_10.09.2021_00h00	5.23805e-05	0.0401235	7.28134e-12	1.60189e-10	[3, 4, 5]	Group21	4.93469	68	[ADA, ADRB3, AREG, ARHGAP12, CAV1, CD160, CD300LF, CEACAM1, CISH, CLU, CX3CR1, DAB2, DEPTOR, DHRS3, DLL1, DYNLL1, EGR1, EPHB2, ESR1, F2RL1, FAM3D, FCGR2B, FYN, GAS6, GLI2, GPER1, GRB10, HEG1, HTRA1, IFI6, IGF1, IGFBP2, IGFBP3, IL1A, IL6, ITGA1, ITGA6, LRPAP1, NBL1, NEURL1, NLRC3, NRARP, NRP1, PDE2A, PDE4D, PELI3, PPARG, PPM1N, PROC, PRR5L, PTPRS, RGS1, RGS12, RGS13, RGS16, RNF157, S100A8, S1PR2, …
GO:0032102	negative regulation of response to external stimulus	GO_BiologicalProcess-EBI-UniProt-GOA-ACAP-ARAP_10.09.2021_00h00	7.95229e-08	6.99801e-05	7.28134e-12	1.60189e-10	[3, 4, 5]	Group21	8.39506	34	[ACP5, ADA, AJAP1, CCL2, CD200R1, CEACAM1, CR1, DPP4, ELANE, FCGR2B, FYN, GPER1, GPR31, HLA-DRB1, HTRA1, IGF1, IL2RA, IL6, LYAR, NBL1, NLRC3, NRP1, PDGFA, PLAU, PPARG, PROC, PTPRS, S100A8, SEMA4C, SEMA6B, THBS1, TINAGL1, USP18, VSIG4]
GO:0002764	immune response-regulating signaling pathway	GO_BiologicalProcess-EBI-UniProt-GOA-ACAP-ARAP_10.09.2021_00h00	2.80658e-05	0.0221439	8.43539e-12	1.77143e-10	[3, 4, 5]	Group22	6.57371	33	[ADA, BTNL8, CARD11, CAV1, CD160, CD200R1, CD300LF, CD40, CEACAM1, COLEC12, CR1, ESR1, F2RL1, FCGR2B, FYN, HLA-DQB1, HLA-DRB1, IGHA1, IGHE, IGHG1, IGHG3, IGHG4, IGHV2-5, IGHV4-34, IGHV5-51, IGKC, IGLC1, OSCAR, PDE4D, PTK2, PTPRS, RSAD2, TNFRSF21]
GO:0006909	phagocytosis	GO_BiologicalProcess-EBI-UniProt-GOA-ACAP-ARAP_10.09.2021_00h00	2.92862e-10	2.72361e-07	8.43539e-12	1.77143e-10	[3, 5]	Group22	10.2339	35	[ANXA3, ARHGAP12, AXL, AZU1, C3, CCL2, CD300LF, CEACAM4, COLEC12, ELANE, F2RL1, FCGR2B, FYN, GAS6, IGHA1, IGHE, IGHG1, IGHG3, IGHG4, IGHV2-5, IGHV4-34, IGHV5-51, IGKC, IGLC1, LYAR, MERTK, MSR1, NCF4, P2RY6, PLD4, PPARG, PTK2, SCARB1, SPACA3, THBS1]
GO:0009617	response to bacterium	GO_BiologicalProcess-EBI-UniProt-GOA-ACAP-ARAP_10.09.2021_00h00	1.84596e-07	0.000160414	8.43539e-12	1.77143e-10	[3, 5]	Group22	6.53266	52	[ACP5, ANXA3, AXL, AZU1, BPI, C3, CAMP, CAV1, CCL2, CCL20, CCR5, CD160, CD180, CD274, CD40, CD80, COLEC12, CX3CR1, CXCL3, ELANE, F2RL1, F3, FCGR2B, GGT5, GPR31, HLA-DRB1, HP, IFI44, IGHA1, IGHE, IGHG1, IGHG3, IGHG4, IGHV2-5, IGHV4-34, IGHV5-51, IGKC, IGLC1, IL1A, IL6, IL7R, JCHAIN, LRG1, LTA, MRC1, PTGES, PTGFR, RGS1, S100A8, SCARB1, TIMP4, TINAGL1]
GO:0006956	complement activation	GO_BiologicalProcess-EBI-UniProt-GOA-ACAP-ARAP_10.09.2021_00h00	1.58738e-05	0.012715	8.43539e-12	1.77143e-10	[3, 4, 5, 6, 7]	Group22	10.4575	16	[C1QA, C3, CFH, CLU, CR1, IGHA1, IGHE, IGHG1, IGHG3, IGHG4, IGHV2-5, IGHV4-34, IGHV5-51, IGKC, IGLC1, VSIG4]
GO:0042742	defense response to bacterium	GO_BiologicalProcess-EBI-UniProt-GOA-ACAP-ARAP_10.09.2021_00h00	4.91046e-05	0.0378106	8.43539e-12	1.77143e-10	[4, 5, 6]	Group22	7.04961	27	[ACP5, ANXA3, AZU1, BPI, CAMP, CCL20, CD160, COLEC12, ELANE, F2RL1, F3, HP, IGHA1, IGHE, IGHG1, IGHG3, IGHG4, IGHV2-5, IGHV4-34, IGHV5-51, IGKC, IGLC1, IL6, IL7R, JCHAIN, LTA, S100A8]
GO:0050764	regulation of phagocytosis	GO_BiologicalProcess-EBI-UniProt-GOA-ACAP-ARAP_10.09.2021_00h00	5.19677e-05	0.0399112	8.43539e-12	1.77143e-10	[4, 5, 6]	Group22	11.8812	12	[AZU1, C3, CCL2, CD300LF, F2RL1, FCGR2B, GAS6, LYAR, MERTK, PPARG, SCARB1, SPACA3]
GO:0002455	humoral immune response mediated by circulating immunoglobulin	GO_BiologicalProcess-EBI-UniProt-GOA-ACAP-ARAP_10.09.2021_00h00	1.64608e-06	0.00138929	8.43539e-12	1.77143e-10	[4, 7]	Group22	11.8056	17	[C1QA, C3, CLU, CR1, FCER2, FCGR2B, IGHA1, IGHE, IGHG1, IGHG3, IGHG4, IGHV2-5, IGHV4-34, IGHV5-51, IGKC, IGLC1, LTA]
GO:0006911	phagocytosis, engulfment	GO_BiologicalProcess-EBI-UniProt-GOA-ACAP-ARAP_10.09.2021_00h00	2.41238e-06	0.00202399	8.43539e-12	1.77143e-10	[4, 6, 7]	Group22	11.4865	17	[ARHGAP12, C3, F2RL1, FCGR2B, IGHA1, IGHE, IGHG1, IGHG3, IGHG4, IGHV2-5, IGHV4-34, IGHV5-51, IGKC, IGLC1, MSR1, PPARG, THBS1]
GO:0006958	complement activation, classical pathway	GO_BiologicalProcess-EBI-UniProt-GOA-ACAP-ARAP_10.09.2021_00h00	4.18903e-05	0.0325069	8.43539e-12	1.77143e-10	[4, 5, 6, 7, 8]	Group22	10.687	14	[C1QA, C3, CLU, CR1, IGHA1, IGHE, IGHG1, IGHG3, IGHG4, IGHV2-5, IGHV4-34, IGHV5-51, IGKC, IGLC1]
GO:0006952	defense response	GO_BiologicalProcess-EBI-UniProt-GOA-ACAP-ARAP_10.09.2021_00h00	4.09708e-12	3.88813e-09	2.47337e-16	6.43077e-15	[3]	Group23	5.98532	106	[ACP5, ADA, ALOX5AP, ANXA3, APOBEC3A, AXL, AZU1, BPI, C1QA, C3, CAMK4, CAMP, CASP5, CCL13, CCL17, CCL2, CCL20, CCL23, CCL24, CCL26, CCL3L1, CCL4, CCL7, CCR5, CCR6, CD160, CD180, CD200R1, CD40, CEACAM1, CFH, CLEC4A, CLU, COLEC12, CR1, CSF1, CTSC, CX3CR1, CXCL3, DPP4, ELANE, ESR1, F2RL1, F3, FCGR2B, FOLR2, FYN, GGT5, GPER1, GPR31, HLA-DQB1, HLA-DRB1, HP, HRH4, HTRA1, IFI27, IFI44L, IFI6, IFIT1, IFI…
GO:0051707	response to other organism	GO_BiologicalProcess-EBI-UniProt-GOA-ACAP-ARAP_10.09.2021_00h00	1.94121e-10	1.80921e-07	2.47337e-16	6.43077e-15	[2, 4]	Group23	5.92734	93	[ACP5, ANXA3, APOBEC3A, AXL, AZU1, BPI, C1QA, C3, CAMP, CAV1, CCL13, CCL17, CCL2, CCL20, CCL23, CCL24, CCL26, CCL3L1, CCL4, CCL7, CCR5, CD160, CD180, CD274, CD40, CD80, CDK6, CEACAM1, CFH, CLEC4A, CLU, COLEC12, CR1, CSF1, CX3CR1, CXCL3, ELANE, F2RL1, F3, FCGR2B, FYN, GATA6, GGT5, GPER1, GPR31, HLA-DQB1, HLA-DRB1, HP, HTRA1, IFI27, IFI44, IFI44L, IFI6, IFIT1, IFIT3, IGHA1, IGHE, IGHG1, IGHG3, IGHG…
GO:0032101	regulation of response to external stimulus	GO_BiologicalProcess-EBI-UniProt-GOA-ACAP-ARAP_10.09.2021_00h00	1.19145e-09	1.09971e-06	2.47337e-16	6.43077e-15	[3, 4]	Group23	6.77083	65	[ACP5, ADA, AJAP1, ALOX5AP, AZU1, C3, CASP5, CAV1, CCL2, CCL24, CCL26, CCL4, CCL7, CCR6, CD160, CD180, CD200R1, CEACAM1, CR1, CSF1, CTSC, CX3CR1, DPP4, ELANE, EPHB2, ESR1, F2RL1, F3, FCGR2B, FYN, GAS6, GATA6, GPER1, GPR31, HLA-DRB1, HTRA1, IFIT1, IGF1, IL1R1, IL2RA, IL6, LPL, LTA, LYAR, NBL1, NLRC3, NRP1, PDE2A, PDGFA, PLAU, PLXNA4, PPARG, PROC, PRSS56, PTGES, PTK2, PTPRS, S100A8, SEMA4C, SEMA6B,…
GO:0050900	leukocyte migration	GO_BiologicalProcess-EBI-UniProt-GOA-ACAP-ARAP_10.09.2021_00h00	2.85447e-11	2.68605e-08	2.47337e-16	6.43077e-15	[2, 4, 5]	Group23	10.0251	40	[ADA, ADD2, AZU1, CCL13, CCL17, CCL2, CCL20, CCL23, CCL24, CCL26, CCL3L1, CCL4, CCL7, CCR5, CCR6, CD200R1, CH25H, CLU, CSF1, CX3CR1, CXCL3, DPP4, ELANE, F2RL1, FOLR2, FYN, GAS6, HSD3B7, IL1R1, IL6, ITGA1, JAML, KLF5, NBL1, PLVAP, PRSS56, PTK2, S100A8, SMPD3, THBS1]
GO:0006954	inflammatory response	GO_BiologicalProcess-EBI-UniProt-GOA-ACAP-ARAP_10.09.2021_00h00	4.64604e-12	4.40445e-09	2.47337e-16	6.43077e-15	[4]	Group23	7.77778	63	[ACP5, ADA, ALOX5AP, AXL, AZU1, C3, CAMK4, CASP5, CCL13, CCL17, CCL2, CCL20, CCL23, CCL24, CCL26, CCL3L1, CCL4, CCL7, CCR5, CCR6, CD180, CD200R1, CD40, CSF1, CTSC, CX3CR1, CXCL3, ELANE, ESR1, F2RL1, F3, FCGR2B, FOLR2, FYN, GGT5, GPER1, GPR31, HLA-DRB1, HP, HRH4, IGF1, IL18R1, IL1A, IL1R1, IL2RA, IL6, LPL, LTA, NLRC3, NLRP2, OLR1, PDE2A, PLD4, PPARG, PROC, PTGES, PTGFR, PTGS1, S100A8, SIGLEC1, THB…
GO:0034097	response to cytokine	GO_BiologicalProcess-EBI-UniProt-GOA-ACAP-ARAP_10.09.2021_00h00	5.58764e-11	5.23562e-08	2.47337e-16	6.43077e-15	[4]	Group23	7.10498	67	[ACP5, AFF3, AXL, CAMP, CAV1, CCL13, CCL17, CCL2, CCL20, CCL23, CCL24, CCL26, CCL3L1, CCL4, CCL7, CCR5, CCR6, CD274, CD300LF, CD40, CEACAM1, CSF1, CX3CR1, CXCL3, DCSTAMP, EGR1, F2RL1, F3, FLT3, GAS6, GFRA2, GGT5, GPER1, HLA-DQB1, IFI27, IFIT1, IFIT3, IL18R1, IL1A, IL1R1, IL2RA, IL3RA, IL6, IL7R, KLF5, MRC1, MX1, NMNAT3, PDE2A, PELI3, PLVAP, PPARG, PTGES, SKIL, SMAD7, SMPD3, SPOCK2, ST18, TCF7, TH…
GO:0031347	regulation of defense response	GO_BiologicalProcess-EBI-UniProt-GOA-ACAP-ARAP_10.09.2021_00h00	2.93134e-05	0.0230697	2.47337e-16	6.43077e-15	[4, 5]	Group23	6.21931	38	[ACP5, ADA, ALOX5AP, C3, CASP5, CCL24, CD160, CD200R1, CEACAM1, CR1, CTSC, ELANE, ESR1, F2RL1, FCGR2B, FYN, GPER1, GPR31, HLA-DRB1, HTRA1, IFIT1, IGF1, IL1R1, IL2RA, IL6, LPL, LTA, LYAR, NLRC3, PDE2A, PPARG, PROC, PTGES, S100A8, SH2D1B, TINAGL1, USP18, VSIG4]
GO:0019221	cytokine-mediated signaling pathway	GO_BiologicalProcess-EBI-UniProt-GOA-ACAP-ARAP_10.09.2021_00h00	6.48253e-10	6.0093e-07	2.47337e-16	6.43077e-15	[4, 5, 6]	Group23	8.75	42	[AXL, CAV1, CCL13, CCL17, CCL2, CCL20, CCL23, CCL24, CCL26, CCL3L1, CCL4, CCL7, CCR5, CCR6, CD300LF, CEACAM1, CSF1, CX3CR1, CXCL3, EGR1, F2RL1, F3, FLT3, GAS6, GFRA2, IFI27, IL18R1, IL1A, IL1R1, IL2RA, IL3RA, IL6, IL7R, MX1, PELI3, PLVAP, PPARG, ST18, TINAGL1, TNFRSF17, TNFRSF25, USP18]
GO:0050727	regulation of inflammatory response	GO_BiologicalProcess-EBI-UniProt-GOA-ACAP-ARAP_10.09.2021_00h00	7.14205e-06	0.00587076	2.47337e-16	6.43077e-15	[4, 5, 6]	Group23	7.62943	28	[ACP5, ADA, ALOX5AP, C3, CASP5, CCL24, CD200R1, CTSC, ELANE, ESR1, FCGR2B, FYN, GPER1, GPR31, HLA-DRB1, IGF1, IL1R1, IL2RA, IL6, LPL, LTA, NLRC3, PDE2A, PPARG, PROC, PTGES, S100A8, USP18]
GO:0002683	negative regulation of immune system process	GO_BiologicalProcess-EBI-UniProt-GOA-ACAP-ARAP_10.09.2021_00h00	1.44831e-09	1.3281e-06	1.98662e-10	3.17859e-09	[2, 3, 4]	Group24	8.94495	39	[ADA, AXL, BPI, CCL2, CD160, CD200R1, CD274, CD300LF, CD80, CDK6, CEACAM1, CR1, CX3CR1, DPP4, FCGR2B, FYN, GPER1, HLA-DRB1, HLX, HTRA1, IL2RA, IL7R, LYAR, MERTK, NBL1, NLRC3, NRARP, PPARG, S100A8, SDC4, SMAD7, THBS1, TINAGL1, TMEM176A, TMEM176B, TNFRSF21, USP18, VSIG4, ZBTB46]
GO:0051241	negative regulation of multicellular organismal process	GO_BiologicalProcess-EBI-UniProt-GOA-ACAP-ARAP_10.09.2021_00h00	9.13519e-06	0.00743604	1.98662e-10	3.17859e-09	[2, 3, 4]	Group24	5.54493	58	[ACP5, ACVRL1, ADA, ALDH1A1, AXL, BPI, CD160, CD200R1, CD274, CDK6, CEACAM1, CLEC4A, CR1, CTSC, CX3CR1, DLL1, ECSCR, ELANE, EPHB2, F2RL1, FCGR2B, GAS6, GATA6, GLI2, GUCY1A1, HES1, HLA-DRB1, HLX, IGF1, IL18R1, IL6, KCNMA1, LHX2, LRPAP1, MERTK, NLRC3, NRARP, NRP1, PDE4D, PDGFA, PLAU, PPARG, PROC, PROCR, PTGDR2, PTPRS, SEMA4C, SEMA6B, SMAD7, SOCS2, THBS1, TINAGL1, TMEM176A, TMEM176B, TNFRSF21, TNNT1…
GO:0001816	cytokine production	GO_BiologicalProcess-EBI-UniProt-GOA-ACAP-ARAP_10.09.2021_00h00	3.29648e-09	2.9998e-06	1.98662e-10	3.17859e-09	[2, 5]	Group24	7.1708	55	[ACP5, AXL, AZU1, BPI, BTNL8, C3, CAMK4, CARD11, CD160, CD200R1, CD274, CD40, CD80, CEACAM1, CLEC4A, CLECL1, CLU, CR1, CX3CR1, DLL1, EGR1, ELANE, EPHB2, F2RL1, F3, FCGR2B, GAS6, GATA6, HEG1, HLA-DRB1, IGF1, IGF2BP3, IL18R1, IL1A, IL1R1, IL6, ITGB8, LPL, LTA, MERTK, MYB, NLRC3, NLRP2, PDE4D, PLD4, PTPRS, RSAD2, S100A8, SMAD7, THBS1, TINAGL1, TMIGD2, TNFRSF21, TRIM16, VSIG4]
GO:0032102	negative regulation of response to external stimulus	GO_BiologicalProcess-EBI-UniProt-GOA-ACAP-ARAP_10.09.2021_00h00	7.95229e-08	6.99801e-05	1.98662e-10	3.17859e-09	[3, 4, 5]	Group24	8.39506	34	[ACP5, ADA, AJAP1, CCL2, CD200R1, CEACAM1, CR1, DPP4, ELANE, FCGR2B, FYN, GPER1, GPR31, HLA-DRB1, HTRA1, IGF1, IL2RA, IL6, LYAR, NBL1, NLRC3, NRP1, PDGFA, PLAU, PPARG, PROC, PTPRS, S100A8, SEMA4C, SEMA6B, THBS1, TINAGL1, USP18, VSIG4]
GO:0050866	negative regulation of cell activation	GO_BiologicalProcess-EBI-UniProt-GOA-ACAP-ARAP_10.09.2021_00h00	8.54161e-06	0.00698704	1.98662e-10	3.17859e-09	[3, 4, 5]	Group24	9.30233	20	[AXL, BPI, CD274, CD300LF, CD80, CEACAM1, CR1, FCGR2B, GPER1, HLA-DRB1, HLX, IL2RA, MERTK, NRARP, PDGFA, SDC4, SMAD7, TINAGL1, TNFRSF21, VSIG4]
GO:0001817	regulation of cytokine production	GO_BiologicalProcess-EBI-UniProt-GOA-ACAP-ARAP_10.09.2021_00h00	1.72256e-09	1.57786e-06	1.98662e-10	3.17859e-09	[3, 4, 5, 6]	Group24	7.23684	55	[ACP5, AXL, AZU1, BPI, BTNL8, C3, CAMK4, CARD11, CD160, CD200R1, CD274, CD40, CD80, CEACAM1, CLEC4A, CLECL1, CLU, CR1, CX3CR1, DLL1, EGR1, ELANE, EPHB2, F2RL1, F3, FCGR2B, GAS6, GATA6, HEG1, HLA-DRB1, IGF1, IGF2BP3, IL18R1, IL1A, IL1R1, IL6, ITGB8, LPL, LTA, MERTK, MYB, NLRC3, NLRP2, PDE4D, PLD4, PTPRS, RSAD2, S100A8, SMAD7, THBS1, TINAGL1, TMIGD2, TNFRSF21, TRIM16, VSIG4]
GO:0031348	negative regulation of defense response	GO_BiologicalProcess-EBI-UniProt-GOA-ACAP-ARAP_10.09.2021_00h00	2.07134e-06	0.00174407	1.98662e-10	3.17859e-09	[3, 4, 5, 6]	Group24	9.52381	22	[ACP5, ADA, CD200R1, CEACAM1, CR1, ELANE, FCGR2B, FYN, GPER1, GPR31, HLA-DRB1, HTRA1, IGF1, IL2RA, IL6, LYAR, NLRC3, PPARG, PROC, TINAGL1, USP18, VSIG4]
GO:0071706	tumor necrosis factor superfamily cytokine production	GO_BiologicalProcess-EBI-UniProt-GOA-ACAP-ARAP_10.09.2021_00h00	2.85556e-05	0.0225018	1.98662e-10	3.17859e-09	[3, 6]	Group24	9.55056	17	[ACP5, AXL, AZU1, BPI, CD274, CLEC4A, CLU, CX3CR1, EPHB2, GAS6, IGF1, IL1A, IL6, LPL, NLRC3, S100A8, THBS1]
GO:0001818	negative regulation of cytokine production	GO_BiologicalProcess-EBI-UniProt-GOA-ACAP-ARAP_10.09.2021_00h00	4.96754e-07	0.000427208	1.98662e-10	3.17859e-09	[3, 4, 5, 6, 7]	Group24	9.18728	26	[ACP5, AXL, BPI, CD200R1, CD274, CEACAM1, CLEC4A, CR1, CX3CR1, DLL1, ELANE, F2RL1, FCGR2B, GAS6, GATA6, HLA-DRB1, IGF1, IL6, MERTK, NLRC3, PTPRS, SMAD7, THBS1, TINAGL1, TNFRSF21, VSIG4]
GO:0051250	negative regulation of lymphocyte activation	GO_BiologicalProcess-EBI-UniProt-GOA-ACAP-ARAP_10.09.2021_00h00	2.7758e-05	0.0219288	1.98662e-10	3.17859e-09	[4, 5, 6, 7]	Group24	10	16	[AXL, CD274, CD80, CEACAM1, CR1, FCGR2B, HLA-DRB1, HLX, IL2RA, MERTK, NRARP, SDC4, SMAD7, TINAGL1, TNFRSF21, VSIG4]
GO:1903555	regulation of tumor necrosis factor superfamily cytokine production	GO_BiologicalProcess-EBI-UniProt-GOA-ACAP-ARAP_10.09.2021_00h00	2.85556e-05	0.0225018	1.98662e-10	3.17859e-09	[4, 5, 6, 7]	Group24	9.55056	17	[ACP5, AXL, AZU1, BPI, CD274, CLEC4A, CLU, CX3CR1, EPHB2, GAS6, IGF1, IL1A, IL6, LPL, NLRC3, S100A8, THBS1]
GO:0050868	negative regulation of T cell activation	GO_BiologicalProcess-EBI-UniProt-GOA-ACAP-ARAP_10.09.2021_00h00	2.47236e-05	0.0196058	1.98662e-10	3.17859e-09	[5, 6, 7, 8]	Group24	11.2	14	[CD274, CD80, CEACAM1, CR1, FCGR2B, HLA-DRB1, HLX, IL2RA, NRARP, SDC4, SMAD7, TINAGL1, TNFRSF21, VSIG4]
GO:0002682	regulation of immune system process	GO_BiologicalProcess-EBI-UniProt-GOA-ACAP-ARAP_10.09.2021_00h00	1.74479e-19	1.68198e-16	9.30319e-19	2.69793e-17	[2, 3]	Group25	7.43692	112	[ADA, AQP3, AXL, BPI, BTNL8, C1QA, C3, CAMK4, CARD11, CAV1, CCL2, CCL20, CCL24, CCL4, CCL7, CCR6, CD160, CD200R1, CD274, CD300LF, CD40, CD80, CDK6, CEACAM1, CFH, CLECL1, CLU, COLEC12, CR1, CSF1, CTSC, CX3CR1, DCSTAMP, DLL1, DPP4, ELANE, EPHB2, ESR1, F2RL1, FCER2, FCGR2B, FCGR3A, FCGR3B, FYN, GAS6, GATA6, GLI2, GPER1, HES1, HLA-DMA, HLA-DQB1, HLA-DRA, HLA-DRB1, HLX, HTRA1, IFIT1, IGF1, IGFBP2, IGH…
GO:0045321	leukocyte activation	GO_BiologicalProcess-EBI-UniProt-GOA-ACAP-ARAP_10.09.2021_00h00	2.08537e-21	2.01238e-18	9.30319e-19	2.69793e-17	[2, 3]	Group25	9.09091	90	[ADA, ANXA3, AXL, AZU1, BCL11B, BPI, C1QA, CAMK4, CARD11, CAV1, CCL2, CCND3, CCR6, CD160, CD180, CD274, CD300LF, CD40, CD7, CD80, CEACAM1, CLEC4A, CLECL1, CLU, CR1, CSF1, CTSC, CX3CR1, DCSTAMP, DLL1, DPP4, EGR1, EPHB2, F2RL1, FCGR2B, FLT3, FYN, GAS6, GLI2, GPER1, HES1, HLA-DMA, HLA-DQB1, HLA-DRA, HLA-DRB1, HLX, IGF1, IGFBP2, IGHA1, IGHE, IGHG1, IGHG3, IGHG4, IGHV2-5, IGHV4-34, IGHV5-51, IGKC, IGL…
GO:0051239	regulation of multicellular organismal process	GO_BiologicalProcess-EBI-UniProt-GOA-ACAP-ARAP_10.09.2021_00h00	4.10694e-13	3.91391e-10	9.30319e-19	2.69793e-17	[2, 3]	Group25	5.37986	148	[ACP5, ACVRL1, ADA, ADRB3, AJAP1, ALDH1A1, ANXA3, AQP3, AREG, ATP1B2, AXL, AZU1, BPI, BTNL8, C3, CAMK4, CAMP, CARD11, CAV1, CCL24, CCR6, CD160, CD200R1, CD274, CD40, CD80, CDK6, CEACAM1, CFH, CLEC4A, CLECL1, CLU, CR1, CSF1, CTSC, CUX2, CX3CR1, DAB2, DCSTAMP, DES, DHRS3, DLGAP3, DLL1, DSC2, DSG2, ECSCR, EGR1, EGR2, ELANE, ENPP2, EPAS1, EPHB2, ESR1, F2RL1, F3, FCGR2B, GAS6, GATA6, GLI2, GPER1, GRB1…
GO:0002684	positive regulation of immune system process	GO_BiologicalProcess-EBI-UniProt-GOA-ACAP-ARAP_10.09.2021_00h00	4.78298e-17	4.60122e-14	9.30319e-19	2.69793e-17	[2, 3, 4]	Group25	8.34192	81	[ADA, AQP3, AXL, BTNL8, C1QA, C3, CAMK4, CARD11, CAV1, CCL2, CCL20, CCL24, CCL4, CCL7, CCR6, CD160, CD274, CD40, CD80, CEACAM1, CFH, CLECL1, CLU, CR1, CSF1, CTSC, CX3CR1, DCSTAMP, DPP4, ELANE, EPHB2, F2RL1, FCER2, FCGR2B, FYN, GAS6, GLI2, HES1, HLA-DMA, HLA-DQB1, HLA-DRA, HLA-DRB1, HLX, IGF1, IGFBP2, IGHA1, IGHE, IGHG1, IGHG3, IGHG4, IGHV2-5, IGHV4-34, IGHV5-51, IGKC, IGLC1, IL18R1, IL1A, IL1R1, …
GO:0051240	positive regulation of multicellular organismal process	GO_BiologicalProcess-EBI-UniProt-GOA-ACAP-ARAP_10.09.2021_00h00	3.25957e-09	2.97273e-06	9.30319e-19	2.69793e-17	[2, 3, 4]	Group25	5.77689	87	[ACVRL1, ADA, ADRB3, ANXA3, AREG, AXL, AZU1, C3, CAMK4, CAMP, CARD11, CAV1, CCL24, CD160, CD274, CD40, CD80, CFH, CLECL1, CLU, CR1, CSF1, CUX2, CX3CR1, DAB2, DCSTAMP, DLL1, EGR1, EGR2, ELANE, EPAS1, EPHB2, F2RL1, F3, GAS6, GATA6, GLI2, GPER1, GRB10, HEG1, HES1, HLA-DRA, HLA-DRB1, HLX, HRH2, IGF1, IL18R1, IL1A, IL1R1, IL2RA, IL6, IL7R, ITGB8, LPL, LRG1, LRPAP1, LTA, MYB, MYRF, NAP1L1, NEFL, NEURL1…
GO:0051241	negative regulation of multicellular organismal process	GO_BiologicalProcess-EBI-UniProt-GOA-ACAP-ARAP_10.09.2021_00h00	9.13519e-06	0.00743604	9.30319e-19	2.69793e-17	[2, 3, 4]	Group25	5.54493	58	[ACP5, ACVRL1, ADA, ALDH1A1, AXL, BPI, CD160, CD200R1, CD274, CDK6, CEACAM1, CLEC4A, CR1, CTSC, CX3CR1, DLL1, ECSCR, ELANE, EPHB2, F2RL1, FCGR2B, GAS6, GATA6, GLI2, GUCY1A1, HES1, HLA-DRB1, HLX, IGF1, IL18R1, IL6, KCNMA1, LHX2, LRPAP1, MERTK, NLRC3, NRARP, NRP1, PDE4D, PDGFA, PLAU, PPARG, PROC, PROCR, PTGDR2, PTPRS, SEMA4C, SEMA6B, SMAD7, SOCS2, THBS1, TINAGL1, TMEM176A, TMEM176B, TNFRSF21, TNNT1…
GO:0001816	cytokine production	GO_BiologicalProcess-EBI-UniProt-GOA-ACAP-ARAP_10.09.2021_00h00	3.29648e-09	2.9998e-06	9.30319e-19	2.69793e-17	[2, 5]	Group25	7.1708	55	[ACP5, AXL, AZU1, BPI, BTNL8, C3, CAMK4, CARD11, CD160, CD200R1, CD274, CD40, CD80, CEACAM1, CLEC4A, CLECL1, CLU, CR1, CX3CR1, DLL1, EGR1, ELANE, EPHB2, F2RL1, F3, FCGR2B, GAS6, GATA6, HEG1, HLA-DRB1, IGF1, IGF2BP3, IL18R1, IL1A, IL1R1, IL6, ITGB8, LPL, LTA, MERTK, MYB, NLRC3, NLRP2, PDE4D, PLD4, PTPRS, RSAD2, S100A8, SMAD7, THBS1, TINAGL1, TMIGD2, TNFRSF21, TRIM16, VSIG4]
GO:0002697	regulation of immune effector process	GO_BiologicalProcess-EBI-UniProt-GOA-ACAP-ARAP_10.09.2021_00h00	1.4988e-06	0.00126649	9.30319e-19	2.69793e-17	[3, 4]	Group25	8.10056	29	[C3, CAMK4, CD160, CD40, CD80, CEACAM1, CFH, CR1, CX3CR1, EPHB2, F2RL1, FCER2, FCGR2B, HLA-DRA, HLA-DRB1, HLX, IL18R1, IL1R1, IL6, IL7R, LTA, MYB, MZB1, RSAD2, SH2D1B, SMAD7, TINAGL1, TNFSF13, VSIG4]
GO:0046649	lymphocyte activation	GO_BiologicalProcess-EBI-UniProt-GOA-ACAP-ARAP_10.09.2021_00h00	3.12476e-17	3.00915e-14	9.30319e-19	2.69793e-17	[3, 4]	Group25	8.9372	74	[ADA, AXL, BCL11B, CAMK4, CARD11, CAV1, CCL2, CCND3, CCR6, CD160, CD180, CD274, CD40, CD7, CD80, CEACAM1, CLEC4A, CLECL1, CR1, DLL1, DPP4, EGR1, EPHB2, F2RL1, FCGR2B, FLT3, FYN, GAS6, GLI2, HES1, HLA-DMA, HLA-DQB1, HLA-DRA, HLA-DRB1, HLX, IGF1, IGFBP2, IGHA1, IGHE, IGHG1, IGHG3, IGHG4, IGHV2-5, IGHV4-34, IGHV5-51, IGKC, IGLC1, IL18R1, IL1A, IL2RA, IL6, IL7R, JAML, MERTK, MYB, MZB1, NLRC3, NRARP, …
GO:0050776	regulation of immune response	GO_BiologicalProcess-EBI-UniProt-GOA-ACAP-ARAP_10.09.2021_00h00	2.8378e-09	2.59658e-06	9.30319e-19	2.69793e-17	[3, 4]	Group25	6.70927	63	[ADA, BTNL8, C1QA, C3, CARD11, CAV1, CD160, CD200R1, CD274, CD300LF, CD40, CD80, CEACAM1, CFH, CLU, COLEC12, CR1, ELANE, ESR1, F2RL1, FCER2, FCGR2B, FCGR3A, FCGR3B, FYN, GATA6, HLA-DQB1, HLA-DRA, HLA-DRB1, HLX, HTRA1, IFIT1, IGHA1, IGHE, IGHG1, IGHG3, IGHG4, IGHV2-5, IGHV4-34, IGHV5-51, IGKC, IGLC1, IL18R1, IL1R1, IL6, IL7R, LTA, LYAR, MYB, NLRC3, OSCAR, PDE4D, PPARG, PTK2, PTPRS, RSAD2, SH2D1B, …
GO:0050778	positive regulation of immune response	GO_BiologicalProcess-EBI-UniProt-GOA-ACAP-ARAP_10.09.2021_00h00	6.7759e-08	5.97634e-05	9.30319e-19	2.69793e-17	[3, 4, 5]	Group25	7.2	45	[ADA, BTNL8, C1QA, C3, CARD11, CD160, CD274, CD40, CD80, CEACAM1, CFH, CLU, CR1, ELANE, F2RL1, FCER2, FCGR2B, FYN, HLA-DQB1, HLA-DRA, HLA-DRB1, HLX, IGHA1, IGHE, IGHG1, IGHG3, IGHG4, IGHV2-5, IGHV4-34, IGHV5-51, IGKC, IGLC1, IL18R1, IL1R1, IL6, LTA, MYB, PDE4D, PTK2, RSAD2, SH2D1B, TINAGL1, TNFRSF21, TNFSF13, VSIG4]
GO:0001817	regulation of cytokine production	GO_BiologicalProcess-EBI-UniProt-GOA-ACAP-ARAP_10.09.2021_00h00	1.72256e-09	1.57786e-06	9.30319e-19	2.69793e-17	[3, 4, 5, 6]	Group25	7.23684	55	[ACP5, AXL, AZU1, BPI, BTNL8, C3, CAMK4, CARD11, CD160, CD200R1, CD274, CD40, CD80, CEACAM1, CLEC4A, CLECL1, CLU, CR1, CX3CR1, DLL1, EGR1, ELANE, EPHB2, F2RL1, F3, FCGR2B, GAS6, GATA6, HEG1, HLA-DRB1, IGF1, IGF2BP3, IL18R1, IL1A, IL1R1, IL6, ITGB8, LPL, LTA, MERTK, MYB, NLRC3, NLRP2, PDE4D, PLD4, PTPRS, RSAD2, S100A8, SMAD7, THBS1, TINAGL1, TMIGD2, TNFRSF21, TRIM16, VSIG4]
GO:0071706	tumor necrosis factor superfamily cytokine production	GO_BiologicalProcess-EBI-UniProt-GOA-ACAP-ARAP_10.09.2021_00h00	2.85556e-05	0.0225018	9.30319e-19	2.69793e-17	[3, 6]	Group25	9.55056	17	[ACP5, AXL, AZU1, BPI, CD274, CLEC4A, CLU, CX3CR1, EPHB2, GAS6, IGF1, IL1A, IL6, LPL, NLRC3, S100A8, THBS1]
GO:0001818	negative regulation of cytokine production	GO_BiologicalProcess-EBI-UniProt-GOA-ACAP-ARAP_10.09.2021_00h00	4.96754e-07	0.000427208	9.30319e-19	2.69793e-17	[3, 4, 5, 6, 7]	Group25	9.18728	26	[ACP5, AXL, BPI, CD200R1, CD274, CEACAM1, CLEC4A, CR1, CX3CR1, DLL1, ELANE, F2RL1, FCGR2B, GAS6, GATA6, HLA-DRB1, IGF1, IL6, MERTK, NLRC3, PTPRS, SMAD7, THBS1, TINAGL1, TNFRSF21, VSIG4]
GO:1903555	regulation of tumor necrosis factor superfamily cytokine production	GO_BiologicalProcess-EBI-UniProt-GOA-ACAP-ARAP_10.09.2021_00h00	2.85556e-05	0.0225018	9.30319e-19	2.69793e-17	[4, 5, 6, 7]	Group25	9.55056	17	[ACP5, AXL, AZU1, BPI, CD274, CLEC4A, CLU, CX3CR1, EPHB2, GAS6, IGF1, IL1A, IL6, LPL, NLRC3, S100A8, THBS1]
GO:0002682	regulation of immune system process	GO_BiologicalProcess-EBI-UniProt-GOA-ACAP-ARAP_10.09.2021_00h00	1.74479e-19	1.68198e-16	8.84637e-20	2.74237e-18	[2, 3]	Group26	7.43692	112	[ADA, AQP3, AXL, BPI, BTNL8, C1QA, C3, CAMK4, CARD11, CAV1, CCL2, CCL20, CCL24, CCL4, CCL7, CCR6, CD160, CD200R1, CD274, CD300LF, CD40, CD80, CDK6, CEACAM1, CFH, CLECL1, CLU, COLEC12, CR1, CSF1, CTSC, CX3CR1, DCSTAMP, DLL1, DPP4, ELANE, EPHB2, ESR1, F2RL1, FCER2, FCGR2B, FCGR3A, FCGR3B, FYN, GAS6, GATA6, GLI2, GPER1, HES1, HLA-DMA, HLA-DQB1, HLA-DRA, HLA-DRB1, HLX, HTRA1, IFIT1, IGF1, IGFBP2, IGH…
GO:0002443	leukocyte mediated immunity	GO_BiologicalProcess-EBI-UniProt-GOA-ACAP-ARAP_10.09.2021_00h00	1.21811e-09	1.1231e-06	8.84637e-20	2.74237e-18	[3]	Group26	8.70488	41	[ANXA3, AZU1, C1QA, C3, CAMK4, CCR6, CD160, CD40, CEACAM1, CLU, CR1, CTSC, CX3CR1, ELANE, F2RL1, FCER2, FCGR2B, HLA-DQB1, HLA-DRA, HLA-DRB1, IGHA1, IGHE, IGHG1, IGHG3, IGHG4, IGHV2-5, IGHV4-34, IGHV5-51, IGKC, IGLC1, IL18R1, IL1R1, IL6, IL7R, LTA, RSAD2, SH2D1B, SLAMF7, SMAD7, TINAGL1, TNFSF13]
GO:0002684	positive regulation of immune system process	GO_BiologicalProcess-EBI-UniProt-GOA-ACAP-ARAP_10.09.2021_00h00	4.78298e-17	4.60122e-14	8.84637e-20	2.74237e-18	[2, 3, 4]	Group26	8.34192	81	[ADA, AQP3, AXL, BTNL8, C1QA, C3, CAMK4, CARD11, CAV1, CCL2, CCL20, CCL24, CCL4, CCL7, CCR6, CD160, CD274, CD40, CD80, CEACAM1, CFH, CLECL1, CLU, CR1, CSF1, CTSC, CX3CR1, DCSTAMP, DPP4, ELANE, EPHB2, F2RL1, FCER2, FCGR2B, FYN, GAS6, GLI2, HES1, HLA-DMA, HLA-DQB1, HLA-DRA, HLA-DRB1, HLX, IGF1, IGFBP2, IGHA1, IGHE, IGHG1, IGHG3, IGHG4, IGHV2-5, IGHV4-34, IGHV5-51, IGKC, IGLC1, IL18R1, IL1A, IL1R1, …
GO:0006952	defense response	GO_BiologicalProcess-EBI-UniProt-GOA-ACAP-ARAP_10.09.2021_00h00	4.09708e-12	3.88813e-09	8.84637e-20	2.74237e-18	[3]	Group26	5.98532	106	[ACP5, ADA, ALOX5AP, ANXA3, APOBEC3A, AXL, AZU1, BPI, C1QA, C3, CAMK4, CAMP, CASP5, CCL13, CCL17, CCL2, CCL20, CCL23, CCL24, CCL26, CCL3L1, CCL4, CCL7, CCR5, CCR6, CD160, CD180, CD200R1, CD40, CEACAM1, CFH, CLEC4A, CLU, COLEC12, CR1, CSF1, CTSC, CX3CR1, CXCL3, DPP4, ELANE, ESR1, F2RL1, F3, FCGR2B, FOLR2, FYN, GGT5, GPER1, GPR31, HLA-DQB1, HLA-DRB1, HP, HRH4, HTRA1, IFI27, IFI44L, IFI6, IFIT1, IFI…
GO:0006959	humoral immune response	GO_BiologicalProcess-EBI-UniProt-GOA-ACAP-ARAP_10.09.2021_00h00	7.56203e-09	6.84364e-06	8.84637e-20	2.74237e-18	[3]	Group26	9.42857	33	[AZU1, C1QA, C3, CAMP, CCL13, CCL2, CCR6, CFH, CLU, CR1, CXCL3, ELANE, F3, FCER2, FCGR2B, GATA6, HLA-DQB1, HLA-DRB1, IGHA1, IGHE, IGHG1, IGHG3, IGHG4, IGHV2-5, IGHV4-34, IGHV5-51, IGKC, IGLC1, IL6, JCHAIN, LTA, TNFRSF21, VSIG4]
GO:0051707	response to other organism	GO_BiologicalProcess-EBI-UniProt-GOA-ACAP-ARAP_10.09.2021_00h00	1.94121e-10	1.80921e-07	8.84637e-20	2.74237e-18	[2, 4]	Group26	5.92734	93	[ACP5, ANXA3, APOBEC3A, AXL, AZU1, BPI, C1QA, C3, CAMP, CAV1, CCL13, CCL17, CCL2, CCL20, CCL23, CCL24, CCL26, CCL3L1, CCL4, CCL7, CCR5, CD160, CD180, CD274, CD40, CD80, CDK6, CEACAM1, CFH, CLEC4A, CLU, COLEC12, CR1, CSF1, CX3CR1, CXCL3, ELANE, F2RL1, F3, FCGR2B, FYN, GATA6, GGT5, GPER1, GPR31, HLA-DQB1, HLA-DRB1, HP, HTRA1, IFI27, IFI44, IFI44L, IFI6, IFIT1, IFIT3, IGHA1, IGHE, IGHG1, IGHG3, IGHG…
GO:0032101	regulation of response to external stimulus	GO_BiologicalProcess-EBI-UniProt-GOA-ACAP-ARAP_10.09.2021_00h00	1.19145e-09	1.09971e-06	8.84637e-20	2.74237e-18	[3, 4]	Group26	6.77083	65	[ACP5, ADA, AJAP1, ALOX5AP, AZU1, C3, CASP5, CAV1, CCL2, CCL24, CCL26, CCL4, CCL7, CCR6, CD160, CD180, CD200R1, CEACAM1, CR1, CSF1, CTSC, CX3CR1, DPP4, ELANE, EPHB2, ESR1, F2RL1, F3, FCGR2B, FYN, GAS6, GATA6, GPER1, GPR31, HLA-DRB1, HTRA1, IFIT1, IGF1, IL1R1, IL2RA, IL6, LPL, LTA, LYAR, NBL1, NLRC3, NRP1, PDE2A, PDGFA, PLAU, PLXNA4, PPARG, PROC, PRSS56, PTGES, PTK2, PTPRS, S100A8, SEMA4C, SEMA6B,…
GO:0050776	regulation of immune response	GO_BiologicalProcess-EBI-UniProt-GOA-ACAP-ARAP_10.09.2021_00h00	2.8378e-09	2.59658e-06	8.84637e-20	2.74237e-18	[3, 4]	Group26	6.70927	63	[ADA, BTNL8, C1QA, C3, CARD11, CAV1, CD160, CD200R1, CD274, CD300LF, CD40, CD80, CEACAM1, CFH, CLU, COLEC12, CR1, ELANE, ESR1, F2RL1, FCER2, FCGR2B, FCGR3A, FCGR3B, FYN, GATA6, HLA-DQB1, HLA-DRA, HLA-DRB1, HLX, HTRA1, IFIT1, IGHA1, IGHE, IGHG1, IGHG3, IGHG4, IGHV2-5, IGHV4-34, IGHV5-51, IGKC, IGLC1, IL18R1, IL1R1, IL6, IL7R, LTA, LYAR, MYB, NLRC3, OSCAR, PDE4D, PPARG, PTK2, PTPRS, RSAD2, SH2D1B, …
GO:0006909	phagocytosis	GO_BiologicalProcess-EBI-UniProt-GOA-ACAP-ARAP_10.09.2021_00h00	2.92862e-10	2.72361e-07	8.84637e-20	2.74237e-18	[3, 5]	Group26	10.2339	35	[ANXA3, ARHGAP12, AXL, AZU1, C3, CCL2, CD300LF, CEACAM4, COLEC12, ELANE, F2RL1, FCGR2B, FYN, GAS6, IGHA1, IGHE, IGHG1, IGHG3, IGHG4, IGHV2-5, IGHV4-34, IGHV5-51, IGKC, IGLC1, LYAR, MERTK, MSR1, NCF4, P2RY6, PLD4, PPARG, PTK2, SCARB1, SPACA3, THBS1]
GO:0006954	inflammatory response	GO_BiologicalProcess-EBI-UniProt-GOA-ACAP-ARAP_10.09.2021_00h00	4.64604e-12	4.40445e-09	8.84637e-20	2.74237e-18	[4]	Group26	7.77778	63	[ACP5, ADA, ALOX5AP, AXL, AZU1, C3, CAMK4, CASP5, CCL13, CCL17, CCL2, CCL20, CCL23, CCL24, CCL26, CCL3L1, CCL4, CCL7, CCR5, CCR6, CD180, CD200R1, CD40, CSF1, CTSC, CX3CR1, CXCL3, ELANE, ESR1, F2RL1, F3, FCGR2B, FOLR2, FYN, GGT5, GPER1, GPR31, HLA-DRB1, HP, HRH4, IGF1, IL18R1, IL1A, IL1R1, IL2RA, IL6, LPL, LTA, NLRC3, NLRP2, OLR1, PDE2A, PLD4, PPARG, PROC, PTGES, PTGFR, PTGS1, S100A8, SIGLEC1, THB…
GO:0009617	response to bacterium	GO_BiologicalProcess-EBI-UniProt-GOA-ACAP-ARAP_10.09.2021_00h00	1.84596e-07	0.000160414	8.84637e-20	2.74237e-18	[3, 5]	Group26	6.53266	52	[ACP5, ANXA3, AXL, AZU1, BPI, C3, CAMP, CAV1, CCL2, CCL20, CCR5, CD160, CD180, CD274, CD40, CD80, COLEC12, CX3CR1, CXCL3, ELANE, F2RL1, F3, FCGR2B, GGT5, GPR31, HLA-DRB1, HP, IFI44, IGHA1, IGHE, IGHG1, IGHG3, IGHG4, IGHV2-5, IGHV4-34, IGHV5-51, IGKC, IGLC1, IL1A, IL6, IL7R, JCHAIN, LRG1, LTA, MRC1, PTGES, PTGFR, RGS1, S100A8, SCARB1, TIMP4, TINAGL1]
GO:0033993	response to lipid	GO_BiologicalProcess-EBI-UniProt-GOA-ACAP-ARAP_10.09.2021_00h00	6.03169e-05	0.0457806	8.84637e-20	2.74237e-18	[4]	Group26	5.37746	52	[ABCG1, ACP5, ADCY3, ANXA3, AQP3, AREG, AXL, BPI, CAMP, CAV1, CCL2, CCR5, CD180, CD274, CD40, CD80, CLU, CX3CR1, CXCL3, DAB2, ELANE, ESR1, FLT3, GATA6, GGT5, GPER1, IDH1, IGFBP2, IL1A, IL6, LPL, LTA, MRC1, MYB, NEFL, NR3C2, PIM1, PPARG, PTGES, PTGFR, PTK7, S100A8, SCARB1, SOCS2, THBS1, TIMP4, TINAGL1, TRH, TRIM16, WNT5B, WNT6, ZFP36L1]
GO:0098542	defense response to other organism	GO_BiologicalProcess-EBI-UniProt-GOA-ACAP-ARAP_10.09.2021_00h00	1.39882e-09	1.28412e-06	8.84637e-20	2.74237e-18	[3, 4, 5]	Group26	6.32479	74	[ACP5, ANXA3, APOBEC3A, AXL, AZU1, BPI, C1QA, C3, CAMP, CCL13, CCL17, CCL2, CCL20, CCL23, CCL24, CCL26, CCL3L1, CCL4, CCL7, CD160, CD180, CD40, CEACAM1, CFH, CLEC4A, CLU, COLEC12, CR1, CSF1, CX3CR1, ELANE, F2RL1, F3, FCGR2B, FYN, GPER1, HLA-DQB1, HP, HTRA1, IFI27, IFI44L, IFI6, IFIT1, IFIT3, IGHA1, IGHE, IGHG1, IGHG3, IGHG4, IGHV2-5, IGHV4-34, IGHV5-51, IGKC, IGLC1, IL6, IL7R, JCHAIN, LTA, LYAR, …
GO:0031347	regulation of defense response	GO_BiologicalProcess-EBI-UniProt-GOA-ACAP-ARAP_10.09.2021_00h00	2.93134e-05	0.0230697	8.84637e-20	2.74237e-18	[4, 5]	Group26	6.21931	38	[ACP5, ADA, ALOX5AP, C3, CASP5, CCL24, CD160, CD200R1, CEACAM1, CR1, CTSC, ELANE, ESR1, F2RL1, FCGR2B, FYN, GPER1, GPR31, HLA-DRB1, HTRA1, IFIT1, IGF1, IL1R1, IL2RA, IL6, LPL, LTA, LYAR, NLRC3, PDE2A, PPARG, PROC, PTGES, S100A8, SH2D1B, TINAGL1, USP18, VSIG4]
GO:0042742	defense response to bacterium	GO_BiologicalProcess-EBI-UniProt-GOA-ACAP-ARAP_10.09.2021_00h00	4.91046e-05	0.0378106	8.84637e-20	2.74237e-18	[4, 5, 6]	Group26	7.04961	27	[ACP5, ANXA3, AZU1, BPI, CAMP, CCL20, CD160, COLEC12, ELANE, F2RL1, F3, HP, IGHA1, IGHE, IGHG1, IGHG3, IGHG4, IGHV2-5, IGHV4-34, IGHV5-51, IGKC, IGLC1, IL6, IL7R, JCHAIN, LTA, S100A8]
GO:0045087	innate immune response	GO_BiologicalProcess-EBI-UniProt-GOA-ACAP-ARAP_10.09.2021_00h00	1.34131e-09	1.23266e-06	8.84637e-20	2.74237e-18	[4, 5, 6]	Group26	6.79612	63	[APOBEC3A, AXL, BPI, C1QA, C3, CAMP, CCL13, CCL17, CCL2, CCL20, CCL23, CCL24, CCL26, CCL3L1, CCL4, CCL7, CD160, CD180, CD40, CEACAM1, CFH, CLEC4A, CLU, COLEC12, CR1, CSF1, CX3CR1, F2RL1, FCGR2B, FYN, GPER1, HLA-DQB1, IFI27, IFI6, IFIT1, IFIT3, IGHA1, IGHE, IGHG1, IGHG3, IGHG4, IGHV2-5, IGHV4-34, IGHV5-51, IGKC, IGLC1, JCHAIN, LYAR, MRC1, MSRB1, MX1, NLRC3, NLRP2, PLD4, PPARG, PTK2, RSAD2, S100A8,…
GO:0002682	regulation of immune system process	GO_BiologicalProcess-EBI-UniProt-GOA-ACAP-ARAP_10.09.2021_00h00	1.74479e-19	1.68198e-16	5.47711e-19	1.64313e-17	[2, 3]	Group27	7.43692	112	[ADA, AQP3, AXL, BPI, BTNL8, C1QA, C3, CAMK4, CARD11, CAV1, CCL2, CCL20, CCL24, CCL4, CCL7, CCR6, CD160, CD200R1, CD274, CD300LF, CD40, CD80, CDK6, CEACAM1, CFH, CLECL1, CLU, COLEC12, CR1, CSF1, CTSC, CX3CR1, DCSTAMP, DLL1, DPP4, ELANE, EPHB2, ESR1, F2RL1, FCER2, FCGR2B, FCGR3A, FCGR3B, FYN, GAS6, GATA6, GLI2, GPER1, HES1, HLA-DMA, HLA-DQB1, HLA-DRA, HLA-DRB1, HLX, HTRA1, IFIT1, IGF1, IGFBP2, IGH…
GO:0040012	regulation of locomotion	GO_BiologicalProcess-EBI-UniProt-GOA-ACAP-ARAP_10.09.2021_00h00	3.49364e-08	3.11633e-05	5.47711e-19	1.64313e-17	[2, 3]	Group27	6.21415	65	[ACVRL1, ADA, ANXA3, ARHGAP18, ATP1B2, AZU1, CAV1, CCL2, CCL20, CCL24, CCL26, CCL4, CCL7, CCR6, CD200R1, CD274, CD40, CDK6, CEACAM1, CLIC4, CSF1, CX3CR1, DAB2, DPP4, DYNLL1, ELANE, ENPP2, EPHB2, F2RL1, F3, FYN, GAS6, GPER1, HBEGF, IGF1, IGFBP3, IL1R1, IL6, ITGA6, NBL1, NRP1, P2RY6, PDGFA, PLAU, PLVAP, PLXNA4, PPARG, PROC, PRR5L, PRSS56, PTK2, S100A8, S1PR2, SCARB1, SDC4, SEMA4C, SEMA6B, SMAD7, SM…
GO:0002683	negative regulation of immune system process	GO_BiologicalProcess-EBI-UniProt-GOA-ACAP-ARAP_10.09.2021_00h00	1.44831e-09	1.3281e-06	5.47711e-19	1.64313e-17	[2, 3, 4]	Group27	8.94495	39	[ADA, AXL, BPI, CCL2, CD160, CD200R1, CD274, CD300LF, CD80, CDK6, CEACAM1, CR1, CX3CR1, DPP4, FCGR2B, FYN, GPER1, HLA-DRB1, HLX, HTRA1, IL2RA, IL7R, LYAR, MERTK, NBL1, NLRC3, NRARP, PPARG, S100A8, SDC4, SMAD7, THBS1, TINAGL1, TMEM176A, TMEM176B, TNFRSF21, USP18, VSIG4, ZBTB46]
GO:0006952	defense response	GO_BiologicalProcess-EBI-UniProt-GOA-ACAP-ARAP_10.09.2021_00h00	4.09708e-12	3.88813e-09	5.47711e-19	1.64313e-17	[3]	Group27	5.98532	106	[ACP5, ADA, ALOX5AP, ANXA3, APOBEC3A, AXL, AZU1, BPI, C1QA, C3, CAMK4, CAMP, CASP5, CCL13, CCL17, CCL2, CCL20, CCL23, CCL24, CCL26, CCL3L1, CCL4, CCL7, CCR5, CCR6, CD160, CD180, CD200R1, CD40, CEACAM1, CFH, CLEC4A, CLU, COLEC12, CR1, CSF1, CTSC, CX3CR1, CXCL3, DPP4, ELANE, ESR1, F2RL1, F3, FCGR2B, FOLR2, FYN, GGT5, GPER1, GPR31, HLA-DQB1, HLA-DRB1, HP, HRH4, HTRA1, IFI27, IFI44L, IFI6, IFIT1, IFI…
GO:0040017	positive regulation of locomotion	GO_BiologicalProcess-EBI-UniProt-GOA-ACAP-ARAP_10.09.2021_00h00	2.27427e-06	0.00191266	5.47711e-19	1.64313e-17	[2, 3, 4]	Group27	6.71141	40	[ANXA3, AZU1, CAV1, CCL20, CCL24, CCL26, CCL4, CCL7, CCR6, CD274, CD40, CSF1, CX3CR1, DAB2, ENPP2, EPHB2, F2RL1, F3, GAS6, GPER1, HBEGF, IGF1, IL1R1, IL6, ITGA6, NRP1, P2RY6, PDGFA, PLAU, PLVAP, PROC, PRSS56, PTK2, SCARB1, SEMA4C, SEMA6B, SPOCK2, THBS1, TWIST2, WNT5B]
GO:0048585	negative regulation of response to stimulus	GO_BiologicalProcess-EBI-UniProt-GOA-ACAP-ARAP_10.09.2021_00h00	7.71133e-08	6.79368e-05	5.47711e-19	1.64313e-17	[2, 3, 4]	Group27	5.38226	88	[ACP5, ADA, ADRB3, AJAP1, AREG, ARHGAP12, CAV1, CCL2, CD160, CD200R1, CD300LF, CDK6, CEACAM1, CISH, CLU, CR1, CX3CR1, DAB2, DEPTOR, DHRS3, DLL1, DPP4, DYNLL1, EGR1, ELANE, EPHB2, ESR1, F2RL1, FCGR2B, FYN, GAS6, GLI2, GPER1, GPR31, GRB10, HEG1, HLA-DRB1, HLX, HTRA1, IFI6, IGF1, IGFBP2, IGFBP3, IL1A, IL2RA, IL6, IL7R, ITGA1, ITGA6, LPL, LRPAP1, LYAR, NBL1, NEURL1, NLRC3, NRARP, NRP1, PDE2A, PDE4D, …
GO:0051241	negative regulation of multicellular organismal process	GO_BiologicalProcess-EBI-UniProt-GOA-ACAP-ARAP_10.09.2021_00h00	9.13519e-06	0.00743604	5.47711e-19	1.64313e-17	[2, 3, 4]	Group27	5.54493	58	[ACP5, ACVRL1, ADA, ALDH1A1, AXL, BPI, CD160, CD200R1, CD274, CDK6, CEACAM1, CLEC4A, CR1, CTSC, CX3CR1, DLL1, ECSCR, ELANE, EPHB2, F2RL1, FCGR2B, GAS6, GATA6, GLI2, GUCY1A1, HES1, HLA-DRB1, HLX, IGF1, IL18R1, IL6, KCNMA1, LHX2, LRPAP1, MERTK, NLRC3, NRARP, NRP1, PDE4D, PDGFA, PLAU, PPARG, PROC, PROCR, PTGDR2, PTPRS, SEMA4C, SEMA6B, SMAD7, SOCS2, THBS1, TINAGL1, TMEM176A, TMEM176B, TNFRSF21, TNNT1…
GO:0032101	regulation of response to external stimulus	GO_BiologicalProcess-EBI-UniProt-GOA-ACAP-ARAP_10.09.2021_00h00	1.19145e-09	1.09971e-06	5.47711e-19	1.64313e-17	[3, 4]	Group27	6.77083	65	[ACP5, ADA, AJAP1, ALOX5AP, AZU1, C3, CASP5, CAV1, CCL2, CCL24, CCL26, CCL4, CCL7, CCR6, CD160, CD180, CD200R1, CEACAM1, CR1, CSF1, CTSC, CX3CR1, DPP4, ELANE, EPHB2, ESR1, F2RL1, F3, FCGR2B, FYN, GAS6, GATA6, GPER1, GPR31, HLA-DRB1, HTRA1, IFIT1, IGF1, IL1R1, IL2RA, IL6, LPL, LTA, LYAR, NBL1, NLRC3, NRP1, PDE2A, PDGFA, PLAU, PLXNA4, PPARG, PROC, PRSS56, PTGES, PTK2, PTPRS, S100A8, SEMA4C, SEMA6B,…
GO:0050776	regulation of immune response	GO_BiologicalProcess-EBI-UniProt-GOA-ACAP-ARAP_10.09.2021_00h00	2.8378e-09	2.59658e-06	5.47711e-19	1.64313e-17	[3, 4]	Group27	6.70927	63	[ADA, BTNL8, C1QA, C3, CARD11, CAV1, CD160, CD200R1, CD274, CD300LF, CD40, CD80, CEACAM1, CFH, CLU, COLEC12, CR1, ELANE, ESR1, F2RL1, FCER2, FCGR2B, FCGR3A, FCGR3B, FYN, GATA6, HLA-DQB1, HLA-DRA, HLA-DRB1, HLX, HTRA1, IFIT1, IGHA1, IGHE, IGHG1, IGHG3, IGHG4, IGHV2-5, IGHV4-34, IGHV5-51, IGKC, IGLC1, IL18R1, IL1R1, IL6, IL7R, LTA, LYAR, MYB, NLRC3, OSCAR, PDE4D, PPARG, PTK2, PTPRS, RSAD2, SH2D1B, …
GO:0051270	regulation of cellular component movement	GO_BiologicalProcess-EBI-UniProt-GOA-ACAP-ARAP_10.09.2021_00h00	2.23744e-08	2.00698e-05	5.47711e-19	1.64313e-17	[3, 4]	Group27	6.16375	67	[ACVRL1, ADA, ANXA3, ARHGAP18, ATP1B2, CAV1, CCL2, CCL20, CCL24, CCL26, CCL4, CCL7, CCR6, CD200R1, CD274, CD40, CDK6, CEACAM1, CLIC4, CSF1, CX3CR1, DAB2, DPP4, DSC2, DSG2, DYNLL1, ELANE, ENPP2, EPHB2, F2RL1, F3, FYN, GAS6, GPER1, HBEGF, IGF1, IGFBP3, IL1R1, IL6, ITGA6, NBL1, NRP1, P2RY6, PDE4D, PDGFA, PLAU, PLVAP, PLXNA4, PPARG, PROC, PRR5L, PRSS56, PTK2, S100A8, S1PR2, SCARB1, SDC4, SEMA4C, SEMA…
GO:0006954	inflammatory response	GO_BiologicalProcess-EBI-UniProt-GOA-ACAP-ARAP_10.09.2021_00h00	4.64604e-12	4.40445e-09	5.47711e-19	1.64313e-17	[4]	Group27	7.77778	63	[ACP5, ADA, ALOX5AP, AXL, AZU1, C3, CAMK4, CASP5, CCL13, CCL17, CCL2, CCL20, CCL23, CCL24, CCL26, CCL3L1, CCL4, CCL7, CCR5, CCR6, CD180, CD200R1, CD40, CSF1, CTSC, CX3CR1, CXCL3, ELANE, ESR1, F2RL1, F3, FCGR2B, FOLR2, FYN, GGT5, GPER1, GPR31, HLA-DRB1, HP, HRH4, IGF1, IL18R1, IL1A, IL1R1, IL2RA, IL6, LPL, LTA, NLRC3, NLRP2, OLR1, PDE2A, PLD4, PPARG, PROC, PTGES, PTGFR, PTGS1, S100A8, SIGLEC1, THB…
GO:0032102	negative regulation of response to external stimulus	GO_BiologicalProcess-EBI-UniProt-GOA-ACAP-ARAP_10.09.2021_00h00	7.95229e-08	6.99801e-05	5.47711e-19	1.64313e-17	[3, 4, 5]	Group27	8.39506	34	[ACP5, ADA, AJAP1, CCL2, CD200R1, CEACAM1, CR1, DPP4, ELANE, FCGR2B, FYN, GPER1, GPR31, HLA-DRB1, HTRA1, IGF1, IL2RA, IL6, LYAR, NBL1, NLRC3, NRP1, PDGFA, PLAU, PPARG, PROC, PTPRS, S100A8, SEMA4C, SEMA6B, THBS1, TINAGL1, USP18, VSIG4]
GO:0050920	regulation of chemotaxis	GO_BiologicalProcess-EBI-UniProt-GOA-ACAP-ARAP_10.09.2021_00h00	1.17424e-06	0.000994582	5.47711e-19	1.64313e-17	[3, 4, 5]	Group27	9.54357	23	[AZU1, CCL2, CCL26, CCL4, CCL7, CCR6, CSF1, CX3CR1, DPP4, ELANE, F2RL1, F3, GAS6, IL6, NBL1, NRP1, PLXNA4, PRSS56, PTK2, S100A8, SEMA4C, SEMA6B, THBS1]
GO:0031347	regulation of defense response	GO_BiologicalProcess-EBI-UniProt-GOA-ACAP-ARAP_10.09.2021_00h00	2.93134e-05	0.0230697	5.47711e-19	1.64313e-17	[4, 5]	Group27	6.21931	38	[ACP5, ADA, ALOX5AP, C3, CASP5, CCL24, CD160, CD200R1, CEACAM1, CR1, CTSC, ELANE, ESR1, F2RL1, FCGR2B, FYN, GPER1, GPR31, HLA-DRB1, HTRA1, IFIT1, IGF1, IL1R1, IL2RA, IL6, LPL, LTA, LYAR, NLRC3, PDE2A, PPARG, PROC, PTGES, S100A8, SH2D1B, TINAGL1, USP18, VSIG4]
GO:0031348	negative regulation of defense response	GO_BiologicalProcess-EBI-UniProt-GOA-ACAP-ARAP_10.09.2021_00h00	2.07134e-06	0.00174407	5.47711e-19	1.64313e-17	[3, 4, 5, 6]	Group27	9.52381	22	[ACP5, ADA, CD200R1, CEACAM1, CR1, ELANE, FCGR2B, FYN, GPER1, GPR31, HLA-DRB1, HTRA1, IGF1, IL2RA, IL6, LYAR, NLRC3, PPARG, PROC, TINAGL1, USP18, VSIG4]
GO:0001818	negative regulation of cytokine production	GO_BiologicalProcess-EBI-UniProt-GOA-ACAP-ARAP_10.09.2021_00h00	4.96754e-07	0.000427208	5.47711e-19	1.64313e-17	[3, 4, 5, 6, 7]	Group27	9.18728	26	[ACP5, AXL, BPI, CD200R1, CD274, CEACAM1, CLEC4A, CR1, CX3CR1, DLL1, ELANE, F2RL1, FCGR2B, GAS6, GATA6, HLA-DRB1, IGF1, IL6, MERTK, NLRC3, PTPRS, SMAD7, THBS1, TINAGL1, TNFRSF21, VSIG4]
GO:0002685	regulation of leukocyte migration	GO_BiologicalProcess-EBI-UniProt-GOA-ACAP-ARAP_10.09.2021_00h00	4.78744e-07	0.000412678	5.47711e-19	1.64313e-17	[3, 4, 5, 6, 7]	Group27	10.0437	23	[ADA, CCL2, CCL20, CCL24, CCL4, CCL7, CCR6, CD200R1, CSF1, CX3CR1, DPP4, ELANE, F2RL1, GAS6, IL1R1, IL6, NBL1, PLVAP, PRSS56, PTK2, S100A8, SMPD3, THBS1]
GO:0030334	regulation of cell migration	GO_BiologicalProcess-EBI-UniProt-GOA-ACAP-ARAP_10.09.2021_00h00	1.23976e-07	0.000108107	5.47711e-19	1.64313e-17	[4, 5, 6]	Group27	6.24339	59	[ACVRL1, ADA, ANXA3, ATP1B2, CAV1, CCL2, CCL20, CCL24, CCL26, CCL4, CCL7, CCR6, CD200R1, CD274, CD40, CEACAM1, CLIC4, CSF1, CX3CR1, DAB2, DPP4, DYNLL1, ELANE, ENPP2, EPHB2, F2RL1, F3, FYN, GAS6, GPER1, HBEGF, IGF1, IGFBP3, IL1R1, IL6, ITGA6, NBL1, NRP1, P2RY6, PDGFA, PLAU, PLVAP, PLXNA4, PPARG, PROC, PRR5L, PRSS56, PTK2, S100A8, S1PR2, SCARB1, SDC4, SEMA4C, SEMA6B, SMAD7, SMPD3, THBS1, TWIST2, WN…
GO:0050727	regulation of inflammatory response	GO_BiologicalProcess-EBI-UniProt-GOA-ACAP-ARAP_10.09.2021_00h00	7.14205e-06	0.00587076	5.47711e-19	1.64313e-17	[4, 5, 6]	Group27	7.62943	28	[ACP5, ADA, ALOX5AP, C3, CASP5, CCL24, CD200R1, CTSC, ELANE, ESR1, FCGR2B, FYN, GPER1, GPR31, HLA-DRB1, IGF1, IL1R1, IL2RA, IL6, LPL, LTA, NLRC3, PDE2A, PPARG, PROC, PTGES, S100A8, USP18]
GO:0050728	negative regulation of inflammatory response	GO_BiologicalProcess-EBI-UniProt-GOA-ACAP-ARAP_10.09.2021_00h00	4.20102e-05	0.0325579	5.47711e-19	1.64313e-17	[4, 5, 6, 7]	Group27	10.1351	15	[ACP5, ADA, CD200R1, ELANE, FCGR2B, FYN, GPER1, GPR31, HLA-DRB1, IGF1, IL2RA, IL6, NLRC3, PPARG, PROC]
GO:0048518	positive regulation of biological process	GO_BiologicalProcess-EBI-UniProt-GOA-ACAP-ARAP_10.09.2021_00h00	7.2426e-10	6.70665e-07	8.09578e-11	1.45724e-09	[1, 2, 3]	Group28	4.1046	259	[ABCB1, ABCG1, ABHD17C, ACVRL1, ADA, ADAMTSL4, ADRB3, AGRP, ALOX5AP, ANXA3, APBB2, AQP3, AREG, ARNTL2, ATP1B2, AUTS2, AXL, AZU1, BCL11B, BTNL8, C1QA, C3, CAMK4, CAMP, CARD11, CASP5, CAV1, CCL13, CCL17, CCL2, CCL20, CCL23, CCL24, CCL26, CCL3L1, CCL4, CCL7, CCND3, CCR6, CD160, CD180, CD274, CD300LF, CD40, CD80, CDK6, CDKN1C, CDS1, CEACAM1, CFH, CHD5, CLECL1, CLU, COLEC12, CR1, CSF1, CTNS, CTSC, CUX…
GO:0002682	regulation of immune system process	GO_BiologicalProcess-EBI-UniProt-GOA-ACAP-ARAP_10.09.2021_00h00	1.74479e-19	1.68198e-16	8.09578e-11	1.45724e-09	[2, 3]	Group28	7.43692	112	[ADA, AQP3, AXL, BPI, BTNL8, C1QA, C3, CAMK4, CARD11, CAV1, CCL2, CCL20, CCL24, CCL4, CCL7, CCR6, CD160, CD200R1, CD274, CD300LF, CD40, CD80, CDK6, CEACAM1, CFH, CLECL1, CLU, COLEC12, CR1, CSF1, CTSC, CX3CR1, DCSTAMP, DLL1, DPP4, ELANE, EPHB2, ESR1, F2RL1, FCER2, FCGR2B, FCGR3A, FCGR3B, FYN, GAS6, GATA6, GLI2, GPER1, HES1, HLA-DMA, HLA-DQB1, HLA-DRA, HLA-DRB1, HLX, HTRA1, IFIT1, IGF1, IGFBP2, IGH…
GO:0023051	regulation of signaling	GO_BiologicalProcess-EBI-UniProt-GOA-ACAP-ARAP_10.09.2021_00h00	1.17156e-06	0.000993485	8.09578e-11	1.45724e-09	[2, 3]	Group28	4.35545	149	[ABCG1, ACVRL1, ADA, ADRB3, AREG, ARHGAP12, ARHGAP18, AUTS2, AXL, C3, CARD11, CAV1, CCL13, CCL17, CCL2, CCL20, CCL23, CCL24, CCL26, CCL3L1, CCL4, CCL7, CCND3, CD160, CD180, CD300LF, CD40, CD80, CDKN1C, CEACAM1, CHD5, CISH, CLU, CSF1, CTNS, CTSC, CUX2, CX3CR1, DAB2, DEPTOR, DHRS3, DLGAP3, DLL1, DPP4, DYNLL1, EGR1, EGR2, ELANE, ELAVL4, ENHO, EPHB2, ESR1, EVC, F2RL1, F3, FAM3D, FCGR2B, FLT3, FOLR2, …
GO:0040012	regulation of locomotion	GO_BiologicalProcess-EBI-UniProt-GOA-ACAP-ARAP_10.09.2021_00h00	3.49364e-08	3.11633e-05	8.09578e-11	1.45724e-09	[2, 3]	Group28	6.21415	65	[ACVRL1, ADA, ANXA3, ARHGAP18, ATP1B2, AZU1, CAV1, CCL2, CCL20, CCL24, CCL26, CCL4, CCL7, CCR6, CD200R1, CD274, CD40, CDK6, CEACAM1, CLIC4, CSF1, CX3CR1, DAB2, DPP4, DYNLL1, ELANE, ENPP2, EPHB2, F2RL1, F3, FYN, GAS6, GPER1, HBEGF, IGF1, IGFBP3, IL1R1, IL6, ITGA6, NBL1, NRP1, P2RY6, PDGFA, PLAU, PLVAP, PLXNA4, PPARG, PROC, PRR5L, PRSS56, PTK2, S100A8, S1PR2, SCARB1, SDC4, SEMA4C, SEMA6B, SMAD7, SM…
GO:0048583	regulation of response to stimulus	GO_BiologicalProcess-EBI-UniProt-GOA-ACAP-ARAP_10.09.2021_00h00	1.11957e-13	1.07031e-10	8.09578e-11	1.45724e-09	[2, 3]	Group28	4.88722	195	[ABCB1, ACP5, ACVRL1, ADA, ADRB3, AJAP1, ALOX5AP, AREG, ARHGAP12, ARHGAP18, ARMT1, AUTS2, AXL, AZU1, BTNL8, C1QA, C3, CARD11, CASP5, CAV1, CCL13, CCL17, CCL2, CCL20, CCL23, CCL24, CCL26, CCL3L1, CCL4, CCL7, CCND3, CCR6, CD160, CD180, CD200R1, CD274, CD300LF, CD40, CD80, CDK6, CDKN1C, CEACAM1, CFH, CHD5, CISH, CLU, COLEC12, CR1, CSF1, CTNS, CTSC, CUX2, CX3CR1, DAB2, DEPTOR, DHRS3, DLGAP3, DLL1, DP…
GO:0002684	positive regulation of immune system process	GO_BiologicalProcess-EBI-UniProt-GOA-ACAP-ARAP_10.09.2021_00h00	4.78298e-17	4.60122e-14	8.09578e-11	1.45724e-09	[2, 3, 4]	Group28	8.34192	81	[ADA, AQP3, AXL, BTNL8, C1QA, C3, CAMK4, CARD11, CAV1, CCL2, CCL20, CCL24, CCL4, CCL7, CCR6, CD160, CD274, CD40, CD80, CEACAM1, CFH, CLECL1, CLU, CR1, CSF1, CTSC, CX3CR1, DCSTAMP, DPP4, ELANE, EPHB2, F2RL1, FCER2, FCGR2B, FYN, GAS6, GLI2, HES1, HLA-DMA, HLA-DQB1, HLA-DRA, HLA-DRB1, HLX, IGF1, IGFBP2, IGHA1, IGHE, IGHG1, IGHG3, IGHG4, IGHV2-5, IGHV4-34, IGHV5-51, IGKC, IGLC1, IL18R1, IL1A, IL1R1, …
GO:0007165	signal transduction	GO_BiologicalProcess-EBI-UniProt-GOA-ACAP-ARAP_10.09.2021_00h00	9.76e-12	9.2232e-09	8.09578e-11	1.45724e-09	[2, 3, 4]	Group28	4.25118	262	[ACVRL1, ADA, ADCY3, ADGRA3, ADGRD1, ADGRE3, ADGRG5, ADGRG6, ADGRL3, ADRB3, AGRP, APBB2, AREG, ARHGAP12, ARHGAP18, AUTS2, AXL, AZU1, BCL11B, BPI, BTNL8, C3, CAMK4, CARD11, CASP5, CAV1, CCL13, CCL17, CCL2, CCL20, CCL23, CCL24, CCL26, CCL3L1, CCL4, CCL4L2, CCL7, CCND3, CCR5, CCR6, CD160, CD180, CD200R1, CD274, CD300LF, CD40, CD7, CD80, CDKN1C, CDS1, CEACAM1, CHD5, CISH, CLEC4A, CLIC3, CLU, CMTM2, C…
GO:0010033	response to organic substance	GO_BiologicalProcess-EBI-UniProt-GOA-ACAP-ARAP_10.09.2021_00h00	5.1035e-10	4.73605e-07	8.09578e-11	1.45724e-09	[3]	Group28	4.82456	154	[ABCG1, ACP5, ACVRL1, ADA, ADCY3, AFF3, AGRP, ALDH1A1, ANXA3, AQP3, AREG, AXL, BPI, CAMP, CAV1, CCL13, CCL17, CCL2, CCL20, CCL23, CCL24, CCL26, CCL3L1, CCL4, CCL7, CCND3, CCR5, CCR6, CD180, CD274, CD300LF, CD40, CD80, CDKN1C, CEACAM1, CLU, COLEC12, CRIP1, CSF1, CTSC, CUX2, CX3CR1, CXCL3, DAB2, DCSTAMP, DLL1, DYNLL1, EGR1, EGR2, ELANE, ELAVL4, ESR1, F2RL1, F3, FCGR2B, FLT3, FOLR2, FYN, GAS6, GATA6…
GO:0023056	positive regulation of signaling	GO_BiologicalProcess-EBI-UniProt-GOA-ACAP-ARAP_10.09.2021_00h00	4.13295e-08	3.67006e-05	8.09578e-11	1.45724e-09	[2, 3, 4]	Group28	5.32276	94	[ABCG1, ACVRL1, ADA, ADRB3, AREG, AUTS2, AXL, C3, CARD11, CAV1, CCL13, CCL17, CCL2, CCL20, CCL23, CCL24, CCL26, CCL3L1, CCL4, CCL7, CD180, CD300LF, CD40, CD80, CDKN1C, CHD5, CLU, CSF1, CTNS, CTSC, CUX2, CX3CR1, DAB2, DLL1, DYNLL1, ELANE, ENHO, EPHB2, EVC, F2RL1, F3, FCGR2B, FLT3, FYN, GAS6, GPER1, GPR20, GRB10, GUCY1A1, HBEGF, HES1, HLA-DRB1, IGF1, IGFBP3, IL18R1, IL1R1, IL6, IL7R, KSR1, LRG1, LR…
GO:0023057	negative regulation of signaling	GO_BiologicalProcess-EBI-UniProt-GOA-ACAP-ARAP_10.09.2021_00h00	5.4157e-05	0.0413759	8.09578e-11	1.45724e-09	[2, 3, 4]	Group28	4.92397	68	[ADA, ADRB3, AREG, ARHGAP12, CAV1, CD160, CD300LF, CEACAM1, CISH, CLU, CX3CR1, DAB2, DEPTOR, DHRS3, DLL1, DYNLL1, EGR1, EPHB2, ESR1, F2RL1, FAM3D, FCGR2B, FYN, GAS6, GLI2, GPER1, GRB10, HEG1, HTRA1, IFI6, IGF1, IGFBP2, IGFBP3, IL1A, IL6, ITGA1, ITGA6, LRPAP1, NBL1, NEURL1, NLRC3, NRARP, NRP1, PDE2A, PDE4D, PELI3, PPARG, PPM1N, PROC, PRR5L, PTPRS, RGS1, RGS12, RGS13, RGS16, RNF157, S100A8, S1PR2, …
GO:0040017	positive regulation of locomotion	GO_BiologicalProcess-EBI-UniProt-GOA-ACAP-ARAP_10.09.2021_00h00	2.27427e-06	0.00191266	8.09578e-11	1.45724e-09	[2, 3, 4]	Group28	6.71141	40	[ANXA3, AZU1, CAV1, CCL20, CCL24, CCL26, CCL4, CCL7, CCR6, CD274, CD40, CSF1, CX3CR1, DAB2, ENPP2, EPHB2, F2RL1, F3, GAS6, GPER1, HBEGF, IGF1, IL1R1, IL6, ITGA6, NRP1, P2RY6, PDGFA, PLAU, PLVAP, PROC, PRSS56, PTK2, SCARB1, SEMA4C, SEMA6B, SPOCK2, THBS1, TWIST2, WNT5B]
GO:0044093	positive regulation of molecular function	GO_BiologicalProcess-EBI-UniProt-GOA-ACAP-ARAP_10.09.2021_00h00	3.26422e-05	0.0256568	8.09578e-11	1.45724e-09	[3]	Group28	4.83871	78	[ABCB1, ADD2, ANXA3, AREG, ATP1B2, AXL, AZU1, CARD11, CASP5, CAV1, CCL13, CCL17, CCL2, CCL20, CCL23, CCL24, CCL26, CCL3L1, CCL4, CCL7, CCND3, CD40, CLU, CR1, CSF1, CTSC, CX3CR1, CYTL1, DCUN1D3, DOCK9, DYNLL1, EGR1, EGR2, ELANE, EPHB2, ESR1, F2RL1, F3, FCER2, FLT3, FYN, GAS6, GNAQ, GPER1, GPRC5D, HBEGF, HES1, HLA-DRB1, IGF1, IL18R1, IL6, ITGA1, ITGA6, LRRC26, MAL, MERTK, MPP3, NEURL1, NLRP2, NRP1,…
GO:0048522	positive regulation of cellular process	GO_BiologicalProcess-EBI-UniProt-GOA-ACAP-ARAP_10.09.2021_00h00	3.26228e-09	2.97194e-06	8.09578e-11	1.45724e-09	[2, 3, 4]	Group28	4.14222	240	[ABCB1, ABCG1, ABHD17C, ACVRL1, ADA, ADAMTSL4, ADRB3, ANXA3, APBB2, AREG, ARNTL2, ATP1B2, AUTS2, AXL, AZU1, BCL11B, C1QA, C3, CAMK4, CAMP, CARD11, CASP5, CAV1, CCL13, CCL17, CCL2, CCL20, CCL23, CCL24, CCL26, CCL3L1, CCL4, CCL7, CCND3, CCR6, CD160, CD180, CD274, CD300LF, CD40, CD80, CDK6, CDKN1C, CDS1, CEACAM1, CHD5, CLECL1, CLU, COLEC12, CR1, CSF1, CTNS, CTSC, CUX2, CX3CR1, CYTL1, DAB2, DCSTAMP, …
GO:0048584	positive regulation of response to stimulus	GO_BiologicalProcess-EBI-UniProt-GOA-ACAP-ARAP_10.09.2021_00h00	2.93555e-11	2.75941e-08	8.09578e-11	1.45724e-09	[2, 3, 4]	Group28	5.48068	122	[ACVRL1, ADA, ADRB3, ALOX5AP, AREG, AUTS2, AXL, AZU1, BTNL8, C1QA, C3, CARD11, CAV1, CCL13, CCL17, CCL2, CCL20, CCL23, CCL24, CCL26, CCL3L1, CCL4, CCL7, CCR6, CD160, CD180, CD274, CD300LF, CD40, CD80, CDKN1C, CEACAM1, CFH, CHD5, CLU, CR1, CSF1, CTNS, CTSC, CUX2, CX3CR1, DAB2, DLL1, ELANE, ENHO, EVC, F2RL1, F3, FCER2, FCGR2B, FLT3, FYN, GAS6, GPER1, GPR20, GRB10, GUCY1A1, HBEGF, HES1, HLA-DQB1, HL…
GO:0048585	negative regulation of response to stimulus	GO_BiologicalProcess-EBI-UniProt-GOA-ACAP-ARAP_10.09.2021_00h00	7.71133e-08	6.79368e-05	8.09578e-11	1.45724e-09	[2, 3, 4]	Group28	5.38226	88	[ACP5, ADA, ADRB3, AJAP1, AREG, ARHGAP12, CAV1, CCL2, CD160, CD200R1, CD300LF, CDK6, CEACAM1, CISH, CLU, CR1, CX3CR1, DAB2, DEPTOR, DHRS3, DLL1, DPP4, DYNLL1, EGR1, ELANE, EPHB2, ESR1, F2RL1, FCGR2B, FYN, GAS6, GLI2, GPER1, GPR31, GRB10, HEG1, HLA-DRB1, HLX, HTRA1, IFI6, IGF1, IGFBP2, IGFBP3, IL1A, IL2RA, IL6, IL7R, ITGA1, ITGA6, LPL, LRPAP1, LYAR, NBL1, NEURL1, NLRC3, NRARP, NRP1, PDE2A, PDE4D, …
GO:0070887	cellular response to chemical stimulus	GO_BiologicalProcess-EBI-UniProt-GOA-ACAP-ARAP_10.09.2021_00h00	3.20586e-12	3.04557e-09	8.09578e-11	1.45724e-09	[3]	Group28	5.08259	160	[ABCG1, ACVRL1, ADCY3, AGRP, ALDH1A1, ALOX5AP, APOBEC3A, AQP3, AREG, AXL, AZU1, BPI, CAMP, CAV1, CCL13, CCL17, CCL2, CCL20, CCL23, CCL24, CCL26, CCL3L1, CCL4, CCL4L2, CCL7, CCND3, CCR5, CCR6, CD180, CD274, CD300LF, CD40, CD80, CDKN1C, CEACAM1, CH25H, CLIC4, CLU, COLEC12, CRIP1, CSF1, CUX2, CX3CR1, CXCL3, CYP3A5, DAB2, DCSTAMP, DLL1, DPP4, DYNLL1, EGR1, EGR2, ELAVL4, EPAS1, ESR1, F2RL1, F3, FBLN5,…
GO:1901700	response to oxygen-containing compound	GO_BiologicalProcess-EBI-UniProt-GOA-ACAP-ARAP_10.09.2021_00h00	1.37706e-06	0.00116499	8.09578e-11	1.45724e-09	[3]	Group28	4.99445	90	[ABCG1, ACP5, ADA, ADCY3, AGRP, ALDH1A1, AQP3, AREG, AXL, BPI, CAMP, CAV1, CCL2, CCL7, CCND3, CCR5, CD180, CD274, CD40, CD80, CEACAM1, CLU, COLEC12, CX3CR1, CXCL3, DYNLL1, EGR1, EGR2, ELANE, ELAVL4, ESR1, FBLN5, FCGR2B, FOLR2, FYN, GAS6, GATA6, GGT5, GNAQ, GPER1, GPT, GRB10, GUCY1B1, HLA-DRB1, HP, HRH2, HRH4, HTR1F, HTR7, IGF1, IGFBP2, IL1A, IL6, KCNMA1, KLF5, LPL, LTA, ME1, MRC1, MYB, MZB1, NEFL…
GO:0010646	regulation of cell communication	GO_BiologicalProcess-EBI-UniProt-GOA-ACAP-ARAP_10.09.2021_00h00	8.49426e-07	0.00072541	8.09578e-11	1.45724e-09	[3, 4]	Group28	4.37463	149	[ABCG1, ACVRL1, ADA, ADRB3, AREG, ARHGAP12, ARHGAP18, AUTS2, AXL, C3, CARD11, CAV1, CCL13, CCL17, CCL2, CCL20, CCL23, CCL24, CCL26, CCL3L1, CCL4, CCL7, CCND3, CD160, CD180, CD300LF, CD40, CD80, CDKN1C, CEACAM1, CHD5, CISH, CLU, CSF1, CTNS, CTSC, CUX2, CX3CR1, DAB2, DEPTOR, DHRS3, DLGAP3, DLL1, DPP4, DYNLL1, EGR1, EGR2, ELANE, ELAVL4, ENHO, EPHB2, ESR1, EVC, F2RL1, F3, FAM3D, FCGR2B, FLT3, FOLR2, …
GO:0016477	cell migration	GO_BiologicalProcess-EBI-UniProt-GOA-ACAP-ARAP_10.09.2021_00h00	1.80353e-10	1.6827e-07	8.09578e-11	1.45724e-09	[3, 4]	Group28	5.98684	91	[ACVRL1, ADA, ADD2, ADGRL3, ANXA3, ATP1B2, AUTS2, AXL, AZU1, BCL11B, CAV1, CCL13, CCL17, CCL2, CCL20, CCL23, CCL24, CCL26, CCL3L1, CCL4, CCL4L2, CCL7, CCR5, CCR6, CD200R1, CD274, CD40, CEACAM1, CH25H, CLIC4, CLU, CSF1, CX3CR1, CXCL3, DAB2, DPP4, DYNLL1, ELANE, ENPP2, EPHB2, F2RL1, F3, FMNL2, FOLR2, FYN, GAS6, GPER1, GRB10, HBEGF, HES1, HSD3B7, IGF1, IGFBP3, IL1R1, IL6, ITGA1, ITGA6, ITGB8, JAML, …
GO:0050776	regulation of immune response	GO_BiologicalProcess-EBI-UniProt-GOA-ACAP-ARAP_10.09.2021_00h00	2.8378e-09	2.59658e-06	8.09578e-11	1.45724e-09	[3, 4]	Group28	6.70927	63	[ADA, BTNL8, C1QA, C3, CARD11, CAV1, CD160, CD200R1, CD274, CD300LF, CD40, CD80, CEACAM1, CFH, CLU, COLEC12, CR1, ELANE, ESR1, F2RL1, FCER2, FCGR2B, FCGR3A, FCGR3B, FYN, GATA6, HLA-DQB1, HLA-DRA, HLA-DRB1, HLX, HTRA1, IFIT1, IGHA1, IGHE, IGHG1, IGHG3, IGHG4, IGHV2-5, IGHV4-34, IGHV5-51, IGKC, IGLC1, IL18R1, IL1R1, IL6, IL7R, LTA, LYAR, MYB, NLRC3, OSCAR, PDE4D, PPARG, PTK2, PTPRS, RSAD2, SH2D1B, …
GO:0007166	cell surface receptor signaling pathway	GO_BiologicalProcess-EBI-UniProt-GOA-ACAP-ARAP_10.09.2021_00h00	6.05393e-16	5.80572e-13	8.09578e-11	1.45724e-09	[3, 4, 5]	Group28	5.54422	163	[ACVRL1, ADA, ADGRA3, ADGRD1, ADGRE3, ADGRG5, ADGRG6, ADGRL3, AREG, AXL, BPI, BTNL8, C3, CARD11, CAV1, CCL13, CCL17, CCL2, CCL20, CCL23, CCL24, CCL26, CCL3L1, CCL4, CCL7, CCND3, CCR5, CCR6, CD160, CD180, CD200R1, CD274, CD300LF, CD40, CD7, CD80, CDKN1C, CEACAM1, CLEC4A, CR1, CSF1, CUX2, CX3CR1, CXCL3, DAB2, DEPTOR, DLGAP3, DLL1, DZIP1L, EGR1, EGR2, ENHO, EPHB2, EVC, F2RL1, F3, FCGR2B, FCGR3A, FCG…
GO:0009966	regulation of signal transduction	GO_BiologicalProcess-EBI-UniProt-GOA-ACAP-ARAP_10.09.2021_00h00	4.61292e-08	4.08705e-05	8.09578e-11	1.45724e-09	[3, 4, 5]	Group28	4.66578	141	[ACVRL1, ADA, ADRB3, AREG, ARHGAP12, ARHGAP18, AUTS2, AXL, C3, CARD11, CAV1, CCL13, CCL17, CCL2, CCL20, CCL23, CCL24, CCL26, CCL3L1, CCL4, CCL7, CCND3, CD160, CD180, CD300LF, CD40, CD80, CDKN1C, CEACAM1, CHD5, CISH, CLU, CSF1, CTNS, CTSC, CUX2, CX3CR1, DAB2, DEPTOR, DHRS3, DLGAP3, DLL1, DYNLL1, EGR1, EGR2, ELANE, ENHO, EPHB2, ESR1, EVC, F2RL1, F3, FCGR2B, FLT3, FOLR2, FYN, GAS6, GLI2, GNAQ, GPER1…
GO:0010647	positive regulation of cell communication	GO_BiologicalProcess-EBI-UniProt-GOA-ACAP-ARAP_10.09.2021_00h00	3.83252e-08	3.41095e-05	8.09578e-11	1.45724e-09	[3, 4, 5]	Group28	5.34395	94	[ABCG1, ACVRL1, ADA, ADRB3, AREG, AUTS2, AXL, C3, CARD11, CAV1, CCL13, CCL17, CCL2, CCL20, CCL23, CCL24, CCL26, CCL3L1, CCL4, CCL7, CD180, CD300LF, CD40, CD80, CDKN1C, CHD5, CLU, CSF1, CTNS, CTSC, CUX2, CX3CR1, DAB2, DLL1, DYNLL1, ELANE, ENHO, EPHB2, EVC, F2RL1, F3, FCGR2B, FLT3, FYN, GAS6, GPER1, GPR20, GRB10, GUCY1A1, HBEGF, HES1, HLA-DRB1, IGF1, IGFBP3, IL18R1, IL1R1, IL6, IL7R, KSR1, LRG1, LR…
GO:0010648	negative regulation of cell communication	GO_BiologicalProcess-EBI-UniProt-GOA-ACAP-ARAP_10.09.2021_00h00	5.23805e-05	0.0401235	8.09578e-11	1.45724e-09	[3, 4, 5]	Group28	4.93469	68	[ADA, ADRB3, AREG, ARHGAP12, CAV1, CD160, CD300LF, CEACAM1, CISH, CLU, CX3CR1, DAB2, DEPTOR, DHRS3, DLL1, DYNLL1, EGR1, EPHB2, ESR1, F2RL1, FAM3D, FCGR2B, FYN, GAS6, GLI2, GPER1, GRB10, HEG1, HTRA1, IFI6, IGF1, IGFBP2, IGFBP3, IL1A, IL6, ITGA1, ITGA6, LRPAP1, NBL1, NEURL1, NLRC3, NRARP, NRP1, PDE2A, PDE4D, PELI3, PPARG, PPM1N, PROC, PRR5L, PTPRS, RGS1, RGS12, RGS13, RGS16, RNF157, S100A8, S1PR2, …
GO:0034097	response to cytokine	GO_BiologicalProcess-EBI-UniProt-GOA-ACAP-ARAP_10.09.2021_00h00	5.58764e-11	5.23562e-08	8.09578e-11	1.45724e-09	[4]	Group28	7.10498	67	[ACP5, AFF3, AXL, CAMP, CAV1, CCL13, CCL17, CCL2, CCL20, CCL23, CCL24, CCL26, CCL3L1, CCL4, CCL7, CCR5, CCR6, CD274, CD300LF, CD40, CEACAM1, CSF1, CX3CR1, CXCL3, DCSTAMP, EGR1, F2RL1, F3, FLT3, GAS6, GFRA2, GGT5, GPER1, HLA-DQB1, IFI27, IFIT1, IFIT3, IL18R1, IL1A, IL1R1, IL2RA, IL3RA, IL6, IL7R, KLF5, MRC1, MX1, NMNAT3, PDE2A, PELI3, PLVAP, PPARG, PTGES, SKIL, SMAD7, SMPD3, SPOCK2, ST18, TCF7, TH…
GO:0043085	positive regulation of catalytic activity	GO_BiologicalProcess-EBI-UniProt-GOA-ACAP-ARAP_10.09.2021_00h00	8.65882e-06	0.00707426	8.09578e-11	1.45724e-09	[4]	Group28	5.28885	65	[AREG, ATP1B2, AXL, AZU1, CASP5, CAV1, CCL13, CCL17, CCL2, CCL20, CCL23, CCL24, CCL26, CCL3L1, CCL4, CCL7, CCND3, CD40, CLU, CR1, CSF1, CTSC, DCUN1D3, DOCK9, DYNLL1, EGR1, EGR2, ELANE, EPHB2, ESR1, F2RL1, F3, FCER2, FLT3, FYN, GAS6, GNAQ, GPER1, GPRC5D, HBEGF, HLA-DRB1, IGF1, ITGA1, ITGA6, MAL, MERTK, MPP3, NEURL1, NLRP2, ORAI1, P2RY6, PDGFA, POR, PPARG, PTK2, RGS1, RGS16, S100A8, SCARB1, SDC4, S…
GO:0050778	positive regulation of immune response	GO_BiologicalProcess-EBI-UniProt-GOA-ACAP-ARAP_10.09.2021_00h00	6.7759e-08	5.97634e-05	8.09578e-11	1.45724e-09	[3, 4, 5]	Group28	7.2	45	[ADA, BTNL8, C1QA, C3, CARD11, CD160, CD274, CD40, CD80, CEACAM1, CFH, CLU, CR1, ELANE, F2RL1, FCER2, FCGR2B, FYN, HLA-DQB1, HLA-DRA, HLA-DRB1, HLX, IGHA1, IGHE, IGHG1, IGHG3, IGHG4, IGHV2-5, IGHV4-34, IGHV5-51, IGKC, IGLC1, IL18R1, IL1R1, IL6, LTA, MYB, PDE4D, PTK2, RSAD2, SH2D1B, TINAGL1, TNFRSF21, TNFSF13, VSIG4]
GO:0071310	cellular response to organic substance	GO_BiologicalProcess-EBI-UniProt-GOA-ACAP-ARAP_10.09.2021_00h00	8.11674e-11	7.59727e-08	8.09578e-11	1.45724e-09	[4]	Group28	5.23791	131	[ABCG1, ACVRL1, ADCY3, AGRP, AREG, AXL, BPI, CAMP, CAV1, CCL13, CCL17, CCL2, CCL20, CCL23, CCL24, CCL26, CCL3L1, CCL4, CCL7, CCND3, CCR5, CCR6, CD180, CD274, CD300LF, CD40, CD80, CDKN1C, CEACAM1, CLU, COLEC12, CSF1, CUX2, CX3CR1, CXCL3, DAB2, DCSTAMP, DLL1, DYNLL1, EGR1, EGR2, ELAVL4, ESR1, F2RL1, F3, FCGR2B, FLT3, FOLR2, FYN, GAS6, GATA6, GFRA2, GLI2, GPER1, GPT, GRB10, HES1, HLA-DQB1, HLA-DRB1,…
GO:1901701	cellular response to oxygen-containing compound	GO_BiologicalProcess-EBI-UniProt-GOA-ACAP-ARAP_10.09.2021_00h00	3.24081e-06	0.00270284	8.09578e-11	1.45724e-09	[4]	Group28	5.37125	68	[ABCG1, ADCY3, ALDH1A1, AREG, AXL, BPI, CAMP, CAV1, CCL2, CCL7, CCND3, CCR5, CD180, CD274, CD40, CD80, CEACAM1, CLU, COLEC12, CX3CR1, CXCL3, DYNLL1, EGR1, ESR1, FBLN5, FCGR2B, FOLR2, FYN, GAS6, GNAQ, GPER1, GPT, GRB10, GUCY1B1, HLA-DRB1, HRH2, HRH4, HTR1F, HTR7, IGF1, IL1A, IL6, KLF5, LPL, MRC1, MYB, MZB1, NEURL1, NSG1, P2RY2, P2RY6, PDE2A, PIM1, POR, PPARG, PROC, PTGFR, PTK2, PTK7, SCARB1, SH3BP…
GO:0009967	positive regulation of signal transduction	GO_BiologicalProcess-EBI-UniProt-GOA-ACAP-ARAP_10.09.2021_00h00	3.93422e-08	3.49752e-05	8.09578e-11	1.45724e-09	[3, 4, 5, 6]	Group28	5.50929	86	[ACVRL1, ADA, ADRB3, AREG, AUTS2, AXL, C3, CARD11, CAV1, CCL13, CCL17, CCL2, CCL20, CCL23, CCL24, CCL26, CCL3L1, CCL4, CCL7, CD180, CD300LF, CD40, CD80, CDKN1C, CHD5, CSF1, CTNS, CTSC, CUX2, CX3CR1, DAB2, DLL1, ELANE, ENHO, EVC, F2RL1, F3, FCGR2B, FLT3, FYN, GAS6, GPER1, GPR20, GRB10, GUCY1A1, HBEGF, HES1, HLA-DRB1, IGF1, IGFBP3, IL18R1, IL1R1, IL6, IL7R, KSR1, LRG1, LRPAP1, NEK6, NEURL1, NOTCH2N…
GO:0060326	cell chemotaxis	GO_BiologicalProcess-EBI-UniProt-GOA-ACAP-ARAP_10.09.2021_00h00	4.80973e-11	4.51633e-08	8.09578e-11	1.45724e-09	[4, 5]	Group28	10.6825	36	[AZU1, CCL13, CCL17, CCL2, CCL20, CCL23, CCL24, CCL26, CCL3L1, CCL4, CCL4L2, CCL7, CCR5, CCR6, CH25H, CLU, CSF1, CX3CR1, CXCL3, DPP4, F2RL1, FOLR2, GAS6, HBEGF, HSD3B7, IL6, ITGA1, JAML, KLF5, NBL1, NRP1, PRSS56, PTK2, S100A8, THBS1, TNFRSF25]
GO:0030334	regulation of cell migration	GO_BiologicalProcess-EBI-UniProt-GOA-ACAP-ARAP_10.09.2021_00h00	1.23976e-07	0.000108107	8.09578e-11	1.45724e-09	[4, 5, 6]	Group28	6.24339	59	[ACVRL1, ADA, ANXA3, ATP1B2, CAV1, CCL2, CCL20, CCL24, CCL26, CCL4, CCL7, CCR6, CD200R1, CD274, CD40, CEACAM1, CLIC4, CSF1, CX3CR1, DAB2, DPP4, DYNLL1, ELANE, ENPP2, EPHB2, F2RL1, F3, FYN, GAS6, GPER1, HBEGF, IGF1, IGFBP3, IL1R1, IL6, ITGA6, NBL1, NRP1, P2RY6, PDGFA, PLAU, PLVAP, PLXNA4, PPARG, PROC, PRR5L, PRSS56, PTK2, S100A8, S1PR2, SCARB1, SDC4, SEMA4C, SEMA6B, SMAD7, SMPD3, THBS1, TWIST2, WN…
GO:0071345	cellular response to cytokine stimulus	GO_BiologicalProcess-EBI-UniProt-GOA-ACAP-ARAP_10.09.2021_00h00	1.32119e-09	1.2155e-06	8.09578e-11	1.45724e-09	[5]	Group28	7.03218	59	[AXL, CAMP, CAV1, CCL13, CCL17, CCL2, CCL20, CCL23, CCL24, CCL26, CCL3L1, CCL4, CCL7, CCR5, CCR6, CD300LF, CD40, CEACAM1, CSF1, CX3CR1, CXCL3, DCSTAMP, EGR1, F2RL1, F3, FLT3, GAS6, GFRA2, GPER1, HLA-DQB1, IFI27, IFIT1, IFIT3, IL18R1, IL1A, IL1R1, IL2RA, IL3RA, IL6, IL7R, KLF5, MRC1, MX1, PDE2A, PELI3, PLVAP, PPARG, SMAD7, SMPD3, SPOCK2, ST18, TCF7, THBS1, TINAGL1, TNFRSF17, TNFRSF21, TNFRSF25, US…
GO:1902533	positive regulation of intracellular signal transduction	GO_BiologicalProcess-EBI-UniProt-GOA-ACAP-ARAP_10.09.2021_00h00	2.77254e-05	0.0219308	8.09578e-11	1.45724e-09	[4, 5, 6, 7]	Group28	5.39216	55	[ADA, ADRB3, AREG, AUTS2, AXL, CARD11, CAV1, CCL13, CCL17, CCL2, CCL20, CCL23, CCL24, CCL26, CCL3L1, CCL4, CCL7, CD40, CHD5, CSF1, CTNS, CX3CR1, ELANE, F2RL1, F3, FCGR2B, FLT3, FYN, GAS6, GPER1, GPR20, GUCY1A1, HBEGF, HLA-DRB1, IGF1, IGFBP3, IL18R1, IL6, KSR1, NEK6, NR3C2, NRP1, P2RY6, PDE6G, PDGFA, PRR5L, PTK2, S100A8, SEMA4C, SH3RF1, SKIL, TGFA, THBS1, TNFRSF25, XDH]
GO:0043410	positive regulation of MAPK cascade	GO_BiologicalProcess-EBI-UniProt-GOA-ACAP-ARAP_10.09.2021_00h00	1.27565e-05	0.0102307	8.09578e-11	1.45724e-09	[5, 6, 7, 8]	Group28	6.78643	34	[ADRB3, AREG, CCL13, CCL17, CCL2, CCL20, CCL23, CCL24, CCL26, CCL3L1, CCL4, CCL7, CD40, ELANE, F2RL1, FCGR2B, FLT3, GAS6, GPER1, HLA-DRB1, IGF1, IGFBP3, IL6, KSR1, NRP1, P2RY6, PDE6G, PDGFA, S100A8, SEMA4C, SH3RF1, TGFA, THBS1, XDH]
GO:0070374	positive regulation of ERK1 and ERK2 cascade	GO_BiologicalProcess-EBI-UniProt-GOA-ACAP-ARAP_10.09.2021_00h00	5.81063e-05	0.0441608	8.09578e-11	1.45724e-09	[6, 7, 8, 9]	Group28	8.40708	19	[CCL13, CCL17, CCL2, CCL20, CCL23, CCL24, CCL26, CCL3L1, CCL4, CCL7, F2RL1, GAS6, GPER1, HLA-DRB1, IGF1, NRP1, P2RY6, PDGFA, S100A8]
GO:0002682	regulation of immune system process	GO_BiologicalProcess-EBI-UniProt-GOA-ACAP-ARAP_10.09.2021_00h00	1.74479e-19	1.68198e-16	3.38855e-14	7.79366e-13	[2, 3]	Group29	7.43692	112	[ADA, AQP3, AXL, BPI, BTNL8, C1QA, C3, CAMK4, CARD11, CAV1, CCL2, CCL20, CCL24, CCL4, CCL7, CCR6, CD160, CD200R1, CD274, CD300LF, CD40, CD80, CDK6, CEACAM1, CFH, CLECL1, CLU, COLEC12, CR1, CSF1, CTSC, CX3CR1, DCSTAMP, DLL1, DPP4, ELANE, EPHB2, ESR1, F2RL1, FCER2, FCGR2B, FCGR3A, FCGR3B, FYN, GAS6, GATA6, GLI2, GPER1, HES1, HLA-DMA, HLA-DQB1, HLA-DRA, HLA-DRB1, HLX, HTRA1, IFIT1, IGF1, IGFBP2, IGH…
GO:0007275	multicellular organism development	GO_BiologicalProcess-EBI-UniProt-GOA-ACAP-ARAP_10.09.2021_00h00	1.26777e-09	1.16761e-06	3.38855e-14	7.79366e-13	[2, 3]	Group29	4.25411	225	[ACP5, ACVRL1, ADA, ADD2, ADGRG6, ADGRL3, AFF3, AJAP1, ANXA3, APBA2, AQP3, AREG, ATP1B2, AUTS2, AXL, AZU1, B3GNT5, BCL11B, BYSL, C1QA, C3, CAMK4, CAMP, CARD11, CASP5, CAV1, CCL13, CCL17, CCL2, CCL24, CCR6, CD160, CD274, CD40, CD80, CDK6, CEACAM1, CECR2, CFH, CHD5, CKB, CLIC4, CLU, COLEC12, CR1, CRIP1, CSF1, CTNS, CTSC, CTTNBP2, CUX2, CX3CR1, CYTL1, DAB2, DCSTAMP, DEGS1, DHRS3, DLL1, DPPA4, DSG2, …
GO:0009653	anatomical structure morphogenesis	GO_BiologicalProcess-EBI-UniProt-GOA-ACAP-ARAP_10.09.2021_00h00	9.5478e-08	8.39252e-05	3.38855e-14	7.79366e-13	[2, 3]	Group29	4.69534	131	[ACP5, ACVRL1, ADA, ADGRG6, AFF3, AJAP1, ANXA3, AQP3, AREG, ARHGAP12, ARHGAP18, AUTS2, AXL, BCL11B, BYSL, C3, CAMP, CAV1, CCL13, CCL2, CCL24, CCL7, CD160, CD40, CEACAM1, CECR2, CFH, CLIC4, CLU, CRIP1, CSF1, CUX2, CX3CR1, DAB2, DCSTAMP, DHRS3, DLL1, DYNLL1, ECSCR, EGR2, ELAVL4, ENPP2, EPAS1, EPB41L3, EPHB2, ESR1, ETS2, F3, FMNL2, FOLR2, FYN, GATA6, GLI2, HBEGF, HEG1, HES1, HLX, HOXB6, HTRA1, IGF2B…
GO:0050793	regulation of developmental process	GO_BiologicalProcess-EBI-UniProt-GOA-ACAP-ARAP_10.09.2021_00h00	1.00738e-09	9.30823e-07	3.38855e-14	7.79366e-13	[2, 3]	Group29	5.10163	128	[ABCG1, ACVRL1, ADA, AJAP1, ANXA3, AQP3, AREG, ARHGAP18, AXL, BCL11B, C3, CAMK4, CAMP, CARD11, CAV1, CCL13, CCL17, CCL2, CCL24, CCL7, CD160, CD40, CD80, CDK6, CDS1, CEACAM1, CR1, CSF1, CTSC, CUX2, CX3CR1, DAB2, DCSTAMP, DLL1, DYNLL1, ECSCR, EGR2, ELAVL4, ENPP2, EPB41L3, EPHB2, ESR1, F3, FCGR2B, FMNL2, FYN, GAS6, GATA6, GLI2, GPER1, HES1, HLA-DRA, HLA-DRB1, HLX, IGF1, IGFBP3, IL1A, IL2RA, IL6, IL7…
GO:0051239	regulation of multicellular organismal process	GO_BiologicalProcess-EBI-UniProt-GOA-ACAP-ARAP_10.09.2021_00h00	4.10694e-13	3.91391e-10	3.38855e-14	7.79366e-13	[2, 3]	Group29	5.37986	148	[ACP5, ACVRL1, ADA, ADRB3, AJAP1, ALDH1A1, ANXA3, AQP3, AREG, ATP1B2, AXL, AZU1, BPI, BTNL8, C3, CAMK4, CAMP, CARD11, CAV1, CCL24, CCR6, CD160, CD200R1, CD274, CD40, CD80, CDK6, CEACAM1, CFH, CLEC4A, CLECL1, CLU, CR1, CSF1, CTSC, CUX2, CX3CR1, DAB2, DCSTAMP, DES, DHRS3, DLGAP3, DLL1, DSC2, DSG2, ECSCR, EGR1, EGR2, ELANE, ENPP2, EPAS1, EPHB2, ESR1, F2RL1, F3, FCGR2B, GAS6, GATA6, GLI2, GPER1, GRB1…
GO:0002684	positive regulation of immune system process	GO_BiologicalProcess-EBI-UniProt-GOA-ACAP-ARAP_10.09.2021_00h00	4.78298e-17	4.60122e-14	3.38855e-14	7.79366e-13	[2, 3, 4]	Group29	8.34192	81	[ADA, AQP3, AXL, BTNL8, C1QA, C3, CAMK4, CARD11, CAV1, CCL2, CCL20, CCL24, CCL4, CCL7, CCR6, CD160, CD274, CD40, CD80, CEACAM1, CFH, CLECL1, CLU, CR1, CSF1, CTSC, CX3CR1, DCSTAMP, DPP4, ELANE, EPHB2, F2RL1, FCER2, FCGR2B, FYN, GAS6, GLI2, HES1, HLA-DMA, HLA-DQB1, HLA-DRA, HLA-DRB1, HLX, IGF1, IGFBP2, IGHA1, IGHE, IGHG1, IGHG3, IGHG4, IGHV2-5, IGHV4-34, IGHV5-51, IGKC, IGLC1, IL18R1, IL1A, IL1R1, …
GO:0009888	tissue development	GO_BiologicalProcess-EBI-UniProt-GOA-ACAP-ARAP_10.09.2021_00h00	9.27954e-06	0.00754427	3.38855e-14	7.79366e-13	[3]	Group29	4.73523	93	[ACVRL1, ADA, ADAMTSL4, AJAP1, AQP3, AREG, ARHGAP12, BCL11B, C3, CAV1, CDHR2, CDK6, CEACAM1, CECR2, CLIC4, CRIP1, CSF1, CYTL1, DAB2, DLL1, DPPA4, DSG2, DYNLL1, DZIP1L, EGR1, EGR2, EPAS1, ESR1, ETS2, EVC, F2RL1, FOLR2, GAS6, GATA6, GLI2, HBEGF, HEG1, HES1, HIVEP3, HLA-DRB1, HLX, IGF1, IL6, ITGA6, ITGB8, JHY, KAZN, KLF5, LHX2, MPP3, MTHFD1L, NDUFV2, NEURL1, NRARP, NRP1, OPN3, ORAI1, PDE2A, PDE4D, P…
GO:0030154	cell differentiation	GO_BiologicalProcess-EBI-UniProt-GOA-ACAP-ARAP_10.09.2021_00h00	1.30518e-08	1.17727e-05	3.38855e-14	7.79366e-13	[3]	Group29	4.37853	186	[ABCG1, ACVRL1, ADA, ADAMTSL4, ADGRG6, ADGRL3, AJAP1, AQP3, AREG, ATP1B2, AUTS2, AXL, AZU1, BCL11B, BYSL, C1QA, C3, CAMK4, CARD11, CAV1, CCL13, CCL17, CCL2, CCR6, CD80, CDHR2, CDK6, CDS1, CEACAM1, CECR2, CFH, CHD5, CLIC4, CLU, CR1, CSF1, CUX2, CX3CR1, CYTL1, DAB2, DCSTAMP, DLL1, DYNLL1, ECSCR, EGR1, EGR2, ELAVL4, EPAS1, EPB41L3, EPHB2, ESR1, ETS2, F2RL1, F3, FCGR2B, FLT3, FOLR2, FYN, GAS6, GATA6,…
GO:0048646	anatomical structure formation involved in morphogenesis	GO_BiologicalProcess-EBI-UniProt-GOA-ACAP-ARAP_10.09.2021_00h00	1.40148e-07	0.000122069	3.38855e-14	7.79366e-13	[2, 3, 4]	Group29	5.81788	69	[ACVRL1, ADA, ADGRG6, ANXA3, AREG, BYSL, C3, CAMP, CAV1, CCL2, CCL24, CD160, CD40, CEACAM1, CECR2, CLIC4, CX3CR1, DCSTAMP, DLL1, DYNLL1, ECSCR, EGR2, ENPP2, EPAS1, EPB41L3, EPHB2, ETS2, F3, FOLR2, GATA6, GLI2, HES1, HTRA1, IL1A, IL6, ITGB8, KLF5, KNDC1, LHX2, LRG1, MMP19, MTHFD1L, NRARP, NRP1, PDGFA, PGM5, PIM1, PMP22, PPARG, PPP1R16B, PTK2, PTK7, SDC4, SEMA4C, SKIL, SLC38A1, SMPD3, SPINT2, TBX3,…
GO:0050673	epithelial cell proliferation	GO_BiologicalProcess-EBI-UniProt-GOA-ACAP-ARAP_10.09.2021_00h00	4.83526e-06	0.00399876	3.38855e-14	7.79366e-13	[3]	Group29	7.35632	32	[ACVRL1, AREG, BCL11B, CAV1, CCL2, CCL24, CCL26, CDK6, CDKN1C, CEACAM1, ESR1, F3, HES1, HTRA1, IGF1, IGFBP3, IL6, JAML, LRG1, NLRC3, NRARP, NRP1, PPARG, PPP1R16B, SCARB1, TGFA, THBS1, TINAGL1, TNFSF12, VASH2, XDH, ZFP36L1]
GO:0051094	positive regulation of developmental process	GO_BiologicalProcess-EBI-UniProt-GOA-ACAP-ARAP_10.09.2021_00h00	1.75671e-08	1.57928e-05	3.38855e-14	7.79366e-13	[2, 3, 4]	Group29	5.80789	78	[ACVRL1, ADA, ANXA3, AREG, AXL, C3, CAMP, CCL24, CD40, CD80, CDS1, CEACAM1, CR1, CSF1, CUX2, CX3CR1, DAB2, DCSTAMP, DLL1, EGR2, ELAVL4, ENPP2, EPHB2, F3, GAS6, GATA6, GLI2, GPER1, HES1, HLA-DRA, HLA-DRB1, HLX, IGF1, IGFBP3, IL1A, IL2RA, IL6, IL7R, ITGB8, KLF5, LGALS12, LPL, LRG1, LTA, MSR1, MYB, NAP1L1, NBL1, NEFL, NEURL1, NRP1, PACSIN1, PIM1, PLXNA4, POR, PPARG, PROC, RNF157, S1PR2, SKIL, SMAD7,…
GO:0051240	positive regulation of multicellular organismal process	GO_BiologicalProcess-EBI-UniProt-GOA-ACAP-ARAP_10.09.2021_00h00	3.25957e-09	2.97273e-06	3.38855e-14	7.79366e-13	[2, 3, 4]	Group29	5.77689	87	[ACVRL1, ADA, ADRB3, ANXA3, AREG, AXL, AZU1, C3, CAMK4, CAMP, CARD11, CAV1, CCL24, CD160, CD274, CD40, CD80, CFH, CLECL1, CLU, CR1, CSF1, CUX2, CX3CR1, DAB2, DCSTAMP, DLL1, EGR1, EGR2, ELANE, EPAS1, EPHB2, F2RL1, F3, GAS6, GATA6, GLI2, GPER1, GRB10, HEG1, HES1, HLA-DRA, HLA-DRB1, HLX, HRH2, IGF1, IL18R1, IL1A, IL1R1, IL2RA, IL6, IL7R, ITGB8, LPL, LRG1, LRPAP1, LTA, MYB, MYRF, NAP1L1, NEFL, NEURL1…
GO:0051241	negative regulation of multicellular organismal process	GO_BiologicalProcess-EBI-UniProt-GOA-ACAP-ARAP_10.09.2021_00h00	9.13519e-06	0.00743604	3.38855e-14	7.79366e-13	[2, 3, 4]	Group29	5.54493	58	[ACP5, ACVRL1, ADA, ALDH1A1, AXL, BPI, CD160, CD200R1, CD274, CDK6, CEACAM1, CLEC4A, CR1, CTSC, CX3CR1, DLL1, ECSCR, ELANE, EPHB2, F2RL1, FCGR2B, GAS6, GATA6, GLI2, GUCY1A1, HES1, HLA-DRB1, HLX, IGF1, IL18R1, IL6, KCNMA1, LHX2, LRPAP1, MERTK, NLRC3, NRARP, NRP1, PDE4D, PDGFA, PLAU, PPARG, PROC, PROCR, PTGDR2, PTPRS, SEMA4C, SEMA6B, SMAD7, SOCS2, THBS1, TINAGL1, TMEM176A, TMEM176B, TNFRSF21, TNNT1…
GO:0001816	cytokine production	GO_BiologicalProcess-EBI-UniProt-GOA-ACAP-ARAP_10.09.2021_00h00	3.29648e-09	2.9998e-06	3.38855e-14	7.79366e-13	[2, 5]	Group29	7.1708	55	[ACP5, AXL, AZU1, BPI, BTNL8, C3, CAMK4, CARD11, CD160, CD200R1, CD274, CD40, CD80, CEACAM1, CLEC4A, CLECL1, CLU, CR1, CX3CR1, DLL1, EGR1, ELANE, EPHB2, F2RL1, F3, FCGR2B, GAS6, GATA6, HEG1, HLA-DRB1, IGF1, IGF2BP3, IL18R1, IL1A, IL1R1, IL6, ITGB8, LPL, LTA, MERTK, MYB, NLRC3, NLRP2, PDE4D, PLD4, PTPRS, RSAD2, S100A8, SMAD7, THBS1, TINAGL1, TMIGD2, TNFRSF21, TRIM16, VSIG4]
GO:0022603	regulation of anatomical structure morphogenesis	GO_BiologicalProcess-EBI-UniProt-GOA-ACAP-ARAP_10.09.2021_00h00	1.10421e-07	9.65079e-05	3.38855e-14	7.79366e-13	[3, 4]	Group29	6.19195	60	[ACVRL1, ADA, AJAP1, ANXA3, AREG, ARHGAP18, C3, CAMP, CCL13, CCL2, CCL24, CCL7, CD160, CD40, CEACAM1, CSF1, CUX2, CX3CR1, DAB2, DLL1, DYNLL1, ECSCR, EGR2, ENPP2, EPB41L3, EPHB2, ESR1, F3, FMNL2, FYN, GATA6, HES1, IL1A, IL6, ITGB8, JHY, KNDC1, LGALS12, LRG1, NEFL, NRP1, PDGFA, PLXNA4, PPARG, PPP1R16B, PTK2, PTK7, PTPRS, RNF157, SEMA4C, SEMA6B, SKIL, SYT17, TENM4, THBS1, TMIGD2, TNFSF12, VANGL1, VA…
GO:0035295	tube development	GO_BiologicalProcess-EBI-UniProt-GOA-ACAP-ARAP_10.09.2021_00h00	1.07985e-07	9.45945e-05	3.38855e-14	7.79366e-13	[3, 4]	Group29	5.95027	67	[ACVRL1, ADA, ANXA3, AREG, C3, CAMP, CAV1, CCL2, CCL24, CD160, CD40, CEACAM1, CECR2, CLIC4, CSF1, CX3CR1, DLL1, DPPA4, DYNLL1, DZIP1L, ECSCR, ENPP2, EPAS1, EPHB2, ESR1, F3, FOLR2, GATA6, GLI2, HEG1, HES1, HLX, IL1A, IL6, ITGB8, KLF5, LHX2, LRG1, MMP19, MTHFD1L, NRARP, NRP1, PDGFA, PPARG, PPP1R16B, PTK2, PTK7, RXFP1, SDC4, SEMA4C, SLC38A1, SMAD7, SMPD3, SPINT2, TBX3, TGFA, THBS1, TINAGL1, TMIGD2, …
GO:0042127	regulation of cell population proliferation	GO_BiologicalProcess-EBI-UniProt-GOA-ACAP-ARAP_10.09.2021_00h00	1.93507e-13	1.84799e-10	3.38855e-14	7.79366e-13	[3, 4]	Group29	6.20023	109	[ACVRL1, ADA, AREG, BCL11B, CAMP, CARD11, CAV1, CCL2, CCL23, CCL24, CCL26, CCL3L1, CCND3, CD274, CD40, CD80, CDK6, CDKN1C, CEACAM1, CHD5, CLECL1, CLU, CR1, CSF1, CX3CR1, DLL1, DPP4, DYNLL1, EGR1, ELANE, EPHB2, ESR1, F3, FCGR2B, FLT3, FOLR2, GAS6, GATA6, GLI2, GPER1, HBEGF, HES1, HLA-DRB1, HLX, HTRA1, IFIT3, IGF1, IGFBP2, IGFBP3, IL1A, IL2RA, IL6, IL7R, ITGA1, JAML, KLF5, KSR1, LHX2, LRG1, LTA, MA…
GO:0045595	regulation of cell differentiation	GO_BiologicalProcess-EBI-UniProt-GOA-ACAP-ARAP_10.09.2021_00h00	1.8133e-07	0.000157757	3.38855e-14	7.79366e-13	[3, 4]	Group29	5.36616	85	[ABCG1, ACVRL1, ADA, AJAP1, AQP3, AREG, AXL, BCL11B, CAMK4, CARD11, CAV1, CCL17, CD80, CDK6, CDS1, CEACAM1, CR1, CSF1, CUX2, CX3CR1, DAB2, DCSTAMP, DLL1, EGR2, EPHB2, FCGR2B, GAS6, GATA6, GLI2, GPER1, HES1, HLA-DRA, HLA-DRB1, HLX, IGF1, IGFBP3, IL2RA, IL6, IL7R, KLF5, LGALS12, LHX2, LPL, LTA, MSR1, MYB, NAP1L1, NBL1, NEFL, NEURL1, NRARP, NRP1, PIM1, PLXNA4, POR, PPARG, PROC, PRXL2A, PTK2, PTPRS, …
GO:0048731	system development	GO_BiologicalProcess-EBI-UniProt-GOA-ACAP-ARAP_10.09.2021_00h00	8.5586e-11	8.00229e-08	3.38855e-14	7.79366e-13	[3, 4]	Group29	4.40582	218	[ACP5, ACVRL1, ADA, ADD2, ADGRG6, ADGRL3, AJAP1, ANXA3, APBA2, AQP3, AREG, ATP1B2, AUTS2, AXL, AZU1, B3GNT5, BCL11B, C1QA, C3, CAMK4, CAMP, CARD11, CASP5, CAV1, CCL13, CCL2, CCL24, CCR6, CD160, CD274, CD40, CD80, CDK6, CEACAM1, CECR2, CFH, CHD5, CKB, CLIC4, CLU, COLEC12, CR1, CRIP1, CSF1, CTNS, CTSC, CTTNBP2, CUX2, CX3CR1, CYTL1, DAB2, DCSTAMP, DEGS1, DHRS3, DLL1, DPPA4, DSG2, DYNLL1, DZIP1L, ECS…
GO:2000026	regulation of multicellular organismal development	GO_BiologicalProcess-EBI-UniProt-GOA-ACAP-ARAP_10.09.2021_00h00	1.12748e-11	1.06434e-08	3.38855e-14	7.79366e-13	[3, 4]	Group29	6.4	88	[ACVRL1, ADA, AJAP1, ANXA3, AQP3, AXL, C3, CAMK4, CAMP, CARD11, CAV1, CCL24, CD160, CD40, CD80, CDK6, CEACAM1, CR1, CSF1, CTSC, CUX2, CX3CR1, DCSTAMP, DLL1, ECSCR, EGR2, ENPP2, EPHB2, F3, FCGR2B, GAS6, GATA6, GLI2, GPER1, HES1, HLA-DRA, HLA-DRB1, HLX, IGF1, IL1A, IL2RA, IL6, IL7R, ITGB8, LHX2, LRG1, LTA, MYB, MYRF, NAP1L1, NEFL, NEURL1, NRARP, NRP1, PIM1, PLXNA4, POR, PPARG, PPP1R16B, PROC, PRXL2…
GO:0002520	immune system development	GO_BiologicalProcess-EBI-UniProt-GOA-ACAP-ARAP_10.09.2021_00h00	4.56863e-08	4.05237e-05	3.38855e-14	7.79366e-13	[2, 4, 5]	Group29	6.26896	62	[ADA, ADD2, AXL, BCL11B, CAMK4, CARD11, CCR6, CD274, CD40, CD80, CDK6, CEACAM1, CLU, CR1, CSF1, DCSTAMP, DLL1, EGR1, EPAS1, F2RL1, F3, FCGR2B, FLT3, GAS6, GLI2, HES1, HLA-DQB1, HLA-DRA, HLA-DRB1, HLX, IL18R1, IL1A, IL2RA, IL6, IL7R, ITGB8, LTA, LYAR, MERTK, MT1G, MYB, NRARP, OSCAR, PIM1, PLD4, PPARG, PRXL2A, ROGDI, RSAD2, SH3RF1, SMAD7, SMPD3, TCF7, TCF7L1, TMEM176A, TMEM176B, TNFSF13, TOX, TSPAN…
GO:0001935	endothelial cell proliferation	GO_BiologicalProcess-EBI-UniProt-GOA-ACAP-ARAP_10.09.2021_00h00	1.1463e-05	0.00927359	3.38855e-14	7.79366e-13	[4]	Group29	10.241	17	[ACVRL1, CAV1, CCL2, CCL24, CCL26, F3, LRG1, NRARP, NRP1, PPARG, PPP1R16B, SCARB1, THBS1, TINAGL1, TNFSF12, VASH2, XDH]
GO:0008284	positive regulation of cell population proliferation	GO_BiologicalProcess-EBI-UniProt-GOA-ACAP-ARAP_10.09.2021_00h00	1.6915e-10	1.57986e-07	3.38855e-14	7.79366e-13	[3, 4, 5]	Group29	6.87563	68	[ACVRL1, ADA, AREG, CAMP, CARD11, CCL24, CCL26, CD274, CD40, CD80, CDK6, CLECL1, CR1, CSF1, CX3CR1, DLL1, DPP4, EGR1, ELANE, EPHB2, ESR1, F3, FLT3, FOLR2, GAS6, GATA6, GLI2, GPER1, HBEGF, HES1, HLX, HTRA1, IGF1, IGFBP2, IL1A, IL2RA, IL6, IL7R, JAML, KLF5, LHX2, LRG1, LTA, MARCKSL1, MYB, MZB1, NAP1L1, NRARP, NRP1, P2RY6, PDGFA, PIM1, PPP1R16B, PTGFR, PTK2, ROGDI, S100A8, S1PR2, SMPD3, TBX3, TGFA, …
GO:0035239	tube morphogenesis	GO_BiologicalProcess-EBI-UniProt-GOA-ACAP-ARAP_10.09.2021_00h00	5.37414e-09	4.86897e-06	3.38855e-14	7.79366e-13	[3, 4, 5]	Group29	6.73289	61	[ACVRL1, ANXA3, AREG, C3, CAMP, CAV1, CCL2, CCL24, CD160, CD40, CEACAM1, CECR2, CLIC4, CSF1, CX3CR1, DLL1, DYNLL1, ECSCR, ENPP2, EPAS1, EPHB2, ESR1, F3, FOLR2, GATA6, GLI2, HEG1, HES1, HLX, IL1A, IL6, ITGB8, KLF5, LHX2, LRG1, MMP19, MTHFD1L, NRARP, NRP1, PDGFA, PPARG, PPP1R16B, PTK2, PTK7, SDC4, SEMA4C, SLC38A1, SMAD7, SPINT2, TBX3, TGFA, THBS1, TMIGD2, TNFRSF12A, TNFSF12, TRIM71, VASH2, WNT6, XD…
GO:0045597	positive regulation of cell differentiation	GO_BiologicalProcess-EBI-UniProt-GOA-ACAP-ARAP_10.09.2021_00h00	2.87295e-07	0.00024851	3.38855e-14	7.79366e-13	[3, 4, 5]	Group29	6.24291	55	[ACVRL1, ADA, AREG, AXL, CD80, CDS1, CEACAM1, CR1, CSF1, CUX2, CX3CR1, DAB2, DCSTAMP, EGR2, EPHB2, GAS6, GATA6, GLI2, GPER1, HES1, HLA-DRA, HLA-DRB1, HLX, IGF1, IGFBP3, IL2RA, IL6, IL7R, KLF5, LPL, LTA, MSR1, MYB, NAP1L1, NBL1, NEFL, NEURL1, NRP1, PIM1, PLXNA4, POR, PPARG, PROC, S1PR2, SKIL, SMAD7, SOCS2, TCF7L1, TENM4, TOX, TRIM16, ZBTB46, ZEB1, ZFP36L1, ZNF365]
GO:0048513	animal organ development	GO_BiologicalProcess-EBI-UniProt-GOA-ACAP-ARAP_10.09.2021_00h00	2.51655e-07	0.000218185	3.38855e-14	7.79366e-13	[3, 4, 5]	Group29	4.39499	158	[ACP5, ACVRL1, ADA, ADD2, ADGRG6, ADGRL3, AJAP1, ANXA3, AQP3, AREG, ATP1B2, AXL, B3GNT5, BCL11B, CAMK4, CARD11, CASP5, CAV1, CCL13, CCL2, CCR6, CD80, CDK6, CEACAM1, CECR2, CFH, CHD5, CKB, CLIC4, CLU, COLEC12, CR1, CRIP1, CSF1, CTNS, CTTNBP2, CX3CR1, CYTL1, DAB2, DCSTAMP, DHRS3, DLL1, DPPA4, DSG2, DYNLL1, EGR1, EGR2, ELAVL4, EPAS1, EPHB2, ESR1, EVC, F2RL1, F3, FCGR2B, FLT3, FOLR2, FYN, GAS6, GATA6…
GO:0060429	epithelium development	GO_BiologicalProcess-EBI-UniProt-GOA-ACAP-ARAP_10.09.2021_00h00	8.83983e-06	0.00720446	3.38855e-14	7.79366e-13	[4]	Group29	5.33898	63	[ACVRL1, ADAMTSL4, AJAP1, AQP3, AREG, ARHGAP12, BCL11B, C3, CAV1, CDHR2, CDK6, CEACAM1, CECR2, CLIC4, CSF1, DAB2, DLL1, DYNLL1, DZIP1L, ESR1, F2RL1, FOLR2, GATA6, GLI2, HBEGF, HEG1, HES1, IL6, JHY, KAZN, KLF5, LHX2, MPP3, MTHFD1L, NRARP, NRP1, OPN3, ORAI1, PDE2A, PDE4D, PDGFA, PPARG, PPP1R16B, PROC, PTK7, PTPRS, S1PR2, SDC4, SEMA4C, SGPP1, SKIL, SMAD7, SPINT2, TBX3, TRIM16, TRIM71, TST, VANGL1, W…
GO:0001817	regulation of cytokine production	GO_BiologicalProcess-EBI-UniProt-GOA-ACAP-ARAP_10.09.2021_00h00	1.72256e-09	1.57786e-06	3.38855e-14	7.79366e-13	[3, 4, 5, 6]	Group29	7.23684	55	[ACP5, AXL, AZU1, BPI, BTNL8, C3, CAMK4, CARD11, CD160, CD200R1, CD274, CD40, CD80, CEACAM1, CLEC4A, CLECL1, CLU, CR1, CX3CR1, DLL1, EGR1, ELANE, EPHB2, F2RL1, F3, FCGR2B, GAS6, GATA6, HEG1, HLA-DRB1, IGF1, IGF2BP3, IL18R1, IL1A, IL1R1, IL6, ITGB8, LPL, LTA, MERTK, MYB, NLRC3, NLRP2, PDE4D, PLD4, PTPRS, RSAD2, S100A8, SMAD7, THBS1, TINAGL1, TMIGD2, TNFRSF21, TRIM16, VSIG4]
GO:0007399	nervous system development	GO_BiologicalProcess-EBI-UniProt-GOA-ACAP-ARAP_10.09.2021_00h00	5.10853e-07	0.000438823	3.38855e-14	7.79366e-13	[4, 5]	Group29	4.68019	120	[ADD2, ADGRG6, ADGRL3, ANXA3, APBA2, AREG, ATP1B2, AUTS2, AXL, AZU1, B3GNT5, BCL11B, C1QA, C3, CASP5, CCL13, CCL2, CDK6, CECR2, CHD5, CKB, CLU, COLEC12, CSF1, CTNS, CTSC, CTTNBP2, CUX2, CX3CR1, DEGS1, DLL1, DYNLL1, DZIP1L, EGR2, ELAVL4, EPB41L3, EPHB2, FCGR2B, FOLR2, FYN, GAS6, GFRA2, GLI2, GPER1, HAPLN3, HDGFL3, HES1, HES4, HLX, IGF2BP3, IL6, ITGA1, ITGA6, JHY, KIF5C, KNDC1, LGALS12, LHX2, LTA, …
GO:0048534	hematopoietic or lymphoid organ development	GO_BiologicalProcess-EBI-UniProt-GOA-ACAP-ARAP_10.09.2021_00h00	4.82751e-08	4.27235e-05	3.38855e-14	7.79366e-13	[3, 4, 5, 6]	Group29	6.39913	59	[ADA, ADD2, AXL, BCL11B, CAMK4, CARD11, CCR6, CD80, CDK6, CEACAM1, CLU, CR1, CSF1, DCSTAMP, DLL1, EGR1, EPAS1, F2RL1, F3, FCGR2B, FLT3, GAS6, GLI2, HES1, HLA-DQB1, HLA-DRA, HLA-DRB1, HLX, IL18R1, IL1A, IL2RA, IL6, IL7R, ITGB8, LTA, LYAR, MERTK, MT1G, MYB, NRARP, OSCAR, PIM1, PLD4, PPARG, PRXL2A, ROGDI, RSAD2, SH3RF1, SMAD7, SMPD3, TCF7, TCF7L1, TMEM176A, TMEM176B, TOX, TSPAN2, ZBTB46, ZEB1, ZFP36…
GO:0050678	regulation of epithelial cell proliferation	GO_BiologicalProcess-EBI-UniProt-GOA-ACAP-ARAP_10.09.2021_00h00	8.74866e-06	0.00713891	3.38855e-14	7.79366e-13	[4, 5]	Group29	7.54717	28	[ACVRL1, AREG, BCL11B, CAV1, CCL2, CCL24, CCL26, CDK6, CDKN1C, CEACAM1, F3, HES1, HTRA1, IGF1, JAML, LRG1, NLRC3, NRARP, NRP1, PPARG, PPP1R16B, TGFA, THBS1, TINAGL1, TNFSF12, VASH2, XDH, ZFP36L1]
GO:0072359	circulatory system development	GO_BiologicalProcess-EBI-UniProt-GOA-ACAP-ARAP_10.09.2021_00h00	3.48178e-06	0.00288988	3.38855e-14	7.79366e-13	[4, 5]	Group29	5.46075	64	[ACVRL1, ADGRG6, ANXA3, C3, CAMP, CAV1, CCL2, CCL24, CD160, CD40, CEACAM1, CLIC4, CRIP1, CX3CR1, DHRS3, DLL1, DSG2, DYNLL1, ECSCR, EGR1, ENPP2, EPAS1, EPHB2, F3, FOLR2, GATA6, GLI2, GPER1, HEG1, HES1, IGF1, IL1A, IL6, ITGB8, KLF5, LGALS12, LRG1, MMP19, MOSPD3, NDUFV2, NRARP, NRP1, PDE2A, PDGFA, PIM1, PPARG, PPP1R16B, PTK2, PTK7, SH3PXD2B, SIK1B, SLC38A1, SMAD7, SMIM6, TBX3, TENM4, TGFA, THBS1, TM…
GO:0001944	vasculature development	GO_BiologicalProcess-EBI-UniProt-GOA-ACAP-ARAP_10.09.2021_00h00	3.65893e-07	0.000316131	3.38855e-14	7.79366e-13	[4, 5, 6]	Group29	6.5189	50	[ACVRL1, ANXA3, C3, CAMP, CAV1, CCL2, CCL24, CD160, CD40, CEACAM1, CLIC4, CX3CR1, DLL1, ECSCR, EGR1, ENPP2, EPAS1, EPHB2, F3, FOLR2, GATA6, GPER1, HEG1, HES1, IL1A, IL6, ITGB8, KLF5, LGALS12, LRG1, MMP19, NRARP, NRP1, PDE2A, PDGFA, PPARG, PPP1R16B, PTK2, PTK7, SLC38A1, SMAD7, TBX3, TGFA, THBS1, TMIGD2, TNFRSF12A, TNFSF12, VASH2, XDH, ZFP36L1]
GO:0022008	neurogenesis	GO_BiologicalProcess-EBI-UniProt-GOA-ACAP-ARAP_10.09.2021_00h00	1.09655e-05	0.00888207	3.38855e-14	7.79366e-13	[4, 5, 6]	Group29	4.8583	84	[ADGRG6, ADGRL3, AREG, ATP1B2, AUTS2, AXL, AZU1, BCL11B, C1QA, C3, CCL13, CCL2, CDK6, CECR2, CHD5, CLU, CSF1, CUX2, CX3CR1, DLL1, EGR2, ELAVL4, EPB41L3, EPHB2, FOLR2, FYN, GAS6, GLI2, GPER1, HDGFL3, HES1, IL6, ITGA1, ITGA6, KIF5C, KNDC1, LGALS12, LHX2, LTA, MYB, MYRF, NAP1L1, NAV1, NBL1, NCAM2, NEFL, NEGR1, NEURL1, NRN1, NRP1, OLIG1, PACSIN1, PLPPR4, PLXNA4, PMP22, PPARG, PTK2, PTK7, PTPRS, RAPH1…
GO:0001936	regulation of endothelial cell proliferation	GO_BiologicalProcess-EBI-UniProt-GOA-ACAP-ARAP_10.09.2021_00h00	1.23547e-05	0.00993318	3.38855e-14	7.79366e-13	[5, 6]	Group29	10.6667	16	[ACVRL1, CAV1, CCL2, CCL24, CCL26, F3, LRG1, NRARP, NRP1, PPARG, PPP1R16B, THBS1, TINAGL1, TNFSF12, VASH2, XDH]
GO:1903706	regulation of hemopoiesis	GO_BiologicalProcess-EBI-UniProt-GOA-ACAP-ARAP_10.09.2021_00h00	5.28748e-07	0.000453666	3.38855e-14	7.79366e-13	[3, 4, 5, 6, 7, 8]	Group29	8.17942	31	[ADA, AXL, CAMK4, CARD11, CD80, CDK6, CEACAM1, CR1, CSF1, DCSTAMP, DLL1, FCGR2B, GAS6, GLI2, HLA-DRA, HLA-DRB1, HLX, IL2RA, IL7R, MYB, NRARP, PRXL2A, SH3RF1, SMAD7, TCF7, TMEM176A, TMEM176B, TOX, ZBTB46, ZEB1, ZFP36L1]
GO:0001525	angiogenesis	GO_BiologicalProcess-EBI-UniProt-GOA-ACAP-ARAP_10.09.2021_00h00	2.9685e-06	0.00247869	3.38855e-14	7.79366e-13	[3, 4, 5, 6, 7, 8, 9]	Group29	6.84685	38	[ACVRL1, ANXA3, C3, CAMP, CAV1, CCL2, CCL24, CD160, CD40, CEACAM1, CLIC4, CX3CR1, DLL1, ECSCR, ENPP2, EPAS1, EPHB2, F3, GATA6, IL1A, IL6, ITGB8, KLF5, LRG1, MMP19, NRARP, NRP1, PDGFA, PPARG, PPP1R16B, PTK2, SLC38A1, TGFA, THBS1, TMIGD2, TNFRSF12A, TNFSF12, VASH2]
GO:0002521	leukocyte differentiation	GO_BiologicalProcess-EBI-UniProt-GOA-ACAP-ARAP_10.09.2021_00h00	1.53345e-11	1.44605e-08	3.38855e-14	7.79366e-13	[4, 5, 6, 7, 8]	Group29	8.726	50	[ADA, AXL, BCL11B, CAMK4, CARD11, CCR6, CD80, CDK6, CEACAM1, CLU, CR1, CSF1, DCSTAMP, DLL1, EGR1, F2RL1, F3, FCGR2B, FLT3, GAS6, GLI2, HLA-DQB1, HLA-DRA, HLA-DRB1, HLX, IL18R1, IL1A, IL2RA, IL6, IL7R, ITGB8, MERTK, MT1G, MYB, NRARP, OSCAR, PPARG, PRXL2A, RSAD2, SH3RF1, SMAD7, TCF7, TCF7L1, TMEM176A, TMEM176B, TOX, TSPAN2, ZBTB46, ZEB1, ZFP36L1]
GO:0048514	blood vessel morphogenesis	GO_BiologicalProcess-EBI-UniProt-GOA-ACAP-ARAP_10.09.2021_00h00	9.06725e-07	0.000771623	3.38855e-14	7.79366e-13	[4, 5, 6, 7, 8]	Group29	6.74847	44	[ACVRL1, ANXA3, C3, CAMP, CAV1, CCL2, CCL24, CD160, CD40, CEACAM1, CLIC4, CX3CR1, DLL1, ECSCR, ENPP2, EPAS1, EPHB2, F3, FOLR2, GATA6, HEG1, HES1, IL1A, IL6, ITGB8, KLF5, LRG1, MMP19, NRARP, NRP1, PDGFA, PPARG, PPP1R16B, PTK2, SLC38A1, SMAD7, TGFA, THBS1, TMIGD2, TNFRSF12A, TNFSF12, VASH2, XDH, ZFP36L1]
GO:0045765	regulation of angiogenesis	GO_BiologicalProcess-EBI-UniProt-GOA-ACAP-ARAP_10.09.2021_00h00	6.43302e-06	0.00530724	3.38855e-14	7.79366e-13	[4, 5, 6, 7, 8, 9, 10]	Group29	8.19672	25	[ACVRL1, ANXA3, C3, CAMP, CCL24, CD160, CD40, CEACAM1, CX3CR1, DLL1, ECSCR, ENPP2, F3, GATA6, IL1A, IL6, ITGB8, LRG1, NRP1, PPARG, PPP1R16B, THBS1, TMIGD2, TNFSF12, VASH2]
GO:1903131	mononuclear cell differentiation	GO_BiologicalProcess-EBI-UniProt-GOA-ACAP-ARAP_10.09.2021_00h00	1.83877e-12	1.74867e-09	3.38855e-14	7.79366e-13	[5, 6, 7, 8, 9]	Group29	9.97783	45	[ADA, AXL, BCL11B, CAMK4, CARD11, CCR6, CD80, CDK6, CLU, CR1, CSF1, DCSTAMP, DLL1, EGR1, F2RL1, FCGR2B, FLT3, GAS6, GLI2, HLA-DQB1, HLA-DRA, HLA-DRB1, HLX, IL18R1, IL1A, IL2RA, IL6, IL7R, ITGB8, MERTK, MT1G, MYB, NRARP, PPARG, RSAD2, SH3RF1, SMAD7, TCF7, TCF7L1, TMEM176A, TMEM176B, TOX, ZBTB46, ZEB1, ZFP36L1]
GO:0045766	positive regulation of angiogenesis	GO_BiologicalProcess-EBI-UniProt-GOA-ACAP-ARAP_10.09.2021_00h00	1.75091e-06	0.00147601	3.38855e-14	7.79366e-13	[4, 5, 6, 7, 8, 9, 10, 11]	Group29	10.7345	19	[ACVRL1, ANXA3, C3, CAMP, CCL24, CD40, CX3CR1, DLL1, F3, GATA6, IL1A, IL6, ITGB8, LRG1, NRP1, THBS1, TMIGD2, TNFSF12, VASH2]
GO:0023051	regulation of signaling	GO_BiologicalProcess-EBI-UniProt-GOA-ACAP-ARAP_10.09.2021_00h00	1.17156e-06	0.000993485	3.98107e-17	1.1147e-15	[2, 3]	Group30	4.35545	149	[ABCG1, ACVRL1, ADA, ADRB3, AREG, ARHGAP12, ARHGAP18, AUTS2, AXL, C3, CARD11, CAV1, CCL13, CCL17, CCL2, CCL20, CCL23, CCL24, CCL26, CCL3L1, CCL4, CCL7, CCND3, CD160, CD180, CD300LF, CD40, CD80, CDKN1C, CEACAM1, CHD5, CISH, CLU, CSF1, CTNS, CTSC, CUX2, CX3CR1, DAB2, DEPTOR, DHRS3, DLGAP3, DLL1, DPP4, DYNLL1, EGR1, EGR2, ELANE, ELAVL4, ENHO, EPHB2, ESR1, EVC, F2RL1, F3, FAM3D, FCGR2B, FLT3, FOLR2, …
GO:0040012	regulation of locomotion	GO_BiologicalProcess-EBI-UniProt-GOA-ACAP-ARAP_10.09.2021_00h00	3.49364e-08	3.11633e-05	3.98107e-17	1.1147e-15	[2, 3]	Group30	6.21415	65	[ACVRL1, ADA, ANXA3, ARHGAP18, ATP1B2, AZU1, CAV1, CCL2, CCL20, CCL24, CCL26, CCL4, CCL7, CCR6, CD200R1, CD274, CD40, CDK6, CEACAM1, CLIC4, CSF1, CX3CR1, DAB2, DPP4, DYNLL1, ELANE, ENPP2, EPHB2, F2RL1, F3, FYN, GAS6, GPER1, HBEGF, IGF1, IGFBP3, IL1R1, IL6, ITGA6, NBL1, NRP1, P2RY6, PDGFA, PLAU, PLVAP, PLXNA4, PPARG, PROC, PRR5L, PRSS56, PTK2, S100A8, S1PR2, SCARB1, SDC4, SEMA4C, SEMA6B, SMAD7, SM…
GO:0048870	cell motility	GO_BiologicalProcess-EBI-UniProt-GOA-ACAP-ARAP_10.09.2021_00h00	4.8226e-11	4.5236e-08	3.98107e-17	1.1147e-15	[2, 3]	Group30	5.89265	101	[ACVRL1, ADA, ADCY3, ADD2, ADGRL3, ANXA3, ARHGAP18, ATP1B2, AUTS2, AXL, AZU1, BCL11B, CAV1, CCL13, CCL17, CCL2, CCL20, CCL23, CCL24, CCL26, CCL3L1, CCL4, CCL4L2, CCL7, CCR5, CCR6, CD200R1, CD274, CD40, CDK6, CEACAM1, CFAP46, CH25H, CLIC4, CLU, CSF1, CX3CR1, CXCL3, DAB2, DPP4, DYNLL1, ELANE, ENPP2, EPHB2, F2RL1, F3, FMNL2, FOLR2, FYN, GAS6, GPER1, GRB10, HBEGF, HES1, HSD3B7, IGF1, IGFBP3, IL1R1, I…
GO:0009611	response to wounding	GO_BiologicalProcess-EBI-UniProt-GOA-ACAP-ARAP_10.09.2021_00h00	8.96974e-07	0.000765119	3.98107e-17	1.1147e-15	[3]	Group30	6.92568	41	[ACVRL1, AJAP1, AXL, CAV1, CD40, CEACAM1, CX3CR1, EPHB2, F13A1, F2RL1, F3, FOLR2, GAS6, GNAQ, HBEGF, IGF1, IL1A, IL6, JAML, MERTK, MYL9, NEFL, NMNAT3, NRP1, PDGFA, PLAU, PROC, PROCR, PRSS56, PTK2, PTK7, PTPRS, S100A8, SCARB1, SDC4, TGFA, THBS1, TINAGL1, TNFRSF12A, WNT5B, ZFP36L1]
GO:0023056	positive regulation of signaling	GO_BiologicalProcess-EBI-UniProt-GOA-ACAP-ARAP_10.09.2021_00h00	4.13295e-08	3.67006e-05	3.98107e-17	1.1147e-15	[2, 3, 4]	Group30	5.32276	94	[ABCG1, ACVRL1, ADA, ADRB3, AREG, AUTS2, AXL, C3, CARD11, CAV1, CCL13, CCL17, CCL2, CCL20, CCL23, CCL24, CCL26, CCL3L1, CCL4, CCL7, CD180, CD300LF, CD40, CD80, CDKN1C, CHD5, CLU, CSF1, CTNS, CTSC, CUX2, CX3CR1, DAB2, DLL1, DYNLL1, ELANE, ENHO, EPHB2, EVC, F2RL1, F3, FCGR2B, FLT3, FYN, GAS6, GPER1, GPR20, GRB10, GUCY1A1, HBEGF, HES1, HLA-DRB1, IGF1, IGFBP3, IL18R1, IL1R1, IL6, IL7R, KSR1, LRG1, LR…
GO:0040017	positive regulation of locomotion	GO_BiologicalProcess-EBI-UniProt-GOA-ACAP-ARAP_10.09.2021_00h00	2.27427e-06	0.00191266	3.98107e-17	1.1147e-15	[2, 3, 4]	Group30	6.71141	40	[ANXA3, AZU1, CAV1, CCL20, CCL24, CCL26, CCL4, CCL7, CCR6, CD274, CD40, CSF1, CX3CR1, DAB2, ENPP2, EPHB2, F2RL1, F3, GAS6, GPER1, HBEGF, IGF1, IL1R1, IL6, ITGA6, NRP1, P2RY6, PDGFA, PLAU, PLVAP, PROC, PRSS56, PTK2, SCARB1, SEMA4C, SEMA6B, SPOCK2, THBS1, TWIST2, WNT5B]
GO:0044093	positive regulation of molecular function	GO_BiologicalProcess-EBI-UniProt-GOA-ACAP-ARAP_10.09.2021_00h00	3.26422e-05	0.0256568	3.98107e-17	1.1147e-15	[3]	Group30	4.83871	78	[ABCB1, ADD2, ANXA3, AREG, ATP1B2, AXL, AZU1, CARD11, CASP5, CAV1, CCL13, CCL17, CCL2, CCL20, CCL23, CCL24, CCL26, CCL3L1, CCL4, CCL7, CCND3, CD40, CLU, CR1, CSF1, CTSC, CX3CR1, CYTL1, DCUN1D3, DOCK9, DYNLL1, EGR1, EGR2, ELANE, EPHB2, ESR1, F2RL1, F3, FCER2, FLT3, FYN, GAS6, GNAQ, GPER1, GPRC5D, HBEGF, HES1, HLA-DRB1, IGF1, IL18R1, IL6, ITGA1, ITGA6, LRRC26, MAL, MERTK, MPP3, NEURL1, NLRP2, NRP1,…
GO:0048584	positive regulation of response to stimulus	GO_BiologicalProcess-EBI-UniProt-GOA-ACAP-ARAP_10.09.2021_00h00	2.93555e-11	2.75941e-08	3.98107e-17	1.1147e-15	[2, 3, 4]	Group30	5.48068	122	[ACVRL1, ADA, ADRB3, ALOX5AP, AREG, AUTS2, AXL, AZU1, BTNL8, C1QA, C3, CARD11, CAV1, CCL13, CCL17, CCL2, CCL20, CCL23, CCL24, CCL26, CCL3L1, CCL4, CCL7, CCR6, CD160, CD180, CD274, CD300LF, CD40, CD80, CDKN1C, CEACAM1, CFH, CHD5, CLU, CR1, CSF1, CTNS, CTSC, CUX2, CX3CR1, DAB2, DLL1, ELANE, ENHO, EVC, F2RL1, F3, FCER2, FCGR2B, FLT3, FYN, GAS6, GPER1, GPR20, GRB10, GUCY1A1, HBEGF, HES1, HLA-DQB1, HL…
GO:0006935	chemotaxis	GO_BiologicalProcess-EBI-UniProt-GOA-ACAP-ARAP_10.09.2021_00h00	6.27299e-12	5.94053e-09	3.98107e-17	1.1147e-15	[3, 4]	Group30	8.39695	55	[AZU1, BCL11B, CCL13, CCL17, CCL2, CCL20, CCL23, CCL24, CCL26, CCL3L1, CCL4, CCL4L2, CCL7, CCR5, CCR6, CH25H, CLU, CMTM2, CSF1, CX3CR1, CXCL3, DPP4, ECSCR, EGR2, ELANE, ENPP2, EPHB2, F2RL1, F3, FOLR2, FYN, GAS6, GLI2, HBEGF, HSD3B7, IL6, ITGA1, JAML, KIF5C, KLF5, LHX2, NBL1, NRP1, PDGFA, PLAU, PLXNA4, PRSS56, PTGDR2, PTK2, PTK7, S100A8, SEMA4C, SEMA6B, THBS1, TNFRSF25]
GO:0010646	regulation of cell communication	GO_BiologicalProcess-EBI-UniProt-GOA-ACAP-ARAP_10.09.2021_00h00	8.49426e-07	0.00072541	3.98107e-17	1.1147e-15	[3, 4]	Group30	4.37463	149	[ABCG1, ACVRL1, ADA, ADRB3, AREG, ARHGAP12, ARHGAP18, AUTS2, AXL, C3, CARD11, CAV1, CCL13, CCL17, CCL2, CCL20, CCL23, CCL24, CCL26, CCL3L1, CCL4, CCL7, CCND3, CD160, CD180, CD300LF, CD40, CD80, CDKN1C, CEACAM1, CHD5, CISH, CLU, CSF1, CTNS, CTSC, CUX2, CX3CR1, DAB2, DEPTOR, DHRS3, DLGAP3, DLL1, DPP4, DYNLL1, EGR1, EGR2, ELANE, ELAVL4, ENHO, EPHB2, ESR1, EVC, F2RL1, F3, FAM3D, FCGR2B, FLT3, FOLR2, …
GO:0016477	cell migration	GO_BiologicalProcess-EBI-UniProt-GOA-ACAP-ARAP_10.09.2021_00h00	1.80353e-10	1.6827e-07	3.98107e-17	1.1147e-15	[3, 4]	Group30	5.98684	91	[ACVRL1, ADA, ADD2, ADGRL3, ANXA3, ATP1B2, AUTS2, AXL, AZU1, BCL11B, CAV1, CCL13, CCL17, CCL2, CCL20, CCL23, CCL24, CCL26, CCL3L1, CCL4, CCL4L2, CCL7, CCR5, CCR6, CD200R1, CD274, CD40, CEACAM1, CH25H, CLIC4, CLU, CSF1, CX3CR1, CXCL3, DAB2, DPP4, DYNLL1, ELANE, ENPP2, EPHB2, F2RL1, F3, FMNL2, FOLR2, FYN, GAS6, GPER1, GRB10, HBEGF, HES1, HSD3B7, IGF1, IGFBP3, IL1R1, IL6, ITGA1, ITGA6, ITGB8, JAML, …
GO:0032101	regulation of response to external stimulus	GO_BiologicalProcess-EBI-UniProt-GOA-ACAP-ARAP_10.09.2021_00h00	1.19145e-09	1.09971e-06	3.98107e-17	1.1147e-15	[3, 4]	Group30	6.77083	65	[ACP5, ADA, AJAP1, ALOX5AP, AZU1, C3, CASP5, CAV1, CCL2, CCL24, CCL26, CCL4, CCL7, CCR6, CD160, CD180, CD200R1, CEACAM1, CR1, CSF1, CTSC, CX3CR1, DPP4, ELANE, EPHB2, ESR1, F2RL1, F3, FCGR2B, FYN, GAS6, GATA6, GPER1, GPR31, HLA-DRB1, HTRA1, IFIT1, IGF1, IL1R1, IL2RA, IL6, LPL, LTA, LYAR, NBL1, NLRC3, NRP1, PDE2A, PDGFA, PLAU, PLXNA4, PPARG, PROC, PRSS56, PTGES, PTK2, PTPRS, S100A8, SEMA4C, SEMA6B,…
GO:0051270	regulation of cellular component movement	GO_BiologicalProcess-EBI-UniProt-GOA-ACAP-ARAP_10.09.2021_00h00	2.23744e-08	2.00698e-05	3.98107e-17	1.1147e-15	[3, 4]	Group30	6.16375	67	[ACVRL1, ADA, ANXA3, ARHGAP18, ATP1B2, CAV1, CCL2, CCL20, CCL24, CCL26, CCL4, CCL7, CCR6, CD200R1, CD274, CD40, CDK6, CEACAM1, CLIC4, CSF1, CX3CR1, DAB2, DPP4, DSC2, DSG2, DYNLL1, ELANE, ENPP2, EPHB2, F2RL1, F3, FYN, GAS6, GPER1, HBEGF, IGF1, IGFBP3, IL1R1, IL6, ITGA6, NBL1, NRP1, P2RY6, PDE4D, PDGFA, PLAU, PLVAP, PLXNA4, PPARG, PROC, PRR5L, PRSS56, PTK2, S100A8, S1PR2, SCARB1, SDC4, SEMA4C, SEMA…
GO:0050900	leukocyte migration	GO_BiologicalProcess-EBI-UniProt-GOA-ACAP-ARAP_10.09.2021_00h00	2.85447e-11	2.68605e-08	3.98107e-17	1.1147e-15	[2, 4, 5]	Group30	10.0251	40	[ADA, ADD2, AZU1, CCL13, CCL17, CCL2, CCL20, CCL23, CCL24, CCL26, CCL3L1, CCL4, CCL7, CCR5, CCR6, CD200R1, CH25H, CLU, CSF1, CX3CR1, CXCL3, DPP4, ELANE, F2RL1, FOLR2, FYN, GAS6, HSD3B7, IL1R1, IL6, ITGA1, JAML, KLF5, NBL1, PLVAP, PRSS56, PTK2, S100A8, SMPD3, THBS1]
GO:0006954	inflammatory response	GO_BiologicalProcess-EBI-UniProt-GOA-ACAP-ARAP_10.09.2021_00h00	4.64604e-12	4.40445e-09	3.98107e-17	1.1147e-15	[4]	Group30	7.77778	63	[ACP5, ADA, ALOX5AP, AXL, AZU1, C3, CAMK4, CASP5, CCL13, CCL17, CCL2, CCL20, CCL23, CCL24, CCL26, CCL3L1, CCL4, CCL7, CCR5, CCR6, CD180, CD200R1, CD40, CSF1, CTSC, CX3CR1, CXCL3, ELANE, ESR1, F2RL1, F3, FCGR2B, FOLR2, FYN, GGT5, GPER1, GPR31, HLA-DRB1, HP, HRH4, IGF1, IL18R1, IL1A, IL1R1, IL2RA, IL6, LPL, LTA, NLRC3, NLRP2, OLR1, PDE2A, PLD4, PPARG, PROC, PTGES, PTGFR, PTGS1, S100A8, SIGLEC1, THB…
GO:0009966	regulation of signal transduction	GO_BiologicalProcess-EBI-UniProt-GOA-ACAP-ARAP_10.09.2021_00h00	4.61292e-08	4.08705e-05	3.98107e-17	1.1147e-15	[3, 4, 5]	Group30	4.66578	141	[ACVRL1, ADA, ADRB3, AREG, ARHGAP12, ARHGAP18, AUTS2, AXL, C3, CARD11, CAV1, CCL13, CCL17, CCL2, CCL20, CCL23, CCL24, CCL26, CCL3L1, CCL4, CCL7, CCND3, CD160, CD180, CD300LF, CD40, CD80, CDKN1C, CEACAM1, CHD5, CISH, CLU, CSF1, CTNS, CTSC, CUX2, CX3CR1, DAB2, DEPTOR, DHRS3, DLGAP3, DLL1, DYNLL1, EGR1, EGR2, ELANE, ENHO, EPHB2, ESR1, EVC, F2RL1, F3, FCGR2B, FLT3, FOLR2, FYN, GAS6, GLI2, GNAQ, GPER1…
GO:0010647	positive regulation of cell communication	GO_BiologicalProcess-EBI-UniProt-GOA-ACAP-ARAP_10.09.2021_00h00	3.83252e-08	3.41095e-05	3.98107e-17	1.1147e-15	[3, 4, 5]	Group30	5.34395	94	[ABCG1, ACVRL1, ADA, ADRB3, AREG, AUTS2, AXL, C3, CARD11, CAV1, CCL13, CCL17, CCL2, CCL20, CCL23, CCL24, CCL26, CCL3L1, CCL4, CCL7, CD180, CD300LF, CD40, CD80, CDKN1C, CHD5, CLU, CSF1, CTNS, CTSC, CUX2, CX3CR1, DAB2, DLL1, DYNLL1, ELANE, ENHO, EPHB2, EVC, F2RL1, F3, FCGR2B, FLT3, FYN, GAS6, GPER1, GPR20, GRB10, GUCY1A1, HBEGF, HES1, HLA-DRB1, IGF1, IGFBP3, IL18R1, IL1R1, IL6, IL7R, KSR1, LRG1, LR…
GO:0034097	response to cytokine	GO_BiologicalProcess-EBI-UniProt-GOA-ACAP-ARAP_10.09.2021_00h00	5.58764e-11	5.23562e-08	3.98107e-17	1.1147e-15	[4]	Group30	7.10498	67	[ACP5, AFF3, AXL, CAMP, CAV1, CCL13, CCL17, CCL2, CCL20, CCL23, CCL24, CCL26, CCL3L1, CCL4, CCL7, CCR5, CCR6, CD274, CD300LF, CD40, CEACAM1, CSF1, CX3CR1, CXCL3, DCSTAMP, EGR1, F2RL1, F3, FLT3, GAS6, GFRA2, GGT5, GPER1, HLA-DQB1, IFI27, IFIT1, IFIT3, IL18R1, IL1A, IL1R1, IL2RA, IL3RA, IL6, IL7R, KLF5, MRC1, MX1, NMNAT3, PDE2A, PELI3, PLVAP, PPARG, PTGES, SKIL, SMAD7, SMPD3, SPOCK2, ST18, TCF7, TH…
GO:0042060	wound healing	GO_BiologicalProcess-EBI-UniProt-GOA-ACAP-ARAP_10.09.2021_00h00	3.36572e-06	0.00280365	3.98107e-17	1.1147e-15	[4]	Group30	7.34967	33	[ACVRL1, AJAP1, AXL, CAV1, CD40, CEACAM1, EPHB2, F13A1, F2RL1, F3, GAS6, GNAQ, HBEGF, IGF1, IL1A, IL6, JAML, MERTK, MYL9, PDGFA, PLAU, PROC, PROCR, PRSS56, PTK2, PTK7, S100A8, SCARB1, SDC4, TGFA, THBS1, TNFRSF12A, WNT5B]
GO:0043085	positive regulation of catalytic activity	GO_BiologicalProcess-EBI-UniProt-GOA-ACAP-ARAP_10.09.2021_00h00	8.65882e-06	0.00707426	3.98107e-17	1.1147e-15	[4]	Group30	5.28885	65	[AREG, ATP1B2, AXL, AZU1, CASP5, CAV1, CCL13, CCL17, CCL2, CCL20, CCL23, CCL24, CCL26, CCL3L1, CCL4, CCL7, CCND3, CD40, CLU, CR1, CSF1, CTSC, DCUN1D3, DOCK9, DYNLL1, EGR1, EGR2, ELANE, EPHB2, ESR1, F2RL1, F3, FCER2, FLT3, FYN, GAS6, GNAQ, GPER1, GPRC5D, HBEGF, HLA-DRB1, IGF1, ITGA1, ITGA6, MAL, MERTK, MPP3, NEURL1, NLRP2, ORAI1, P2RY6, PDGFA, POR, PPARG, PTK2, RGS1, RGS16, S100A8, SCARB1, SDC4, S…
GO:0048018	receptor ligand activity	GO_BiologicalProcess-EBI-UniProt-GOA-ACAP-ARAP_10.09.2021_00h00	3.41593e-09	3.10508e-06	3.98107e-17	1.1147e-15	[3, 4, 5]	Group30	8.15939	43	[AGRP, AREG, CCL13, CCL17, CCL2, CCL20, CCL23, CCL24, CCL26, CCL3L1, CCL4, CCL4L2, CCL7, CMTM2, CSF1, CXCL3, DPP4, ENHO, FAM3B, FAM3D, GAS6, HBEGF, HDGFL3, IGF1, IL1A, IL6, KLF5, LRPAP1, LTA, NBL1, NRP1, PDGFA, PNOC, S100A8, SEMA4C, SEMA6B, TGFA, TNFSF12, TNFSF13, TRH, VSTM1, WNT5B, WNT6]
GO:0050920	regulation of chemotaxis	GO_BiologicalProcess-EBI-UniProt-GOA-ACAP-ARAP_10.09.2021_00h00	1.17424e-06	0.000994582	3.98107e-17	1.1147e-15	[3, 4, 5]	Group30	9.54357	23	[AZU1, CCL2, CCL26, CCL4, CCL7, CCR6, CSF1, CX3CR1, DPP4, ELANE, F2RL1, F3, GAS6, IL6, NBL1, NRP1, PLXNA4, PRSS56, PTK2, S100A8, SEMA4C, SEMA6B, THBS1]
GO:0009967	positive regulation of signal transduction	GO_BiologicalProcess-EBI-UniProt-GOA-ACAP-ARAP_10.09.2021_00h00	3.93422e-08	3.49752e-05	3.98107e-17	1.1147e-15	[3, 4, 5, 6]	Group30	5.50929	86	[ACVRL1, ADA, ADRB3, AREG, AUTS2, AXL, C3, CARD11, CAV1, CCL13, CCL17, CCL2, CCL20, CCL23, CCL24, CCL26, CCL3L1, CCL4, CCL7, CD180, CD300LF, CD40, CD80, CDKN1C, CHD5, CSF1, CTNS, CTSC, CUX2, CX3CR1, DAB2, DLL1, ELANE, ENHO, EVC, F2RL1, F3, FCGR2B, FLT3, FYN, GAS6, GPER1, GPR20, GRB10, GUCY1A1, HBEGF, HES1, HLA-DRB1, IGF1, IGFBP3, IL18R1, IL1R1, IL6, IL7R, KSR1, LRG1, LRPAP1, NEK6, NEURL1, NOTCH2N…
GO:0060326	cell chemotaxis	GO_BiologicalProcess-EBI-UniProt-GOA-ACAP-ARAP_10.09.2021_00h00	4.80973e-11	4.51633e-08	3.98107e-17	1.1147e-15	[4, 5]	Group30	10.6825	36	[AZU1, CCL13, CCL17, CCL2, CCL20, CCL23, CCL24, CCL26, CCL3L1, CCL4, CCL4L2, CCL7, CCR5, CCR6, CH25H, CLU, CSF1, CX3CR1, CXCL3, DPP4, F2RL1, FOLR2, GAS6, HBEGF, HSD3B7, IL6, ITGA1, JAML, KLF5, NBL1, NRP1, PRSS56, PTK2, S100A8, THBS1, TNFRSF25]
GO:0030595	leukocyte chemotaxis	GO_BiologicalProcess-EBI-UniProt-GOA-ACAP-ARAP_10.09.2021_00h00	7.79336e-12	7.37252e-09	3.98107e-17	1.1147e-15	[3, 5, 6]	Group30	12.5984	32	[AZU1, CCL13, CCL17, CCL2, CCL20, CCL23, CCL24, CCL26, CCL3L1, CCL4, CCL7, CCR5, CCR6, CH25H, CLU, CSF1, CX3CR1, CXCL3, DPP4, F2RL1, FOLR2, GAS6, HSD3B7, IL6, ITGA1, JAML, KLF5, NBL1, PRSS56, PTK2, S100A8, THBS1]
GO:0071674	mononuclear cell migration	GO_BiologicalProcess-EBI-UniProt-GOA-ACAP-ARAP_10.09.2021_00h00	9.68554e-10	8.95912e-07	3.98107e-17	1.1147e-15	[3, 5, 6]	Group30	12.4402	26	[CCL13, CCL17, CCL2, CCL20, CCL23, CCL24, CCL26, CCL3L1, CCL4, CCL7, CCR5, CCR6, CD200R1, CH25H, CLU, CSF1, CX3CR1, FOLR2, GAS6, HSD3B7, IL6, JAML, KLF5, NBL1, PTK2, THBS1]
GO:0097529	myeloid leukocyte migration	GO_BiologicalProcess-EBI-UniProt-GOA-ACAP-ARAP_10.09.2021_00h00	2.37415e-08	2.12724e-05	3.98107e-17	1.1147e-15	[3, 5, 6]	Group30	10.6996	26	[AZU1, CCL13, CCL17, CCL2, CCL20, CCL23, CCL24, CCL26, CCL3L1, CCL4, CCL7, CD200R1, CSF1, CX3CR1, CXCL3, DPP4, FOLR2, IL1R1, IL6, ITGA1, JAML, KLF5, NBL1, PTK2, S100A8, THBS1]
GO:0002685	regulation of leukocyte migration	GO_BiologicalProcess-EBI-UniProt-GOA-ACAP-ARAP_10.09.2021_00h00	4.78744e-07	0.000412678	3.98107e-17	1.1147e-15	[3, 4, 5, 6, 7]	Group30	10.0437	23	[ADA, CCL2, CCL20, CCL24, CCL4, CCL7, CCR6, CD200R1, CSF1, CX3CR1, DPP4, ELANE, F2RL1, GAS6, IL1R1, IL6, NBL1, PLVAP, PRSS56, PTK2, S100A8, SMPD3, THBS1]
GO:0005125	cytokine activity	GO_BiologicalProcess-EBI-UniProt-GOA-ACAP-ARAP_10.09.2021_00h00	3.83438e-09	3.47778e-06	3.98107e-17	1.1147e-15	[4, 5, 6]	Group30	10.9804	28	[AREG, CCL13, CCL17, CCL2, CCL20, CCL23, CCL24, CCL26, CCL3L1, CCL4, CCL4L2, CCL7, CMTM2, CSF1, CXCL3, FAM3B, FAM3D, IL1A, IL6, KLF5, LTA, NRP1, S100A8, TNFSF12, TNFSF13, VSTM1, WNT5B, WNT6]
GO:0019221	cytokine-mediated signaling pathway	GO_BiologicalProcess-EBI-UniProt-GOA-ACAP-ARAP_10.09.2021_00h00	6.48253e-10	6.0093e-07	3.98107e-17	1.1147e-15	[4, 5, 6]	Group30	8.75	42	[AXL, CAV1, CCL13, CCL17, CCL2, CCL20, CCL23, CCL24, CCL26, CCL3L1, CCL4, CCL7, CCR5, CCR6, CD300LF, CEACAM1, CSF1, CX3CR1, CXCL3, EGR1, F2RL1, F3, FLT3, GAS6, GFRA2, IFI27, IL18R1, IL1A, IL1R1, IL2RA, IL3RA, IL6, IL7R, MX1, PELI3, PLVAP, PPARG, ST18, TINAGL1, TNFRSF17, TNFRSF25, USP18]
GO:0030334	regulation of cell migration	GO_BiologicalProcess-EBI-UniProt-GOA-ACAP-ARAP_10.09.2021_00h00	1.23976e-07	0.000108107	3.98107e-17	1.1147e-15	[4, 5, 6]	Group30	6.24339	59	[ACVRL1, ADA, ANXA3, ATP1B2, CAV1, CCL2, CCL20, CCL24, CCL26, CCL4, CCL7, CCR6, CD200R1, CD274, CD40, CEACAM1, CLIC4, CSF1, CX3CR1, DAB2, DPP4, DYNLL1, ELANE, ENPP2, EPHB2, F2RL1, F3, FYN, GAS6, GPER1, HBEGF, IGF1, IGFBP3, IL1R1, IL6, ITGA6, NBL1, NRP1, P2RY6, PDGFA, PLAU, PLVAP, PLXNA4, PPARG, PROC, PRR5L, PRSS56, PTK2, S100A8, S1PR2, SCARB1, SDC4, SEMA4C, SEMA6B, SMAD7, SMPD3, THBS1, TWIST2, WN…
GO:0034612	response to tumor necrosis factor	GO_BiologicalProcess-EBI-UniProt-GOA-ACAP-ARAP_10.09.2021_00h00	3.83438e-09	3.47778e-06	3.98107e-17	1.1147e-15	[5]	Group30	10.9804	28	[AFF3, CAMP, CCL13, CCL17, CCL2, CCL20, CCL23, CCL24, CCL26, CCL3L1, CCL4, CCL7, CD40, DCSTAMP, F2RL1, GAS6, GGT5, GPER1, NMNAT3, PELI3, PLVAP, SMPD3, ST18, THBS1, TNFRSF17, TNFRSF21, TNFRSF25, ZFP36L1]
GO:0071345	cellular response to cytokine stimulus	GO_BiologicalProcess-EBI-UniProt-GOA-ACAP-ARAP_10.09.2021_00h00	1.32119e-09	1.2155e-06	3.98107e-17	1.1147e-15	[5]	Group30	7.03218	59	[AXL, CAMP, CAV1, CCL13, CCL17, CCL2, CCL20, CCL23, CCL24, CCL26, CCL3L1, CCL4, CCL7, CCR5, CCR6, CD300LF, CD40, CEACAM1, CSF1, CX3CR1, CXCL3, DCSTAMP, EGR1, F2RL1, F3, FLT3, GAS6, GFRA2, GPER1, HLA-DQB1, IFI27, IFIT1, IFIT3, IL18R1, IL1A, IL1R1, IL2RA, IL3RA, IL6, IL7R, KLF5, MRC1, MX1, PDE2A, PELI3, PLVAP, PPARG, SMAD7, SMPD3, SPOCK2, ST18, TCF7, THBS1, TINAGL1, TNFRSF17, TNFRSF21, TNFRSF25, US…
GO:0002687	positive regulation of leukocyte migration	GO_BiologicalProcess-EBI-UniProt-GOA-ACAP-ARAP_10.09.2021_00h00	3.5822e-05	0.0280128	3.98107e-17	1.1147e-15	[3, 4, 5, 6, 7, 8]	Group30	10.274	15	[CCL20, CCL24, CCL4, CCL7, CCR6, CSF1, CX3CR1, F2RL1, GAS6, IL1R1, IL6, PLVAP, PRSS56, PTK2, THBS1]
GO:1902533	positive regulation of intracellular signal transduction	GO_BiologicalProcess-EBI-UniProt-GOA-ACAP-ARAP_10.09.2021_00h00	2.77254e-05	0.0219308	3.98107e-17	1.1147e-15	[4, 5, 6, 7]	Group30	5.39216	55	[ADA, ADRB3, AREG, AUTS2, AXL, CARD11, CAV1, CCL13, CCL17, CCL2, CCL20, CCL23, CCL24, CCL26, CCL3L1, CCL4, CCL7, CD40, CHD5, CSF1, CTNS, CX3CR1, ELANE, F2RL1, F3, FCGR2B, FLT3, FYN, GAS6, GPER1, GPR20, GUCY1A1, HBEGF, HLA-DRB1, IGF1, IGFBP3, IL18R1, IL6, KSR1, NEK6, NR3C2, NRP1, P2RY6, PDE6G, PDGFA, PRR5L, PTK2, S100A8, SEMA4C, SH3RF1, SKIL, TGFA, THBS1, TNFRSF25, XDH]
GO:0002548	monocyte chemotaxis	GO_BiologicalProcess-EBI-UniProt-GOA-ACAP-ARAP_10.09.2021_00h00	3.75932e-08	3.34955e-05	3.98107e-17	1.1147e-15	[4, 6, 7]	Group30	18.9189	14	[CCL13, CCL17, CCL2, CCL20, CCL23, CCL24, CCL26, CCL3L1, CCL4, CCL7, CX3CR1, FOLR2, IL6, NBL1]
GO:0072676	lymphocyte migration	GO_BiologicalProcess-EBI-UniProt-GOA-ACAP-ARAP_10.09.2021_00h00	9.02178e-07	0.000768656	3.98107e-17	1.1147e-15	[4, 6, 7]	Group30	13.0081	16	[CCL13, CCL17, CCL2, CCL20, CCL23, CCL24, CCL26, CCL3L1, CCL4, CCL7, CCR6, CD200R1, CH25H, GAS6, HSD3B7, KLF5]
GO:0097530	granulocyte migration	GO_BiologicalProcess-EBI-UniProt-GOA-ACAP-ARAP_10.09.2021_00h00	1.06093e-07	9.30437e-05	3.98107e-17	1.1147e-15	[4, 6, 7]	Group30	12.2699	20	[CCL13, CCL17, CCL2, CCL20, CCL23, CCL24, CCL26, CCL3L1, CCL4, CCL7, CSF1, CXCL3, DPP4, IL1R1, ITGA1, JAML, KLF5, PTK2, S100A8, THBS1]
GO:0002688	regulation of leukocyte chemotaxis	GO_BiologicalProcess-EBI-UniProt-GOA-ACAP-ARAP_10.09.2021_00h00	1.68062e-05	0.0134281	3.98107e-17	1.1147e-15	[4, 5, 6, 7, 8]	Group30	10.9489	15	[CCL2, CCL4, CCL7, CCR6, CSF1, CX3CR1, DPP4, F2RL1, GAS6, IL6, NBL1, PRSS56, PTK2, S100A8, THBS1]
GO:0008009	chemokine activity	GO_BiologicalProcess-EBI-UniProt-GOA-ACAP-ARAP_10.09.2021_00h00	3.19322e-09	2.91541e-06	3.98107e-17	1.1147e-15	[5, 6, 7]	Group30	25	13	[CCL13, CCL17, CCL2, CCL20, CCL23, CCL24, CCL26, CCL3L1, CCL4, CCL4L2, CCL7, CXCL3, KLF5]
GO:0048247	lymphocyte chemotaxis	GO_BiologicalProcess-EBI-UniProt-GOA-ACAP-ARAP_10.09.2021_00h00	9.793e-09	8.85287e-06	3.98107e-17	1.1147e-15	[4, 5, 6, 7, 8]	Group30	20.8955	14	[CCL13, CCL17, CCL2, CCL20, CCL23, CCL24, CCL26, CCL3L1, CCL4, CCL7, CH25H, GAS6, HSD3B7, KLF5]
GO:0070098	chemokine-mediated signaling pathway	GO_BiologicalProcess-EBI-UniProt-GOA-ACAP-ARAP_10.09.2021_00h00	4.78758e-07	0.00041221	3.98107e-17	1.1147e-15	[5, 6, 7]	Group30	15.5556	14	[CCL13, CCL17, CCL2, CCL20, CCL23, CCL24, CCL26, CCL3L1, CCL4, CCL7, CCR5, CCR6, CX3CR1, CXCL3]
GO:0071347	cellular response to interleukin-1	GO_BiologicalProcess-EBI-UniProt-GOA-ACAP-ARAP_10.09.2021_00h00	4.0228e-07	0.000347168	3.98107e-17	1.1147e-15	[6]	Group30	13.7931	16	[CAMP, CCL13, CCL17, CCL2, CCL20, CCL23, CCL24, CCL26, CCL3L1, CCL4, CCL7, CD40, EGR1, IL1R1, IL6, ST18]
GO:0071356	cellular response to tumor necrosis factor	GO_BiologicalProcess-EBI-UniProt-GOA-ACAP-ARAP_10.09.2021_00h00	2.71481e-08	2.42976e-05	3.98107e-17	1.1147e-15	[6]	Group30	10.9649	25	[CAMP, CCL13, CCL17, CCL2, CCL20, CCL23, CCL24, CCL26, CCL3L1, CCL4, CCL7, CD40, DCSTAMP, F2RL1, GAS6, GPER1, PELI3, PLVAP, SMPD3, ST18, THBS1, TNFRSF17, TNFRSF21, TNFRSF25, ZFP36L1]
GO:0043410	positive regulation of MAPK cascade	GO_BiologicalProcess-EBI-UniProt-GOA-ACAP-ARAP_10.09.2021_00h00	1.27565e-05	0.0102307	3.98107e-17	1.1147e-15	[5, 6, 7, 8]	Group30	6.78643	34	[ADRB3, AREG, CCL13, CCL17, CCL2, CCL20, CCL23, CCL24, CCL26, CCL3L1, CCL4, CCL7, CD40, ELANE, F2RL1, FCGR2B, FLT3, GAS6, GPER1, HLA-DRB1, IGF1, IGFBP3, IL6, KSR1, NRP1, P2RY6, PDE6G, PDGFA, S100A8, SEMA4C, SH3RF1, TGFA, THBS1, XDH]
GO:1990266	neutrophil migration	GO_BiologicalProcess-EBI-UniProt-GOA-ACAP-ARAP_10.09.2021_00h00	5.31808e-07	0.000455759	3.98107e-17	1.1147e-15	[5, 7, 8]	Group30	12.782	17	[CCL13, CCL17, CCL2, CCL20, CCL23, CCL24, CCL26, CCL3L1, CCL4, CCL7, CXCL3, DPP4, IL1R1, ITGA1, JAML, KLF5, S100A8]
GO:0048245	eosinophil chemotaxis	GO_BiologicalProcess-EBI-UniProt-GOA-ACAP-ARAP_10.09.2021_00h00	3.61309e-05	0.0282182	3.98107e-17	1.1147e-15	[5, 6, 7, 8, 9]	Group30	27.2727	6	[CCL13, CCL2, CCL24, CCL26, CCL4, CCL7]
GO:0070374	positive regulation of ERK1 and ERK2 cascade	GO_BiologicalProcess-EBI-UniProt-GOA-ACAP-ARAP_10.09.2021_00h00	5.81063e-05	0.0441608	3.98107e-17	1.1147e-15	[6, 7, 8, 9]	Group30	8.40708	19	[CCL13, CCL17, CCL2, CCL20, CCL23, CCL24, CCL26, CCL3L1, CCL4, CCL7, F2RL1, GAS6, GPER1, HLA-DRB1, IGF1, NRP1, P2RY6, PDGFA, S100A8]
GO:0043367	CD4-positive, alpha-beta T cell differentiation	GO_BiologicalProcess-EBI-UniProt-GOA-ACAP-ARAP_10.09.2021_00h00	4.80023e-05	0.0370098	1.02118e-15	2.55296e-14	[7, 8, 9, 10, 11, 12, 13]	Group31	12.9412	11	[CD80, HLA-DRA, HLA-DRB1, HLX, IL18R1, IL6, MYB, RSAD2, SH3RF1, SMAD7, TOX]
GO:0002682	regulation of immune system process	GO_BiologicalProcess-EBI-UniProt-GOA-ACAP-ARAP_10.09.2021_00h00	1.74479e-19	1.68198e-16	1.02118e-15	2.55296e-14	[2, 3]	Group31	7.43692	112	[ADA, AQP3, AXL, BPI, BTNL8, C1QA, C3, CAMK4, CARD11, CAV1, CCL2, CCL20, CCL24, CCL4, CCL7, CCR6, CD160, CD200R1, CD274, CD300LF, CD40, CD80, CDK6, CEACAM1, CFH, CLECL1, CLU, COLEC12, CR1, CSF1, CTSC, CX3CR1, DCSTAMP, DLL1, DPP4, ELANE, EPHB2, ESR1, F2RL1, FCER2, FCGR2B, FCGR3A, FCGR3B, FYN, GAS6, GATA6, GLI2, GPER1, HES1, HLA-DMA, HLA-DQB1, HLA-DRA, HLA-DRB1, HLX, HTRA1, IFIT1, IGF1, IGFBP2, IGH…
GO:0045321	leukocyte activation	GO_BiologicalProcess-EBI-UniProt-GOA-ACAP-ARAP_10.09.2021_00h00	2.08537e-21	2.01238e-18	1.02118e-15	2.55296e-14	[2, 3]	Group31	9.09091	90	[ADA, ANXA3, AXL, AZU1, BCL11B, BPI, C1QA, CAMK4, CARD11, CAV1, CCL2, CCND3, CCR6, CD160, CD180, CD274, CD300LF, CD40, CD7, CD80, CEACAM1, CLEC4A, CLECL1, CLU, CR1, CSF1, CTSC, CX3CR1, DCSTAMP, DLL1, DPP4, EGR1, EPHB2, F2RL1, FCGR2B, FLT3, FYN, GAS6, GLI2, GPER1, HES1, HLA-DMA, HLA-DQB1, HLA-DRA, HLA-DRB1, HLX, IGF1, IGFBP2, IGHA1, IGHE, IGHG1, IGHG3, IGHG4, IGHV2-5, IGHV4-34, IGHV5-51, IGKC, IGL…
GO:0048583	regulation of response to stimulus	GO_BiologicalProcess-EBI-UniProt-GOA-ACAP-ARAP_10.09.2021_00h00	1.11957e-13	1.07031e-10	1.02118e-15	2.55296e-14	[2, 3]	Group31	4.88722	195	[ABCB1, ACP5, ACVRL1, ADA, ADRB3, AJAP1, ALOX5AP, AREG, ARHGAP12, ARHGAP18, ARMT1, AUTS2, AXL, AZU1, BTNL8, C1QA, C3, CARD11, CASP5, CAV1, CCL13, CCL17, CCL2, CCL20, CCL23, CCL24, CCL26, CCL3L1, CCL4, CCL7, CCND3, CCR6, CD160, CD180, CD200R1, CD274, CD300LF, CD40, CD80, CDK6, CDKN1C, CEACAM1, CFH, CHD5, CISH, CLU, COLEC12, CR1, CSF1, CTNS, CTSC, CUX2, CX3CR1, DAB2, DEPTOR, DHRS3, DLGAP3, DLL1, DP…
GO:0051239	regulation of multicellular organismal process	GO_BiologicalProcess-EBI-UniProt-GOA-ACAP-ARAP_10.09.2021_00h00	4.10694e-13	3.91391e-10	1.02118e-15	2.55296e-14	[2, 3]	Group31	5.37986	148	[ACP5, ACVRL1, ADA, ADRB3, AJAP1, ALDH1A1, ANXA3, AQP3, AREG, ATP1B2, AXL, AZU1, BPI, BTNL8, C3, CAMK4, CAMP, CARD11, CAV1, CCL24, CCR6, CD160, CD200R1, CD274, CD40, CD80, CDK6, CEACAM1, CFH, CLEC4A, CLECL1, CLU, CR1, CSF1, CTSC, CUX2, CX3CR1, DAB2, DCSTAMP, DES, DHRS3, DLGAP3, DLL1, DSC2, DSG2, ECSCR, EGR1, EGR2, ELANE, ENPP2, EPAS1, EPHB2, ESR1, F2RL1, F3, FCGR2B, GAS6, GATA6, GLI2, GPER1, GRB1…
GO:0002250	adaptive immune response	GO_BiologicalProcess-EBI-UniProt-GOA-ACAP-ARAP_10.09.2021_00h00	1.08502e-08	9.79773e-06	1.02118e-15	2.55296e-14	[3]	Group31	6.94087	54	[ADA, BACH2, BTNL8, C1QA, C3, CAMK4, CCR6, CD160, CD274, CD40, CD7, CD80, CEACAM1, CLEC4A, CLU, CR1, CTSC, CX3CR1, FCER2, FCGR2B, FYN, HLA-DMA, HLA-DQB1, HLA-DRA, HLA-DRB1, HLX, IGHA1, IGHE, IGHG1, IGHG3, IGHG4, IGHV2-5, IGHV4-34, IGHV5-51, IGKC, IGLC1, IGLV1-40, IL18R1, IL1R1, IL6, IL7R, JCHAIN, LTA, ORAI1, RSAD2, SH2D1B, SLAMF7, SMAD7, TINAGL1, TNFRSF17, TNFRSF21, TNFSF13, TRGC1, TRGC2]
GO:0002443	leukocyte mediated immunity	GO_BiologicalProcess-EBI-UniProt-GOA-ACAP-ARAP_10.09.2021_00h00	1.21811e-09	1.1231e-06	1.02118e-15	2.55296e-14	[3]	Group31	8.70488	41	[ANXA3, AZU1, C1QA, C3, CAMK4, CCR6, CD160, CD40, CEACAM1, CLU, CR1, CTSC, CX3CR1, ELANE, F2RL1, FCER2, FCGR2B, HLA-DQB1, HLA-DRA, HLA-DRB1, IGHA1, IGHE, IGHG1, IGHG3, IGHG4, IGHV2-5, IGHV4-34, IGHV5-51, IGKC, IGLC1, IL18R1, IL1R1, IL6, IL7R, LTA, RSAD2, SH2D1B, SLAMF7, SMAD7, TINAGL1, TNFSF13]
GO:0002683	negative regulation of immune system process	GO_BiologicalProcess-EBI-UniProt-GOA-ACAP-ARAP_10.09.2021_00h00	1.44831e-09	1.3281e-06	1.02118e-15	2.55296e-14	[2, 3, 4]	Group31	8.94495	39	[ADA, AXL, BPI, CCL2, CD160, CD200R1, CD274, CD300LF, CD80, CDK6, CEACAM1, CR1, CX3CR1, DPP4, FCGR2B, FYN, GPER1, HLA-DRB1, HLX, HTRA1, IL2RA, IL7R, LYAR, MERTK, NBL1, NLRC3, NRARP, PPARG, S100A8, SDC4, SMAD7, THBS1, TINAGL1, TMEM176A, TMEM176B, TNFRSF21, USP18, VSIG4, ZBTB46]
GO:0002684	positive regulation of immune system process	GO_BiologicalProcess-EBI-UniProt-GOA-ACAP-ARAP_10.09.2021_00h00	4.78298e-17	4.60122e-14	1.02118e-15	2.55296e-14	[2, 3, 4]	Group31	8.34192	81	[ADA, AQP3, AXL, BTNL8, C1QA, C3, CAMK4, CARD11, CAV1, CCL2, CCL20, CCL24, CCL4, CCL7, CCR6, CD160, CD274, CD40, CD80, CEACAM1, CFH, CLECL1, CLU, CR1, CSF1, CTSC, CX3CR1, DCSTAMP, DPP4, ELANE, EPHB2, F2RL1, FCER2, FCGR2B, FYN, GAS6, GLI2, HES1, HLA-DMA, HLA-DQB1, HLA-DRA, HLA-DRB1, HLX, IGF1, IGFBP2, IGHA1, IGHE, IGHG1, IGHG3, IGHG4, IGHV2-5, IGHV4-34, IGHV5-51, IGKC, IGLC1, IL18R1, IL1A, IL1R1, …
GO:0006952	defense response	GO_BiologicalProcess-EBI-UniProt-GOA-ACAP-ARAP_10.09.2021_00h00	4.09708e-12	3.88813e-09	1.02118e-15	2.55296e-14	[3]	Group31	5.98532	106	[ACP5, ADA, ALOX5AP, ANXA3, APOBEC3A, AXL, AZU1, BPI, C1QA, C3, CAMK4, CAMP, CASP5, CCL13, CCL17, CCL2, CCL20, CCL23, CCL24, CCL26, CCL3L1, CCL4, CCL7, CCR5, CCR6, CD160, CD180, CD200R1, CD40, CEACAM1, CFH, CLEC4A, CLU, COLEC12, CR1, CSF1, CTSC, CX3CR1, CXCL3, DPP4, ELANE, ESR1, F2RL1, F3, FCGR2B, FOLR2, FYN, GGT5, GPER1, GPR31, HLA-DQB1, HLA-DRB1, HP, HRH4, HTRA1, IFI27, IFI44L, IFI6, IFIT1, IFI…
GO:0006959	humoral immune response	GO_BiologicalProcess-EBI-UniProt-GOA-ACAP-ARAP_10.09.2021_00h00	7.56203e-09	6.84364e-06	1.02118e-15	2.55296e-14	[3]	Group31	9.42857	33	[AZU1, C1QA, C3, CAMP, CCL13, CCL2, CCR6, CFH, CLU, CR1, CXCL3, ELANE, F3, FCER2, FCGR2B, GATA6, HLA-DQB1, HLA-DRB1, IGHA1, IGHE, IGHG1, IGHG3, IGHG4, IGHV2-5, IGHV4-34, IGHV5-51, IGKC, IGLC1, IL6, JCHAIN, LTA, TNFRSF21, VSIG4]
GO:0048584	positive regulation of response to stimulus	GO_BiologicalProcess-EBI-UniProt-GOA-ACAP-ARAP_10.09.2021_00h00	2.93555e-11	2.75941e-08	1.02118e-15	2.55296e-14	[2, 3, 4]	Group31	5.48068	122	[ACVRL1, ADA, ADRB3, ALOX5AP, AREG, AUTS2, AXL, AZU1, BTNL8, C1QA, C3, CARD11, CAV1, CCL13, CCL17, CCL2, CCL20, CCL23, CCL24, CCL26, CCL3L1, CCL4, CCL7, CCR6, CD160, CD180, CD274, CD300LF, CD40, CD80, CDKN1C, CEACAM1, CFH, CHD5, CLU, CR1, CSF1, CTNS, CTSC, CUX2, CX3CR1, DAB2, DLL1, ELANE, ENHO, EVC, F2RL1, F3, FCER2, FCGR2B, FLT3, FYN, GAS6, GPER1, GPR20, GRB10, GUCY1A1, HBEGF, HES1, HLA-DQB1, HL…
GO:0051240	positive regulation of multicellular organismal process	GO_BiologicalProcess-EBI-UniProt-GOA-ACAP-ARAP_10.09.2021_00h00	3.25957e-09	2.97273e-06	1.02118e-15	2.55296e-14	[2, 3, 4]	Group31	5.77689	87	[ACVRL1, ADA, ADRB3, ANXA3, AREG, AXL, AZU1, C3, CAMK4, CAMP, CARD11, CAV1, CCL24, CD160, CD274, CD40, CD80, CFH, CLECL1, CLU, CR1, CSF1, CUX2, CX3CR1, DAB2, DCSTAMP, DLL1, EGR1, EGR2, ELANE, EPAS1, EPHB2, F2RL1, F3, GAS6, GATA6, GLI2, GPER1, GRB10, HEG1, HES1, HLA-DRA, HLA-DRB1, HLX, HRH2, IGF1, IL18R1, IL1A, IL1R1, IL2RA, IL6, IL7R, ITGB8, LPL, LRG1, LRPAP1, LTA, MYB, MYRF, NAP1L1, NEFL, NEURL1…
GO:0051241	negative regulation of multicellular organismal process	GO_BiologicalProcess-EBI-UniProt-GOA-ACAP-ARAP_10.09.2021_00h00	9.13519e-06	0.00743604	1.02118e-15	2.55296e-14	[2, 3, 4]	Group31	5.54493	58	[ACP5, ACVRL1, ADA, ALDH1A1, AXL, BPI, CD160, CD200R1, CD274, CDK6, CEACAM1, CLEC4A, CR1, CTSC, CX3CR1, DLL1, ECSCR, ELANE, EPHB2, F2RL1, FCGR2B, GAS6, GATA6, GLI2, GUCY1A1, HES1, HLA-DRB1, HLX, IGF1, IL18R1, IL6, KCNMA1, LHX2, LRPAP1, MERTK, NLRC3, NRARP, NRP1, PDE4D, PDGFA, PLAU, PPARG, PROC, PROCR, PTGDR2, PTPRS, SEMA4C, SEMA6B, SMAD7, SOCS2, THBS1, TINAGL1, TMEM176A, TMEM176B, TNFRSF21, TNNT1…
GO:0051707	response to other organism	GO_BiologicalProcess-EBI-UniProt-GOA-ACAP-ARAP_10.09.2021_00h00	1.94121e-10	1.80921e-07	1.02118e-15	2.55296e-14	[2, 4]	Group31	5.92734	93	[ACP5, ANXA3, APOBEC3A, AXL, AZU1, BPI, C1QA, C3, CAMP, CAV1, CCL13, CCL17, CCL2, CCL20, CCL23, CCL24, CCL26, CCL3L1, CCL4, CCL7, CCR5, CD160, CD180, CD274, CD40, CD80, CDK6, CEACAM1, CFH, CLEC4A, CLU, COLEC12, CR1, CSF1, CX3CR1, CXCL3, ELANE, F2RL1, F3, FCGR2B, FYN, GATA6, GGT5, GPER1, GPR31, HLA-DQB1, HLA-DRB1, HP, HTRA1, IFI27, IFI44, IFI44L, IFI6, IFIT1, IFIT3, IGHA1, IGHE, IGHG1, IGHG3, IGHG…
GO:0070661	leukocyte proliferation	GO_BiologicalProcess-EBI-UniProt-GOA-ACAP-ARAP_10.09.2021_00h00	3.67015e-09	3.3325e-06	1.02118e-15	2.55296e-14	[3]	Group31	9.70588	33	[ADA, CARD11, CCND3, CD180, CD274, CD40, CD80, CLECL1, CLU, CR1, CSF1, EPHB2, F2RL1, FCGR2B, FLT3, FYN, HES1, HLA-DRB1, IGF1, IGFBP2, IL1A, IL2RA, IL6, IL7R, MZB1, PTK2, S100A8, SDC4, SH3RF1, TINAGL1, TMIGD2, TNFRSF21, VSIG4]
GO:0098609	cell-cell adhesion	GO_BiologicalProcess-EBI-UniProt-GOA-ACAP-ARAP_10.09.2021_00h00	1.65163e-08	1.48812e-05	1.02118e-15	2.55296e-14	[3]	Group31	6.51466	60	[ADA, ADD2, ADGRL3, ATP1B2, CARD11, CAV1, CCL2, CD160, CD200R1, CD274, CD80, CDHR2, CEACAM1, CLECL1, CR1, CX3CR1, DPP4, DSC2, DSG2, ELANE, FCGR2B, FYN, GLI2, HES1, HLA-DMA, HLA-DQB1, HLA-DRA, HLA-DRB1, HLX, IGF1, IGFBP2, IL1A, IL2RA, IL6, IL7R, ITGA6, JAML, MPP3, MPZL2, MYB, MYL9, NCAM2, NEGR1, NRARP, OLR1, PLEKHA7, PTK2, PTPRS, S100A8, SDC4, SIGLEC1, SMAD7, SPINT2, TENM4, TINAGL1, TMIGD2, TNFRSF…
GO:0001816	cytokine production	GO_BiologicalProcess-EBI-UniProt-GOA-ACAP-ARAP_10.09.2021_00h00	3.29648e-09	2.9998e-06	1.02118e-15	2.55296e-14	[2, 5]	Group31	7.1708	55	[ACP5, AXL, AZU1, BPI, BTNL8, C3, CAMK4, CARD11, CD160, CD200R1, CD274, CD40, CD80, CEACAM1, CLEC4A, CLECL1, CLU, CR1, CX3CR1, DLL1, EGR1, ELANE, EPHB2, F2RL1, F3, FCGR2B, GAS6, GATA6, HEG1, HLA-DRB1, IGF1, IGF2BP3, IL18R1, IL1A, IL1R1, IL6, ITGB8, LPL, LTA, MERTK, MYB, NLRC3, NLRP2, PDE4D, PLD4, PTPRS, RSAD2, S100A8, SMAD7, THBS1, TINAGL1, TMIGD2, TNFRSF21, TRIM16, VSIG4]
GO:0002440	production of molecular mediator of immune response	GO_BiologicalProcess-EBI-UniProt-GOA-ACAP-ARAP_10.09.2021_00h00	4.28671e-05	0.0331792	1.02118e-15	2.55296e-14	[2, 5]	Group31	8.59729	19	[CAMK4, CCR6, CD160, CD40, CR1, ELANE, EPHB2, F2RL1, FCGR2B, HLA-DQB1, IL18R1, IL1R1, IL6, MZB1, RSAD2, SMAD7, TCF7L1, TINAGL1, TNFSF13]
GO:0002697	regulation of immune effector process	GO_BiologicalProcess-EBI-UniProt-GOA-ACAP-ARAP_10.09.2021_00h00	1.4988e-06	0.00126649	1.02118e-15	2.55296e-14	[3, 4]	Group31	8.10056	29	[C3, CAMK4, CD160, CD40, CD80, CEACAM1, CFH, CR1, CX3CR1, EPHB2, F2RL1, FCER2, FCGR2B, HLA-DRA, HLA-DRB1, HLX, IL18R1, IL1R1, IL6, IL7R, LTA, MYB, MZB1, RSAD2, SH2D1B, SMAD7, TINAGL1, TNFSF13, VSIG4]
GO:0030155	regulation of cell adhesion	GO_BiologicalProcess-EBI-UniProt-GOA-ACAP-ARAP_10.09.2021_00h00	3.16921e-08	2.8301e-05	1.02118e-15	2.55296e-14	[3, 4]	Group31	6.8564	53	[ACVRL1, ADA, AJAP1, AZU1, CARD11, CAV1, CCL2, CD160, CD274, CD80, CDK6, CEACAM1, CLECL1, CR1, CSF1, DLL1, DPP4, DYNLL1, ELANE, EPHB2, FBLN2, FCGR2B, FYN, GLI2, HES1, HLA-DMA, HLA-DQB1, HLA-DRA, HLA-DRB1, HLX, IGF1, IGFBP2, IL1A, IL2RA, IL6, IL7R, ITGA6, MYB, NRARP, NRP1, PLAU, PLXNA4, PTK2, SDC4, SERPINI1, SMAD7, SPINT2, SPOCK2, THBS1, TINAGL1, TMIGD2, TNFRSF21, VSIG4]
GO:0032101	regulation of response to external stimulus	GO_BiologicalProcess-EBI-UniProt-GOA-ACAP-ARAP_10.09.2021_00h00	1.19145e-09	1.09971e-06	1.02118e-15	2.55296e-14	[3, 4]	Group31	6.77083	65	[ACP5, ADA, AJAP1, ALOX5AP, AZU1, C3, CASP5, CAV1, CCL2, CCL24, CCL26, CCL4, CCL7, CCR6, CD160, CD180, CD200R1, CEACAM1, CR1, CSF1, CTSC, CX3CR1, DPP4, ELANE, EPHB2, ESR1, F2RL1, F3, FCGR2B, FYN, GAS6, GATA6, GPER1, GPR31, HLA-DRB1, HTRA1, IFIT1, IGF1, IL1R1, IL2RA, IL6, LPL, LTA, LYAR, NBL1, NLRC3, NRP1, PDE2A, PDGFA, PLAU, PLXNA4, PPARG, PROC, PRSS56, PTGES, PTK2, PTPRS, S100A8, SEMA4C, SEMA6B,…
GO:0042127	regulation of cell population proliferation	GO_BiologicalProcess-EBI-UniProt-GOA-ACAP-ARAP_10.09.2021_00h00	1.93507e-13	1.84799e-10	1.02118e-15	2.55296e-14	[3, 4]	Group31	6.20023	109	[ACVRL1, ADA, AREG, BCL11B, CAMP, CARD11, CAV1, CCL2, CCL23, CCL24, CCL26, CCL3L1, CCND3, CD274, CD40, CD80, CDK6, CDKN1C, CEACAM1, CHD5, CLECL1, CLU, CR1, CSF1, CX3CR1, DLL1, DPP4, DYNLL1, EGR1, ELANE, EPHB2, ESR1, F3, FCGR2B, FLT3, FOLR2, GAS6, GATA6, GLI2, GPER1, HBEGF, HES1, HLA-DRB1, HLX, HTRA1, IFIT3, IGF1, IGFBP2, IGFBP3, IL1A, IL2RA, IL6, IL7R, ITGA1, JAML, KLF5, KSR1, LHX2, LRG1, LTA, MA…
GO:0045595	regulation of cell differentiation	GO_BiologicalProcess-EBI-UniProt-GOA-ACAP-ARAP_10.09.2021_00h00	1.8133e-07	0.000157757	1.02118e-15	2.55296e-14	[3, 4]	Group31	5.36616	85	[ABCG1, ACVRL1, ADA, AJAP1, AQP3, AREG, AXL, BCL11B, CAMK4, CARD11, CAV1, CCL17, CD80, CDK6, CDS1, CEACAM1, CR1, CSF1, CUX2, CX3CR1, DAB2, DCSTAMP, DLL1, EGR2, EPHB2, FCGR2B, GAS6, GATA6, GLI2, GPER1, HES1, HLA-DRA, HLA-DRB1, HLX, IGF1, IGFBP3, IL2RA, IL6, IL7R, KLF5, LGALS12, LHX2, LPL, LTA, MSR1, MYB, NAP1L1, NBL1, NEFL, NEURL1, NRARP, NRP1, PIM1, PLXNA4, POR, PPARG, PROC, PRXL2A, PTK2, PTPRS, …
GO:0046649	lymphocyte activation	GO_BiologicalProcess-EBI-UniProt-GOA-ACAP-ARAP_10.09.2021_00h00	3.12476e-17	3.00915e-14	1.02118e-15	2.55296e-14	[3, 4]	Group31	8.9372	74	[ADA, AXL, BCL11B, CAMK4, CARD11, CAV1, CCL2, CCND3, CCR6, CD160, CD180, CD274, CD40, CD7, CD80, CEACAM1, CLEC4A, CLECL1, CR1, DLL1, DPP4, EGR1, EPHB2, F2RL1, FCGR2B, FLT3, FYN, GAS6, GLI2, HES1, HLA-DMA, HLA-DQB1, HLA-DRA, HLA-DRB1, HLX, IGF1, IGFBP2, IGHA1, IGHE, IGHG1, IGHG3, IGHG4, IGHV2-5, IGHV4-34, IGHV5-51, IGKC, IGLC1, IL18R1, IL1A, IL2RA, IL6, IL7R, JAML, MERTK, MYB, MZB1, NLRC3, NRARP, …
GO:0050776	regulation of immune response	GO_BiologicalProcess-EBI-UniProt-GOA-ACAP-ARAP_10.09.2021_00h00	2.8378e-09	2.59658e-06	1.02118e-15	2.55296e-14	[3, 4]	Group31	6.70927	63	[ADA, BTNL8, C1QA, C3, CARD11, CAV1, CD160, CD200R1, CD274, CD300LF, CD40, CD80, CEACAM1, CFH, CLU, COLEC12, CR1, ELANE, ESR1, F2RL1, FCER2, FCGR2B, FCGR3A, FCGR3B, FYN, GATA6, HLA-DQB1, HLA-DRA, HLA-DRB1, HLX, HTRA1, IFIT1, IGHA1, IGHE, IGHG1, IGHG3, IGHG4, IGHV2-5, IGHV4-34, IGHV5-51, IGKC, IGLC1, IL18R1, IL1R1, IL6, IL7R, LTA, LYAR, MYB, NLRC3, OSCAR, PDE4D, PPARG, PTK2, PTPRS, RSAD2, SH2D1B, …
GO:0050865	regulation of cell activation	GO_BiologicalProcess-EBI-UniProt-GOA-ACAP-ARAP_10.09.2021_00h00	9.62687e-17	9.2418e-14	1.02118e-15	2.55296e-14	[3, 4]	Group31	9.4964	66	[ADA, AXL, BPI, CAMK4, CARD11, CAV1, CCL2, CD160, CD274, CD300LF, CD40, CD80, CEACAM1, CLECL1, CR1, CTSC, DPP4, EPHB2, F2RL1, FCGR2B, FYN, GAS6, GLI2, GPER1, HES1, HLA-DMA, HLA-DQB1, HLA-DRA, HLA-DRB1, HLX, IGF1, IGFBP2, IGHA1, IGHE, IGHG1, IGHG3, IGHG4, IGHV2-5, IGHV4-34, IGHV5-51, IGKC, IGLC1, IL1A, IL2RA, IL6, IL7R, MERTK, MYB, MZB1, NRARP, PDGFA, S100A8, SDC4, SH3RF1, SMAD7, SPACA3, TCF7, THB…
GO:2000026	regulation of multicellular organismal development	GO_BiologicalProcess-EBI-UniProt-GOA-ACAP-ARAP_10.09.2021_00h00	1.12748e-11	1.06434e-08	1.02118e-15	2.55296e-14	[3, 4]	Group31	6.4	88	[ACVRL1, ADA, AJAP1, ANXA3, AQP3, AXL, C3, CAMK4, CAMP, CARD11, CAV1, CCL24, CD160, CD40, CD80, CDK6, CEACAM1, CR1, CSF1, CTSC, CUX2, CX3CR1, DCSTAMP, DLL1, ECSCR, EGR2, ENPP2, EPHB2, F3, FCGR2B, GAS6, GATA6, GLI2, GPER1, HES1, HLA-DRA, HLA-DRB1, HLX, IGF1, IL1A, IL2RA, IL6, IL7R, ITGB8, LHX2, LRG1, LTA, MYB, MYRF, NAP1L1, NEFL, NEURL1, NRARP, NRP1, PIM1, PLXNA4, POR, PPARG, PPP1R16B, PROC, PRXL2…
GO:0002520	immune system development	GO_BiologicalProcess-EBI-UniProt-GOA-ACAP-ARAP_10.09.2021_00h00	4.56863e-08	4.05237e-05	1.02118e-15	2.55296e-14	[2, 4, 5]	Group31	6.26896	62	[ADA, ADD2, AXL, BCL11B, CAMK4, CARD11, CCR6, CD274, CD40, CD80, CDK6, CEACAM1, CLU, CR1, CSF1, DCSTAMP, DLL1, EGR1, EPAS1, F2RL1, F3, FCGR2B, FLT3, GAS6, GLI2, HES1, HLA-DQB1, HLA-DRA, HLA-DRB1, HLX, IL18R1, IL1A, IL2RA, IL6, IL7R, ITGB8, LTA, LYAR, MERTK, MT1G, MYB, NRARP, OSCAR, PIM1, PLD4, PPARG, PRXL2A, ROGDI, RSAD2, SH3RF1, SMAD7, SMPD3, TCF7, TCF7L1, TMEM176A, TMEM176B, TNFSF13, TOX, TSPAN…
GO:0002449	lymphocyte mediated immunity	GO_BiologicalProcess-EBI-UniProt-GOA-ACAP-ARAP_10.09.2021_00h00	2.98259e-09	2.72609e-06	1.02118e-15	2.55296e-14	[4]	Group31	9.38338	35	[C1QA, C3, CCR6, CD160, CD40, CEACAM1, CLU, CR1, CTSC, FCER2, FCGR2B, HLA-DQB1, HLA-DRA, HLA-DRB1, IGHA1, IGHE, IGHG1, IGHG3, IGHG4, IGHV2-5, IGHV4-34, IGHV5-51, IGKC, IGLC1, IL18R1, IL1R1, IL6, IL7R, LTA, RSAD2, SH2D1B, SLAMF7, SMAD7, TINAGL1, TNFSF13]
GO:0002460	adaptive immune response based on somatic recombination of immune receptors built from immunoglobulin superfamily domains	GO_BiologicalProcess-EBI-UniProt-GOA-ACAP-ARAP_10.09.2021_00h00	3.98899e-10	3.70577e-07	1.02118e-15	2.55296e-14	[4]	Group31	9.71129	37	[ADA, BACH2, C1QA, C3, CCR6, CD274, CD40, CD80, CEACAM1, CLU, CR1, CTSC, FCER2, FCGR2B, HLA-DQB1, HLA-DRA, HLA-DRB1, HLX, IGHA1, IGHE, IGHG1, IGHG3, IGHG4, IGHV2-5, IGHV4-34, IGHV5-51, IGKC, IGLC1, IL18R1, IL1R1, IL6, IL7R, LTA, RSAD2, SMAD7, TINAGL1, TNFSF13]
GO:0002699	positive regulation of immune effector process	GO_BiologicalProcess-EBI-UniProt-GOA-ACAP-ARAP_10.09.2021_00h00	8.52993e-06	0.00698601	1.02118e-15	2.55296e-14	[3, 4, 5]	Group31	8.73016	22	[C3, CAMK4, CD160, CD40, CD80, CR1, EPHB2, F2RL1, FCER2, HLA-DRA, HLA-DRB1, HLX, IL18R1, IL1R1, IL6, LTA, MYB, MZB1, RSAD2, SH2D1B, TINAGL1, TNFSF13]
GO:0002764	immune response-regulating signaling pathway	GO_BiologicalProcess-EBI-UniProt-GOA-ACAP-ARAP_10.09.2021_00h00	2.80658e-05	0.0221439	1.02118e-15	2.55296e-14	[3, 4, 5]	Group31	6.57371	33	[ADA, BTNL8, CARD11, CAV1, CD160, CD200R1, CD300LF, CD40, CEACAM1, COLEC12, CR1, ESR1, F2RL1, FCGR2B, FYN, HLA-DQB1, HLA-DRB1, IGHA1, IGHE, IGHG1, IGHG3, IGHG4, IGHV2-5, IGHV4-34, IGHV5-51, IGKC, IGLC1, OSCAR, PDE4D, PTK2, PTPRS, RSAD2, TNFRSF21]
GO:0006909	phagocytosis	GO_BiologicalProcess-EBI-UniProt-GOA-ACAP-ARAP_10.09.2021_00h00	2.92862e-10	2.72361e-07	1.02118e-15	2.55296e-14	[3, 5]	Group31	10.2339	35	[ANXA3, ARHGAP12, AXL, AZU1, C3, CCL2, CD300LF, CEACAM4, COLEC12, ELANE, F2RL1, FCGR2B, FYN, GAS6, IGHA1, IGHE, IGHG1, IGHG3, IGHG4, IGHV2-5, IGHV4-34, IGHV5-51, IGKC, IGLC1, LYAR, MERTK, MSR1, NCF4, P2RY6, PLD4, PPARG, PTK2, SCARB1, SPACA3, THBS1]
GO:0007159	leukocyte cell-cell adhesion	GO_BiologicalProcess-EBI-UniProt-GOA-ACAP-ARAP_10.09.2021_00h00	1.8112e-11	1.70615e-08	1.02118e-15	2.55296e-14	[4]	Group31	10.3723	39	[ADA, ADD2, CARD11, CAV1, CCL2, CD160, CD274, CD80, CEACAM1, CLECL1, CR1, CX3CR1, DPP4, ELANE, FCGR2B, FYN, GLI2, HES1, HLA-DMA, HLA-DQB1, HLA-DRA, HLA-DRB1, HLX, IGF1, IGFBP2, IL1A, IL2RA, IL6, IL7R, MYB, NRARP, OLR1, S100A8, SDC4, SMAD7, TINAGL1, TMIGD2, TNFRSF21, VSIG4]
GO:0009617	response to bacterium	GO_BiologicalProcess-EBI-UniProt-GOA-ACAP-ARAP_10.09.2021_00h00	1.84596e-07	0.000160414	1.02118e-15	2.55296e-14	[3, 5]	Group31	6.53266	52	[ACP5, ANXA3, AXL, AZU1, BPI, C3, CAMP, CAV1, CCL2, CCL20, CCR5, CD160, CD180, CD274, CD40, CD80, COLEC12, CX3CR1, CXCL3, ELANE, F2RL1, F3, FCGR2B, GGT5, GPR31, HLA-DRB1, HP, IFI44, IGHA1, IGHE, IGHG1, IGHG3, IGHG4, IGHV2-5, IGHV4-34, IGHV5-51, IGKC, IGLC1, IL1A, IL6, IL7R, JCHAIN, LRG1, LTA, MRC1, PTGES, PTGFR, RGS1, S100A8, SCARB1, TIMP4, TINAGL1]
GO:0032102	negative regulation of response to external stimulus	GO_BiologicalProcess-EBI-UniProt-GOA-ACAP-ARAP_10.09.2021_00h00	7.95229e-08	6.99801e-05	1.02118e-15	2.55296e-14	[3, 4, 5]	Group31	8.39506	34	[ACP5, ADA, AJAP1, CCL2, CD200R1, CEACAM1, CR1, DPP4, ELANE, FCGR2B, FYN, GPER1, GPR31, HLA-DRB1, HTRA1, IGF1, IL2RA, IL6, LYAR, NBL1, NLRC3, NRP1, PDGFA, PLAU, PPARG, PROC, PTPRS, S100A8, SEMA4C, SEMA6B, THBS1, TINAGL1, USP18, VSIG4]
GO:0032943	mononuclear cell proliferation	GO_BiologicalProcess-EBI-UniProt-GOA-ACAP-ARAP_10.09.2021_00h00	2.19141e-08	1.96788e-05	1.02118e-15	2.55296e-14	[4]	Group31	9.6463	30	[ADA, CARD11, CCND3, CD180, CD274, CD40, CD80, CLECL1, CR1, CSF1, EPHB2, FCGR2B, FLT3, FYN, HES1, HLA-DRB1, IGF1, IGFBP2, IL1A, IL2RA, IL6, IL7R, MZB1, S100A8, SDC4, SH3RF1, TINAGL1, TMIGD2, TNFRSF21, VSIG4]
GO:0045597	positive regulation of cell differentiation	GO_BiologicalProcess-EBI-UniProt-GOA-ACAP-ARAP_10.09.2021_00h00	2.87295e-07	0.00024851	1.02118e-15	2.55296e-14	[3, 4, 5]	Group31	6.24291	55	[ACVRL1, ADA, AREG, AXL, CD80, CDS1, CEACAM1, CR1, CSF1, CUX2, CX3CR1, DAB2, DCSTAMP, EGR2, EPHB2, GAS6, GATA6, GLI2, GPER1, HES1, HLA-DRA, HLA-DRB1, HLX, IGF1, IGFBP3, IL2RA, IL6, IL7R, KLF5, LPL, LTA, MSR1, MYB, NAP1L1, NBL1, NEFL, NEURL1, NRP1, PIM1, PLXNA4, POR, PPARG, PROC, S1PR2, SKIL, SMAD7, SOCS2, TCF7L1, TENM4, TOX, TRIM16, ZBTB46, ZEB1, ZFP36L1, ZNF365]
GO:0045785	positive regulation of cell adhesion	GO_BiologicalProcess-EBI-UniProt-GOA-ACAP-ARAP_10.09.2021_00h00	2.34158e-07	0.000203249	1.02118e-15	2.55296e-14	[3, 4, 5]	Group31	7.75862	36	[ADA, AZU1, CARD11, CAV1, CCL2, CD160, CD274, CD80, CDK6, CLECL1, CR1, CSF1, DPP4, ELANE, FBLN2, FYN, GLI2, HES1, HLA-DMA, HLA-DQB1, HLA-DRA, HLA-DRB1, HLX, IGF1, IGFBP2, IL1A, IL2RA, IL6, IL7R, ITGA6, MYB, NRP1, SDC4, SMAD7, SPOCK2, TMIGD2]
GO:0048513	animal organ development	GO_BiologicalProcess-EBI-UniProt-GOA-ACAP-ARAP_10.09.2021_00h00	2.51655e-07	0.000218185	1.02118e-15	2.55296e-14	[3, 4, 5]	Group31	4.39499	158	[ACP5, ACVRL1, ADA, ADD2, ADGRG6, ADGRL3, AJAP1, ANXA3, AQP3, AREG, ATP1B2, AXL, B3GNT5, BCL11B, CAMK4, CARD11, CASP5, CAV1, CCL13, CCL2, CCR6, CD80, CDK6, CEACAM1, CECR2, CFH, CHD5, CKB, CLIC4, CLU, COLEC12, CR1, CRIP1, CSF1, CTNS, CTTNBP2, CX3CR1, CYTL1, DAB2, DCSTAMP, DHRS3, DLL1, DPPA4, DSG2, DYNLL1, EGR1, EGR2, ELAVL4, EPAS1, EPHB2, ESR1, EVC, F2RL1, F3, FCGR2B, FLT3, FOLR2, FYN, GAS6, GATA6…
GO:0050778	positive regulation of immune response	GO_BiologicalProcess-EBI-UniProt-GOA-ACAP-ARAP_10.09.2021_00h00	6.7759e-08	5.97634e-05	1.02118e-15	2.55296e-14	[3, 4, 5]	Group31	7.2	45	[ADA, BTNL8, C1QA, C3, CARD11, CD160, CD274, CD40, CD80, CEACAM1, CFH, CLU, CR1, ELANE, F2RL1, FCER2, FCGR2B, FYN, HLA-DQB1, HLA-DRA, HLA-DRB1, HLX, IGHA1, IGHE, IGHG1, IGHG3, IGHG4, IGHV2-5, IGHV4-34, IGHV5-51, IGKC, IGLC1, IL18R1, IL1R1, IL6, LTA, MYB, PDE4D, PTK2, RSAD2, SH2D1B, TINAGL1, TNFRSF21, TNFSF13, VSIG4]
GO:0050866	negative regulation of cell activation	GO_BiologicalProcess-EBI-UniProt-GOA-ACAP-ARAP_10.09.2021_00h00	8.54161e-06	0.00698704	1.02118e-15	2.55296e-14	[3, 4, 5]	Group31	9.30233	20	[AXL, BPI, CD274, CD300LF, CD80, CEACAM1, CR1, FCGR2B, GPER1, HLA-DRB1, HLX, IL2RA, MERTK, NRARP, PDGFA, SDC4, SMAD7, TINAGL1, TNFRSF21, VSIG4]
GO:0098542	defense response to other organism	GO_BiologicalProcess-EBI-UniProt-GOA-ACAP-ARAP_10.09.2021_00h00	1.39882e-09	1.28412e-06	1.02118e-15	2.55296e-14	[3, 4, 5]	Group31	6.32479	74	[ACP5, ANXA3, APOBEC3A, AXL, AZU1, BPI, C1QA, C3, CAMP, CCL13, CCL17, CCL2, CCL20, CCL23, CCL24, CCL26, CCL3L1, CCL4, CCL7, CD160, CD180, CD40, CEACAM1, CFH, CLEC4A, CLU, COLEC12, CR1, CSF1, CX3CR1, ELANE, F2RL1, F3, FCGR2B, FYN, GPER1, HLA-DQB1, HP, HTRA1, IFI27, IFI44L, IFI6, IFIT1, IFIT3, IGHA1, IGHE, IGHG1, IGHG3, IGHG4, IGHV2-5, IGHV4-34, IGHV5-51, IGKC, IGLC1, IL6, IL7R, JCHAIN, LTA, LYAR, …
GO:0001817	regulation of cytokine production	GO_BiologicalProcess-EBI-UniProt-GOA-ACAP-ARAP_10.09.2021_00h00	1.72256e-09	1.57786e-06	1.02118e-15	2.55296e-14	[3, 4, 5, 6]	Group31	7.23684	55	[ACP5, AXL, AZU1, BPI, BTNL8, C3, CAMK4, CARD11, CD160, CD200R1, CD274, CD40, CD80, CEACAM1, CLEC4A, CLECL1, CLU, CR1, CX3CR1, DLL1, EGR1, ELANE, EPHB2, F2RL1, F3, FCGR2B, GAS6, GATA6, HEG1, HLA-DRB1, IGF1, IGF2BP3, IL18R1, IL1A, IL1R1, IL6, ITGB8, LPL, LTA, MERTK, MYB, NLRC3, NLRP2, PDE4D, PLD4, PTPRS, RSAD2, S100A8, SMAD7, THBS1, TINAGL1, TMIGD2, TNFRSF21, TRIM16, VSIG4]
GO:0002285	lymphocyte activation involved in immune response	GO_BiologicalProcess-EBI-UniProt-GOA-ACAP-ARAP_10.09.2021_00h00	3.97067e-05	0.0308918	1.02118e-15	2.55296e-14	[4, 5]	Group31	8.95522	18	[ADA, CCR6, CD180, CD40, CD80, CEACAM1, CR1, DLL1, F2RL1, FCGR2B, HLA-DRA, HLA-DRB1, HLX, IL18R1, IL6, MYB, SMAD7, TNFSF13]
GO:0002696	positive regulation of leukocyte activation	GO_BiologicalProcess-EBI-UniProt-GOA-ACAP-ARAP_10.09.2021_00h00	4.28184e-14	4.102e-11	1.02118e-15	2.55296e-14	[3, 4, 5, 6]	Group31	10.7062	47	[ADA, AXL, CARD11, CAV1, CCL2, CD160, CD274, CD40, CD80, CLECL1, CR1, CTSC, DPP4, EPHB2, F2RL1, FYN, GAS6, GLI2, HES1, HLA-DMA, HLA-DQB1, HLA-DRA, HLA-DRB1, HLX, IGF1, IGFBP2, IGHA1, IGHE, IGHG1, IGHG3, IGHG4, IGHV2-5, IGHV4-34, IGHV5-51, IGKC, IGLC1, IL1A, IL2RA, IL6, IL7R, MYB, S100A8, SPACA3, THBS1, TMIGD2, TNFSF13, TOX]
GO:0002703	regulation of leukocyte mediated immunity	GO_BiologicalProcess-EBI-UniProt-GOA-ACAP-ARAP_10.09.2021_00h00	2.56454e-06	0.00214908	1.02118e-15	2.55296e-14	[4, 5]	Group31	9.40171	22	[C3, CAMK4, CD160, CD40, CEACAM1, CR1, CX3CR1, F2RL1, FCER2, FCGR2B, HLA-DRA, HLA-DRB1, IL18R1, IL1R1, IL6, IL7R, LTA, RSAD2, SH2D1B, SMAD7, TINAGL1, TNFSF13]
GO:0002819	regulation of adaptive immune response	GO_BiologicalProcess-EBI-UniProt-GOA-ACAP-ARAP_10.09.2021_00h00	1.68868e-08	1.51981e-05	1.02118e-15	2.55296e-14	[4, 5]	Group31	12.0419	23	[ADA, C3, CD160, CD274, CD40, CD80, CEACAM1, CR1, FCER2, FCGR2B, HLA-DQB1, HLA-DRA, HLA-DRB1, HLX, IL18R1, IL1R1, IL6, IL7R, LTA, RSAD2, SMAD7, TINAGL1, TNFSF13]
GO:0022407	regulation of cell-cell adhesion	GO_BiologicalProcess-EBI-UniProt-GOA-ACAP-ARAP_10.09.2021_00h00	6.01788e-08	5.31379e-05	1.02118e-15	2.55296e-14	[4, 5]	Group31	8.061	37	[ADA, CARD11, CAV1, CCL2, CD160, CD274, CD80, CEACAM1, CLECL1, CR1, DPP4, ELANE, FCGR2B, FYN, GLI2, HES1, HLA-DMA, HLA-DQB1, HLA-DRA, HLA-DRB1, HLX, IGF1, IGFBP2, IL1A, IL2RA, IL6, IL7R, MYB, NRARP, PTK2, SDC4, SMAD7, SPINT2, TINAGL1, TMIGD2, TNFRSF21, VSIG4]
GO:0031347	regulation of defense response	GO_BiologicalProcess-EBI-UniProt-GOA-ACAP-ARAP_10.09.2021_00h00	2.93134e-05	0.0230697	1.02118e-15	2.55296e-14	[4, 5]	Group31	6.21931	38	[ACP5, ADA, ALOX5AP, C3, CASP5, CCL24, CD160, CD200R1, CEACAM1, CR1, CTSC, ELANE, ESR1, F2RL1, FCGR2B, FYN, GPER1, GPR31, HLA-DRB1, HTRA1, IFIT1, IGF1, IL1R1, IL2RA, IL6, LPL, LTA, LYAR, NLRC3, PDE2A, PPARG, PROC, PTGES, S100A8, SH2D1B, TINAGL1, USP18, VSIG4]
GO:0031348	negative regulation of defense response	GO_BiologicalProcess-EBI-UniProt-GOA-ACAP-ARAP_10.09.2021_00h00	2.07134e-06	0.00174407	1.02118e-15	2.55296e-14	[3, 4, 5, 6]	Group31	9.52381	22	[ACP5, ADA, CD200R1, CEACAM1, CR1, ELANE, FCGR2B, FYN, GPER1, GPR31, HLA-DRB1, HTRA1, IGF1, IL2RA, IL6, LYAR, NLRC3, PPARG, PROC, TINAGL1, USP18, VSIG4]
GO:0042110	T cell activation	GO_BiologicalProcess-EBI-UniProt-GOA-ACAP-ARAP_10.09.2021_00h00	6.45427e-14	6.17674e-11	1.02118e-15	2.55296e-14	[4, 5]	Group31	9.94152	51	[ADA, BCL11B, CAMK4, CARD11, CAV1, CCL2, CCND3, CCR6, CD160, CD274, CD7, CD80, CEACAM1, CLEC4A, CLECL1, CR1, DPP4, EGR1, F2RL1, FCGR2B, FYN, GLI2, HES1, HLA-DMA, HLA-DQB1, HLA-DRA, HLA-DRB1, HLX, IGF1, IGFBP2, IL18R1, IL1A, IL2RA, IL6, IL7R, JAML, MYB, NLRC3, NRARP, RSAD2, SDC4, SH3RF1, SMAD7, TCF7, TINAGL1, TMIGD2, TNFRSF21, TOX, VSIG4, ZEB1, ZFP36L1]
GO:0042113	B cell activation	GO_BiologicalProcess-EBI-UniProt-GOA-ACAP-ARAP_10.09.2021_00h00	2.59907e-06	0.00217542	1.02118e-15	2.55296e-14	[4, 5]	Group31	7.88043	29	[ADA, CARD11, CCR6, CD180, CD40, CR1, DLL1, EPHB2, FCGR2B, FLT3, HLA-DQB1, IGHA1, IGHE, IGHG1, IGHG3, IGHG4, IGHV2-5, IGHV4-34, IGHV5-51, IGKC, IGLC1, IL6, IL7R, MZB1, S100A8, TCF7L1, TNFRSF21, TNFSF13, ZFP36L1]
GO:0048534	hematopoietic or lymphoid organ development	GO_BiologicalProcess-EBI-UniProt-GOA-ACAP-ARAP_10.09.2021_00h00	4.82751e-08	4.27235e-05	1.02118e-15	2.55296e-14	[3, 4, 5, 6]	Group31	6.39913	59	[ADA, ADD2, AXL, BCL11B, CAMK4, CARD11, CCR6, CD80, CDK6, CEACAM1, CLU, CR1, CSF1, DCSTAMP, DLL1, EGR1, EPAS1, F2RL1, F3, FCGR2B, FLT3, GAS6, GLI2, HES1, HLA-DQB1, HLA-DRA, HLA-DRB1, HLX, IL18R1, IL1A, IL2RA, IL6, IL7R, ITGB8, LTA, LYAR, MERTK, MT1G, MYB, NRARP, OSCAR, PIM1, PLD4, PPARG, PRXL2A, ROGDI, RSAD2, SH3RF1, SMAD7, SMPD3, TCF7, TCF7L1, TMEM176A, TMEM176B, TOX, TSPAN2, ZBTB46, ZEB1, ZFP36…
GO:0070663	regulation of leukocyte proliferation	GO_BiologicalProcess-EBI-UniProt-GOA-ACAP-ARAP_10.09.2021_00h00	1.09392e-07	9.57179e-05	1.02118e-15	2.55296e-14	[4, 5]	Group31	9.92366	26	[ADA, CARD11, CD274, CD40, CD80, CLECL1, CR1, CSF1, EPHB2, FCGR2B, HES1, HLA-DRB1, IGF1, IGFBP2, IL1A, IL2RA, IL6, MZB1, PTK2, S100A8, SDC4, SH3RF1, TINAGL1, TMIGD2, TNFRSF21, VSIG4]
GO:0001818	negative regulation of cytokine production	GO_BiologicalProcess-EBI-UniProt-GOA-ACAP-ARAP_10.09.2021_00h00	4.96754e-07	0.000427208	1.02118e-15	2.55296e-14	[3, 4, 5, 6, 7]	Group31	9.18728	26	[ACP5, AXL, BPI, CD200R1, CD274, CEACAM1, CLEC4A, CR1, CX3CR1, DLL1, ELANE, F2RL1, FCGR2B, GAS6, GATA6, HLA-DRB1, IGF1, IL6, MERTK, NLRC3, PTPRS, SMAD7, THBS1, TINAGL1, TNFRSF21, VSIG4]
GO:0002705	positive regulation of leukocyte mediated immunity	GO_BiologicalProcess-EBI-UniProt-GOA-ACAP-ARAP_10.09.2021_00h00	6.11141e-06	0.00504802	1.02118e-15	2.55296e-14	[4, 5, 6]	Group31	11.2676	16	[C3, CAMK4, CD160, CD40, F2RL1, FCER2, HLA-DRA, HLA-DRB1, IL18R1, IL1R1, IL6, LTA, RSAD2, SH2D1B, TINAGL1, TNFSF13]
GO:0002768	immune response-regulating cell surface receptor signaling pathway	GO_BiologicalProcess-EBI-UniProt-GOA-ACAP-ARAP_10.09.2021_00h00	1.69233e-05	0.0135048	1.02118e-15	2.55296e-14	[4, 5, 6]	Group31	7.58017	26	[ADA, BTNL8, CARD11, CD160, CD200R1, CD40, CEACAM1, CR1, FCGR2B, FYN, HLA-DQB1, HLA-DRB1, IGHA1, IGHE, IGHG1, IGHG3, IGHG4, IGHV2-5, IGHV4-34, IGHV5-51, IGKC, IGLC1, OSCAR, PDE4D, PTK2, TNFRSF21]
GO:0006956	complement activation	GO_BiologicalProcess-EBI-UniProt-GOA-ACAP-ARAP_10.09.2021_00h00	1.58738e-05	0.012715	1.02118e-15	2.55296e-14	[3, 4, 5, 6, 7]	Group31	10.4575	16	[C1QA, C3, CFH, CLU, CR1, IGHA1, IGHE, IGHG1, IGHG3, IGHG4, IGHV2-5, IGHV4-34, IGHV5-51, IGKC, IGLC1, VSIG4]
GO:0022409	positive regulation of cell-cell adhesion	GO_BiologicalProcess-EBI-UniProt-GOA-ACAP-ARAP_10.09.2021_00h00	9.8153e-08	8.61784e-05	1.02118e-15	2.55296e-14	[4, 5, 6]	Group31	9.45946	28	[ADA, CARD11, CAV1, CCL2, CD160, CD274, CD80, CLECL1, CR1, DPP4, ELANE, FYN, GLI2, HES1, HLA-DMA, HLA-DQB1, HLA-DRA, HLA-DRB1, HLX, IGF1, IGFBP2, IL1A, IL2RA, IL6, IL7R, MYB, SMAD7, TMIGD2]
GO:0042742	defense response to bacterium	GO_BiologicalProcess-EBI-UniProt-GOA-ACAP-ARAP_10.09.2021_00h00	4.91046e-05	0.0378106	1.02118e-15	2.55296e-14	[4, 5, 6]	Group31	7.04961	27	[ACP5, ANXA3, AZU1, BPI, CAMP, CCL20, CD160, COLEC12, ELANE, F2RL1, F3, HP, IGHA1, IGHE, IGHG1, IGHG3, IGHG4, IGHV2-5, IGHV4-34, IGHV5-51, IGKC, IGLC1, IL6, IL7R, JCHAIN, LTA, S100A8]
GO:0045087	innate immune response	GO_BiologicalProcess-EBI-UniProt-GOA-ACAP-ARAP_10.09.2021_00h00	1.34131e-09	1.23266e-06	1.02118e-15	2.55296e-14	[4, 5, 6]	Group31	6.79612	63	[APOBEC3A, AXL, BPI, C1QA, C3, CAMP, CCL13, CCL17, CCL2, CCL20, CCL23, CCL24, CCL26, CCL3L1, CCL4, CCL7, CD160, CD180, CD40, CEACAM1, CFH, CLEC4A, CLU, COLEC12, CR1, CSF1, CX3CR1, F2RL1, FCGR2B, FYN, GPER1, HLA-DQB1, IFI27, IFI6, IFIT1, IFIT3, IGHA1, IGHE, IGHG1, IGHG3, IGHG4, IGHV2-5, IGHV4-34, IGHV5-51, IGKC, IGLC1, JCHAIN, LYAR, MRC1, MSRB1, MX1, NLRC3, NLRP2, PLD4, PPARG, PTK2, RSAD2, S100A8,…
GO:0051249	regulation of lymphocyte activation	GO_BiologicalProcess-EBI-UniProt-GOA-ACAP-ARAP_10.09.2021_00h00	8.65404e-17	8.31653e-14	1.02118e-15	2.55296e-14	[4, 5, 6]	Group31	10.5072	58	[ADA, AXL, CAMK4, CARD11, CAV1, CCL2, CD160, CD274, CD40, CD80, CEACAM1, CLECL1, CR1, DPP4, EPHB2, FCGR2B, FYN, GAS6, GLI2, HES1, HLA-DMA, HLA-DQB1, HLA-DRA, HLA-DRB1, HLX, IGF1, IGFBP2, IGHA1, IGHE, IGHG1, IGHG3, IGHG4, IGHV2-5, IGHV4-34, IGHV5-51, IGKC, IGLC1, IL1A, IL2RA, IL6, IL7R, MERTK, MYB, MZB1, NRARP, S100A8, SDC4, SH3RF1, SMAD7, TCF7, TINAGL1, TMIGD2, TNFRSF21, TNFSF13, TOX, VSIG4, ZEB1…
GO:0070665	positive regulation of leukocyte proliferation	GO_BiologicalProcess-EBI-UniProt-GOA-ACAP-ARAP_10.09.2021_00h00	6.43863e-06	0.00530543	1.02118e-15	2.55296e-14	[4, 5, 6]	Group31	10.6918	17	[ADA, CARD11, CD274, CD40, CD80, CLECL1, CSF1, EPHB2, HES1, IGF1, IGFBP2, IL1A, IL2RA, IL6, PTK2, S100A8, TMIGD2]
GO:0002455	humoral immune response mediated by circulating immunoglobulin	GO_BiologicalProcess-EBI-UniProt-GOA-ACAP-ARAP_10.09.2021_00h00	1.64608e-06	0.00138929	1.02118e-15	2.55296e-14	[4, 7]	Group31	11.8056	17	[C1QA, C3, CLU, CR1, FCER2, FCGR2B, IGHA1, IGHE, IGHG1, IGHG3, IGHG4, IGHV2-5, IGHV4-34, IGHV5-51, IGKC, IGLC1, LTA]
GO:0002706	regulation of lymphocyte mediated immunity	GO_BiologicalProcess-EBI-UniProt-GOA-ACAP-ARAP_10.09.2021_00h00	1.13308e-06	0.000961982	1.02118e-15	2.55296e-14	[5, 6]	Group31	11.0465	19	[C3, CD160, CD40, CEACAM1, CR1, FCER2, FCGR2B, HLA-DRA, HLA-DRB1, IL18R1, IL1R1, IL6, IL7R, LTA, RSAD2, SH2D1B, SMAD7, TINAGL1, TNFSF13]
GO:0042098	T cell proliferation	GO_BiologicalProcess-EBI-UniProt-GOA-ACAP-ARAP_10.09.2021_00h00	7.96623e-06	0.00654028	1.02118e-15	2.55296e-14	[5, 6]	Group31	9.34579	20	[CARD11, CCND3, CD274, CD80, CLECL1, CR1, FYN, HES1, HLA-DRB1, IGF1, IGFBP2, IL1A, IL2RA, IL6, SDC4, SH3RF1, TINAGL1, TMIGD2, TNFRSF21, VSIG4]
GO:0046631	alpha-beta T cell activation	GO_BiologicalProcess-EBI-UniProt-GOA-ACAP-ARAP_10.09.2021_00h00	9.7558e-06	0.00792171	1.02118e-15	2.55296e-14	[5, 6]	Group31	10.3659	17	[ADA, BCL11B, CD160, CD274, CD80, CLEC4A, HLA-DQB1, HLA-DRA, HLA-DRB1, HLX, IL18R1, IL6, MYB, RSAD2, SH3RF1, SMAD7, TOX]
GO:0051250	negative regulation of lymphocyte activation	GO_BiologicalProcess-EBI-UniProt-GOA-ACAP-ARAP_10.09.2021_00h00	2.7758e-05	0.0219288	1.02118e-15	2.55296e-14	[4, 5, 6, 7]	Group31	10	16	[AXL, CD274, CD80, CEACAM1, CR1, FCGR2B, HLA-DRB1, HLX, IL2RA, MERTK, NRARP, SDC4, SMAD7, TINAGL1, TNFRSF21, VSIG4]
GO:0051251	positive regulation of lymphocyte activation	GO_BiologicalProcess-EBI-UniProt-GOA-ACAP-ARAP_10.09.2021_00h00	2.36282e-13	2.25413e-10	1.02118e-15	2.55296e-14	[4, 5, 6, 7]	Group31	10.9694	43	[ADA, AXL, CARD11, CAV1, CCL2, CD160, CD274, CD40, CD80, CLECL1, CR1, DPP4, EPHB2, FYN, GAS6, GLI2, HES1, HLA-DMA, HLA-DQB1, HLA-DRA, HLA-DRB1, HLX, IGF1, IGFBP2, IGHA1, IGHE, IGHG1, IGHG3, IGHG4, IGHV2-5, IGHV4-34, IGHV5-51, IGKC, IGLC1, IL1A, IL2RA, IL6, IL7R, MYB, S100A8, TMIGD2, TNFSF13, TOX]
GO:1903037	regulation of leukocyte cell-cell adhesion	GO_BiologicalProcess-EBI-UniProt-GOA-ACAP-ARAP_10.09.2021_00h00	2.49534e-10	2.32316e-07	1.02118e-15	2.55296e-14	[5, 6]	Group31	10.2941	35	[ADA, CARD11, CAV1, CCL2, CD160, CD274, CD80, CEACAM1, CLECL1, CR1, DPP4, ELANE, FCGR2B, FYN, GLI2, HES1, HLA-DMA, HLA-DQB1, HLA-DRA, HLA-DRB1, HLX, IGF1, IGFBP2, IL1A, IL2RA, IL6, IL7R, MYB, NRARP, SDC4, SMAD7, TINAGL1, TMIGD2, TNFRSF21, VSIG4]
GO:1903706	regulation of hemopoiesis	GO_BiologicalProcess-EBI-UniProt-GOA-ACAP-ARAP_10.09.2021_00h00	5.28748e-07	0.000453666	1.02118e-15	2.55296e-14	[3, 4, 5, 6, 7, 8]	Group31	8.17942	31	[ADA, AXL, CAMK4, CARD11, CD80, CDK6, CEACAM1, CR1, CSF1, DCSTAMP, DLL1, FCGR2B, GAS6, GLI2, HLA-DRA, HLA-DRB1, HLX, IL2RA, IL7R, MYB, NRARP, PRXL2A, SH3RF1, SMAD7, TCF7, TMEM176A, TMEM176B, TOX, ZBTB46, ZEB1, ZFP36L1]
GO:0006911	phagocytosis, engulfment	GO_BiologicalProcess-EBI-UniProt-GOA-ACAP-ARAP_10.09.2021_00h00	2.41238e-06	0.00202399	1.02118e-15	2.55296e-14	[4, 6, 7]	Group31	11.4865	17	[ARHGAP12, C3, F2RL1, FCGR2B, IGHA1, IGHE, IGHG1, IGHG3, IGHG4, IGHV2-5, IGHV4-34, IGHV5-51, IGKC, IGLC1, MSR1, PPARG, THBS1]
GO:0002521	leukocyte differentiation	GO_BiologicalProcess-EBI-UniProt-GOA-ACAP-ARAP_10.09.2021_00h00	1.53345e-11	1.44605e-08	1.02118e-15	2.55296e-14	[4, 5, 6, 7, 8]	Group31	8.726	50	[ADA, AXL, BCL11B, CAMK4, CARD11, CCR6, CD80, CDK6, CEACAM1, CLU, CR1, CSF1, DCSTAMP, DLL1, EGR1, F2RL1, F3, FCGR2B, FLT3, GAS6, GLI2, HLA-DQB1, HLA-DRA, HLA-DRB1, HLX, IL18R1, IL1A, IL2RA, IL6, IL7R, ITGB8, MERTK, MT1G, MYB, NRARP, OSCAR, PPARG, PRXL2A, RSAD2, SH3RF1, SMAD7, TCF7, TCF7L1, TMEM176A, TMEM176B, TOX, TSPAN2, ZBTB46, ZEB1, ZFP36L1]
GO:0002708	positive regulation of lymphocyte mediated immunity	GO_BiologicalProcess-EBI-UniProt-GOA-ACAP-ARAP_10.09.2021_00h00	4.75961e-05	0.0367442	1.02118e-15	2.55296e-14	[5, 6, 7]	Group31	11.2069	13	[C3, CD160, CD40, FCER2, HLA-DRA, HLA-DRB1, IL18R1, IL1R1, IL6, LTA, RSAD2, SH2D1B, TNFSF13]
GO:0002824	positive regulation of adaptive immune response based on somatic recombination of immune receptors built from immunoglobulin superfamily domains	GO_BiologicalProcess-EBI-UniProt-GOA-ACAP-ARAP_10.09.2021_00h00	6.93573e-06	0.0057081	1.02118e-15	2.55296e-14	[5, 6, 7]	Group31	12.5	14	[ADA, C3, CD274, CD40, FCER2, HLA-DQB1, HLA-DRA, HLA-DRB1, IL18R1, IL1R1, IL6, LTA, RSAD2, TNFSF13]
GO:0006958	complement activation, classical pathway	GO_BiologicalProcess-EBI-UniProt-GOA-ACAP-ARAP_10.09.2021_00h00	4.18903e-05	0.0325069	1.02118e-15	2.55296e-14	[4, 5, 6, 7, 8]	Group31	10.687	14	[C1QA, C3, CLU, CR1, IGHA1, IGHE, IGHG1, IGHG3, IGHG4, IGHV2-5, IGHV4-34, IGHV5-51, IGKC, IGLC1]
GO:0016064	immunoglobulin mediated immune response	GO_BiologicalProcess-EBI-UniProt-GOA-ACAP-ARAP_10.09.2021_00h00	3.39998e-06	0.00282879	1.02118e-15	2.55296e-14	[6]	Group31	9.54545	21	[C1QA, C3, CCR6, CD40, CLU, CR1, FCER2, FCGR2B, HLA-DQB1, IGHA1, IGHE, IGHG1, IGHG3, IGHG4, IGHV2-5, IGHV4-34, IGHV5-51, IGKC, IGLC1, LTA, TNFSF13]
GO:0050863	regulation of T cell activation	GO_BiologicalProcess-EBI-UniProt-GOA-ACAP-ARAP_10.09.2021_00h00	1.63543e-12	1.55693e-09	1.02118e-15	2.55296e-14	[5, 6, 7]	Group31	11.2069	39	[ADA, CAMK4, CARD11, CAV1, CCL2, CD160, CD274, CD80, CEACAM1, CLECL1, CR1, DPP4, FCGR2B, FYN, GLI2, HES1, HLA-DMA, HLA-DQB1, HLA-DRA, HLA-DRB1, HLX, IGF1, IGFBP2, IL1A, IL2RA, IL6, IL7R, MYB, NRARP, SDC4, SH3RF1, SMAD7, TCF7, TINAGL1, TMIGD2, TNFRSF21, TOX, VSIG4, ZEB1]
GO:0050864	regulation of B cell activation	GO_BiologicalProcess-EBI-UniProt-GOA-ACAP-ARAP_10.09.2021_00h00	9.86283e-07	0.000838341	1.02118e-15	2.55296e-14	[5, 6, 7]	Group31	9.95475	22	[ADA, CARD11, CD40, CR1, EPHB2, FCGR2B, IGHA1, IGHE, IGHG1, IGHG3, IGHG4, IGHV2-5, IGHV4-34, IGHV5-51, IGKC, IGLC1, IL6, MZB1, S100A8, TNFRSF21, TNFSF13, ZFP36L1]
GO:0031295	T cell costimulation	GO_BiologicalProcess-EBI-UniProt-GOA-ACAP-ARAP_10.09.2021_00h00	5.23091e-05	0.0401211	1.02118e-15	2.55296e-14	[3, 6, 7, 8, 9]	Group31	17.7778	8	[CARD11, CAV1, CD160, CD274, CD80, DPP4, FYN, TMIGD2]
GO:0035710	CD4-positive, alpha-beta T cell activation	GO_BiologicalProcess-EBI-UniProt-GOA-ACAP-ARAP_10.09.2021_00h00	1.63249e-05	0.0130599	1.02118e-15	2.55296e-14	[6, 7]	Group31	12.381	13	[CD160, CD274, CD80, HLA-DRA, HLA-DRB1, HLX, IL18R1, IL6, MYB, RSAD2, SH3RF1, SMAD7, TOX]
GO:0050868	negative regulation of T cell activation	GO_BiologicalProcess-EBI-UniProt-GOA-ACAP-ARAP_10.09.2021_00h00	2.47236e-05	0.0196058	1.02118e-15	2.55296e-14	[5, 6, 7, 8]	Group31	11.2	14	[CD274, CD80, CEACAM1, CR1, FCGR2B, HLA-DRB1, HLX, IL2RA, NRARP, SDC4, SMAD7, TINAGL1, TNFRSF21, VSIG4]
GO:0050871	positive regulation of B cell activation	GO_BiologicalProcess-EBI-UniProt-GOA-ACAP-ARAP_10.09.2021_00h00	2.46789e-05	0.019595	1.02118e-15	2.55296e-14	[5, 6, 7, 8]	Group31	9.65909	17	[ADA, CARD11, CD40, EPHB2, IGHA1, IGHE, IGHG1, IGHG3, IGHG4, IGHV2-5, IGHV4-34, IGHV5-51, IGKC, IGLC1, IL6, S100A8, TNFSF13]
GO:0030098	lymphocyte differentiation	GO_BiologicalProcess-EBI-UniProt-GOA-ACAP-ARAP_10.09.2021_00h00	4.90601e-08	4.33691e-05	1.02118e-15	2.55296e-14	[4, 5, 6, 7, 8, 9, 10]	Group31	8.56423	34	[ADA, AXL, BCL11B, CAMK4, CARD11, CCR6, CD80, CR1, DLL1, EGR1, FCGR2B, FLT3, GAS6, GLI2, HLA-DQB1, HLA-DRA, HLA-DRB1, HLX, IL18R1, IL1A, IL2RA, IL6, IL7R, MERTK, MYB, NRARP, RSAD2, SH3RF1, SMAD7, TCF7, TCF7L1, TOX, ZEB1, ZFP36L1]
GO:0042129	regulation of T cell proliferation	GO_BiologicalProcess-EBI-UniProt-GOA-ACAP-ARAP_10.09.2021_00h00	1.20409e-05	0.0096929	1.02118e-15	2.55296e-14	[6, 7, 8]	Group31	9.78261	18	[CARD11, CD274, CD80, CLECL1, CR1, HES1, HLA-DRB1, IGF1, IGFBP2, IL1A, IL2RA, IL6, SDC4, SH3RF1, TINAGL1, TMIGD2, TNFRSF21, VSIG4]
GO:0050851	antigen receptor-mediated signaling pathway	GO_BiologicalProcess-EBI-UniProt-GOA-ACAP-ARAP_10.09.2021_00h00	5.72539e-05	0.0436275	1.02118e-15	2.55296e-14	[5, 6, 7, 8, 9]	Group31	7.92453	21	[ADA, BTNL8, CARD11, CD160, CEACAM1, FCGR2B, FYN, HLA-DQB1, HLA-DRB1, IGHA1, IGHE, IGHG1, IGHG3, IGHG4, IGHV2-5, IGHV4-34, IGHV5-51, IGKC, IGLC1, PDE4D, TNFRSF21]
GO:1902107	positive regulation of leukocyte differentiation	GO_BiologicalProcess-EBI-UniProt-GOA-ACAP-ARAP_10.09.2021_00h00	8.27967e-06	0.00678933	1.02118e-15	2.55296e-14	[4, 5, 6, 7, 8, 9, 10]	Group31	10.4938	17	[ADA, AXL, CD80, CR1, CSF1, DCSTAMP, GAS6, GLI2, HLA-DRA, HLA-DRB1, HLX, IL2RA, IL7R, MYB, TOX, ZBTB46, ZFP36L1]
GO:1903131	mononuclear cell differentiation	GO_BiologicalProcess-EBI-UniProt-GOA-ACAP-ARAP_10.09.2021_00h00	1.83877e-12	1.74867e-09	1.02118e-15	2.55296e-14	[5, 6, 7, 8, 9]	Group31	9.97783	45	[ADA, AXL, BCL11B, CAMK4, CARD11, CCR6, CD80, CDK6, CLU, CR1, CSF1, DCSTAMP, DLL1, EGR1, F2RL1, FCGR2B, FLT3, GAS6, GLI2, HLA-DQB1, HLA-DRA, HLA-DRB1, HLX, IL18R1, IL1A, IL2RA, IL6, IL7R, ITGB8, MERTK, MT1G, MYB, NRARP, PPARG, RSAD2, SH3RF1, SMAD7, TCF7, TCF7L1, TMEM176A, TMEM176B, TOX, ZBTB46, ZEB1, ZFP36L1]
GO:0030217	T cell differentiation	GO_BiologicalProcess-EBI-UniProt-GOA-ACAP-ARAP_10.09.2021_00h00	2.6516e-07	0.000229629	1.02118e-15	2.55296e-14	[5, 6, 7, 8, 9, 10, 11]	Group31	9.48905	26	[ADA, BCL11B, CAMK4, CARD11, CCR6, CD80, CR1, EGR1, GLI2, HLA-DRA, HLA-DRB1, HLX, IL18R1, IL1A, IL2RA, IL6, IL7R, MYB, NRARP, RSAD2, SH3RF1, SMAD7, TCF7, TOX, ZEB1, ZFP36L1]
GO:0045619	regulation of lymphocyte differentiation	GO_BiologicalProcess-EBI-UniProt-GOA-ACAP-ARAP_10.09.2021_00h00	1.11326e-07	9.71876e-05	1.02118e-15	2.55296e-14	[5, 6, 7, 8, 9, 10, 11]	Group31	11.7318	21	[ADA, AXL, CAMK4, CARD11, CD80, CR1, GAS6, GLI2, HLA-DRA, HLA-DRB1, HLX, IL2RA, IL7R, MYB, NRARP, SH3RF1, SMAD7, TCF7, TOX, ZEB1, ZFP36L1]
GO:0045621	positive regulation of lymphocyte differentiation	GO_BiologicalProcess-EBI-UniProt-GOA-ACAP-ARAP_10.09.2021_00h00	2.00499e-05	0.0159397	1.02118e-15	2.55296e-14	[5, 6, 7, 8, 9, 10, 11, 12]	Group31	12.1495	13	[ADA, AXL, CD80, CR1, GAS6, GLI2, HLA-DRA, HLA-DRB1, HLX, IL2RA, IL7R, MYB, TOX]
GO:0045655	regulation of monocyte differentiation	GO_BiologicalProcess-EBI-UniProt-GOA-ACAP-ARAP_10.09.2021_00h00	1.97594e-05	0.0157285	1.02118e-15	2.55296e-14	[6, 7, 8, 9, 10, 11]	Group31	30	6	[CDK6, CSF1, DCSTAMP, HLA-DRB1, ZBTB46, ZFP36L1]
GO:0033077	T cell differentiation in thymus	GO_BiologicalProcess-EBI-UniProt-GOA-ACAP-ARAP_10.09.2021_00h00	3.4175e-05	0.0267932	1.02118e-15	2.55296e-14	[6, 7, 8, 9, 10, 11, 12]	Group31	13.4146	11	[ADA, BCL11B, CAMK4, CARD11, CCR6, GLI2, IL1A, IL7R, TOX, ZEB1, ZFP36L1]
GO:0045580	regulation of T cell differentiation	GO_BiologicalProcess-EBI-UniProt-GOA-ACAP-ARAP_10.09.2021_00h00	7.8013e-07	0.000667011	1.02118e-15	2.55296e-14	[6, 7, 8, 9, 10, 11, 12]	Group31	11.8421	18	[ADA, CAMK4, CARD11, CD80, CR1, GLI2, HLA-DRA, HLA-DRB1, HLX, IL2RA, IL7R, MYB, NRARP, SH3RF1, SMAD7, TCF7, TOX, ZEB1]
GO:0046632	alpha-beta T cell differentiation	GO_BiologicalProcess-EBI-UniProt-GOA-ACAP-ARAP_10.09.2021_00h00	4.75961e-05	0.0367442	1.02118e-15	2.55296e-14	[6, 7, 8, 9, 10, 11, 12]	Group31	11.2069	13	[ADA, BCL11B, CD80, HLA-DRA, HLA-DRB1, HLX, IL18R1, IL6, MYB, RSAD2, SH3RF1, SMAD7, TOX]

## Sheet: Cellular component
ID	Term	Ontology Source	Term PValue	Term PValue Corrected with Bonferroni step down	Group PValue	Group PValue Corrected with Bonferroni step down	GOLevels	GOGroups	% Associated Genes	Nr. Genes	Associated Genes Found
GO:0005886	plasma membrane	GO_CellularComponent-EBI-UniProt-GOA-ACAP-ARAP_10.09.2021_00h00	4.96517e-19	4.5183e-17	4.96517e-19	4.46865e-18	[3]	Group0	4.6373	280	[ABCA6, ABCB1, ABCG1, ABHD17C, ACVRL1, ACY3, ADA, ADCY3, ADD2, ADGRA3, ADGRD1, ADGRE3, ADGRG5, ADGRG6, ADGRL3, ADRB3, AJAP1, ANXA3, APBA2, AQP3, AREG, ARHGAP12, ARHGAP18, ATP1B2, AXL, BCL11B, BTNL8, C19orf33, C3, CACNB4, CARD11, CAV1, CCR5, CCR6, CD160, CD180, CD200R1, CD274, CD300LF, CD40, CD52, CD7, CD80, CDHR2, CEACAM1, CEACAM4, CFH, CISH, CLEC4A, CLECL1, CLIC4, CLU, COL23A1, COLEC12, CR1, CSF…
GO:0098590	plasma membrane region	GO_CellularComponent-EBI-UniProt-GOA-ACAP-ARAP_10.09.2021_00h00	0.000402971	0.0306258	0.000402971	0.000402971	[3, 4]	Group1	4.66516	62	[ABCB1, ABHD17C, ACY3, ADCY3, ADD2, AJAP1, AQP3, ATP1B2, CAV1, CDHR2, CEACAM1, CR1, DAB2, DHRS3, DLL1, DPP4, DYNLL1, EPB41L3, EPHB2, EVC, F3, FOLR2, GPER1, IGFBP2, KCNMA1, KIF17, KSR1, LAMP5, LGALS12, MAL, MAP7, MPP3, MS4A4A, NAALADL1, NRP1, NSG1, ORAI1, OTOF, P2RY6, PACSIN1, PATJ, PDE2A, PDE4D, PDE6G, PHLPP2, PKD2L1, PLPPR4, PLVAP, PROC, PTPRS, RPH3A, S100P, SCARB1, SEMA4C, SH3BP4, SLC28A3, SLC3…
GO:0072562	blood microparticle	GO_CellularComponent-EBI-UniProt-GOA-ACAP-ARAP_10.09.2021_00h00	7.63396e-05	0.00618351	7.28557e-05	0.000218567	[2, 3, 4]	Group2	9.49367	15	[C3, CFH, CLU, F13A1, F3, HP, IGHA1, IGHG1, IGHG3, IGHG4, IGKC, IGLC1, JCHAIN, LGALS3BP, OAZ3]
GO:0042571	immunoglobulin complex, circulating	GO_CellularComponent-EBI-UniProt-GOA-ACAP-ARAP_10.09.2021_00h00	9.74984e-05	0.00770237	7.28557e-05	0.000218567	[3, 4]	Group2	11.828	11	[IGHA1, IGHE, IGHG1, IGHG3, IGHG4, IGHV2-5, IGHV4-34, IGHV5-51, IGKC, IGLC1, JCHAIN]
GO:0098552	side of membrane	GO_CellularComponent-EBI-UniProt-GOA-ACAP-ARAP_10.09.2021_00h00	5.69179e-11	5.00878e-09	5.69179e-11	3.98425e-10	[2, 3]	Group3	7.91789	54	[ABCB1, ABCG1, ADA, ADGRA3, AJAP1, ATP1B2, BTNL8, CACNB4, CCR5, CCR6, CD200R1, CD274, CD40, CD80, CX3CR1, ENOX1, F3, FCER2, FCGR2B, FCGR3A, FCGR3B, FOLR2, FYN, GFRA2, GNAQ, HEG1, HLA-DQB1, HLA-DRA, HLA-DRB1, IGHA1, IGHE, IGHG1, IGHG3, IGHG4, IGHV2-5, IGHV4-34, IGHV5-51, IGKC, IGLC1, IL1R1, IL2RA, IL3RA, IL7R, ITGA1, MSR1, PGM5, PTK2, RGS1, SLC38A1, SLC4A3, STAC, THBS1, TRGC1, TRGC2]
GO:0009897	external side of plasma membrane	GO_CellularComponent-EBI-UniProt-GOA-ACAP-ARAP_10.09.2021_00h00	1.2756e-12	1.14804e-10	5.69179e-11	3.98425e-10	[3, 4]	Group3	9.95575	45	[ABCB1, ABCG1, ADA, ADGRA3, ATP1B2, BTNL8, CCR5, CCR6, CD200R1, CD274, CD40, CD80, CX3CR1, ENOX1, F3, FCER2, FCGR2B, FCGR3A, FCGR3B, FOLR2, GFRA2, HEG1, HLA-DQB1, HLA-DRB1, IGHA1, IGHE, IGHG1, IGHG3, IGHG4, IGHV2-5, IGHV4-34, IGHV5-51, IGKC, IGLC1, IL1R1, IL2RA, IL3RA, IL7R, ITGA1, MSR1, SLC38A1, SLC4A3, THBS1, TRGC1, TRGC2]
GO:0120025	plasma membrane bounded cell projection	GO_CellularComponent-EBI-UniProt-GOA-ACAP-ARAP_10.09.2021_00h00	1.99833e-05	0.00165861	1.99833e-05	7.9933e-05	[3]	Group4	4.42774	106	[ABHD17C, ACVRL1, ADA, ADCY3, ADGRL3, ALDH1A1, ANXA3, APBA2, APBB2, ARHGAP18, ATP1B2, AUTS2, BCL11B, CAV1, CCDC170, CCR6, CD40, CD52, CDHR2, CDK6, CEACAM1, CFAP46, CKB, CLIC4, CLU, CTTNBP2, CX3CR1, DHRS3, DPP4, DYNLL1, DZIP1L, ELAVL4, EPB41L3, EPHB2, EVC, EXOC6, F2RL1, FCGR2B, FOLR2, FYN, GLI2, GNAQ, GPER1, HRH2, HRH4, HTR1F, HTR7, INPP5A, IQCD, ITGA1, ITGA6, KCNN3, KIF17, KIF5C, KNDC1, KSR1, LAM…
GO:0043005	neuron projection	GO_CellularComponent-EBI-UniProt-GOA-ACAP-ARAP_10.09.2021_00h00	2.24797e-05	0.00184334	1.99833e-05	7.9933e-05	[4]	Group4	4.89276	73	[ABHD17C, ACVRL1, ADA, ADGRL3, ALDH1A1, ANXA3, APBA2, APBB2, AUTS2, BCL11B, CD40, CKB, CLU, CTTNBP2, CX3CR1, DHRS3, DYNLL1, ELAVL4, EPB41L3, EPHB2, EXOC6, FCGR2B, FYN, GNAQ, GPER1, HRH2, HRH4, HTR1F, HTR7, INPP5A, ITGA1, KCNN3, KIF17, KIF5C, KNDC1, LAMP5, LGALS12, LYAR, LYNX1, MAP7, MERTK, MPP3, NAV1, NCAM2, NEFL, NEURL1, NMNAT3, NRP1, NSG1, OPN3, PACSIN1, PDE6G, PHLPP2, PNOC, PTGDR2, PTGS1, PTK2…
GO:0005615	extracellular space	GO_CellularComponent-EBI-UniProt-GOA-ACAP-ARAP_10.09.2021_00h00	1.4517e-09	1.23394e-07	1.10951e-09	5.54755e-09	[2, 3]	Group5	4.60379	165	[ABCB1, ACY3, ADA, AGRP, ALDH1A1, ANXA3, APOL4, AREG, AXL, AZU1, BPI, C1QA, C3, CA1, CAMK4, CAMP, CARD11, CCL13, CCL17, CCL2, CCL20, CCL23, CCL24, CCL26, CCL3L1, CCL4, CCL4L2, CCL7, CD180, CD274, CD40, CDHR2, CEACAM1, CFH, CHI3L2, CKB, CLIC3, CLIC4, CLU, CMTM2, COL23A1, COLEC12, CR1, CSF1, CTDSPL, CTNS, CTSC, CUX2, CXCL3, CYTL1, DES, DPP4, DSC2, DSG2, ELANE, ENO2, ENOX1, ENPP2, F13A1, F3, FAM3B, …
GO:1903561	extracellular vesicle	GO_CellularComponent-EBI-UniProt-GOA-ACAP-ARAP_10.09.2021_00h00	0.000501009	0.0375756	1.10951e-09	5.54755e-09	[5]	Group5	4.17573	96	[ABCB1, ACY3, ALDH1A1, ANXA3, AXL, AZU1, BPI, C3, CA1, CAMK4, CAMP, CARD11, CD274, CD40, CDHR2, CEACAM1, CFH, CKB, CLIC3, CLIC4, CLU, CR1, CTDSPL, CTNS, CTSC, CUX2, DES, DPP4, DSC2, DSG2, ELANE, ENO2, F3, FAM3B, FBLN2, FBLN5, FCER2, FCGR3A, FCGR3B, FOLR2, FYN, GAS6, GCA, GNAQ, GPR155, GPRC5D, GPT, HLA-DRA, HLA-DRB1, HP, HPD, HTRA1, IDH1, IGFBP2, IGHA1, IGHG1, IGHG3, IGHG4, IGKC, IGLC1, ITGA1, ITG…
GO:0031224	intrinsic component of membrane	GO_CellularComponent-EBI-UniProt-GOA-ACAP-ARAP_10.09.2021_00h00	2.21495e-12	1.97131e-10	2.21495e-12	1.77196e-11	[2, 3]	Group6	4.27675	259	[ABCA6, ABCB1, ABCG1, ACP5, ACVRL1, ADCY3, ADGRA3, ADGRD1, ADGRE3, ADGRG5, ADGRG6, ADGRL3, ADRB3, AJAP1, ALOX5AP, AQP3, AREG, ATP1B2, AXL, B3GNT5, BCL11B, BTNL8, C3orf18, CACNB4, CAV1, CCR5, CCR6, CD160, CD180, CD200R1, CD274, CD300LF, CD40, CD52, CD7, CD80, CDHR2, CDS1, CEACAM1, CEACAM4, CH25H, CHST7, CLEC4A, CLECL1, CLIC3, CLIC4, CLU, CMTM2, COL23A1, COLEC12, CR1, CSF1, CTNS, CX3CR1, CYB5A, CYP…
GO:0016021	integral component of membrane	GO_CellularComponent-EBI-UniProt-GOA-ACAP-ARAP_10.09.2021_00h00	7.68005e-11	6.68164e-09	2.21495e-12	1.77196e-11	[3, 4]	Group6	4.20624	248	[ABCA6, ABCB1, ABCG1, ACP5, ACVRL1, ADCY3, ADGRA3, ADGRD1, ADGRE3, ADGRG5, ADGRG6, ADGRL3, ADRB3, AJAP1, ALOX5AP, AQP3, AREG, ATP1B2, AXL, B3GNT5, BCL11B, BTNL8, C3orf18, CACNB4, CAV1, CCR5, CCR6, CD180, CD200R1, CD274, CD300LF, CD40, CD7, CD80, CDHR2, CDS1, CEACAM1, CEACAM4, CH25H, CHST7, CLEC4A, CLECL1, CLIC3, CLIC4, CLU, CMTM2, COL23A1, COLEC12, CR1, CSF1, CTNS, CX3CR1, CYB5A, CYP3A5, CYP4F22,…
GO:0031226	intrinsic component of plasma membrane	GO_CellularComponent-EBI-UniProt-GOA-ACAP-ARAP_10.09.2021_00h00	1.94596e-10	1.67352e-08	1.94596e-10	1.16757e-09	[3, 4]	Group7	5.65097	102	[ACVRL1, ADCY3, ADGRD1, ADGRE3, ADGRG5, ADGRG6, ADGRL3, ADRB3, AJAP1, ATP1B2, AXL, CAV1, CCR5, CCR6, CD160, CD200R1, CD40, CD52, CDHR2, CEACAM1, CEACAM4, CLEC4A, CLU, CR1, CX3CR1, DEGS1, DLL1, EPHB2, F2RL1, F3, FCER2, FCGR2B, FCGR3A, FCGR3B, FLT3, FOLR2, GGT5, GOLM1, GPER1, GPR20, GPR31, GPR34, HBEGF, HLA-DRA, HLA-DRB1, HRH2, HRH4, HTR1F, HTR7, IGSF6, IL18R1, IL1R1, IL2RA, IL6, ITGA1, ITGA6, ITGB…
GO:0005887	integral component of plasma membrane	GO_CellularComponent-EBI-UniProt-GOA-ACAP-ARAP_10.09.2021_00h00	1.45805e-09	1.22477e-07	1.94596e-10	1.16757e-09	[4, 5]	Group7	5.58789	96	[ACVRL1, ADCY3, ADGRD1, ADGRE3, ADGRG5, ADGRG6, ADGRL3, ADRB3, AJAP1, ATP1B2, AXL, CAV1, CCR5, CCR6, CD200R1, CD40, CDHR2, CEACAM1, CEACAM4, CLEC4A, CLU, CR1, CX3CR1, DEGS1, DLL1, EPHB2, F2RL1, FCER2, FCGR2B, FCGR3A, FCGR3B, FLT3, GOLM1, GPER1, GPR20, GPR31, GPR34, HBEGF, HLA-DRA, HLA-DRB1, HRH2, HRH4, HTR1F, HTR7, IGSF6, IL18R1, IL1R1, IL2RA, IL6, ITGA1, ITGA6, ITGB8, KCNH3, KCNK17, KCNMA1, LRRC…
GO:0031410	cytoplasmic vesicle	GO_CellularComponent-EBI-UniProt-GOA-ACAP-ARAP_10.09.2021_00h00	8.20044e-05	0.00656035	8.20044e-05	0.000164009	[3, 4, 6]	Group8	4.25203	110	[ABCG1, ABHD17C, ADA, ADD2, ADGRE3, ANXA3, APBA2, APBB2, AREG, AZU1, BPI, C3, CAMP, CAV1, CCL13, CCR5, CD274, CEACAM1, CLIC4, CLU, COLEC12, CR1, CTNS, CTSC, CTTNBP2, DAB2, DCSTAMP, DEGS1, DLL1, DPP4, DSC2, DYNLL1, ELANE, EQTN, F13A1, F2RL1, F3, FCGR3B, FLT3, FOLR2, FYN, GAS6, GCA, GPER1, HBEGF, HLA-DMA, HLA-DQB1, HLA-DRA, HLA-DRB1, HP, IDH1, IGF1, IGFBP2, IL6, IL7R, ITGA1, LAMP5, LGALS12, LGALS3B…
GO:0099503	secretory vesicle	GO_CellularComponent-EBI-UniProt-GOA-ACAP-ARAP_10.09.2021_00h00	0.000117335	0.00903482	8.20044e-05	0.000164009	[4, 5, 7]	Group8	5.02693	56	[ADGRE3, ANXA3, APBA2, AZU1, BPI, C3, CAMP, CAV1, CEACAM1, CLU, CR1, CTSC, CTTNBP2, DEGS1, DYNLL1, ELANE, EQTN, F13A1, F3, FCGR3B, GAS6, GCA, HP, IDH1, IGF1, IL6, ITGA1, LAMP5, LGALS3BP, LHFPL2, LRG1, OLR1, OSCAR, OTOF, PDGFA, PLAU, PTPRS, ROGDI, RPH3A, S100A8, S100P, SEMA4C, SERPINB10, SERPINI1, SKIL, SLCO4C1, SPACA3, STON1, STON2, SV2C, SYN2, SYT17, TFF3, THBS1, TINAGL1, TRH]
GO:0060205	cytoplasmic vesicle lumen	GO_CellularComponent-EBI-UniProt-GOA-ACAP-ARAP_10.09.2021_00h00	0.000112984	0.00881278	8.20044e-05	0.000164009	[4, 5, 6, 7]	Group8	6.86813	25	[ADA, AZU1, BPI, C3, CAMP, CLU, CTSC, ELANE, F13A1, F3, GAS6, GCA, HP, IDH1, IGF1, IL6, LGALS3BP, LRG1, OSCAR, PDGFA, S100A8, S100P, SERPINI1, THBS1, TINAGL1]

## Sheet: Molecular function
ID	Term	Ontology Source	Term PValue	Term PValue Corrected with Bonferroni step down	Group PValue	Group PValue Corrected with Bonferroni step down	GOLevels	GOGroups	% Associated Genes	Nr. Genes	Associated Genes Found
GO:0004888	transmembrane signaling receptor activity	GO_MolecularFunction-EBI-UniProt-GOA-ACAP-ARAP_10.09.2021_00h00	0.000157564	0.0193804	0.000157564	0.000157564	[3]	Group0	4.74621	72	[ACVRL1, ADGRA3, ADGRD1, ADGRE3, ADGRG5, ADGRG6, ADGRL3, ADRB3, AREG, AXL, CCL2, CCR5, CCR6, CD160, CD200R1, CD300LF, CLEC4A, CR1, CX3CR1, EPHB2, F2RL1, F3, FCGR2B, FCGR3A, FCGR3B, FLT3, FYN, GFRA2, GPER1, GPR146, GPR20, GPR31, GPR34, GPRC5D, HBEGF, HLA-DQB1, HLA-DRA, HLA-DRB1, HRH2, HRH4, HTR1F, HTR7, IGSF6, IL18R1, IL1R1, IL2RA, IL3RA, IL7R, KLRB1, LYNX1, MERTK, MRC1, NEURL1, NRP1, OPN3, OSCAR,…
GO:0050544	arachidonic acid binding	GO_MolecularFunction-EBI-UniProt-GOA-ACAP-ARAP_10.09.2021_00h00	1.19265e-05	0.00151467	1.19265e-05	4.7706e-05	[4, 6, 9]	Group1	66.6667	4	[ALOX5AP, GPR31, PPARG, S100A8]
GO:0034987	immunoglobulin receptor binding	GO_MolecularFunction-EBI-UniProt-GOA-ACAP-ARAP_10.09.2021_00h00	0.00014023	0.0173885	0.00014023	0.00028046	[4]	Group2	11.5789	11	[IGHA1, IGHE, IGHG1, IGHG3, IGHG4, IGHV2-5, IGHV4-34, IGHV5-51, IGKC, IGLC1, JCHAIN]
GO:0043085	positive regulation of catalytic activity	GO_MolecularFunction-EBI-UniProt-GOA-ACAP-ARAP_10.09.2021_00h00	1.33921e-05	0.0016874	1.33921e-05	4.01761e-05	[2, 3]	Group3	5.28885	65	[AREG, ATP1B2, AXL, AZU1, CASP5, CAV1, CCL13, CCL17, CCL2, CCL20, CCL23, CCL24, CCL26, CCL3L1, CCL4, CCL7, CCND3, CD40, CLU, CR1, CSF1, CTSC, DCUN1D3, DOCK9, DYNLL1, EGR1, EGR2, ELANE, EPHB2, ESR1, F2RL1, F3, FCER2, FLT3, FYN, GAS6, GNAQ, GPER1, GPRC5D, HBEGF, HLA-DRB1, IGF1, ITGA1, ITGA6, MAL, MERTK, MPP3, NEURL1, NLRP2, ORAI1, P2RY6, PDGFA, POR, PPARG, PTK2, RGS1, RGS16, S100A8, SCARB1, SDC4, S…
GO:0051345	positive regulation of hydrolase activity	GO_MolecularFunction-EBI-UniProt-GOA-ACAP-ARAP_10.09.2021_00h00	0.000314728	0.0374526	1.33921e-05	4.01761e-05	[3, 4]	Group3	5.71429	36	[ATP1B2, CASP5, CAV1, CCL13, CCL17, CCL2, CCL20, CCL23, CCL24, CCL26, CCL3L1, CCL4, CCL7, CD40, CR1, CTSC, DOCK9, DYNLL1, EGR2, ESR1, F2RL1, F3, FYN, GNAQ, GPER1, ITGA1, ITGA6, MAL, NLRP2, P2RY6, PPARG, RGS1, RGS16, S100A8, ST18, XDH]
GO:0019955	cytokine binding	GO_MolecularFunction-EBI-UniProt-GOA-ACAP-ARAP_10.09.2021_00h00	0.000192021	0.0234266	5.98147e-08	2.99073e-07	[3]	Group4	9.33333	14	[ACVRL1, CCL23, CCR5, CCR6, CX3CR1, ELANE, IL18R1, IL1R1, IL2RA, IL3RA, NBL1, NRP1, THBS1, TRIM16]
GO:0140375	immune receptor activity	GO_MolecularFunction-EBI-UniProt-GOA-ACAP-ARAP_10.09.2021_00h00	7.63421e-07	9.92447e-05	5.98147e-08	2.99073e-07	[3]	Group4	11.9205	18	[CCR5, CCR6, CD160, CD200R1, CR1, CX3CR1, F3, FCGR2B, FLT3, GFRA2, HLA-DQB1, HLA-DRA, HLA-DRB1, IL18R1, IL1R1, IL2RA, IL3RA, IL7R]
GO:0004896	cytokine receptor activity	GO_MolecularFunction-EBI-UniProt-GOA-ACAP-ARAP_10.09.2021_00h00	0.000222026	0.0268651	5.98147e-08	2.99073e-07	[4]	Group4	11	11	[CCR5, CCR6, CX3CR1, F3, FLT3, GFRA2, IL18R1, IL1R1, IL2RA, IL3RA, IL7R]
GO:0030545	signaling receptor regulator activity	GO_MolecularFunction-EBI-UniProt-GOA-ACAP-ARAP_10.09.2021_00h00	4.27306e-08	5.59771e-06	1.57026e-09	9.42158e-09	[2, 3]	Group5	7.50853	44	[AGRP, AREG, CCL13, CCL17, CCL2, CCL20, CCL23, CCL24, CCL26, CCL3L1, CCL4, CCL4L2, CCL7, CMTM2, CSF1, CXCL3, DPP4, ENHO, FAM3B, FAM3D, GAS6, HBEGF, HDGFL3, IGF1, IL1A, IL6, KLF5, LRPAP1, LTA, LYNX1, NBL1, NRP1, PDGFA, PNOC, S100A8, SEMA4C, SEMA6B, TGFA, TNFSF12, TNFSF13, TRH, VSTM1, WNT5B, WNT6]
GO:0005102	signaling receptor binding	GO_MolecularFunction-EBI-UniProt-GOA-ACAP-ARAP_10.09.2021_00h00	8.24092e-10	1.11252e-07	1.57026e-09	9.42158e-09	[3]	Group5	5.72792	96	[AGRP, AREG, BTNL8, C3, CAV1, CCL13, CCL17, CCL2, CCL20, CCL23, CCL24, CCL26, CCL3L1, CCL4, CCL4L2, CCL7, CD160, CD300LF, CLU, CMTM2, CSF1, CX3CR1, CXCL3, CYTL1, DLL1, DPP4, EGR2, ENHO, EPHB2, F2RL1, F3, FAM3B, FAM3D, FBLN5, FCER2, FIBCD1, FYN, GAS6, GNAQ, GRB10, HBEGF, HDGFL3, HLA-DRA, HLA-DRB1, IGF1, IGFBP2, IGHA1, IGHE, IGHG1, IGHG3, IGHG4, IGHV2-5, IGHV4-34, IGHV5-51, IGKC, IGLC1, IL1A, IL1R1…
GO:0001664	G protein-coupled receptor binding	GO_MolecularFunction-EBI-UniProt-GOA-ACAP-ARAP_10.09.2021_00h00	4.14336e-05	0.0051792	1.57026e-09	9.42158e-09	[4]	Group5	7.54717	24	[AGRP, C3, CCL13, CCL17, CCL2, CCL20, CCL23, CCL24, CCL26, CCL3L1, CCL4, CCL4L2, CCL7, CX3CR1, CXCL3, FYN, GNAQ, KLF5, LRPAP1, PDE4D, PNOC, S1PR2, WNT5B, WNT6]
GO:0005126	cytokine receptor binding	GO_MolecularFunction-EBI-UniProt-GOA-ACAP-ARAP_10.09.2021_00h00	2.55607e-06	0.000327177	1.57026e-09	9.42158e-09	[4]	Group5	8.68056	25	[CCL13, CCL17, CCL2, CCL20, CCL23, CCL24, CCL26, CCL3L1, CCL4, CCL4L2, CCL7, CD300LF, CSF1, CX3CR1, CXCL3, IL1A, IL6, KLF5, LRG1, LTA, S100A8, SMAD7, SOCS2, TNFSF12, TNFSF13]
GO:0048018	receptor ligand activity	GO_MolecularFunction-EBI-UniProt-GOA-ACAP-ARAP_10.09.2021_00h00	4.04394e-09	5.41887e-07	1.57026e-09	9.42158e-09	[4, 5]	Group5	8.15939	43	[AGRP, AREG, CCL13, CCL17, CCL2, CCL20, CCL23, CCL24, CCL26, CCL3L1, CCL4, CCL4L2, CCL7, CMTM2, CSF1, CXCL3, DPP4, ENHO, FAM3B, FAM3D, GAS6, HBEGF, HDGFL3, IGF1, IL1A, IL6, KLF5, LRPAP1, LTA, NBL1, NRP1, PDGFA, PNOC, S100A8, SEMA4C, SEMA6B, TGFA, TNFSF12, TNFSF13, TRH, VSTM1, WNT5B, WNT6]
GO:0042379	chemokine receptor binding	GO_MolecularFunction-EBI-UniProt-GOA-ACAP-ARAP_10.09.2021_00h00	4.01425e-08	5.29882e-06	1.57026e-09	9.42158e-09	[5]	Group5	18.9189	14	[CCL13, CCL17, CCL2, CCL20, CCL23, CCL24, CCL26, CCL3L1, CCL4, CCL4L2, CCL7, CX3CR1, CXCL3, KLF5]
GO:0005125	cytokine activity	GO_MolecularFunction-EBI-UniProt-GOA-ACAP-ARAP_10.09.2021_00h00	4.32272e-09	5.74922e-07	1.57026e-09	9.42158e-09	[5, 6]	Group5	10.9804	28	[AREG, CCL13, CCL17, CCL2, CCL20, CCL23, CCL24, CCL26, CCL3L1, CCL4, CCL4L2, CCL7, CMTM2, CSF1, CXCL3, FAM3B, FAM3D, IL1A, IL6, KLF5, LTA, NRP1, S100A8, TNFSF12, TNFSF13, VSTM1, WNT5B, WNT6]
GO:0048020	CCR chemokine receptor binding	GO_MolecularFunction-EBI-UniProt-GOA-ACAP-ARAP_10.09.2021_00h00	9.19857e-07	0.000118662	1.57026e-09	9.42158e-09	[6]	Group5	21.7391	10	[CCL13, CCL17, CCL2, CCL20, CCL23, CCL24, CCL26, CCL3L1, CCL4, CCL7]
GO:0031726	CCR1 chemokine receptor binding	GO_MolecularFunction-EBI-UniProt-GOA-ACAP-ARAP_10.09.2021_00h00	0.00026453	0.0317436	1.57026e-09	9.42158e-09	[7]	Group5	60	3	[CCL23, CCL4, CCL7]

## Sheet: KEGG
ID	Term	Ontology Source	Term PValue	Term PValue Corrected with Bonferroni step down	Group PValue	Group PValue Corrected with Bonferroni step down	GOLevels	GOGroups	% Associated Genes	Nr. Genes	Associated Genes Found
KEGG:05412	Arrhythmogenic right ventricular cardiomyopathy	KEGG_10.09.2021	0.00054545	0.049636	0.00054545	0.00054545	[-1]	Group0	11.6883	9	[CACNB4, DES, DSC2, DSG2, ITGA1, ITGA6, ITGB8, TCF7, TCF7L1]
KEGG:04380	Osteoclast differentiation	KEGG_10.09.2021	0.000540977	0.0497699	0.000540977	0.00108195	[-1]	Group1	9.375	12	[ACP5, CAMK4, CSF1, FCGR2B, FCGR3A, FCGR3B, FYN, IL1A, IL1R1, NCF4, OSCAR, PPARG]
KEGG:04610	Complement and coagulation cascades	KEGG_10.09.2021	5.22282e-05	0.00511836	5.22282e-05	0.000156684	[-1]	Group2	12.9412	11	[C1QA, C3, CFH, CLU, CR1, F13A1, F3, PLAU, PROC, PROCR, VSIG4]
KEGG:04060	Cytokine-cytokine receptor interaction	KEGG_10.09.2021	7.30364e-11	7.59578e-09	1.74465e-08	8.72324e-08	[-1]	Group3	11.1864	33	[ACVRL1, CCL13, CCL17, CCL2, CCL20, CCL23, CCL24, CCL26, CCL3L1, CCL4, CCL4L2, CCL7, CCR5, CCR6, CD40, CSF1, CX3CR1, CXCL3, IL18R1, IL1A, IL1R1, IL2RA, IL3RA, IL6, IL7R, LTA, TNFRSF10C, TNFRSF12A, TNFRSF17, TNFRSF21, TNFRSF25, TNFSF12, TNFSF13]
KEGG:04061	Viral protein interaction with cytokine and cytokine receptor	KEGG_10.09.2021	1.71244e-12	1.79807e-10	1.74465e-08	8.72324e-08	[-1]	Group3	21	21	[CCL13, CCL17, CCL2, CCL20, CCL23, CCL24, CCL26, CCL3L1, CCL4, CCL4L2, CCL7, CCR5, CCR6, CSF1, CX3CR1, CXCL3, IL18R1, IL2RA, IL6, LTA, TNFRSF10C]
KEGG:04062	Chemokine signaling pathway	KEGG_10.09.2021	2.2981e-05	0.00227512	1.74465e-08	8.72324e-08	[-1]	Group3	9.375	18	[ADCY3, CCL13, CCL17, CCL2, CCL20, CCL23, CCL24, CCL26, CCL3L1, CCL4, CCL4L2, CCL7, CCR5, CCR6, CX3CR1, CXCL3, GNAQ, PTK2]
KEGG:04145	Phagosome	KEGG_10.09.2021	6.2003e-05	0.00601429	1.01726e-05	4.06905e-05	[-1]	Group4	9.86842	15	[C3, COLEC12, FCGR2B, FCGR3A, FCGR3B, HLA-DMA, HLA-DQB1, HLA-DRA, HLA-DRB1, MRC1, MSR1, NCF4, OLR1, SCARB1, THBS1]
KEGG:04940	Type I diabetes mellitus	KEGG_10.09.2021	0.000295243	0.0277529	1.01726e-05	4.06905e-05	[-1]	Group4	16.2791	7	[CD80, HLA-DMA, HLA-DQB1, HLA-DRA, HLA-DRB1, IL1A, LTA]
KEGG:05140	Leishmaniasis	KEGG_10.09.2021	2.03136e-05	0.00203136	1.01726e-05	4.06905e-05	[-1]	Group4	14.2857	11	[C3, CR1, FCGR3A, FCGR3B, HLA-DMA, HLA-DQB1, HLA-DRA, HLA-DRB1, IL1A, MARCKSL1, NCF4]
KEGG:05150	Staphylococcus aureus infection	KEGG_10.09.2021	0.000160336	0.0153923	1.01726e-05	4.06905e-05	[-1]	Group4	11.4583	11	[C1QA, C3, CAMP, CFH, FCGR2B, FCGR3A, FCGR3B, HLA-DMA, HLA-DQB1, HLA-DRA, HLA-DRB1]
KEGG:05332	Graft-versus-host disease	KEGG_10.09.2021	0.000253726	0.0241039	1.01726e-05	4.06905e-05	[-1]	Group4	16.6667	7	[CD80, HLA-DMA, HLA-DQB1, HLA-DRA, HLA-DRB1, IL1A, IL6]
KEGG:04640	Hematopoietic cell lineage	KEGG_10.09.2021	6.41902e-09	6.61159e-07	1.18617e-11	7.11701e-11	[-1]	Group5	17.1717	17	[CD7, CR1, CSF1, FCER2, FLT3, HLA-DMA, HLA-DQB1, HLA-DRA, HLA-DRB1, IL1A, IL1R1, IL2RA, IL3RA, IL6, IL7R, ITGA1, ITGA6]
KEGG:04672	Intestinal immune network for IgA production	KEGG_10.09.2021	1.46772e-05	0.0014824	1.18617e-11	7.11701e-11	[-1]	Group5	18.3673	9	[CD40, CD80, HLA-DMA, HLA-DQB1, HLA-DRA, HLA-DRB1, IL6, TNFRSF17, TNFSF13]
KEGG:04940	Type I diabetes mellitus	KEGG_10.09.2021	0.000295243	0.0277529	1.18617e-11	7.11701e-11	[-1]	Group5	16.2791	7	[CD80, HLA-DMA, HLA-DQB1, HLA-DRA, HLA-DRB1, IL1A, LTA]
KEGG:05140	Leishmaniasis	KEGG_10.09.2021	2.03136e-05	0.00203136	1.18617e-11	7.11701e-11	[-1]	Group5	14.2857	11	[C3, CR1, FCGR3A, FCGR3B, HLA-DMA, HLA-DQB1, HLA-DRA, HLA-DRB1, IL1A, MARCKSL1, NCF4]
KEGG:05323	Rheumatoid arthritis	KEGG_10.09.2021	7.78576e-07	7.94148e-05	1.18617e-11	7.11701e-11	[-1]	Group5	15.0538	14	[ACP5, CCL2, CCL20, CCL3L1, CD80, CSF1, CXCL3, HLA-DMA, HLA-DQB1, HLA-DRA, HLA-DRB1, IL1A, IL6, TNFSF13]
KEGG:05332	Graft-versus-host disease	KEGG_10.09.2021	0.000253726	0.0241039	1.18617e-11	7.11701e-11	[-1]	Group5	16.6667	7	[CD80, HLA-DMA, HLA-DQB1, HLA-DRA, HLA-DRB1, IL1A, IL6]
KEGG:05416	Viral myocarditis	KEGG_10.09.2021	0.000452319	0.0420656	1.18617e-11	7.11701e-11	[-1]	Group5	13.3333	8	[CAV1, CD40, CD80, FYN, HLA-DMA, HLA-DQB1, HLA-DRA, HLA-DRB1]

## Sheet: Reactome pathway
ID	Term	Ontology Source	Term PValue	Term PValue Corrected with Bonferroni step down	Group PValue	Group PValue Corrected with Bonferroni step down	GOLevels	GOGroups	% Associated Genes	Nr. Genes	Associated Genes Found
R-HSA:162582	Signal Transduction	REACTOME_Pathways_10.09.2021	1.58018e-05	0.0034448	1.58018e-05	4.74054e-05	[-1]	Group0	4.47994	115	[ABCG1, ABHD17C, ACVRL1, ADCY3, ADGRE3, ADRB3, ALDH1A1, AREG, ARHGAP12, ARHGAP18, AXL, C3, CAMK4, CAV1, CCL13, CCL17, CCL2, CCL20, CCL23, CCL3L1, CCL4, CCL4L2, CCL7, CCND3, CCR5, CCR6, CD274, CD80, CKB, CX3CR1, CXCL3, DHRS3, DLL1, DOCK9, DSG2, DYNLL1, EGR1, EGR2, EPAS1, ESR1, EVC, F2RL1, F3, FAM169A, FCER2, FLT3, FMNL2, FYN, GFRA2, GLI2, GNAQ, GPER1, GPR20, GPR31, GRB10, HBEGF, HES1, HRH2, HRH4, …
R-HSA:198933	Immunoregulatory interactions between a Lymphoid and a non-Lymphoid cell	REACTOME_Pathways_10.09.2021	3.18953e-06	0.000708075	3.18953e-06	1.27581e-05	[-1]	Group1	12.1212	16	[C3, CD160, CD200R1, CD300LF, CD40, COLEC12, FCGR2B, FCGR3A, JAML, KLRB1, OSCAR, SH2D1B, SIGLEC1, SIGLEC12, SIGLEC6, SLAMF7]
R-HSA:1280215	Cytokine Signaling in Immune system	REACTOME_Pathways_10.09.2021	5.80386e-06	0.00127685	3.12839e-09	1.5642e-08	[-1]	Group3	6.29371	45	[CA1, CCL2, CCL20, CCL3L1, CCL4, CCR5, CD40, CD80, CISH, CSF1, EGR1, F13A1, FCER2, FLT3, FYN, GRB10, HLA-DQB1, HLA-DRA, HLA-DRB1, IFI27, IFI6, IFIT1, IFIT3, IL18R1, IL1A, IL1R1, IL2RA, IL3RA, IL6, IL7R, LTA, MX1, PELI3, PIM1, PTPN13, RSAD2, SOCS2, TNFRSF12A, TNFRSF17, TNFRSF25, TNFSF12, TNFSF13, UBE2D1, USP18, ZEB1]
R-HSA:168256	Immune System	REACTOME_Pathways_10.09.2021	6.784e-07	0.000153997	3.12839e-09	1.5642e-08	[-1]	Group3	4.97018	100	[ADGRE3, AZU1, BPI, BTNL8, C1QA, C3, CA1, CAMP, CARD11, CCL2, CCL20, CCL3L1, CCL4, CCR5, CCR6, CD160, CD180, CD200R1, CD274, CD300LF, CD40, CD80, CEACAM1, CFH, CISH, CLEC4A, CLU, COLEC12, CR1, CSF1, CTSC, DEGS1, DYNLL1, EGR1, ELANE, F13A1, FCER2, FCGR2B, FCGR3A, FCGR3B, FLT3, FYN, GCA, GRB10, HLA-DQB1, HLA-DRA, HLA-DRB1, HP, IDH1, IFI27, IFI6, IFIT1, IFIT3, IL18R1, IL1A, IL1R1, IL2RA, IL3RA, IL6,…
R-HSA:380108	Chemokine receptors bind chemokines	REACTOME_Pathways_10.09.2021	1.63455e-06	0.000366139	1.29101e-12	9.03704e-12	[-1]	Group5	18.6441	11	[CCL13, CCL17, CCL2, CCL20, CCL3L1, CCL4, CCL7, CCR5, CCR6, CX3CR1, CXCL3]
R-HSA:6783783	Interleukin-10 signaling	REACTOME_Pathways_10.09.2021	1.42123e-07	3.24041e-05	1.29101e-12	9.03704e-12	[-1]	Group5	23.4043	11	[CCL2, CCL20, CCL3L1, CCL4, CCR5, CD80, CSF1, FCER2, IL1A, IL1R1, IL6]
R-HSA:1280215	Cytokine Signaling in Immune system	REACTOME_Pathways_10.09.2021	5.80386e-06	0.00127685	4.68198e-12	2.80919e-11	[-1]	Group6	6.29371	45	[CA1, CCL2, CCL20, CCL3L1, CCL4, CCR5, CD40, CD80, CISH, CSF1, EGR1, F13A1, FCER2, FLT3, FYN, GRB10, HLA-DQB1, HLA-DRA, HLA-DRB1, IFI27, IFI6, IFIT1, IFIT3, IL18R1, IL1A, IL1R1, IL2RA, IL3RA, IL6, IL7R, LTA, MX1, PELI3, PIM1, PTPN13, RSAD2, SOCS2, TNFRSF12A, TNFRSF17, TNFRSF25, TNFSF12, TNFSF13, UBE2D1, USP18, ZEB1]
R-HSA:372790	Signaling by GPCR	REACTOME_Pathways_10.09.2021	8.07572e-07	0.000182511	4.68198e-12	2.80919e-11	[-1]	Group6	6.67614	47	[ADCY3, ADGRE3, ADRB3, C3, CAMK4, CCL13, CCL17, CCL2, CCL20, CCL23, CCL3L1, CCL4, CCL4L2, CCL7, CCR5, CCR6, CX3CR1, CXCL3, F2RL1, GNAQ, GPER1, GPR20, GPR31, HBEGF, HRH2, HRH4, HTR1F, HTR7, OPN3, P2RY14, P2RY2, P2RY6, PDE2A, PDE4D, PLPPR4, PNOC, PTGDR2, PTGFR, RASGRF2, RGS1, RGS12, RGS13, RGS16, RXFP1, S1PR2, TRH, WNT6]
R-HSA:373076	Class A/1 (Rhodopsin-like receptors)	REACTOME_Pathways_10.09.2021	1.49704e-08	3.42823e-06	4.68198e-12	2.80919e-11	[-1]	Group6	9.55224	32	[ADRB3, C3, CCL13, CCL17, CCL2, CCL20, CCL23, CCL3L1, CCL4, CCL7, CCR5, CCR6, CX3CR1, CXCL3, F2RL1, GPER1, GPR31, HRH2, HRH4, HTR1F, HTR7, OPN3, P2RY14, P2RY2, P2RY6, PLPPR4, PNOC, PTGDR2, PTGFR, RXFP1, S1PR2, TRH]
R-HSA:375276	Peptide ligand-binding receptors	REACTOME_Pathways_10.09.2021	5.42864e-05	0.0116173	4.68198e-12	2.80919e-11	[-1]	Group6	8.95522	18	[C3, CCL13, CCL17, CCL2, CCL20, CCL23, CCL3L1, CCL4, CCL7, CCR5, CCR6, CX3CR1, CXCL3, F2RL1, GPER1, PNOC, RXFP1, TRH]
R-HSA:380108	Chemokine receptors bind chemokines	REACTOME_Pathways_10.09.2021	1.63455e-06	0.000366139	4.68198e-12	2.80919e-11	[-1]	Group6	18.6441	11	[CCL13, CCL17, CCL2, CCL20, CCL3L1, CCL4, CCL7, CCR5, CCR6, CX3CR1, CXCL3]
R-HSA:388396	GPCR downstream signalling	REACTOME_Pathways_10.09.2021	1.49329e-05	0.0032703	4.68198e-12	2.80919e-11	[-1]	Group6	6.3593	40	[ADCY3, ADRB3, C3, CAMK4, CCL13, CCL20, CCL23, CCL4, CCL4L2, CCR5, CCR6, CX3CR1, CXCL3, F2RL1, GNAQ, GPER1, GPR20, GPR31, HBEGF, HRH2, HRH4, HTR1F, HTR7, OPN3, P2RY14, P2RY2, P2RY6, PDE2A, PDE4D, PNOC, PTGDR2, PTGFR, RASGRF2, RGS1, RGS12, RGS13, RGS16, RXFP1, S1PR2, TRH]
R-HSA:418594	G alpha (i) signalling events	REACTOME_Pathways_10.09.2021	2.1275e-06	0.000474432	4.68198e-12	2.80919e-11	[-1]	Group6	8.49057	27	[ADCY3, C3, CAMK4, CCL13, CCL20, CCL23, CCL4, CCL4L2, CCR5, CCR6, CX3CR1, CXCL3, GNAQ, GPER1, GPR31, HRH4, HTR1F, OPN3, P2RY14, PDE4D, PNOC, PTGDR2, RGS1, RGS12, RGS13, RGS16, S1PR2]
R-HSA:500792	GPCR ligand binding	REACTOME_Pathways_10.09.2021	3.6663e-06	0.000810252	4.68198e-12	2.80919e-11	[-1]	Group6	7.28051	34	[ADGRE3, ADRB3, C3, CCL13, CCL17, CCL2, CCL20, CCL23, CCL3L1, CCL4, CCL7, CCR5, CCR6, CX3CR1, CXCL3, F2RL1, GPER1, GPR31, HRH2, HRH4, HTR1F, HTR7, OPN3, P2RY14, P2RY2, P2RY6, PLPPR4, PNOC, PTGDR2, PTGFR, RXFP1, S1PR2, TRH, WNT6]
R-HSA:6783783	Interleukin-10 signaling	REACTOME_Pathways_10.09.2021	1.42123e-07	3.24041e-05	4.68198e-12	2.80919e-11	[-1]	Group6	23.4043	11	[CCL2, CCL20, CCL3L1, CCL4, CCR5, CD80, CSF1, FCER2, IL1A, IL1R1, IL6]

## Sheet: Reactome reaction
ID	Term	Ontology Source	Term PValue	Term PValue Corrected with Bonferroni step down	Group PValue	Group PValue Corrected with Bonferroni step down	GOLevels	GOGroups	% Associated Genes	Nr. Genes	Associated Genes Found
R-HSA:8937656	IL10 negatively regulates plasma membrane-associated inflammatory mediators	REACTOME_Reactions_10.09.2021	5.79229e-05	0.00967312	5.79229e-05	0.000231692	[-1]	Group0	50	4	[CD80, CSF1, FCER2, IL1R1]
R-HSA:9625482	PTK2 binds activated EGFR	REACTOME_Reactions_10.09.2021	0.000101709	0.0165786	0.000101709	0.000203418	[-1]	Group2	44.4444	4	[AREG, HBEGF, PTK2, TGFA]
R-HSA:9625487	PTK2 autophosphorylates downstream of EGFR	REACTOME_Reactions_10.09.2021	0.000101709	0.0165786	0.000101709	0.000203418	[-1]	Group2	44.4444	4	[AREG, HBEGF, PTK2, TGFA]
R-HSA:380073	Liganded Gi-activating GPCR acts as a GEF for Gi	REACTOME_Reactions_10.09.2021	0.000129403	0.0208338	0.000129403	0.000129403	[-1]	Group3	8.37209	18	[C3, CCL13, CCL20, CCL23, CCL4, CCL4L2, CCR5, CCR6, CX3CR1, CXCL3, GPER1, GPR31, HRH4, HTR1F, P2RY14, PNOC, PTGDR2, S1PR2]
R-HSA:749454	The Ligand:GPCR:Gi complex dissociates	REACTOME_Reactions_10.09.2021	0.000101868	0.0165027	0.000129403	0.000129403	[-1]	Group3	8.53081	18	[C3, CCL13, CCL20, CCL23, CCL4, CCL4L2, CCR5, CCR6, CX3CR1, CXCL3, GPER1, GPR31, HRH4, HTR1F, P2RY14, PNOC, PTGDR2, S1PR2]
R-HSA:749456	Liganded Gi-activating GPCRs bind inactive heterotrimeric G-protein Gi	REACTOME_Reactions_10.09.2021	0.000101868	0.0165027	0.000129403	0.000129403	[-1]	Group3	8.53081	18	[C3, CCL13, CCL20, CCL23, CCL4, CCL4L2, CCR5, CCR6, CX3CR1, CXCL3, GPER1, GPR31, HRH4, HTR1F, P2RY14, PNOC, PTGDR2, S1PR2]
R-HSA:443986	Receptor ACKR2 binds most inflammatory CC chemokines	REACTOME_Reactions_10.09.2021	1.85605e-05	0.00315529	1.49457e-12	1.0462e-11	[-1]	Group6	41.6667	5	[CCL17, CCL2, CCL3L1, CCL4, CCL7]
R-HSA:6784160	IL10 negatively regulates extracellular inflammatory mediators	REACTOME_Reactions_10.09.2021	9.22195e-05	0.015124	1.49457e-12	1.0462e-11	[-1]	Group6	24	6	[CCL2, CCL20, CCL3L1, CCL4, IL1A, IL6]
