# Supplementary material for: Monocyte biomarkers define sargramostim treatment outcomes for Parkinson's disease
Source: Clin Transl Med. 2022 Jul 8;12(7):e958. doi: 10.1002/ctm2.958 (PMC9270000; doi:10.1002/ctm2.958)
Supplement: Supplementary file 9 — Supporting Information [file CTM2-12-e958-s005.xls]

## Sheet: 6 months vs baseline_IPA
© 2000-2021 QIAGEN. All rights reserved.
Ingenuity Canonical Pathways	-log(p-value)	Ratio	p value	z-score	Molecules
Sirtuin Signaling Pathway	10.7	0.121	2.19e-11	1.706	ATG3,ATG7,ATP5F1D,ATP5PB,ATP5PF,G6PD,GABARAPL2,GLUD1,GOT2,H1-10,IDH2,NDRG1,NDUFA2,NDUFB1,NDUFB4,NDUFS2,NDUFS3,NDUFS6,NDUFS7,PARP1,PCK2,PGAM1,PPID,PPIF,SDHA,SLC25A5,SMARCA5,SOD2,TIMM13,TOMM22,TUBA1C,VDAC1
Mitochondrial Dysfunction	7.41	0.13		N/A	ATP5F1D,ATP5PB,ATP5PF,ATP5PO,COX5B,COX7C,HSD17B10,LRRK2,NDUFA2,NDUFB1,NDUFB4,NDUFS2,NDUFS3,NDUFS6,NDUFS7,SDHA,SOD2,TXN2,TXNRD2,VDAC1
Oxidative Phosphorylation	5.87	0.143	1.36e-06	-3.742	ATP5F1D,ATP5PB,ATP5PF,ATP5PO,COX5B,COX7C,NDUFA2,NDUFB1,NDUFB4,NDUFS2,NDUFS3,NDUFS6,NDUFS7,SDHA
Glycogen Biosynthesis II (from UDP-D-Glucose)	4.93	0.667		2	GBE1,GYG1,GYS1,UGP2
TCA Cycle II (Eukaryotic)	4.57	0.286		-2.449	DLST,FH,IDH3B,IDH3G,SDHA,SUCLG1
Glycolysis I	4.57	0.286		2.449	ALDOA,ALDOB,ENO2,FBP1,GPI,PGAM1
Gluconeogenesis I	4.57	0.286		2.449	ALDOA,ALDOB,ENO2,FBP1,GPI,PGAM1
Colanic Acid Building Blocks Biosynthesis	4.41	0.357		2.236	GALE,GMPPA,GMPPB,GPI,UGP2
Pentose Phosphate Pathway (Oxidative Branch)	3.97	0.75		N/A	G6PD,PGD,PGLS
Vitamin-C Transport	3.7	0.263		1.342	GLRX,SLC2A3,STOM,TXN,TXNRD2
Glucocorticoid Receptor Signaling	3.43	0.0598		N/A	ATP5F1D,ATP5PB,CREB1,FBP1,HLA-F,HSPA2,HSPA4,KRT1,KRT2,KRT5,KRT9,MAP2K1,MAPK14,MMP8,MMP9,NDUFA2,NDUFB1,NDUFB4,NDUFS2,NDUFS3,NDUFS6,NDUFS7,PCK2,PRKAG1,RAC1,SDHA,SMARCE1,TLR2,UBE2I
GDP-mannose Biosynthesis	3.29	0.5		N/A	GMPPA,GMPPB,GPI
Phagosome Maturation	3.04	0.0876		N/A	CTSD,CTSG,CTSS,DYNLL1,EEA1,HLA-F,M6PR,NCF2,RAC1,RAC2,TUBA1C,VPS41
Mechanisms of Viral Exit from Host Cells	2.93	0.15		N/A	ACTC1,CHMP2A,CHMP6,LMNB2,SH3GL1,VPS25
Necroptosis Signaling Pathway	2.88	0.0839		0	CAPN1,EIF2AK2,FKBP1A,GLUD1,MLKL,PPID,PPIF,PYCARD,SLC25A5,TIMM13,TOMM22,VDAC1
Glutaryl-CoA Degradation	2.85	0.235		-2	ACAT1,GCDH,HADH,HSD17B10
Fatty Acid β-oxidation I	2.8	0.172		-1.342	ACADM,ACSL4,ECHS1,HADH,HSD17B10
PFKFB4 Signaling Pathway	2.66	0.133		0	CREB1,FBP1,GPI,HK3,MAP2K1,PRKAG1
Methylglyoxal Degradation I	2.57	0.667		N/A	GLO1,HAGH
Inosine-5'-phosphate Biosynthesis II	2.57	0.667		N/A	ADSL,ATIC
Glutamate Degradation II	2.57	0.667		N/A	GOT1,GOT2
Aspartate Biosynthesis	2.57	0.667		N/A	GOT1,GOT2
Pentose Phosphate Pathway	2.55	0.3		N/A	G6PD,PGD,PGLS
Leukocyte Extravasation Signaling	2.53	0.073		2.496	ACTC1,ACTN1,CD44,ITGAL,MAPK14,MMP8,MMP9,NCF2,NCF4,PTPN11,RAC1,RAC2,VASP
Natural Killer Cell Signaling	2.43	0.071		1.941	CD48,COL3A1,HLA-F,HSPA2,HSPA4,ITGAL,LCP2,LILRB1,MAP2K1,MAPK14,PTPN11,RAC1,RAC2
Phenylalanine Degradation IV (Mammalian, via Side Chain)	2.43	0.273		N/A	ALDH2,GOT1,GOT2
Purine Nucleotides De Novo Biosynthesis II	2.43	0.273		N/A	ADSL,ADSS2,ATIC
Neuroprotective Role of THOP1 in Alzheimer's Disease	2.42	0.0952		-0.816	CFD,CREB1,CTSG,HLA-F,MMP9,PRKAG1,PRTN3,TPSAB1/TPSB2
Caveolar-mediated Endocytosis Signaling	2.33	0.101		N/A	ACTC1,CD48,DNM2,HLA-F,ITGAL,ITGAX,PTPN1
Histamine Degradation	2.31	0.25		N/A	ALDH1A1,ALDH2,HNMT
UDP-N-acetyl-D-galactosamine Biosynthesis II	2.31	0.25		N/A	GALE,GPI,HK3
Heme Degradation	2.28	0.5		N/A	BLVRB,HMOX1
Rapoport-Luebering Glycolytic Shunt	2.28	0.5		N/A	PGAM1,TIGAR
L-cysteine Degradation I	2.28	0.5		N/A	GOT1,GOT2
Tryptophan Degradation III (Eukaryotic)	2.27	0.167		-2	ACAT1,GCDH,HADH,HSD17B10
Ethanol Degradation II	2.27	0.167		-1	ACSS1,AKR1A1,ALDH1A1,ALDH2
HIF1α Signaling	2.22	0.067		1.508	COPS5,GPI,HK3,HMOX1,HSPA2,HSPA4,MAP2K1,MMP8,MMP9,NCF2,RAC1,RAC2,SLC2A3
Fcγ Receptor-mediated Phagocytosis in Macrophages and Monocytes	2.18	0.087		1.414	ACTC1,ARF6,HMOX1,LCP2,PLD3,RAC1,RAC2,VASP
Thioredoxin Pathway	2.07	0.4		N/A	TXN,TXNRD2
Adenosine Nucleotides Degradation II	2.02	0.2		N/A	ACP3,ADA2,NT5C2
Protein Ubiquitination Pathway	2.01	0.0595		N/A	DNAJB11,DNAJC11,HLA-F,HSPA2,HSPA4,HSPE1,HSPH1,PSMD2,PSMD6,UBE2D1,UBE2D3,UBE2I,UBE2N,USP10,USP14
Remodeling of Epithelial Adherens Junctions	2	0.0984		N/A	ACTC1,ACTN1,ARF6,DNM2,NME1,TUBA1C
Integrin Signaling	1.93	0.0638		0	ACTC1,ACTN1,ARF3,ARF4,ARF6,CAPN1,ITGAL,ITGAX,MAP2K1,RAC1,RAC2,VASP
Huntington's Disease Signaling	1.9	0.0577		N/A	AP2A2,ATP5F1D,ATP5PB,ATP5PF,CAPN1,CLTA,CREB1,CTSD,DNM2,GNAQ,HSPA2,HSPA4,PSMD2,PSMD6,SDHA
Aspartate Degradation II	1.9	0.333		N/A	GOT1,GOT2
Isoleucine Degradation I	1.87	0.176		N/A	ACAT1,ECHS1,HSD17B10
Pyrimidine Ribonucleotides De Novo Biosynthesis	1.82	0.125		1	AK9,NME1,NME2,UMPS
NRF2-mediated Oxidative Stress Response	1.8	0.0612		1.134	ACTC1,AKR1A1,CCT7,DNAJB11,DNAJC11,GSTM4,HMOX1,MAP2K1,MAPK14,SOD2,TXN,USP14
Tryptophan Degradation X (Mammalian, via Tryptamine)	1.8	0.167		N/A	AKR1A1,ALDH1A1,ALDH2
Purine Nucleotides Degradation II (Aerobic)	1.8	0.167		N/A	ACP3,ADA2,NT5C2
Ethanol Degradation IV	1.8	0.167		N/A	ACSS1,ALDH1A1,ALDH2
Salvage Pathways of Pyrimidine Ribonucleotides	1.75	0.0787		1.89	AK9,CDA,EIF2AK2,MAP2K1,NME1,NME2,PKN1
Hypoxia Signaling in the Cardiovascular System	1.7	0.0845		N/A	COPS5,CREB1,UBE2D1,UBE2D3,UBE2I,UBE2N
Ferroptosis Signaling Pathway	1.7	0.0714		2.121	ACSL4,ARF3,ARF4,ARF6,HMOX1,MAP2K1,PEBP1,PRKAG1
Pyrimidine Deoxyribonucleotides De Novo Biosynthesis I	1.67	0.15		N/A	AK9,NME1,NME2
Sucrose Degradation V (Mammalian)	1.65	0.25		N/A	ALDOA,ALDOB
Toll-like Receptor Signaling	1.62	0.0811		0.447	CD14,EIF2AK2,IRAK3,MAPK14,TLR2,TLR8
Dopamine Degradation	1.62	0.143		N/A	ALDH1A1,ALDH2,SULT1A1
Virus Entry via Endocytic Pathways	1.59	0.0729		N/A	ACTC1,AP2A2,CLTA,DNM2,HLA-F,RAC1,RAC2
Antioxidant Action of Vitamin C	1.59	0.0729		N/A	GLRX,HMOX1,MAPK14,PLD3,SLC2A3,TXN,TXNRD2
NAD Phosphorylation and Dephosphorylation	1.55	0.222		N/A	ACP3,NNT
Thiamin Salvage III	1.52	1		N/A	TPK1
Sulfate Activation for Sulfonation	1.52	1		N/A	PAPSS1
Thyroid Hormone Biosynthesis	1.52	1		N/A	CTSD
Adenine and Adenosine Salvage VI	1.52	1		N/A	ADK
UDP-N-acetyl-D-galactosamine Biosynthesis I	1.52	1		N/A	GALE
BAG2 Signaling Pathway	1.52	0.0769		1	HSPA2,HSPA4,MAPK14,PSMD2,PSMD6,UBE2D1
IL-8 Signaling	1.5	0.0573		1	GNAQ,HMOX1,IRAK3,ITGAX,MAP2K1,MMP9,NCF2,PLD3,RAC1,RAC2,VASP
Paxillin Signaling	1.5	0.07		2.236	ACTC1,ACTN1,ARF6,ITGAL,ITGAX,MAPK14,RAC1
Phagosome Formation	1.48	0.065	0.0328	N/A	CR1,ITGAL,ITGAX,MRC1,RAC1,RAC2,TLR2,TLR8
Calcium Transport I	1.46	0.2		N/A	ANXA5,ATP2B1
Semaphorin Neuronal Repulsive Signaling Pathway	1.45	0.064		-0.378	CD44,DPYSL2,ITGAL,ITGAX,MAP2K1,PRKAG1,RAC1,VCAN
Oxidative Ethanol Degradation III	1.42	0.12		N/A	ACSS1,ALDH1A1,ALDH2
Leukotriene Biosynthesis	1.38	0.182		N/A	GGT5,GSTM4
Serotonin Degradation	1.37	0.0909		0	AKR1A1,ALDH1A1,ALDH2,SULT1A1
Rac Signaling	1.36	0.0615		2.236	CD44,CYFIP2,ITGAL,ITGAX,MAP2K1,NCF2,RAC1,RAC2
Estrogen Receptor Signaling	1.36	0.0476		0.333	ATP5F1D,ATP5PB,CREB1,GNAQ,MAP2K1,MMP8,MMP9,NDUFA2,NDUFB1,NDUFB4,NDUFS2,NDUFS3,NDUFS6,NDUFS7,PRKAG1,SDHA,SOD2
Noradrenaline and Adrenaline Degradation	1.33	0.111		N/A	AKR1A1,ALDH1A1,ALDH2
Glioma Invasiveness Signaling	1.31	0.0758		N/A	CD44,MMP9,PLAUR,RAC1,RAC2
Guanosine Nucleotides Degradation III	1.31	0.167		N/A	ACP3,NT5C2
BER pathway	1.31	0.167		N/A	PARP1,XRCC1
TREM1 Signaling	1.29	0.0746		-0.447	ITGAX,LAT2,NLRC4,TLR2,TLR8
Role of Hypercytokinemia/hyperchemokinemia in the Pathogenesis of Influenza	1.27	0.0735		2.236	EIF2AK2,IFIT3,OAS2,OAS3,PYCARD
Role of IL-17A in Psoriasis	1.25	0.154		N/A	S100A8,S100A9
Choline Biosynthesis III	1.25	0.154		N/A	HMOX1,PLD3
Urate Biosynthesis/Inosine 5'-phosphate Degradation	1.25	0.154		N/A	ACP3,NT5C2
Asparagine Degradation I	1.23	0.5		N/A	ASRGL1
Spermine Biosynthesis	1.23	0.5		N/A	SMS
S-methyl-5-thio-α-D-ribose 1-phosphate Degradation	1.23	0.5		N/A	MRI1
Palmitate Biosynthesis I (Animals)	1.23	0.5		N/A	FASN
L-cysteine Degradation III	1.23	0.5		N/A	GOT1
Uridine-5'-phosphate Biosynthesis	1.23	0.5		N/A	UMPS
Spermidine Biosynthesis I	1.23	0.5		N/A	SRM
Fatty Acid Biosynthesis Initiation II	1.23	0.5		N/A	FASN
Glycine Biosynthesis I	1.23	0.5		N/A	SHMT2
Glutamate Biosynthesis II	1.23	0.5		N/A	GLUD1
Glutamate Degradation X	1.23	0.5		N/A	GLUD1
Pyrimidine Ribonucleotides Interconversion	1.22	0.1		N/A	AK9,NME1,NME2
Complement System	1.22	0.1		N/A	CFD,CR1,ITGAX
Role of Pattern Recognition Receptors in Recognition of Bacteria and Viruses	1.21	0.0571		0	CREB1,EIF2AK2,NLRC4,OAS2,OAS3,PTX3,TLR2,TLR8
Airway Pathology in Chronic Obstructive Pulmonary Disease	1.21	0.0645		N/A	CTSG,ELANE,LCN2,MMP8,MMP9,PRTN3
GDNF Family Ligand-Receptor Interactions	1.2	0.0704		1.342	CREB1,DOK2,DOK3,MAP2K1,RAC1
Regulation of Actin-based Motility by Rho	1.19	0.0638		2	ACTC1,ARHGDIA,ITGAL,ITGAX,RAC1,RAC2
DNA Double-Strand Break Repair by Non-Homologous End Joining	1.19	0.143		N/A	PARP1,XRCC1
Fatty Acid α-oxidation	1.19	0.143		N/A	ALDH1A1,ALDH2
FGF Signaling	1.18	0.0694		1.342	CREB1,MAP2K1,MAPK14,PTPN11,RAC1
Sumoylation Pathway	1.15	0.0625		0	ARHGDIA,ARHGDIB,RAC1,RAC2,RFC2,UBE2I
Granzyme A Signaling	1.13	0.133		N/A	H1-10,NME1
Neuroinflammation Signaling Pathway	1.12	0.0471		0	CREB1,HLA-F,HMOX1,IRAK3,MAPK14,MMP9,NCF2,PYCARD,RAC1,RAC2,SOD2,TLR2,TLR8
NER (Nucleotide Excision Repair, Enhanced Pathway)	1.1	0.0606		-0.447	COPS2,COPS5,RFC2,UBE2I,UBE2N,XRCC1
RhoGDI Signaling	1.1	0.052		-0.447	ACTC1,ARHGDIA,ARHGDIB,CD44,GNAQ,ITGAL,ITGAX,RAC1,RAC2
LXR/RXR Activation	1.09	0.06		N/A	CD14,ECHS1,FASN,HADH,MMP9,S100A8
Granzyme B Signaling	1.08	0.125		N/A	LMNB2,PARP1
Putrescine Degradation III	1.08	0.125		N/A	ALDH1A1,ALDH2
Apelin Adipocyte Signaling Pathway	1.08	0.0649		N/A	MAPK14,NCF2,PRKAG1,RAC1,RAC2
Coenzyme A Biosynthesis	1.06	0.333		N/A	COASY
Phenylethylamine Degradation I	1.06	0.333		N/A	ALDH2
Eumelanin Biosynthesis	1.06	0.333		N/A	MIF
1,25-dihydroxyvitamin D3 Biosynthesis	1.06	0.333		N/A	POR
Ascorbate Recycling (Cytosolic)	1.06	0.333		N/A	GLRX
D-glucuronate Degradation I	1.06	0.333		N/A	AKR1A1
Thiosulfate Disproportionation III (Rhodanese)	1.06	0.333		N/A	TST
Osteoarthritis Pathway	1.06	0.0493		0.447	ANXA5,CREB1,ITGAL,ITGAX,MMP9,PRKAG1,RAC1,S100A8,S100A9,TLR2
Superpathway of Geranylgeranyldiphosphate Biosynthesis I (via Mevalonate)	1.04	0.118		N/A	ACAT1,FDPS
Sertoli Cell-Sertoli Cell Junction Signaling	1.03	0.0503		N/A	ACTC1,ACTN1,ITGAL,ITGAX,MAP2K1,MAPK14,PRKAG1,RAC1,TUBA1C
Axonal Guidance Signaling	1.03	0.0424		N/A	AFG3L2,COPS5,DPYSL2,GNAQ,ITGAL,ITGAX,KLC1,MAP2K1,MMP8,MMP9,PITRM1,PRKAG1,PTPN11,RAC1,RAC2,SEMA4A,TUBA1C,VASP
Regulation of Cellular Mechanics by Calpain Protease	1.01	0.0617		N/A	ACTN1,CAPN1,CAST,ITGAL,ITGAX
tRNA Charging	0.975	0.0789		N/A	AARS1,NARS2,YARS1
LPS-stimulated MAPK Signaling	0.959	0.0595		0.447	CD14,CREB1,MAP2K1,MAPK14,RAC1
Actin Nucleation by ARP-WASP Complex	0.959	0.0595		N/A	ITGAL,ITGAX,RAC1,RAC2,VASP
NAD Salvage Pathway II	0.955	0.105		N/A	ACP3,NT5C2
FAK Signaling	0.951	0.055		N/A	ACTC1,CAPN1,ITGAL,ITGAX,MAP2K1,RAC1
Clathrin-mediated Endocytosis Signaling	0.943	0.0497		N/A	ACTC1,AP2A2,ARF6,CLTA,DNM2,RAC1,S100A8,SH3GL1
Tumor Microenvironment Pathway	0.943	0.0497		2.646	CD44,COL3A1,HLA-F,MAP2K1,MMP8,MMP9,RAC1,SLC2A3
2-ketoglutarate Dehydrogenase Complex	0.939	0.25		N/A	DLST
Branched-chain α-keto acid Dehydrogenase Complex	0.939	0.25		N/A	BCKDHB
Tetrapyrrole Biosynthesis II	0.939	0.25		N/A	ALAD
Glutathione Redox Reactions II	0.939	0.25		N/A	GLRX
Trans, trans-farnesyl Diphosphate Biosynthesis	0.939	0.25		N/A	FDPS
Acetate Conversion to Acetyl-CoA	0.939	0.25		N/A	ACSS1
Valine Degradation I	0.917	0.1		N/A	BCKDHB,ECHS1
Inflammasome pathway	0.917	0.1		N/A	NLRC4,PYCARD
mTOR Signaling	0.914	0.0474		0.378	EIF4B,FKBP1A,HMOX1,PLD3,PRKAG1,RAC1,RAC2,RHEB,RPS27L
Unfolded protein response	0.914	0.0575		N/A	DNAJB11,DNAJC11,HSPA2,HSPA4,HSPH1
Fc Epsilon RI Signaling	0.91	0.0536		2.449	LCP2,MAP2K1,MAPK14,PTPN11,RAC1,RAC2
CTLA4 Signaling in Cytotoxic T Lymphocytes	0.896	0.0568		N/A	AP2A2,CLTA,HLA-F,LCP2,PTPN11
Acute Myeloid Leukemia Signaling	0.896	0.0568		N/A	IDH1,IDH2,IDH3B,IDH3G,MAP2K1
AMPK Signaling	0.896	0.0457		0.816	AK9,CAB39,CREB1,FASN,GNAQ,GYS1,MAPK14,PCK2,PRKAG1,SMARCE1
Phospholipase C Signaling	0.857	0.0438		1.342	CREB1,GNAQ,HMOX1,ITGAL,ITGAX,LCP2,MAP2K1,PEBP1,PLD3,RAC1,RAC2
Arginine Biosynthesis IV	0.848	0.2		N/A	GLUD1
Trehalose Degradation II (Trehalase)	0.848	0.2		N/A	HK3
α-tocopherol Degradation	0.848	0.2		N/A	CYP4F2
Galactose Degradation I (Leloir Pathway)	0.848	0.2		N/A	GALE
dTMP De Novo Biosynthesis	0.848	0.2		N/A	SHMT2
Folate Polyglutamylation	0.848	0.2		N/A	SHMT2
Aldosterone Signaling in Epithelial Cells	0.827	0.0483		N/A	DNAJB11,DNAJC11,HSPA2,HSPA4,HSPE1,HSPH1,MAP2K1
Production of Nitric Oxide and Reactive Oxygen Species in Macrophages	0.827	0.0465		1.89	MAP2K1,MAPK14,NCF2,NCF4,RAC1,RAC2,S100A8,TLR2
Endocannabinoid Developing Neuron Pathway	0.821	0.0504		1.342	CREB1,MAP2K1,MAPK14,PRKAG1,RAC1,RAC2
HOTAIR Regulatory Pathway	0.804	0.0476		2.449	ATG3,ATG7,CD44,COL3A1,MMP8,MMP9,STK38
IL-10 Signaling	0.796	0.0571		N/A	BLVRB,CD14,HMOX1,MAPK14
Actin Cytoskeleton Signaling	0.793	0.0443		2.236	ACTC1,ACTN1,CD14,CYFIP2,ITGAL,ITGAX,MAP2K1,RAC1,RAC2
iNOS Signaling	0.793	0.0652		N/A	CD14,IRAK3,MAPK14
Tumoricidal Function of Hepatic Natural Killer Cells	0.788	0.0833		N/A	ITGAL,M6PR
Macropinocytosis Signaling	0.78	0.0563		N/A	ARF6,CD14,MRC1,RAC1
Superpathway of Serine and Glycine Biosynthesis I	0.775	0.167		N/A	SHMT2
Acetyl-CoA Biosynthesis I (Pyruvate Dehydrogenase Complex)	0.775	0.167		N/A	PDHB
Selenocysteine Biosynthesis II (Archaea and Eukaryotes)	0.775	0.167		N/A	SEPHS1
Amyloid Processing	0.775	0.0638		N/A	CAPN1,MAPK14,PRKAG1
Role of JAK family kinases in IL-6-type Cytokine Signaling	0.762	0.08		N/A	MAPK14,PTPN11
Germ Cell-Sertoli Cell Junction Signaling	0.754	0.0461		N/A	ACTC1,ACTN1,MAP2K1,MAPK14,RAC1,RAC2,TUBA1C
Gαq Signaling	0.754	0.0461		-0.447	GNAQ,GYS1,HMOX1,MAP2K1,PLD3,RAC1,RAC2
Renal Cell Carcinoma Signaling	0.735	0.0541		N/A	FH,MAP2K1,PTPN11,RAC1
Ephrin Receptor Signaling	0.733	0.044		1.633	CREB1,GNAQ,ITGAL,ITGAX,MAP2K1,PTPN11,RAC1,RAC2
Adenine and Adenosine Salvage III	0.714	0.143		N/A	ADA2
Purine Ribonucleosides Degradation to Ribose-1-phosphate	0.714	0.143		N/A	ADA2
PXR/RXR Activation	0.701	0.0588		N/A	ALDH1A1,PCK2,PRKAG1
Corticotropin Releasing Hormone Signaling	0.701	0.0462		0.816	CREB1,GNAQ,KRT1,MAP2K1,MAPK14,PRKAG1
Coagulation System	0.686	0.0714		N/A	F5,PLAUR
Superpathway of Cholesterol Biosynthesis	0.686	0.0714		N/A	ACAT1,FDPS
Role of p14/p19ARF in Tumor Suppression	0.686	0.0714		N/A	RAC1,UBTF
Semaphorin Signaling in Neurons	0.684	0.0577		N/A	DPYSL2,RAC1,RAC2
FLT3 Signaling in Hematopoietic Progenitor Cells	0.68	0.0513		1	CREB1,MAP2K1,MAPK14,PTPN11
Cell Cycle Control of Chromosomal Replication	0.67	0.0566		N/A	MCM2,MCM3,MCM5
BMP signaling pathway	0.668	0.0506		1	CREB1,MAP2K1,MAPK14,PRKAG1
Superoxide Radicals Degradation	0.664	0.125		N/A	SOD2
Heme Biosynthesis II	0.664	0.125		N/A	ALAD
Ketolysis	0.664	0.125		N/A	ACAT1
NAD Signaling Pathway	0.662	0.0448		-1.633	ACADM,H1-10,IDH2,PARP1,PRKAG1,SOD2
Role of Tissue Factor in Cancer	0.644	0.0463		N/A	GNAQ,MAPK14,PLAUR,PTPN11,RAC1
JAK/Stat Signaling	0.642	0.0494		1	GNAQ,MAP2K1,PTPN1,PTPN11
Lipid Antigen Presentation by CD1	0.64	0.0667		N/A	AP2A2,ARF6
Cholecystokinin/Gastrin-mediated Signaling	0.633	0.0459		N/A	GNAQ,MAP2K1,MAPK14,RAC1,RAC2
DNA Methylation and Transcriptional Repression Signaling	0.62	0.0645		N/A	MBD2,MECP2
Inhibition of Angiogenesis by TSP1	0.62	0.0645		N/A	MAPK14,MMP9
Estrogen Biosynthesis	0.62	0.0645		N/A	HSD17B10,POR
Superpathway of Methionine Degradation	0.62	0.0645		N/A	GOT1,GOT2
Glucose and Glucose-1-phosphate Degradation	0.618	0.111		N/A	HK3
Leucine Degradation I	0.618	0.111		N/A	ACADM
γ-glutamyl Cycle	0.618	0.111		N/A	GGT5
Salvage Pathways of Pyrimidine Deoxyribonucleotides	0.618	0.111		N/A	CDA
GDP-glucose Biosynthesis	0.618	0.111		N/A	HK3
Glycine Betaine Degradation	0.618	0.111		N/A	SHMT2
Folate Transformations I	0.618	0.111		N/A	SHMT2
PPARα/RXRα Activation	0.604	0.0414		0.816	AP2A2,FASN,GNAQ,GOT2,MAP2K1,MAPK14,PRKAG1
Airway Inflammation in Asthma	0.6	0.0625		N/A	ELANE,MMP9
Role of JAK2 in Hormone-like Cytokine Signaling	0.6	0.0625		N/A	PTPN1,PTPN11
Renin-Angiotensin Signaling	0.593	0.0442		2.236	GNAQ,MAP2K1,MAPK14,PRKAG1,RAC1
Netrin Signaling	0.593	0.0517		N/A	PRKAG1,RAC1,RAC2
Signaling by Rho Family GTPases	0.585	0.0391		2.236	ACTC1,GNAQ,ITGAL,ITGAX,MAP2K1,NCF2,PKN1,RAC1,RAC2
MIF-mediated Glucocorticoid Regulation	0.582	0.0606		N/A	CD14,MIF
Intrinsic Prothrombin Activation Pathway	0.582	0.0606		N/A	COL3A1,F5
4-1BB Signaling in T Lymphocytes	0.562	0.0588		N/A	MAP2K1,MAPK14
Agrin Interactions at Neuromuscular Junction	0.554	0.0492		N/A	ACTC1,RAC1,RAC2
Pyridoxal 5'-phosphate Salvage Pathway	0.554	0.0492		N/A	EIF2AK2,MAP2K1,PKN1
Inhibition of Matrix Metalloproteases	0.545	0.0571		N/A	MMP8,MMP9
Assembly of RNA Polymerase I Complex	0.544	0.0909		N/A	UBTF
Fatty Acid Activation	0.544	0.0909		N/A	ACSL4
Ketogenesis	0.544	0.0909		N/A	ACAT1
Parkinson's Signaling	0.544	0.0909		N/A	MAPK14
IL-1 Signaling	0.541	0.0444		N/A	GNAQ,IRAK3,MAPK14,PRKAG1
Death Receptor Signaling	0.541	0.0444		0	ACTC1,ARHGDIB,DIABLO,PARP1
Glioma Signaling	0.538	0.042		N/A	IDH1,IDH2,IDH3B,IDH3G,MAP2K1
RAR Activation	0.521	0.0389		N/A	ALDH1A1,MAP2K1,MAPK14,PARP1,PRKAG1,RAC1,SMARCE1
Melanocyte Development and Pigmentation Signaling	0.52	0.0435		1	CREB1,MAP2K1,PRKAG1,PTPN11
Role of PKR in Interferon Induction and Antiviral Response	0.511	0.041		0	EIF2AK2,HSPA2,HSPA4,MAPK14,PYCARD
Pancreatic Adenocarcinoma Signaling	0.511	0.041		0.447	HMOX1,MAP2K1,MMP9,PLD3,RAC1
Role of Lipids/Lipid Rafts in the Pathogenesis of Influenza	0.511	0.0833		N/A	FDPS
Melatonin Signaling	0.506	0.0462		N/A	GNAQ,MAP2K1,PRKAG1
VEGF Signaling	0.502	0.0426		1	ACTC1,ACTN1,MAP2K1,PTPN11
Opioid Signaling Pathway	0.499	0.0369		1.414	AP2A2,CLTA,CREB1,GNAQ,MAP2K1,PRKAG1,RAC1,RAC2,RGS14
IL-17A Signaling in Fibroblasts	0.496	0.0526		N/A	LCN2,MAPK14
SPINK1 Pancreatic Cancer Pathway	0.496	0.0526		N/A	CPN1,ELANE
HER-2 Signaling in Breast Cancer	0.495	0.038		0.378	ARF3,ARF4,ARF6,COX5B,COX7C,MAP2K1,RHEB
Colorectal Cancer Metastasis Signaling	0.493	0.0367		1.134	GNAQ,MAP2K1,MMP8,MMP9,PRKAG1,RAC1,RAC2,TLR2,TLR8
fMLP Signaling in Neutrophils	0.488	0.04		N/A	GNAQ,MAP2K1,NCF2,RAC1,RAC2
α-Adrenergic Signaling	0.483	0.0417		N/A	GNAQ,GYS1,MAP2K1,PRKAG1
Leptin Signaling in Obesity	0.483	0.0448		N/A	MAP2K1,PRKAG1,PTPN11
Extrinsic Prothrombin Activation Pathway	0.483	0.0769		N/A	F5
Ephrin B Signaling	0.483	0.0448		N/A	GNAQ,RAC1,RAC2
Mevalonate Pathway I	0.483	0.0769		N/A	ACAT1
Melatonin Degradation I	0.481	0.0513		N/A	POR,SULT1A1
HGF Signaling	0.48	0.0397		N/A	ITGAL,ITGAX,MAP2K1,PTPN11,RAC1
Protein Kinase A Signaling	0.476	0.0352		-1.508	CREB1,DUSP3,GNAQ,GYS1,H1-10,MAP2K1,PGP,PRKAG1,PTPN1,PTPN11,PTPRE,VASP
T Cell Receptor Signaling	0.469	0.0372		0.378	HLA-F,ITGAL,LCP2,MAP2K1,MAPK14,PTPN11,RAC1
Apoptosis Signaling	0.465	0.0408		0	CAPN1,DIABLO,MAP2K1,PARP1
Hepatic Fibrosis Signaling Pathway	0.46	0.0346		1.508	COL3A1,CREB1,IRAK3,ITGAL,ITGAX,MAP2K1,MAPK14,NCF2,PRKAG1,RAC1,RAC2,SDHA,SOD2
Chondroitin Sulfate Degradation (Metazoa)	0.457	0.0714		N/A	GM2A
Dermatan Sulfate Degradation (Metazoa)	0.457	0.0714		N/A	GM2A
Methylglyoxal Degradation III	0.457	0.0714		N/A	AKR1A1
Insulin Receptor Signaling	0.457	0.0388		0.447	GYS1,MAP2K1,PRKAG1,PTPN1,PTPN11
Cardiac Hypertrophy Signaling	0.456	0.0362		1.633	ADSS2,CREB1,GNAQ,MAP2K1,MAPK14,PRKAG1,RAC1,RAC2
MIF Regulation of Innate Immunity	0.453	0.0488		N/A	CD14,MIF
ERK5 Signaling	0.451	0.0429		N/A	CREB1,GNAQ,PTPN11
Role of MAPK Signaling in Inhibiting the Pathogenesis of Influenza	0.441	0.0423		N/A	EIF2AK2,MAP2K1,MAPK14
Apelin Muscle Signaling Pathway	0.44	0.0476		N/A	GNAQ,PRKAG1
γ-linolenate Biosynthesis II (Animals)	0.434	0.0667		N/A	ACSL4
Mitochondrial L-carnitine Shuttle Pathway	0.434	0.0667		N/A	ACSL4
PAK Signaling	0.432	0.0392		N/A	ITGAL,ITGAX,MAP2K1,RAC1
Xenobiotic Metabolism AHR Signaling Pathway	0.432	0.0417		N/A	ALDH1A1,ALDH2,GSTM4
ILK Signaling	0.427	0.0366		N/A	ACTC1,ACTN1,CREB1,MMP9,RAC1,RAC2
CDK5 Signaling	0.424	0.0388		1	CAPN1,MAP2K1,MAPK14,PRKAG1
ERK/MAPK Signaling	0.421	0.0357		1.342	CREB1,ITGAL,ITGAX,MAP2K1,PRKAG1,RAC1,RAC2
Chemokine Signaling	0.421	0.0411		N/A	GNAQ,MAP2K1,MAPK14
Neurotrophin/TRK Signaling	0.421	0.0411		N/A	CREB1,MAP2K1,PTPN11
GNRH Signaling	0.42	0.0364		1.633	CREB1,GNAQ,MAP2K1,MAPK14,PRKAG1,RAC1
Role of IL-17F in Allergic Inflammatory Airway Diseases	0.415	0.0455		N/A	CREB1,MAP2K1
Ephrin A Signaling	0.415	0.0455		N/A	PTPN11,RAC1
Superpathway of Melatonin Degradation	0.415	0.0455		N/A	POR,SULT1A1
Mismatch Repair in Eukaryotes	0.411	0.0625		N/A	RFC2
EIF2 Signaling	0.405	0.0352		0	ACTC1,EIF2AK2,EIF5,MAP2K1,RPL23,RPL29,RPS27L
Stearate Biosynthesis I (Animals)	0.403	0.0444		N/A	ACSL4,FASN
Relaxin Signaling	0.401	0.0365		1	CREB1,GNAQ,MAP2K1,MMP9,PRKAG1
eNOS Signaling	0.401	0.0365		0.447	DNM2,GNAQ,HSPA2,HSPA4,PRKAG1
Endocannabinoid Cancer Inhibition Pathway	0.388	0.036		2.236	CREB1,GNAQ,MAP2K1,MAPK14,PRKAG1
Neuregulin Signaling	0.386	0.037		N/A	ITGAL,ITGAX,MAP2K1,PTPN11
Atherosclerosis Signaling	0.386	0.037		N/A	COL3A1,MMP9,S100A8,TPSAB1/TPSB2
Spliceosomal Cycle	0.38	0.0426		N/A	BCAS2,SF3B4
Autophagy	0.378	0.0343		1.134	ATG3,ATG7,CREB1,GABARAPL2,MAP2K1,PRKAG1,VPS41
PTEN Signaling	0.376	0.0355		N/A	ITGAL,ITGAX,MAP2K1,RAC1,RAC2
Gαs Signaling	0.365	0.036		N/A	CREB1,GNAQ,MAP2K1,PRKAG1
Heparan Sulfate Biosynthesis (Late Stages)	0.36	0.0408		N/A	AARS1,SULT1A1
Dilated Cardiomyopathy Signaling Pathway	0.359	0.0357		0	ACTC1,MAPK14,PRKAG1,PTPN11
Bupropion Degradation	0.356	0.0526		N/A	POR
Tec Kinase Signaling	0.353	0.0339		N/A	ACTC1,GNAQ,ITGAL,ITGAX,RAC1,RAC2
UVC-Induced MAPK Signaling	0.349	0.04		N/A	MAP2K1,MAPK14
Systemic Lupus Erythematosus In T Cell Signaling Pathway	0.349	0.0333		0.378	CD44,CREB1,HLA-F,ITGAL,MAP2K1,RAC1,RAC2
PEDF Signaling	0.346	0.0366		N/A	MAPK14,RAC1,SOD2
Xenobiotic Metabolism CAR Signaling Pathway	0.346	0.0342		-0.447	ALDH1A1,ALDH2,GSTM4,MAP2K1,SULT1A1
NGF Signaling	0.345	0.0351		1	CREB1,MAP2K1,PTPN11,RAC1
UVB-Induced MAPK Signaling	0.339	0.0392		N/A	MAP2K1,MAPK14
Synaptic Long Term Potentiation	0.338	0.0348		1	CREB1,GNAQ,MAP2K1,PRKAG1
B Cell Receptor Signaling	0.327	0.033		1.633	CREB1,MAP2K1,MAPK14,PTPN11,RAC1,RAC2
IL-12 Signaling and Production in Macrophages	0.326	0.0342		N/A	MAP2K1,MAPK14,S100A8,TLR2
Xenobiotic Metabolism PXR Signaling Pathway	0.324	0.0333		0.447	ALDH1A1,ALDH2,GSTM4,PRKAG1,SULT1A1
Crosstalk between Dendritic Cells and Natural Killer Cells	0.323	0.0353		N/A	ACTC1,HLA-F,ITGAL
Glutathione-mediated Detoxification	0.323	0.0476		N/A	GSTM4
Thrombin Signaling	0.322	0.0328		1	CREB1,GNAQ,MAP2K1,MAPK14,RAC1,RAC2
Coronavirus Pathogenesis Pathway	0.322	0.0328		0	MAPK14,OAS2,OAS3,PYCARD,RPS27L,ZC3HAV1
MSP-RON Signaling Pathway	0.321	0.0377		N/A	ACTC1,TLR2
FAT10 Signaling Pathway	0.321	0.0377		N/A	PSMD2,PSMD6
Ceramide Signaling	0.316	0.0349		N/A	CTSD,DIABLO,MAP2K1
Thyroid Hormone Metabolism II (via Conjugation and/or Degradation)	0.31	0.0455		N/A	SULT1A1
Apelin Cardiac Fibroblast Signaling Pathway	0.31	0.0455		N/A	PRKAG1
CCR3 Signaling in Eosinophils	0.309	0.0333		N/A	GNAQ,MAP2K1,MAPK14,RAC1
Inhibition of ARE-Mediated mRNA Degradation Pathway	0.308	0.0327		N/A	EXOSC4,MAPK14,PRKAG1,PSMD2,PSMD6
CNTF Signaling	0.304	0.0364		N/A	MAP2K1,PTPN11
Heparan Sulfate Biosynthesis	0.304	0.0364		N/A	AARS1,SULT1A1
Phospholipases	0.304	0.0364		N/A	HMOX1,PLD3
EGF Signaling	0.304	0.0364		N/A	MAP2K1,MAPK14
IL-6 Signaling	0.303	0.0331		N/A	CD14,MAP2K1,MAPK14,PTPN11
PI3K/AKT Signaling	0.299	0.0319		2	CDC37,GYS1,ITGAL,ITGAX,MAP2K1,RHEB
P2Y Purigenic Receptor Signaling Pathway	0.298	0.0328		1	CREB1,GNAQ,MAP2K1,PRKAG1
Differential Regulation of Cytokine Production in Intestinal Epithelial Cells by IL-17A and IL-17F	0.296	0.0435		N/A	LCN2
LPS/IL-1 Mediated Inhibition of RXR Function	0.294	0.0317		N/A	ACSL4,ALDH1A1,ALDH2,CD14,GSTM4,SULT1A1
Endocannabinoid Neuronal Synapse Pathway	0.292	0.0325		1	GNAQ,MAPK14,NDUFS2,PRKAG1
Role of Macrophages, Fibroblasts and Endothelial Cells in Rheumatoid Arthritis	0.29	0.031		N/A	CREB1,GNAQ,IRAK3,MAP2K1,MAPK14,MIF,RAC1,TLR2,TLR8
Role of IL-17A in Arthritis	0.287	0.0351		N/A	MAP2K1,MAPK14
Xenobiotic Metabolism General Signaling Pathway	0.287	0.0323		1	GSTM4,HMOX1,MAP2K1,MAPK14
IL-22 Signaling	0.283	0.0417		N/A	MAPK14
Apelin Liver Signaling Pathway	0.283	0.0417		N/A	COL3A1
Acute Phase Response Signaling	0.279	0.0314		1	HMOX1,MAP2K1,MAPK14,PTPN11,SOD2
Polyamine Regulation in Colon Cancer	0.279	0.0345		N/A	PSMD2,PSMD6
GPCR-Mediated Integration of Enteroendocrine Signaling Exemplified by an L Cell	0.279	0.0345		N/A	GNAQ,PRKAG1
ATM Signaling	0.277	0.0326		N/A	CREB1,HP1BP3,MAPK14
D-myo-inositol (1,4,5,6)-Tetrakisphosphate Biosynthesis	0.274	0.0312		1.342	DUSP23,IGBP1,PPP4R1,PTPN1,PTPN11
D-myo-inositol (3,4,5,6)-tetrakisphosphate Biosynthesis	0.274	0.0312		1.342	DUSP23,IGBP1,PPP4R1,PTPN1,PTPN11
Communication between Innate and Adaptive Immune Cells	0.272	0.0323		N/A	HLA-F,TLR2,TLR8
Acetone Degradation I (to Methylglyoxal)	0.272	0.04		N/A	POR
CD28 Signaling in T Helper Cells	0.271	0.0315		1	LCP2,MAP2K1,PTPN11,RAC1
Mitotic Roles of Polo-Like Kinase	0.264	0.0333		N/A	CAPN1,SLK
IL-2 Signaling	0.264	0.0333		N/A	MAP2K1,PTPN11
Regulation of eIF4 and p70S6K Signaling	0.261	0.0307		N/A	ITGAL,ITGAX,MAP2K1,MAPK14,RPS27L
IL-17A Signaling in Gastric Cells	0.26	0.0385		N/A	MAPK14
Retinoate Biosynthesis I	0.26	0.0385		N/A	ALDH1A1
FXR/RXR Activation	0.26	0.0316		N/A	FASN,FBP1,PCK2
Altered T Cell and B Cell Signaling in Rheumatoid Arthritis	0.254	0.0312		N/A	PRTN3,TLR2,TLR8
Thrombopoietin Signaling	0.25	0.0323		N/A	MAP2K1,PTPN11
Sonic Hedgehog Signaling	0.249	0.037		N/A	PRKAG1
Mouse Embryonic Stem Cell Pluripotency	0.249	0.0309		N/A	MAP2K1,MAPK14,PTPN11
Aryl Hydrocarbon Receptor Signaling	0.246	0.0303		N/A	ALDH1A1,ALDH2,CTSD,GSTM4
Epithelial Adherens Junction Signaling	0.246	0.0303		N/A	ACTC1,ACTN1,RAC1,TUBA1C
Induction of Apoptosis by HIV1	0.243	0.0317		N/A	DIABLO,SLC25A5
Bladder Cancer Signaling	0.238	0.0303		N/A	MAP2K1,MMP8,MMP9
Circadian Rhythm Signaling	0.23	0.0345		N/A	CREB1
CD40 Signaling	0.225	0.0303		N/A	MAP2K1,MAPK14
IL-17A Signaling in Airway Cells	0.225	0.0303		N/A	MAP2K1,MAPK14
Amyotrophic Lateral Sclerosis Signaling	0	0.0206		N/A	CAPN1,RAC1
Synaptic Long Term Depression	0	0.0125		N/A	GNAQ,MAP2K1
p53 Signaling	0	0.022		N/A	MAPK14,TIGAR
Hepatic Cholestasis	0	0.0173		N/A	CD14,IRAK3,PRKAG1
Hepatic Fibrosis / Hepatic Stellate Cell Activation	0	0.0182		N/A	CD14,COL3A1,MMP9
VDR/RXR Activation	0	0.0299		N/A	CD14,SERPINB1
Tight Junction Signaling	0	0.0278		N/A	ACTC1,PRKAG1,RAC1,VASP
TR/RXR Activation	0	0.013		N/A	FASN
Role of BRCA1 in DNA Damage Response	0	0.0263		N/A	RFC2,SMARCE1
Erythropoietin Signaling Pathway	0	0.0192		N/A	MAP2K1,RAC1,RAC2
14-3-3-mediated Signaling	0	0.0175		N/A	MAP2K1,TUBA1C
Activation of IRF by Cytosolic Pattern Recognition Receptors	0	0.0179		N/A	PIN1
Role of NFAT in Regulation of the Immune Response	0	0.0159		N/A	GNAQ,LCP2,MAP2K1
NF-κB Activation by Viruses	0	0.013		N/A	EIF2AK2
CCR5 Signaling in Macrophages	0	0.0206		N/A	GNAQ,MAPK14
Cytotoxic T Lymphocyte-mediated Apoptosis of Target Cells	0	0.0263		N/A	HLA-F
CD27 Signaling in Lymphocytes	0	0.0182		N/A	MAP2K1
IL-3 Signaling	0	0.0256		N/A	MAP2K1,RAC1
Lymphotoxin β Receptor Signaling	0	0.0185		N/A	DIABLO
IL-17 Signaling	0	0.0265		2	LCN2,MAPK14,MMP9,SRSF1
CXCR4 Signaling	0	0.0272		N/A	GNAQ,MAP2K1,RAC1,RAC2
B Cell Activating Factor Signaling	0	0.0233		N/A	MAPK14
IL-15 Production	0	0.00885		N/A	MAP2K1
Oncostatin M Signaling	0	0.0238		N/A	MAP2K1
IL-15 Signaling	0	0.0263		N/A	MAP2K1,MAPK14
Dendritic Cell Maturation	0	0.0278		-1.342	COL3A1,CREB1,HLA-F,MAPK14,TLR2
Reelin Signaling in Neurons	0	0.0263		N/A	MAP2K1,PAFAH1B2,RAC1
Angiopoietin Signaling	0	0.0286		N/A	DOK2,PTPN11
Cellular Effects of Sildenafil (Viagra)	0	0.0183		N/A	ACTC1,PRKAG1
Neuropathic Pain Signaling In Dorsal Horn Neurons	0	0.022		N/A	CREB1,PRKAG1
Endothelin-1 Signaling	0	0.0235		0	GNAQ,HMOX1,MAPK14,PLD3
Factors Promoting Cardiogenesis in Vertebrates	0	0.0154		N/A	CREB1,MAPK14
iCOS-iCOSL Signaling in T Helper Cells	0	0.0172		N/A	LCP2,RAC1
Molecular Mechanisms of Cancer	0	0.0244		N/A	DIABLO,GNAQ,ITGAL,ITGAX,MAP2K1,MAPK14,PRKAG1,PTPN11,RAC1,RAC2
HMGB1 Signaling	0	0.0263		N/A	MAP2K1,MAPK14,RAC1,RAC2
Maturity Onset Diabetes of Young (MODY) Signaling	0	0.0196		N/A	ALDOB
Role of CHK Proteins in Cell Cycle Checkpoint Control	0	0.0182		N/A	RFC2
Human Embryonic Stem Cell Pluripotency	0	0.00709		N/A	GNAQ
Antiproliferative Role of Somatostatin Receptor 2	0	0.0294		N/A	MAP2K1,PTPN11
Androgen Signaling	0	0.0201		N/A	GNAQ,HSPA4,PRKAG1
Role of Oct4 in Mammalian Embryonic Stem Cell Pluripotency	0	0.0263		N/A	PARP1
Role of NANOG in Mammalian Embryonic Stem Cell Pluripotency	0	0.00935		N/A	MAP2K1
Prolactin Signaling	0	0.0238		N/A	MAP2K1,PTPN11
CREB Signaling in Neurons	0	0.0104		1	CREB1,GNAQ,MAP2K1,PRKAG1,PTAFR
Melanoma Signaling	0	0.0204		N/A	MAP2K1
Prostate Cancer Signaling	0	0.0185		N/A	CREB1,MAP2K1
Type I Diabetes Mellitus Signaling	0	0.0172		N/A	HLA-F,MAPK14
Endometrial Cancer Signaling	0	0.0169		N/A	MAP2K1
Allograft Rejection Signaling	0	0.0179		N/A	HLA-F
Autoimmune Thyroid Disease Signaling	0	0.0182		N/A	HLA-F
Thyroid Cancer Signaling	0	0.0139		N/A	MAP2K1
Graft-versus-Host Disease Signaling	0	0.0182		N/A	HLA-F
Type II Diabetes Mellitus Signaling	0	0.0154		N/A	ACSL4,PRKAG1
Chronic Myeloid Leukemia Signaling	0	0.019		N/A	MAP2K1,PTPN11
Non-Small Cell Lung Cancer Signaling	0	0.0109		N/A	MAP2K1
Gα12/13 Signaling	0	0.00862		N/A	MAP2K1
p70S6K Signaling	0	0.0167		N/A	GNAQ,MAP2K1
Myc Mediated Apoptosis Signaling	0	0.0204		N/A	PRKAG1
G Beta Gamma Signaling	0	0.0268		N/A	DNM2,GNAQ,PRKAG1
G Protein Signaling Mediated by Tubby	0	0.027		N/A	GNAQ
Sphingosine-1-phosphate Signaling	0	0.0286		N/A	GNAQ,RAC1,RAC2
Systemic Lupus Erythematosus Signaling	0	0.0219		N/A	HLA-F,LSM1,SF3B4,SNRNP40
Cdc42 Signaling	0	0.0286		N/A	HLA-F,ITGAL,ITGAX,MAPK14
April Mediated Signaling	0	0.0238		N/A	MAPK14
Retinoic acid Mediated Apoptosis Signaling	0	0.0204		N/A	PARP1
Hereditary Breast Cancer Signaling	0	0.015		N/A	RFC2,SMARCE1
RhoA Signaling	0	0.0189		N/A	ACTC1,PKN1
Role of Osteoblasts, Osteoclasts and Chondrocytes in Rheumatoid Arthritis	0	0.0098		N/A	MAPK14,MMP8
Ovarian Cancer Signaling	0	0.0272		N/A	CD44,MAP2K1,MMP9,PRKAG1
Estrogen-Dependent Breast Cancer Signaling	0	0.0282		N/A	CREB1,HSD17B10
Role of NFAT in Cardiac Hypertrophy	0	0.0207		2	GNAQ,MAP2K1,MAPK14,PRKAG1
Breast Cancer Regulation by Stathmin1	0	0.019		-0.333	CREB1,GNAQ,MAP2K1,MMP9,PRKAG1,PTAFR,RAC1,RAC2,TUBA1C
RANK Signaling in Osteoclasts	0	0.0225		N/A	MAP2K1,MAPK14
Glioblastoma Multiforme Signaling	0	0.0195		N/A	MAP2K1,RAC1,RAC2
Regulation of IL-2 Expression in Activated and Anergic T Lymphocytes	0	0.0202		N/A	MAP2K1,RAC1
Nur77 Signaling in T Lymphocytes	0	0.0222		N/A	HLA-F,MAP2K1
PKCθ Signaling in T Lymphocytes	0	0.0194		N/A	LCP2,RAC1,RAC2
Role of MAPK Signaling in the Pathogenesis of Influenza	0	0.0267		N/A	MAP2K1,MAPK14
Role of PI3K/AKT Signaling in the Pathogenesis of Influenza	0	0.0182		N/A	MAP2K1
Antiproliferative Role of TOB in T Cell Signaling	0	0.0244		N/A	DPP7
OX40 Signaling Pathway	0	0.0169		N/A	HLA-F
PI3K Signaling in B Lymphocytes	0	0.0227		N/A	CREB1,MAP2K1,RAC1
Role of JAK1 and JAK3 in γc Cytokine Signaling	0	0.0152		N/A	PTPN11
Dopamine-DARPP32 Feedback in cAMP Signaling	0	0.0191		N/A	CREB1,GNAQ,PRKAG1
Gap Junction Signaling	0	0.0284		N/A	ACTC1,GNAQ,MAP2K1,PRKAG1,TUBA1C
Telomerase Signaling	0	0.01		N/A	MAP2K1
nNOS Signaling in Neurons	0	0.0233		N/A	CAPN1
VEGF Family Ligand-Receptor Interactions	0	0.0125		N/A	MAP2K1
ErbB Signaling	0	0.0227		N/A	MAP2K1,MAPK14
ErbB2-ErbB3 Signaling	0	0.0169		N/A	MAP2K1
ErbB4 Signaling	0	0.0159		N/A	MAP2K1
Nicotine Degradation III	0	0.027		N/A	POR
D-myo-inositol-5-phosphate Metabolism	0	0.0289		1.342	DUSP23,IGBP1,PPP4R1,PTPN1,PTPN11
Triacylglycerol Degradation	0	0.0286		N/A	AARS1
Chondroitin Sulfate Biosynthesis	0	0.0233		N/A	SULT1A1
Dermatan Sulfate Biosynthesis	0	0.0217		N/A	SULT1A1
Dermatan Sulfate Biosynthesis (Late Stages)	0	0.0294		N/A	SULT1A1
Nicotine Degradation II	0	0.0244		N/A	POR
Superpathway of Inositol Phosphate Compounds	0	0.0239		1.342	DUSP23,IGBP1,PPP4R1,PTPN1,PTPN11
3-phosphoinositide Degradation	0	0.0292		1.342	DUSP23,IGBP1,PPP4R1,PTPN1,PTPN11
3-phosphoinositide Biosynthesis	0	0.0269		1.342	DUSP23,IGBP1,PPP4R1,PTPN1,PTPN11
Chondroitin Sulfate Biosynthesis (Late Stages)	0	0.0278		N/A	SULT1A1
Gαi Signaling	0	0.0246		N/A	GNAQ,PRKAG1,RGS14
Agranulocyte Adhesion and Diapedesis	0	0.0252		N/A	ACTC1,MMP8,MMP9,PF4
Granulocyte Adhesion and Diapedesis	0	0.0196		N/A	MMP8,MMP9,PF4
Regulation of the Epithelial-Mesenchymal Transition Pathway	0	0.0178		N/A	MAP2K1,MMP9,PTPN11
Sperm Motility	0	0.0137		N/A	GNAQ,MAP2K1,PRKAG1
UVA-Induced MAPK Signaling	0	0.0215		N/A	MAPK14,PARP1
STAT3 Pathway	0	0.0226		N/A	MAP2K1,MAPK14,RAC1
Adipogenesis pathway	0	0.008		N/A	ATG7
HIPPO signaling	0	0.0128		N/A	CD44
PCP pathway	0	0.0182		N/A	RAC1
Wnt/Ca+ pathway	0	0.0172		N/A	CREB1
SAPK/JNK Signaling	0	0.0177		N/A	RAC1,RAC2
Nitric Oxide Signaling in the Cardiovascular System	0	0.02		N/A	MAP2K1,PRKAG1
Cardiac β-adrenergic Signaling	0	0.0136		N/A	GNAQ,PRKAG1
Interferon Signaling	0	0.0286		N/A	IFIT3
Cell Cycle: G2/M DNA Damage Checkpoint Regulation	0	0.0204		N/A	TRIP12
GABA Receptor Signaling	0	0.0192		N/A	AP2A2,GNAQ
Xenobiotic Metabolism Signaling	0	0.029		N/A	ALDH1A1,ALDH2,GSTM4,HMOX1,MAP2K1,MAPK14,SULT1A1
Antigen Presentation Pathway	0	0.027		N/A	HLA-F
Wnt/β-catenin Signaling	0	0.0203		N/A	CD44,GNAQ,PIN1
Phototransduction Pathway	0	0.0256		N/A	PRKAG1
PPAR Signaling	0	0.0103		N/A	MAP2K1
IGF-1 Signaling	0	0.03		N/A	MAP2K1,PRKAG1,PTPN11
Dopamine Receptor Signaling	0	0.0141		N/A	PRKAG1
cAMP-mediated signaling	0	0.0148		N/A	CREB1,MAP2K1,RGS14
p38 MAPK Signaling	0	0.0278		N/A	CREB1,IRAK3,MAPK14
TGF-β Signaling	0	0.0227		N/A	MAP2K1,MAPK14
NF-κB Signaling	0	0.0281		-0.447	EIF2AK2,IRAK3,TLR2,TLR8,UBE2N
G-Protein Coupled Receptor Signaling	0	0.0199		N/A	CREB1,GNAQ,MAP2K1,PRKAG1,RGS14
PDGF Signaling	0	0.0241		N/A	EIF2AK2,MAP2K1
GPCR-Mediated Nutrient Sensing in Enteroendocrine Cells	0	0.0217		N/A	GNAQ,PRKAG1
Gustation Pathway	0	0.008		N/A	PRKAG1
PD-1, PD-L1 cancer immunotherapy pathway	0	0.03		N/A	HLA-F,LCP2,PTPN11
Cancer Drug Resistance By Drug Efflux	0	0.0192		N/A	MAP2K1
GP6 Signaling Pathway	0	0.0265		N/A	COL3A1,LCP2,RAC1
IL-7 Signaling Pathway	0	0.0141		N/A	MAPK14
Adrenomedullin signaling pathway	0	0.0225		2	GNAQ,MAP2K1,MAPK14,PRKAG1
Iron homeostasis signaling pathway	0	0.00826		N/A	HMOX1
Th17 Activation Pathway	0	0.0133		N/A	IRAK3
SPINK1 General Cancer Pathway	0	0.0204		N/A	MAP2K1
Apelin Pancreas Signaling Pathway	0	0.0227		N/A	PRKAG1
Apelin Cardiomyocyte Signaling Pathway	0	0.0118		N/A	MAPK14
Apelin Endothelial Signaling Pathway	0	0.0226		N/A	GNAQ,MAP2K1,PRKAG1
Cardiac Hypertrophy Signaling (Enhanced)	0	0.0148		2.236	GNAQ,ITGAL,ITGAX,MAP2K1,MAPK14,PKN1,PRKAG1
T Cell Exhaustion Signaling Pathway	0	0.0121		N/A	HLA-F,PTPN11
Synaptogenesis Signaling Pathway	0	0.0192		1.342	AP2A2,CREB1,MAPK14,PRKAG1,RAC1
Systemic Lupus Erythematosus In B Cell Signaling Pathway	0	0.0239		0.816	IFIT3,MAP2K1,PTPN11,RAC1,RAC2,TLR8
Senescence Pathway	0	0.0257		0.378	CAPN1,MAP2K1,MAPK14,PARP1,PDHB,SOD2,TLR2
White Adipose Tissue Browning Pathway	0	0.0275		N/A	CREB1,MAPK14,PRKAG1
Insulin Secretion Signaling Pathway	0	0.0262		0.816	CREB1,GNAQ,MAPK14,PDHB,PRKAG1,SLC2A3
Regulation Of The Epithelial Mesenchymal Transition By Growth Factors Pathway	0	0.0292		2.236	MAP2K1,MAPK14,MMP9,PTPN11,RAC1
Coronavirus Replication Pathway	0	0.027		N/A	TUBA1C
MSP-RON Signaling In Cancer Cells Pathway	0	0.0238		N/A	CREB1,MAP2K1,PLAUR
MSP-RON Signaling In Macrophages Pathway	0	0.00935		N/A	CREB1
Calcium Signaling	0	0.0242		N/A	ACTC1,ATP2B1,CREB1,PRKAG1
GM-CSF Signaling	0	0.029		N/A	MAP2K1,PTPN11
Role of MAPK Signaling in Promoting the Pathogenesis of Influenza	0	0.0192		N/A	MAP2K1,MAPK14

## Sheet: Sirtuin sig path
© 2000-2021 QIAGEN. All rights reserved.
Symbol	Entrez Gene Name	GenPept/UniProt/Swiss-Prot Accession	Expr p-value	Expr Fold Change	Expected	Location	Type(s)	Biomarker Application(s)	Drug(s)	Entrez Gene ID for Human	Entrez Gene ID for Mouse	Entrez Gene ID for Rat
ATG3	autophagy related 3	Q9NT62	0.0279	1.552	Up	Cytoplasm	enzyme			64422	67841	171415
ATG7	autophagy related 7	O95352	0.0428	1.681	Up	Cytoplasm	enzyme			10533	74244	312647
ATP5F1D	ATP synthase F1 subunit delta	P30049	1.06e-05	-1.856		Cytoplasm	transporter			513	66043	245965
ATP5PB	ATP synthase peripheral stalk-membrane subunit b	P24539	1.96e-06	-1.638		Cytoplasm	transporter			515	11950	171375|100911417
ATP5PF	ATP synthase peripheral stalk subunit F6	P18859	6.24e-06	-1.719		Cytoplasm	transporter			522	11957	94271
G6PD	glucose-6-phosphate dehydrogenase	P11413	0.00927	2.478		Cytoplasm	enzyme			2539	14381	24377
GABARAPL2	GABA type A receptor associated protein like 2	P60520	0.00957	3.243	Up	Cytoplasm	other			11345	93739	64670
GLUD1	glutamate dehydrogenase 1	P00367	0.000189	-1.743		Cytoplasm	enzyme	unspecified application		2746	14661	24399
GOT2	glutamic-oxaloacetic transaminase 2	P00505	0.000788	-1.561	Down	Cytoplasm	enzyme			2806	14719	25721
H1-10	H1.10 linker histone	Q92522	1.03e-06	-1.568	Up	Nucleus	other			8971	243529	500252
IDH2	isocitrate dehydrogenase (NADP(+)) 2	P48735	0.000583	-1.587	Up	Cytoplasm	enzyme	unspecified application	enasidenib,HMPL-306,TQB3455	3418	269951	361596
NDRG1	N-myc downstream regulated 1	Q92597	0.000612	2.253	Up	Nucleus	kinase			10397	17988	299923
NDUFA2	NADH:ubiquinone oxidoreductase subunit A2	O43678	2.52e-05	-1.902	Down	Cytoplasm	enzyme			4695	17991	291660
NDUFB1	NADH:ubiquinone oxidoreductase subunit B1	O75438	0.0306	-1.561	Down	Cytoplasm	enzyme			4707	102631912
NDUFB4	NADH:ubiquinone oxidoreductase subunit B4	O95168	0.00113	-1.994	Down	Cytoplasm	transporter			4710	68194|100041273|100042503	288088|499131|501886|691675|100361934
NDUFS2	NADH:ubiquinone oxidoreductase core subunit S2	O75306	0.000134	-1.87	Down	Cytoplasm	enzyme			4720	226646	289218
NDUFS3	NADH:ubiquinone oxidoreductase core subunit S3	O75489	3.03e-07	-1.835	Down	Cytoplasm	enzyme			4722	68349	295923
NDUFS6	NADH:ubiquinone oxidoreductase subunit S6	O75380	0.00166	-29.314	Down	Cytoplasm	enzyme			4726	407785|623286	679739|100912599
NDUFS7	NADH:ubiquinone oxidoreductase core subunit S7	O75251	8.02e-06	-1.535	Down	Cytoplasm	enzyme			374291	75406	362837
PARP1	poly(ADP-ribose) polymerase 1	P09874	1.48e-09	-2.747	Up	Nucleus	enzyme	diagnosis,efficacy,prognosis	2X-121,[18F]fluorthanatrace,ABT-767,bevacizumab/olaparib,CEP-9722,fluzoparib,IDX-1197,niraparib,olaparib,poly ADP ribose polymerase 1 inhibitor,rucaparib,SC10914,senaparib,simmiparib,talazoparib,veliparib	142	11545	25591
PCK2	phosphoenolpyruvate carboxykinase 2, mitochondrial	Q16822	9e-05	-1.53	Up	Cytoplasm	kinase			5106	74551	361042
PGAM1	phosphoglycerate mutase 1	P18669	0.00716	1.655	Up	Cytoplasm	phosphatase			5223	18648	24642
PPID	peptidylprolyl isomerase D	Q08752	0.0262	1.543		Cytoplasm	enzyme			5481	67738	361967|501204
PPIF	peptidylprolyl isomerase F	P30405	2.2e-06	-1.923	Down	Cytoplasm	enzyme			10105	105675	282819
SDHA	succinate dehydrogenase complex flavoprotein subunit A	P31040	1.71e-08	-1.563	Up	Cytoplasm	enzyme			6389	66945	157074
SLC25A5	solute carrier family 25 member 5	P05141	0.000227	-1.614		Cytoplasm	transporter		clodronic acid	292	11740	25176
SMARCA5	SWISNF related, matrix associated, actin dependent regulator of chromatin, subfamily a, member 5	O60264	8.67e-05	-1.539	Up	Nucleus	transcription regulator			8467	93762	307766
SOD2	superoxide dismutase 2	P04179	3.25e-14	-2.065	Up	Cytoplasm	enzyme	diagnosis,unspecified application	manganese	6648	20656	24787
TIMM13	translocase of inner mitochondrial membrane 13	Q9Y5L4	1e-05	-1.519		Cytoplasm	transporter			26517	30055	252928
TOMM22	translocase of outer mitochondrial membrane 22	Q9NS69	0.00101	-1.52		Cytoplasm	transporter			56993	223696	300075
TUBA1C	tubulin alpha 1c	Q9BQE3	0.000438	2.531	Up	Cytoplasm	other		6-mercaptopurine/vincristine,bevacizumab/docetaxel,bevacizumab/docetaxel/prednisone/thalidomide/zoledronic acid,bevacizumab/paclitaxel,bevacizumab/paclitaxel/pemetrexed,bevacizumab/paclitaxel/topotecan,capecitabine/docetaxel,capecitabine/docetaxel/gemcitabine,capecitabine/docetaxel/oxaliplatin/trastuzumab,cevipabulin,colchicine,colchicine/probenecid,cyclophosphamide/daunorubicin/imatinib/predniso…	84790	22146	300218|100909441
VDAC1	voltage dependent anion channel 1	P21796	0.00108	-1.518		Cytoplasm	ion channel			7416	22333	83529

## Sheet: Oxid Phosph
© 2000-2021 QIAGEN. All rights reserved.
Symbol	Entrez Gene Name	GenPept/UniProt/Swiss-Prot Accession	Expr p-value	Expr Fold Change	Expected	Location	Type(s)	Biomarker Application(s)	Drug(s)	Entrez Gene ID for Human	Entrez Gene ID for Mouse	Entrez Gene ID for Rat
ATP5F1D	ATP synthase F1 subunit delta	P30049	1.06e-05	-1.856	Up	Cytoplasm	transporter			513	66043	245965
ATP5PB	ATP synthase peripheral stalk-membrane subunit b	P24539	1.96e-06	-1.638	Up	Cytoplasm	transporter			515	11950	171375|100911417
ATP5PF	ATP synthase peripheral stalk subunit F6	P18859	6.24e-06	-1.719	Up	Cytoplasm	transporter			522	11957	94271
ATP5PO	ATP synthase peripheral stalk subunit OSCP	P48047	0.000144	-1.573	Up	Cytoplasm	transporter			539	28080	192241
COX5B	cytochrome c oxidase subunit 5B	P10606	7.79e-09	-1.736	Up	Cytoplasm	enzyme			1329		94194
COX7C	cytochrome c oxidase subunit 7C	P15954	8.2e-07	-1.839	Up	Cytoplasm	enzyme			1350
NDUFA2	NADH:ubiquinone oxidoreductase subunit A2	O43678	2.52e-05	-1.902	Up	Cytoplasm	enzyme			4695	17991	291660
NDUFB1	NADH:ubiquinone oxidoreductase subunit B1	O75438	0.0306	-1.561	Up	Cytoplasm	enzyme			4707	102631912
NDUFB4	NADH:ubiquinone oxidoreductase subunit B4	O95168	0.00113	-1.994	Up	Cytoplasm	transporter			4710	68194|100041273|100042503	288088|499131|501886|691675|100361934
NDUFS2	NADH:ubiquinone oxidoreductase core subunit S2	O75306	0.000134	-1.87	Up	Cytoplasm	enzyme			4720	226646	289218
NDUFS3	NADH:ubiquinone oxidoreductase core subunit S3	O75489	3.03e-07	-1.835	Up	Cytoplasm	enzyme			4722	68349	295923
NDUFS6	NADH:ubiquinone oxidoreductase subunit S6	O75380	0.00166	-29.314	Up	Cytoplasm	enzyme			4726	407785|623286	679739|100912599
NDUFS7	NADH:ubiquinone oxidoreductase core subunit S7	O75251	8.02e-06	-1.535	Up	Cytoplasm	enzyme			374291	75406	362837
SDHA	succinate dehydrogenase complex flavoprotein subunit A	P31040	1.71e-08	-1.563	Up	Cytoplasm	enzyme			6389	66945	157074
