# Supplementary material for: Monocyte biomarkers define sargramostim treatment outcomes for Parkinson's disease
Source: Clin Transl Med. 2022 Jul 8;12(7):e958. doi: 10.1002/ctm2.958 (PMC9270000; doi:10.1002/ctm2.958)
Supplement: Supplementary file 10 — Supporting Information [file CTM2-12-e958-s015.xls]

## Sheet: scRNA-seq_IPA
© 2000-2021 QIAGEN. All rights reserved.
Ingenuity Canonical Pathways	-log(p-value)	p-value	Ratio	z-score	Molecules
Communication between Innate and Adaptive Immune Cells	7.47		0.173	N/A	CCL4,CD40,CD80,HLA-DRA,HLA-DRB1,IGHA1,IGHE,IGHG1,IGHG3,IGHG4,IGKC,IL1A,IL6,TNFRSF17,TNFSF13,TRGC1,TRGC2
Granulocyte Adhesion and Diapedesis	6.5		0.13	N/A	CCL13,CCL17,CCL2,CCL20,CCL23,CCL24,CCL26,CCL3L1,CCL4,CCL4L1/CCL4L2,CCL7,CCR5,CCR6,CXCL3,HRH2,HRH4,IL1A,IL1R1,MMP19,SDC4
Phagosome Formation	6.43	3.73e-07	0.0785	1.093	ADGRA3,ADGRD1,ADGRE3,ADGRG5,ADGRG6,ADGRL3,CCR5,CCR6,COLEC12,CR1,CX3CR1,F2RL1,FCER2,FCGR2B,FCGR3A/FCGR3B,FYN,GPR146,GPR155,GPR31,GPR34,HRH2,HRH4,HTR7,IGHA1,IGHE,IGHG1,IGHG3,IGHG4,IGKC,ITGA1,ITGA6,ITGB8,MRC1,MSR1,P2RY14,P2RY2,P2RY6,PLAAT2,PLD4,PTGDR2,PTK2,RASD1,S1PR2
Agranulocyte Adhesion and Diapedesis	6.23		0.125	N/A	CCL13,CCL17,CCL2,CCL20,CCL23,CCL24,CCL26,CCL3L1,CCL4,CCL4L1/CCL4L2,CCL7,CCR5,CCR6,CXCL3,IL1A,IL1R1,ITGA1,ITGA6,MMP19,SDC4
Autoimmune Thyroid Disease Signaling	6.22		0.203	N/A	CD40,CD80,HLA-DMA,HLA-DQB1,HLA-DRA,HLA-DRB1,IGHG1,IGHG3,IGHG4,IGKC,TRGC1,TRGC2
Allograft Rejection Signaling	6.14		0.2	N/A	CD40,CD80,HLA-DMA,HLA-DQB1,HLA-DRA,HLA-DRB1,IGHG1,IGHG3,IGHG4,IGKC,TRGC1,TRGC2
Hematopoiesis from Pluripotent Stem Cells	6.11		0.22	N/A	CSF1,IGHA1,IGHE,IGHG1,IGHG3,IGHG4,IGKC,IL1A,IL6,TRGC1,TRGC2
Altered T Cell and B Cell Signaling in Rheumatoid Arthritis	5.16		0.141	N/A	CD40,CD80,CSF1,HLA-DMA,HLA-DQB1,HLA-DRA,HLA-DRB1,IL1A,IL6,LTA,TNFRSF17,TNFSF13,TRGC1,TRGC2
B Cell Development	4.73		0.229	N/A	CD40,CD80,HLA-DMA,HLA-DQB1,HLA-DRA,HLA-DRB1,IGKC,IL7R
Primary Immunodeficiency Signaling	4.66		0.196	N/A	ADA,CD40,IGHA1,IGHE,IGHG1,IGHG3,IGHG4,IGKC,IL7R
Atherosclerosis Signaling	4.09		0.12	N/A	CCL2,CD40,CLU,CSF1,F3,IL1A,IL6,LPL,MSR1,PDGFA,PLAAT2,S100A8,TNFSF12
Graft-versus-Host Disease Signaling	3.84		0.155	N/A	CD80,HLA-DMA,HLA-DQB1,HLA-DRA,HLA-DRB1,IL1A,IL6,TRGC1,TRGC2
T Helper Cell Differentiation	3.83		0.129	N/A	CD40,CD80,HLA-DMA,HLA-DQB1,HLA-DRA,HLA-DRB1,IL18R1,IL2RA,IL6,TRGC1,TRGC2
Chemokine Signaling	3.74	0.000184	0.137	1.667	CAMK4,CCL13,CCL2,CCL24,CCL4,CCL7,CCR5,GNAQ,PTK2,RASD1
Dendritic Cell Maturation	3.69	0.000203	0.0924	2.138	CD40,CD80,FCGR2B,FCGR3A/FCGR3B,HLA-DMA,HLA-DQB1,HLA-DRA,HLA-DRB1,IGHG1,IGHG3,IGHG4,IGKC,IL1A,IL6,LTA,TRGC1,TRGC2
G-Protein Coupled Receptor Signaling	3.54		0.0635	0.667	ADCY3,ADGRA3,ADGRD1,ADGRE3,ADGRG5,ADGRG6,ADGRL3,CAMK4,CCR5,CCR6,CX3CR1,F2RL1,FYN,GNAQ,GPR146,GPR155,GPR31,GPR34,GUCY1A1,GUCY1B1,HRH2,HRH4,HTR7,KCNN3,P2RY14,P2RY2,P2RY6,PDE2A,PDE4D,PDE6G,PTGDR2,PTK2,RASD1,RGS12,RGS16,S1PR2
Role of Hypercytokinemia/hyperchemokinemia in the Pathogenesis of Influenza	3.3		0.132	2.333	AREG,CCL2,CCL4,CXCL3,IFIT3,IL1A,IL6,MX1,RSAD2
CREB Signaling in Neurons	3.22		0.0643	1.134	ADCY3,ADGRA3,ADGRD1,ADGRE3,ADGRG5,ADGRG6,ADGRL3,CACNB4,CAMK4,CCR5,CCR6,CX3CR1,F2RL1,GNAQ,GPR146,GPR155,GPR31,GPR34,GUCY1A1,GUCY1B1,HRH2,HRH4,HTR7,IGF1,P2RY14,P2RY2,P2RY6,PTGDR2,RASD1,S1PR2,TGFA
Th1 Pathway	3.2		0.103	1.508	CCR5,CD274,CD40,CD80,DLL1,HLA-DMA,HLA-DQB1,HLA-DRA,HLA-DRB1,IL18R1,IL6,LTA
Systemic Lupus Erythematosus In B Cell Signaling Pathway	2.87		0.0742	1	CAMK4,CARD11,CCND3,CD40,FCGR2B,FYN,IFIT3,IGHA1,IGHE,IGHG1,IGHG3,IGHG4,IGKC,IL1A,IL6,LTA,RASD1,TNFSF12,TNFSF13
Hepatic Fibrosis / Hepatic Stellate Cell Activation	2.78		0.0848	N/A	CCL2,CCR5,CD40,COL23A1,CSF1,CXCL3,IGF1,IL1A,IL1R1,IL6,LHX2,PDGFA,SMAD7,TGFA
Th1 and Th2 Activation Pathway	2.78		0.0848	N/A	CCR5,CD274,CD40,CD80,DLL1,HLA-DMA,HLA-DQB1,HLA-DRA,HLA-DRB1,IL18R1,IL2RA,IL6,LTA,PTGDR2
Osteoarthritis Pathway	2.76		0.0788	0.333	ACVRL1,CASP5,EPAS1,GLI2,HES1,HTRA1,IL1R1,ITGA1,ITGA6,ITGB8,PPARG,S100A8,S1PR2,SDC4,SMAD7,TCF7
Breast Cancer Regulation by Stathmin1	2.71		0.0612	1.134	ADGRA3,ADGRD1,ADGRE3,ADGRG5,ADGRG6,ADGRL3,CAMK4,CCND3,CCR5,CCR6,CDK6,CX3CR1,F2RL1,GNAQ,GPR146,GPR155,GPR31,GPR34,HRH2,HRH4,HTR7,IGF1,P2RY14,P2RY2,P2RY6,PTGDR2,RASD1,S1PR2,TGFA
TREM1 Signaling	2.7		0.119	1.414	CASP5,CCL2,CCL7,CD40,CXCL3,FCGR2B,IL6,NLRC3
STAT3 Pathway	2.68		0.0902	0.447	CISH,IGF1,IL18R1,IL1A,IL1R1,IL2RA,IL3RA,IL7R,PIM1,RASD1,SOCS2,TGFA
LXR/RXR Activation	2.65		0.1	-2.121	ABCG1,CCL2,CCL7,CLU,IL1A,IL1R1,IL6,LPL,MSR1,S100A8
Role of Macrophages, Fibroblasts and Endothelial Cells in Rheumatoid Arthritis	2.59		0.0687	N/A	CAMK4,CCL2,CSF1,F2RL1,FCGR3A/FCGR3B,GNAQ,IGHG1,IGHG3,IGHG4,IGKC,IL18R1,IL1A,IL1R1,IL6,LTA,PDGFA,RASD1,TCF7,WNT5B,WNT6
Calcium-induced T Lymphocyte Apoptosis	2.5		0.111	1.342	CAMK4,HLA-DMA,HLA-DQB1,HLA-DRA,HLA-DRB1,ORAI1,TRGC1,TRGC2
Phospholipase C Signaling	2.45		0.0698	1.134	ADCY3,CAMK4,FCGR2B,FYN,GNAQ,GUCY1A1,GUCY1B1,IGHG1,IGHG3,IGHG4,IGKC,ITGA1,ITGA6,ITGB8,PLD4,RASD1,TRGC1,TRGC2
Airway Pathology in Chronic Obstructive Pulmonary Disease	2.34		0.0968	N/A	CCL2,CCL20,CXCL3,ELANE,IL1A,IL6,LTA,TNFSF12,TNFSF13
Systemic Lupus Erythematosus Signaling	2.29		0.0749	N/A	CAMK4,CD40,CD80,FCGR2B,FCGR3A/FCGR3B,IGHG1,IGHG3,IGHG4,IGKC,IL1A,IL6,RASD1,TRGC1,TRGC2
Dilated Cardiomyopathy Signaling Pathway	2.24		0.0877	-0.378	ADCY3,CACNB4,CAMK4,DES,DSC2,DSG2,GUCY1A1,GUCY1B1,PDE2A,TNNT1
IL-17 Signaling	2.23		0.0795	1.155	CCL17,CCL2,CCL20,CXCL3,IL1A,IL6,LTA,RASD1,RGS13,RGS16,TNFSF12,TNFSF13
Role of NFAT in Regulation of the Immune Response	2.19		0.0729	1.265	CAMK4,CD80,FCGR2B,FCGR3A/FCGR3B,FYN,GNAQ,HLA-DMA,HLA-DQB1,HLA-DRA,HLA-DRB1,ORAI1,RASD1,TRGC1,TRGC2
Hepatic Cholestasis	2.13		0.0743	N/A	ABCB1,ADCY3,CYP3A5,ESR1,GUCY1A1,GUCY1B1,HSD3B7,IL1A,IL1R1,IL6,LTA,TNFSF12,TNFSF13
Cardiac Hypertrophy Signaling (Enhanced)	2.13		0.0567	0.943	ADCY3,CACNB4,CAMK4,GNAQ,GUCY1A1,GUCY1B1,IGF1,IL18R1,IL1A,IL1R1,IL2RA,IL3RA,IL6,IL7R,ITGA1,ITGA6,ITGB8,LTA,PDE2A,PDE4D,PDE6G,PTK2,RASD1,TNFSF12,TNFSF13,WNT5B,WNT6
ICOS-ICOSL Signaling in T Helper Cells	2.11		0.084	2.121	CAMK4,CD40,CD80,HLA-DMA,HLA-DQB1,HLA-DRA,HLA-DRB1,IL2RA,TRGC1,TRGC2
Type I Diabetes Mellitus Signaling	2.11		0.084	N/A	CD80,HLA-DMA,HLA-DQB1,HLA-DRA,HLA-DRB1,IL1R1,LTA,SOCS2,TRGC1,TRGC2
Extrinsic Prothrombin Activation Pathway	2.05		0.231	N/A	F13A1,F3,PROC
Role of IL-17A in Psoriasis	2.05		0.231	N/A	CCL20,CXCL3,S100A8
IL-4 Signaling	2		0.092	N/A	FCER2,HLA-DMA,HLA-DQB1,HLA-DRA,HLA-DRB1,IGHE,NR3C2,RASD1
Sphingosine-1-phosphate Signaling	1.92		0.0833	-0.378	ADCY3,CASP5,GNAQ,GUCY1A1,GUCY1B1,PDGFA,PTK2,S1PR2,SMPD3
Role of Tissue Factor in Cancer	1.92		0.0833	N/A	CSF1,EGR1,F2RL1,F3,FYN,GNAQ,HBEGF,ITGA6,RASD1
Cellular Effects of Sildenafil (Viagra)	1.9		0.0826	N/A	ADCY3,CACNB4,CAMK4,GUCY1A1,GUCY1B1,KCNN3,PDE2A,PDE4D,SLC4A10
Gustation Pathway	1.88		0.0743	1.667	ADCY3,CACNB4,GUCY1A1,GUCY1B1,KCNN3,LPL,ORAI1,P2RY14,P2RY2,P2RY6,PKD2L1
CD28 Signaling in T Helper Cells	1.85		0.0769	-1	CAMK4,CARD11,CD80,FYN,HLA-DMA,HLA-DQB1,HLA-DRA,HLA-DRB1,TRGC1,TRGC2
Pulmonary Fibrosis Idiopathic Signaling Pathway	1.85		0.0606	0.471	AREG,AXL,CAV1,COL23A1,EGR1,GLI2,HES1,IL6,MMP19,PDGFA,PLAU,PTK2,RASD1,TCF7,TGFA,THBS1,WNT5B,WNT6
NUR77 Signaling in T Lymphocytes	1.84		0.086	N/A	CAMK4,CD80,HLA-DMA,HLA-DQB1,HLA-DRA,HLA-DRB1,TRGC1,TRGC2
Coagulation System	1.84		0.143	2	F13A1,F3,PLAU,PROC
Th2 Pathway	1.83		0.0763	-0.447	CCR5,CD40,CD80,DLL1,HLA-DMA,HLA-DQB1,HLA-DRA,HLA-DRB1,IL2RA,PTGDR2
Systemic Lupus Erythematosus In T Cell Signaling Pathway	1.8		0.0654	2.309	CAMK4,CASP5,CD80,ESR1,HLA-DMA,HLA-DQB1,HLA-DRA,HLA-DRB1,IL6,ORAI1,PTK2,RASD1,TRGC1,TRGC2
Role of IL-17F in Allergic Inflammatory Airway Diseases	1.77		0.114	2	CCL2,CCL4,CCL7,IGF1,IL6
OX40 Signaling Pathway	1.72		0.0968	N/A	HLA-DMA,HLA-DQB1,HLA-DRA,HLA-DRB1,TRGC1,TRGC2
Adrenomedullin signaling pathway	1.7		0.0674	0.302	ADCY3,CAMK4,CFH,GNAQ,GUCY1A1,GUCY1B1,IL1A,KCNN3,LTA,PPARG,PTK2,RASD1
PKCθ Signaling in T Lymphocytes	1.69		0.0696	1.134	CACNB4,CARD11,CD80,FYN,HLA-DMA,HLA-DQB1,HLA-DRA,HLA-DRB1,RASD1,TRGC1,TRGC2
Inhibition of Angiogenesis by TSP1	1.68		0.129	N/A	FYN,GUCY1A1,GUCY1B1,THBS1
Regulation of Cellular Mechanics by Calpain Protease	1.68		0.0864	N/A	CCND3,CDK6,ITGA1,ITGA6,ITGB8,PTK2,RASD1
Differential Regulation of Cytokine Production in Macrophages and T Helper Cells by IL-17A and IL-17F	1.65		0.167	N/A	CCL2,CCL4,IL6
TEC Kinase Signaling	1.64		0.0659	-2	FYN,GNAQ,IGHE,ITGA1,ITGA6,ITGB8,PTK2,TNFRSF21,TNFRSF25,TNFSF12,TRGC1,TRGC2
Endocannabinoid Cancer Inhibition Pathway	1.63		0.0709	-1.134	ADCY3,CASP5,CCND3,GNAQ,GUCY1A1,GUCY1B1,PTK2,SMPD3,TCF7,TWIST2
Airway Inflammation in Asthma	1.59		0.121	N/A	CCL2,CCL20,ELANE,IGHE
CDC42 Signaling	1.59		0.0699	N/A	EXOC6,HLA-DMA,HLA-DQB1,HLA-DRA,HLA-DRB1,ITGA1,ITGA6,ITGB8,TRGC1,TRGC2
Crosstalk between Dendritic Cells and Natural Killer Cells	1.58		0.0824	1.89	CD40,CD80,HLA-DRA,HLA-DRB1,IL3RA,IL6,LTA
IL-15 Signaling	1.55		0.0814	N/A	IGHA1,IGHE,IGHG1,IGHG3,IGHG4,IGKC,RASD1
Semaphorin Neuronal Repulsive Signaling Pathway	1.55		0.072	0	FYN,GUCY1A1,GUCY1B1,ITGA1,ITGA6,ITGB8,NRP1,PDE4D,SEMA6B
Glucocorticoid Receptor Signaling	1.55		0.0515	N/A	CAV1,CCL13,CCL2,CDKN1C,CXCL3,ESR1,HLA-DMA,HLA-DQB1,HLA-DRA,HLA-DRB1,HP,IGF1,IL18R1,IL1A,IL1R1,IL2RA,IL3RA,IL6,IL7R,NDUFB3,NDUFV2,NR3C2,PLAU,PPARG,RASD1
T Cell Exhaustion Signaling Pathway	1.52		0.0655	2	CD274,CD80,HLA-DMA,HLA-DQB1,HLA-DRA,HLA-DRB1,IL6,RASD1,TCF7,TRGC1,TRGC2
Interferon Signaling	1.51		0.114	2	IFI6,IFIT1,IFIT3,MX1
T Cell Receptor Signaling	1.49		0.0628	0.333	CAMK4,CARD11,CD80,FYN,HLA-DMA,HLA-DQB1,HLA-DRA,HLA-DRB1,RASD1,TCF7,TRGC1,TRGC2
Pathogenesis of Multiple Sclerosis	1.44		0.222	N/A	CCL4,CCR5
Salvage Pathways of Pyrimidine Deoxyribonucleotides	1.44		0.222	N/A	APOBEC3A,UPP1
Antigen Presentation Pathway	1.43		0.108	N/A	HLA-DMA,HLA-DQB1,HLA-DRA,HLA-DRB1
Differential Regulation of Cytokine Production in Intestinal Epithelial Cells by IL-17A and IL-17F	1.37		0.13	N/A	CCL2,CCL4,IL1A
Serotonin Receptor Signaling	1.36		0.103	N/A	ADCY3,GUCY1A1,GUCY1B1,HTR7
Prostanoid Biosynthesis	1.36		0.2	N/A	PTGES,PTGS1
Opioid Signaling Pathway	1.35		0.0569	0.333	ADCY3,CACNB4,CAMK4,FYN,GNAQ,GUCY1A1,GUCY1B1,PNOC,RASD1,RGS1,RGS12,RGS13,RGS16,TCF7
Th17 Activation Pathway	1.29		0.0769	2	CCL20,CCR6,IL1R1,IL6,TRGC1,TRGC2
Glioma Signaling	1.28		0.0672	0	CAMK4,CCND3,CDK6,IDH1,IGF1,PDGFA,RASD1,TGFA
B Cell Receptor Signaling	1.28		0.0598	N/A	CAMK4,EGR1,FCGR2B,IGHA1,IGHE,IGHG1,IGHG3,IGHG4,IGKC,PTK2,RASD1
CCR5 Signaling in Macrophages	1.25		0.07	N/A	CACNB4,CAMK4,CCL4,CCR5,GNAQ,TRGC1,TRGC2
PD-1, PD-L1 cancer immunotherapy pathway	1.25		0.07	-1.89	CD274,CD80,HLA-DMA,HLA-DQB1,HLA-DRA,HLA-DRB1,IL2RA
Acetone Degradation I (to Methylglyoxal)	1.24		0.115	N/A	CYP3A5,POR,PTGR1
Leukotriene Biosynthesis	1.21		0.167	N/A	ALOX5AP,GGT5
GNRH Signaling	1.21		0.0599	1.342	ADCY3,CACNB4,CAMK4,EGR1,GNAQ,GUCY1A1,GUCY1B1,HBEGF,PTK2,RASD1
Gαi Signaling	1.2		0.0645	N/A	ADCY3,CAV1,GNAQ,GUCY1A1,GUCY1B1,P2RY14,RASD1,RGS12
All-trans-decaprenyl Diphosphate Biosynthesis	1.17		0.5	N/A	PDSS1
Wound Healing Signaling Pathway	1.15		0.0553	1.155	COL23A1,HBEGF,IL1A,IL1R1,IL6,ITGA6,LTA,PDGFA,RASD1,TGFA,TNFSF12,TNFSF13
Sperm Motility	1.13		0.0548	-2.449	AXL,CAMK4,EPHB2,FYN,GNAQ,GUCY1A1,GUCY1B1,MERTK,PDE2A,PDE4D,PLAAT2,PTK2
Neuregulin Signaling	1.11		0.0648	N/A	AREG,HBEGF,ITGA1,ITGA6,ITGB8,RASD1,TGFA
Complement System	1.08		0.1	N/A	C1QA,CFH,CR1
Caveolar-mediated Endocytosis Signaling	1.06		0.0725	N/A	CAV1,FYN,ITGA1,ITGA6,ITGB8
Adenosine Nucleotides Degradation II	1.04		0.133	N/A	ADA,XDH
IL-10 Signaling	1.04		0.0714	N/A	CCR5,FCGR2B,IL1A,IL1R1,IL6
Role of Osteoblasts, Osteoclasts and Chondrocytes in Rheumatoid Arthritis	1.03		0.0539	N/A	ACP5,CAMK4,CSF1,IGF1,IL18R1,IL1A,IL1R1,IL6,TCF7,WNT5B,WNT6
Gαs Signaling	1.03		0.0619	1	ADCY3,ADD2,GNAQ,GUCY1A1,GUCY1B1,HRH2,HTR7
NF-κB Signaling	1.03		0.0552	1.134	CARD11,CD40,IL1A,IL1R1,LTA,RASD1,TGFA,TNFRSF17,TRGC1,TRGC2
IL-1 Signaling	1.02		0.0652	N/A	ADCY3,GNAQ,GUCY1A1,GUCY1B1,IL1A,IL1R1
Macropinocytosis Signaling	1.02		0.0704	N/A	CSF1,ITGB8,MRC1,PDGFA,RASD1
IL-7 Signaling Pathway	1.02		0.0704	-0.447	CCND3,FYN,IGHG1,IL7R,PTK2
Ephrin Receptor Signaling	1.02		0.0549	0	EPHB2,FYN,GNAQ,ITGA1,ITGA6,ITGB8,PDGFA,PTK2,PTPN13,RASD1
PXR/RXR Activation	1.01		0.0784	N/A	ABCB1,ALDH1A1,CYP3A5,IL6
cAMP-mediated signaling	1.01		0.0534	0.333	ADCY3,CAMK4,GUCY1A1,GUCY1B1,HRH2,HTR7,P2RY14,PDE2A,PDE4D,PDE6G,RGS12
Hepatic Fibrosis Signaling Pathway	1		0.0477	0.535	CACNB4,CAMK4,CCL2,CD40,GLI2,IL1A,IL1R1,ITGA1,ITGA6,ITGB8,PDGFA,PPARG,PTK2,RASD1,SMAD7,TCF7,WNT5B,WNT6
Creatine-phosphate Biosynthesis	1		0.333	N/A	CKB
1,25-dihydroxyvitamin D3 Biosynthesis	1		0.333	N/A	POR
Thiosulfate Disproportionation III (Rhodanese)	1		0.333	N/A	TST
Renin-Angiotensin Signaling	1		0.0609	N/A	ADCY3,CCL2,GNAQ,GUCY1A1,GUCY1B1,PTK2,RASD1
eNOS Signaling	0.991		0.058	-0.378	ADCY3,AQP3,CAMK4,CAV1,ESR1,GNAQ,GUCY1A1,GUCY1B1
Clathrin-mediated Endocytosis Signaling	0.987		0.0559	N/A	CLU,DAB2,EPHB2,IGF1,ITGB8,PDGFA,S100A8,SH3BP4,STON2
Tumor Microenvironment Pathway	0.987		0.0559	1.667	CCL2,CD274,CSF1,IGF1,IL6,MMP19,PDGFA,PLAU,RASD1
α-Adrenergic Signaling	0.921		0.0612	N/A	ADCY3,CAMK4,GNAQ,GUCY1A1,GUCY1B1,RASD1
TR/RXR Activation	0.907		0.0649	N/A	CAMK4,HP,ME1,SCARB1,TRH
Purine Nucleotides Degradation II (Aerobic)	0.903		0.111	N/A	ADA,XDH
Nitric Oxide Signaling in the Cardiovascular System	0.889		0.06	-1.342	CACNB4,CAMK4,CAV1,GUCY1A1,GUCY1B1,PDE2A
IGF-1 Signaling	0.889		0.06	0	GRB10,IGF1,IGFBP2,PTK2,RASD1,SOCS2
NAD Salvage Pathway III	0.886		0.25	N/A	NMNAT3
NAD Biosynthesis III	0.886		0.25	N/A	NMNAT3
Endothelin-1 Signaling	0.883		0.0529	0.378	ADCY3,CASP5,GNAQ,GUCY1A1,GUCY1B1,PLAAT2,PLD4,PTGS1,RASD1
Role of IL-17A in Arthritis	0.883		0.0702	N/A	CCL2,CCL20,CCL7,CXCL3
P2Y Purigenic Receptor Signaling Pathway	0.873		0.0565	2	ADCY3,GNAQ,GUCY1A1,GUCY1B1,P2RY2,P2RY6,RASD1
Bupropion Degradation	0.863		0.105	N/A	CYP3A5,POR
NAD Salvage Pathway II	0.863		0.105	N/A	ACP5,NMNAT3
ERK/MAPK Signaling	0.863		0.051	0.447	ESR1,ETS2,FYN,ITGA1,ITGA6,ITGB8,KSR1,PPARG,PTK2,RASD1
PAK Signaling	0.86		0.0588	N/A	ITGA1,ITGA6,ITGB8,PDGFA,PTK2,RASD1
IL-17A Signaling in Fibroblasts	0.851		0.0789	N/A	CCL2,CCL7,IL6
HGF Signaling	0.848		0.0556	N/A	ETS2,IL6,ITGA1,ITGA6,ITGB8,PTK2,RASD1
Cardiac β-adrenergic Signaling	0.842		0.0533	0	ADCY3,CACNB4,GNAQ,GUCY1A1,GUCY1B1,PDE2A,PDE4D,PDE6G
Eicosanoid Signaling	0.842		0.0678	N/A	ALOX5AP,PLAAT2,PTGES,PTGS1
JAK/STAT Signaling	0.839		0.0617	0	CISH,GNAQ,IL6,RASD1,SOCS2
Glutaryl-CoA Degradation	0.827		0.1	N/A	CA1,HACD1
tRNA Splicing	0.827		0.0769	N/A	PDE2A,PDE4D,PDE6G
Gluconeogenesis I	0.827		0.1	N/A	ENO2,ME1
Phototransduction Pathway	0.827		0.0769	N/A	GUCY1A1,GUCY1B1,PDE6G
CDK5 Signaling	0.818		0.0571	N/A	ADCY3,EGR1,GUCY1A1,GUCY1B1,ITGA6,RASD1
HMGB1 Signaling	0.807		0.0523	0.447	CCL2,IL1A,IL1R1,IL6,LTA,RASD1,TNFSF12,TNFSF13
GPCR-Mediated Integration of Enteroendocrine Signaling Exemplified by an L Cell	0.807		0.0656	N/A	ADCY3,GNAQ,GUCY1A1,GUCY1B1
GABA Receptor Signaling	0.804		0.0566	N/A	ADCY3,CACNB4,GNAQ,GUCY1A1,GUCY1B1,KCNN3
Neurovascular Coupling Signaling Pathway	0.799		0.0506	-0.333	CACNB4,CAMK4,GNAQ,GUCY1A1,GUCY1B1,KCNMA1,KCNN3,PLAAT2,PTGS1
Corticotropin Releasing Hormone Signaling	0.799		0.0538	-0.378	ADCY3,CACNB4,CAMK4,GLI2,GNAQ,GUCY1A1,GUCY1B1
NAD Biosynthesis from 2-amino-3-carboxymuconate Semialdehyde	0.796		0.2	N/A	NMNAT3
Tetrahydrofolate Salvage from 5,10-methenyltetrahydrofolate	0.796		0.2	N/A	MTHFD1L
Folate Polyglutamylation	0.796		0.2	N/A	MTHFD1L
Prolactin Signaling	0.793		0.0595	N/A	FYN,KCNMA1,RASD1,SOCS2,TCF7
Aryl Hydrocarbon Receptor Signaling	0.775		0.053	1.342	ALDH1A1,CCND3,CDK6,CYP3A5,ESR1,IL1A,IL6
Basal Cell Carcinoma Signaling	0.77		0.0635	N/A	GLI2,TCF7,WNT5B,WNT6
FAK Signaling	0.764		0.055	N/A	FYN,ITGA1,ITGA6,ITGB8,PTK2,RASD1
White Adipose Tissue Browning Pathway	0.764		0.055	0.816	ADCY3,CACNB4,CAMP,GUCY1A1,GUCY1B1,PPARG
Oncostatin M Signaling	0.759		0.0714	N/A	EPAS1,PLAU,RASD1
Pulmonary Healing Signaling Pathway	0.74		0.0489	1	ELANE,FYN,HBEGF,MMP19,RASD1,TCF7,THBS1,WNT5B,WNT6
Apelin Endothelial Signaling Pathway	0.74		0.0519	N/A	ADCY3,CAMK4,CCL2,GNAQ,GUCY1A1,GUCY1B1,RASD1
Acute Myeloid Leukemia Signaling	0.735		0.0568	N/A	FLT3,IDH1,PIM1,RASD1,TCF7
Histidine Degradation III	0.724		0.167	N/A	MTHFD1L
CD40 Signaling	0.721		0.0606	N/A	CD40,FCER2,LTA,PTGS1
IL-15 Production	0.717		0.0531	-0.816	AXL,EPHB2,FYN,IL6,MERTK,PTK2
Synaptogenesis Signaling Pathway	0.712		0.0456	0.378	ADCY3,CACNB4,CAMK4,EPHB2,FYN,GUCY1A1,GUCY1B1,NAP1L1,RASD1,SYN2,SYT17,THBS1
Relaxin Signaling	0.708		0.0507	N/A	ADCY3,GNAQ,GUCY1A1,GUCY1B1,PDE2A,PDE4D,PDE6G
Glioma Invasiveness Signaling	0.706		0.0597	N/A	PLAU,PTK2,RASD1,TIMP4
Ethanol Degradation II	0.703		0.0833	N/A	ADHFE1,ALDH1A1
PI3K/AKT Signaling	0.703		0.0479	N/A	IL18R1,IL1R1,IL2RA,IL3RA,IL7R,ITGA1,ITGA6,ITGB8,RASD1
Human Embryonic Stem Cell Pluripotency	0.676		0.0496	N/A	GNAQ,PDGFA,S1PR2,SMAD7,TCF7,WNT5B,WNT6
Axonal Guidance Signaling	0.666		0.0422	N/A	ADAMTS10,ADAMTS14,EPHB2,FYN,GLI2,GNAQ,IGF1,ITGA1,ITGA6,ITGB8,NRP1,PDGFA,PTK2,RASD1,SEMA4C,SEMA6B,WNT5B,WNT6
Sphingosine and Sphingosine-1-phosphate Metabolism	0.664		0.143	N/A	SGPP1
Adenine and Adenosine Salvage III	0.664		0.143	N/A	ADA
Purine Ribonucleosides Degradation to Ribose-1-phosphate	0.664		0.143	N/A	ADA
Glucocorticoid Biosynthesis	0.664		0.143	N/A	HSD3B7
Sphingomyelin Metabolism	0.664		0.143	N/A	SMPD3
Mineralocorticoid Biosynthesis	0.664		0.143	N/A	HSD3B7
Retinoate Biosynthesis I	0.65		0.0769	N/A	ALDH1A1,DHRS3
FXR/RXR Activation	0.644		0.0526	N/A	CLU,IL1A,LPL,PPARG,SCARB1
Role of NFAT in Cardiac Hypertrophy	0.644		0.0462	1.633	ADCY3,CACNB4,CAMK4,GNAQ,GUCY1A1,GUCY1B1,IGF1,IL6,RASD1
GPCR-Mediated Nutrient Sensing in Enteroendocrine Cells	0.644		0.0526	N/A	ADCY3,CACNB4,GNAQ,GUCY1A1,GUCY1B1
PPARα/RXRα Activation	0.631		0.0468	-1	ADCY3,GNAQ,GUCY1A1,GUCY1B1,IL1R1,IL6,LPL,RASD1
Regulation Of The Epithelial Mesenchymal Transition By Growth Factors Pathway	0.631		0.0468	0	EGR1,IL6,LTA,PDGFA,RASD1,TNFSF12,TNFSF13,ZEB1
CSDE1 Signaling Pathway	0.627		0.0612	N/A	CCL2,CCND3,SDC4
Tryptophan Degradation III (Eukaryotic)	0.625		0.0741	N/A	CA1,HACD1
Noradrenaline and Adrenaline Degradation	0.625		0.0741	N/A	ADHFE1,ALDH1A1
PPAR Signaling	0.62		0.0515	0	IL1A,IL1R1,PDGFA,PPARG,RASD1
Oleate Biosynthesis II (Animals)	0.613		0.125	N/A	CYB5A
CXCR4 Signaling	0.592		0.0467	N/A	ADCY3,EGR1,GNAQ,GUCY1A1,GUCY1B1,PTK2,RASD1
Regulation of IL-2 Expression in Activated and Anergic T Lymphocytes	0.587		0.05	-1.342	CAMK4,CARD11,CD80,FYN,RASD1
Paxillin Signaling	0.587		0.05	N/A	ITGA1,ITGA6,ITGB8,PTK2,RASD1
Retinol Biosynthesis	0.582		0.069	N/A	DHRS3,LPL
MSP-RON Signaling In Cancer Cells Pathway	0.578		0.0476	0	ETS2,IL3RA,ITGA6,PTK2,RASD1,TCF7
Glucose and Glucose-1-phosphate Degradation	0.569		0.111	N/A	PGM5
NAD Phosphorylation and Dephosphorylation	0.569		0.111	N/A	ACP5
Glycogen Degradation II	0.569		0.111	N/A	PGM5
Leucine Degradation I	0.569		0.111	N/A	BCAT1
GDP-glucose Biosynthesis	0.569		0.111	N/A	PGM5
Folate Transformations I	0.569		0.111	N/A	MTHFD1L
Semaphorin Signaling in Neurons	0.564		0.0566	N/A	FYN,NRP1,PTK2
MSP-RON Signaling Pathway	0.564		0.0566	N/A	CCL2,CSF1,IL3RA
Regulation Of The Epithelial Mesenchymal Transition In Development Pathway	0.554		0.0513	N/A	GLI2,TCF7,WNT5B,WNT6
Glioblastoma Multiforme Signaling	0.548		0.0452	1	CCND3,CDK6,IGF1,PDGFA,RASD1,WNT5B,WNT6
Apelin Adipocyte Signaling Pathway	0.542		0.0506	N/A	ADCY3,GUCY1A1,GUCY1B1,PTGES
RAC Signaling	0.541		0.0462	N/A	ITGA1,ITGA6,ITGB8,PTK2,RASD1,SH3RF1
Phospholipases	0.535		0.0545	N/A	LPL,PLAAT2,PLD4
PCP (Planar Cell Polarity) Pathway	0.535		0.0545	N/A	VANGL1,WNT5B,WNT6
Androgen Biosynthesis	0.53		0.1	N/A	HSD3B7
RHOA Signaling	0.524		0.0472	0.447	ARHGAP12,IGF1,PTK2,RHPN1,SEPTIN10
PI3K Signaling in B Lymphocytes	0.523		0.0455	-0.447	CAMK4,CD180,CD40,FCGR2B,FYN,RASD1
Activation of IRF by Cytosolic Pattern Recognition Receptors	0.521		0.0536	N/A	CD40,IL6,LTA
Estrogen Biosynthesis	0.521		0.0625	N/A	CYP3A5,POR
Acute Phase Response Signaling	0.516		0.044	1.342	C1QA,HP,IL1A,IL1R1,IL6,RASD1,SOCS2
MSP-RON Signaling In Macrophages Pathway	0.514		0.0467	-2.236	HLA-DMA,HLA-DQB1,HLA-DRA,HLA-DRB1,RASD1
Thrombin Signaling	0.513		0.043	-1	ADCY3,CAMK4,GATA6,GNAQ,GUCY1A1,GUCY1B1,PTK2,RASD1
Synaptic Long Term Depression	0.509		0.0437	0.447	CACNB4,GNAQ,GUCY1A1,GUCY1B1,IGF1,PLAAT2,RASD1
PEDF Signaling	0.509		0.0488	N/A	PPARG,RASD1,TCF7,ZEB1
Lipid Antigen Presentation by CD1	0.504		0.0606	N/A	TRGC1,TRGC2
Intrinsic Prothrombin Activation Pathway	0.504		0.0606	N/A	F13A1,PROC
HER-2 Signaling in Breast Cancer	0.496		0.0419	0.333	AREG,CYB5A,ETS2,FYN,HBEGF,IL1A,ITGB8,RASD1,TGFA
NAD biosynthesis II (from tryptophan)	0.496		0.0909	N/A	NMNAT3
Glycogen Degradation III	0.496		0.0909	N/A	PGM5
Bile Acid Biosynthesis, Neutral Pathway	0.496		0.0909	N/A	HSD3B7
γ-glutamyl Cycle	0.496		0.0909	N/A	GGT5
Integrin Signaling	0.491		0.0423	-0.816	CAV1,FYN,ITGA1,ITGA6,ITGB8,PTK2,RASD1,TSPAN2
LPS/IL-1 Mediated Inhibition of RXR Function	0.484		0.0421	-0.447	ABCB1,ABCG1,ALDH1A1,CHST7,CYP3A5,IL1A,IL1R1,SCARB1
Actin Nucleation by ARP-WASP Complex	0.478		0.0471	N/A	ITGA1,ITGA6,ITGB8,RASD1
IL-9 Signaling	0.47		0.0571	N/A	CISH,SOCS2
G Beta Gamma Signaling	0.47		0.0446	2	CACNB4,CAV1,GNAQ,HBEGF,RASD1
TWEAK Signaling	0.47		0.0571	N/A	TNFRSF25,TNFSF12
nNOS Signaling in Skeletal Muscle Cells	0.47		0.0571	N/A	CACNB4,CAMK4
Inhibition of Matrix Metalloproteases	0.47		0.0571	N/A	MMP19,TIMP4
Ceramide Signaling	0.467		0.0465	N/A	KSR1,RASD1,S1PR2,SMPD3
Role of Lipids/Lipid Rafts in the Pathogenesis of Influenza	0.466		0.0833	N/A	RSAD2
Hematopoiesis from Multipotent Stem Cells	0.466		0.0833	N/A	CSF1
Histamine Degradation	0.466		0.0833	N/A	ALDH1A1
Guanosine Nucleotides Degradation III	0.466		0.0833	N/A	XDH
Molecular Mechanisms of Cancer	0.463		0.0387	N/A	ADCY3,CCND3,CDK6,FYN,GNAQ,GUCY1A1,GUCY1B1,ITGA1,ITGA6,ITGB8,PTK2,RASD1,RASGRF2,SMAD7,WNT5B,WNT6
Colorectal Cancer Metastasis Signaling	0.461		0.0403	2.236	ADCY3,GNAQ,GUCY1A1,GUCY1B1,IL6,MMP19,RASD1,TCF7,WNT5B,WNT6
Role of Pattern Recognition Receptors in Recognition of Bacteria and Viruses	0.458		0.0429	N/A	C1QA,IL1A,IL6,LTA,TNFSF12,TNFSF13
Role of WNT/GSK-3β Signaling in the Pathogenesis of Influenza	0.457		0.0492	N/A	TCF7,WNT5B,WNT6
Neuroinflammation Signaling Pathway	0.457		0.0399	2.111	CCL2,CD200R1,CD40,CD80,CX3CR1,HLA-DMA,HLA-DQB1,HLA-DRA,HLA-DRB1,IL1R1,IL6
Notch Signaling	0.455		0.0556	N/A	DLL1,HES1
ERBB Signaling	0.447		0.0455	N/A	AREG,HBEGF,RASD1,TGFA
Regulation of the Epithelial-Mesenchymal Transition Pathway	0.444		0.0414	N/A	EGR1,RASD1,TCF7,TWIST2,WNT5B,WNT6,ZEB1
Cardiac Hypertrophy Signaling	0.441		0.0402	1.342	ADCY3,CACNB4,CAMK4,GNAQ,GUCY1A1,GUCY1B1,IGF1,IL6,RASD1
Nicotine Degradation III	0.439		0.0541	N/A	CYP3A5,POR
Choline Biosynthesis III	0.438		0.0769	N/A	PLD4
Urate Biosynthesis/Inosine 5'-phosphate Degradation	0.438		0.0769	N/A	XDH
Salvage Pathways of Pyrimidine Ribonucleotides	0.438		0.0449	N/A	APOBEC3A,CDK6,PIM1,UPP1
SPINK1 Pancreatic Cancer Pathway	0.425		0.0526	N/A	ELANE,F2RL1
CTLA4 Signaling in Cytotoxic T Lymphocytes	0.42		0.044	N/A	CD80,FYN,TRGC1,TRGC2
3-phosphoinositide Degradation	0.417		0.0405	-1.633	ACP5,INPP4B,PALD1,PLPPR4,PPP1R16B,PTPN13,SGPP1
Methylglyoxal Degradation III	0.412		0.0714	N/A	PTGR1
Fatty Acid α-oxidation	0.412		0.0714	N/A	ALDH1A1
Non-Small Cell Lung Cancer Signaling	0.411		0.0435	N/A	CCND3,CDK6,RASD1,TGFA
HOTAIR Regulatory Pathway	0.408		0.0408	1.633	ESR1,MMP19,TCF7,TWIST2,WNT5B,WNT6
CCR3 Signaling in Eosinophils	0.405		0.0417	N/A	CAMK4,CCL24,CCL26,GNAQ,RASD1
Oxytocin Signaling Pathway	0.402		0.039	-0.333	CACNB4,CAMK4,GNAQ,GUCY1A1,GUCY1B1,IL6,LPL,PPARG,RASD1
IL-17A Signaling in Airway Cells	0.402		0.0455	N/A	CCL20,CXCL3,IL6
Role of JAK1 and JAK3 in γc Cytokine Signaling	0.402		0.0455	N/A	IL2RA,IL7R,RASD1
Transcriptional Regulatory Network in Embryonic Stem Cells	0.397		0.05	N/A	GATA6,SKIL
Melatonin Degradation I	0.397		0.05	N/A	CYP3A5,POR
IL-6 Signaling	0.397		0.0413	1	ABCB1,IL1A,IL1R1,IL6,RASD1
Melanocyte Development and Pigmentation Signaling	0.394		0.0426	N/A	ADCY3,GUCY1A1,GUCY1B1,RASD1
Protein Kinase A Signaling	0.394		0.0377	0.632	ADCY3,ADD2,CAMK4,GNAQ,GUCY1A1,GUCY1B1,PDE2A,PDE4D,PDE6G,PTK2,PTPN13,PTPRS,TCF7
VDR/RXR Activation	0.393		0.0448	N/A	CAMP,HES1,PDGFA
Ephrin B Signaling	0.393		0.0448	N/A	EPHB2,GNAQ,PTK2
The Visual Cycle	0.389		0.0667	N/A	DHRS3
1D-myo-inositol Hexakisphosphate Biosynthesis II (Mammalian)	0.389		0.0667	N/A	INPP5A
D-myo-inositol (1,3,4)-trisphosphate Biosynthesis	0.389		0.0667	N/A	INPP5A
D-myo-inositol (1,4,5)-trisphosphate Degradation	0.389		0.0667	N/A	INPP5A
Cytotoxic T Lymphocyte-mediated Apoptosis of Target Cells	0.384		0.0488	N/A	TRGC1,TRGC2
Nicotine Degradation II	0.384		0.0488	N/A	CYP3A5,POR
Antiproliferative Role of Somatostatin Receptor 2	0.383		0.0441	N/A	GUCY1A1,GUCY1B1,RASD1
Virus Entry via Endocytic Pathways	0.378		0.0417	N/A	CAV1,FYN,ITGB8,RASD1
Leptin Signaling in Obesity	0.374		0.0435	N/A	ADCY3,GUCY1A1,GUCY1B1
GM-CSF Signaling	0.374		0.0435	N/A	CISH,PIM1,RASD1
April Mediated Signaling	0.372		0.0476	N/A	TNFRSF17,TNFSF13
γ-linolenate Biosynthesis II (Animals)	0.369		0.0625	N/A	CYB5A
Putrescine Degradation III	0.369		0.0625	N/A	ALDH1A1
Adipogenesis pathway	0.369		0.04	N/A	EGR2,KLF5,LPL,PPARG,TCF7
Endocannabinoid Neuronal Synapse Pathway	0.369		0.04	N/A	ADCY3,CACNB4,GNAQ,GUCY1A1,GUCY1B1
RAR Activation	0.364		0.0385	N/A	ADCY3,ALDH1A1,DHRS3,GUCY1A1,GUCY1B1,IL3RA,SMAD7
FcγRIIB Signaling in B Lymphocytes	0.364		0.0429	N/A	CACNB4,FCGR2B,RASD1
Role of Cytokines in Mediating Communication between Immune Cells	0.36		0.0465	N/A	IL1A,IL6
nNOS Signaling in Neurons	0.36		0.0465	N/A	CAMK4,RASD1
Role of MAPK Signaling in Inhibiting the Pathogenesis of Influenza	0.355		0.0423	N/A	CCL2,IL6,PLAAT2
Erythropoietin Signaling Pathway	0.35		0.0385	-1.633	IL1A,IL6,LTA,RASD1,TNFSF12,TNFSF13
Antiproliferative Role of TOB in T Cell Signaling	0.349		0.0455	N/A	TRGC1,TRGC2
Ephrin A Signaling	0.349		0.0455	N/A	FYN,PTK2
Oxidative Phosphorylation	0.347		0.04	N/A	CYB5A,ENOX1,NDUFB3,NDUFV2
Thyroid Cancer Signaling	0.346		0.0417	N/A	IGF1,RASD1,TCF7
Estrogen-Dependent Breast Cancer Signaling	0.346		0.0417	N/A	ESR1,IGF1,RASD1
Xenobiotic Metabolism AHR Signaling Pathway	0.346		0.0417	N/A	ALDH1A1,IL1A,IL6
Dopamine-DARPP32 Feedback in cAMP Signaling	0.344		0.0382	-0.447	ADCY3,CACNB4,CAMK4,GNAQ,GUCY1A1,GUCY1B1
Senescence Pathway	0.34		0.0368	0.707	CACNB4,CAMK4,CCND3,CDK6,ETS2,IL1A,IL6,RASD1,SMAD7,ZFP36L1
Serotonin Degradation	0.337		0.0444	N/A	ADHFE1,ALDH1A1
Superpathway of Melatonin Degradation	0.337		0.0444	N/A	CYP3A5,POR
Dopamine Receptor Signaling	0.337		0.0411	N/A	ADCY3,GUCY1A1,GUCY1B1
Estrogen Receptor Signaling	0.336		0.0362	1.134	ADCY3,CACNB4,CAV1,ESR1,GNAQ,GUCY1A1,GUCY1B1,HES1,IGF1,MMP19,NDUFB3,NDUFV2,RASD1
Isoleucine Degradation I	0.331		0.0556	N/A	BCAT1
Tryptophan Degradation X (Mammalian, via Tryptamine)	0.331		0.0556	N/A	ALDH1A1
Ethanol Degradation IV	0.331		0.0556	N/A	ALDH1A1
Role of MAPK Signaling in the Pathogenesis of Influenza	0.321		0.04	N/A	CCL2,PLAAT2,RASD1
D-myo-inositol (1,4,5,6)-Tetrakisphosphate Biosynthesis	0.316		0.037	-1.342	ACP5,PALD1,PLPPR4,PPP1R16B,PTPN13,SGPP1
D-myo-inositol (3,4,5,6)-tetrakisphosphate Biosynthesis	0.316		0.037	-1.342	ACP5,PALD1,PLPPR4,PPP1R16B,PTPN13,SGPP1
GADD45 Signaling	0.314		0.0526	N/A	CCND3
NF-κB Activation by Viruses	0.305		0.039	N/A	CCR5,ITGA6,RASD1
Role of NANOG in Mammalian Embryonic Stem Cell Pluripotency	0.299		0.0374	N/A	GATA6,RASD1,WNT5B,WNT6
Glutathione Redox Reactions I	0.298		0.05	N/A	PTGES
Superpathway of D-myo-inositol (1,4,5)-trisphosphate Metabolism	0.298		0.05	N/A	INPP5A
Inflammasome pathway	0.298		0.05	N/A	CASP5
SPINK1 General Cancer Pathway	0.297		0.0408	N/A	IL6,RASD1
BMP signaling pathway	0.291		0.038	N/A	CAMK4,RASD1,SMAD7
UVC-Induced MAPK Signaling	0.287		0.04	N/A	RASD1,SMPD3
Glutathione-mediated Detoxification	0.284		0.0476	N/A	PTGES
Valine Degradation I	0.284		0.0476	N/A	BCAT1
Glycolysis I	0.284		0.0476	N/A	ENO2
Pyroptosis Signaling Pathway	0.277		0.037	N/A	CASP5,IL1A,IL1R1
Cholecystokinin/Gastrin-mediated Signaling	0.275		0.036	N/A	GNAQ,IL1A,PTK2,RASD1
PTEN Signaling	0.272		0.0355	N/A	ITGA1,ITGA6,ITGB8,PTK2,RASD1
Dopamine Degradation	0.271		0.0455	N/A	ALDH1A1
Apelin Cardiac Fibroblast Signaling Pathway	0.271		0.0455	N/A	IL6
Cancer Drug Resistance By Drug Efflux	0.27		0.0385	N/A	ABCB1,RASD1
PDGF Signaling	0.263		0.0361	N/A	CAV1,PDGFA,RASD1
GP6 Signaling Pathway	0.263		0.0354	-1	CAMK4,COL23A1,FYN,PTK2
RHOGDI Signaling	0.257		0.0345	N/A	ARHGAP12,ESR1,GNAQ,ITGA1,ITGA6,ITGB8
Neuroprotective Role of THOP1 in Alzheimer's Disease	0.256		0.0357	N/A	DPP4,HTRA1,PNOC
Glutamate Receptor Signaling	0.246		0.0364	N/A	CAMK4,SLC38A1
Role of JAK family kinases in IL-6-type Cytokine Signaling	0.235		0.04	N/A	IL6
CDP-diacylglycerol Biosynthesis I	0.235		0.04	N/A	CDS1
Oxidative Ethanol Degradation III	0.235		0.04	N/A	ALDH1A1
Polyamine Regulation in Colon Cancer	0.225		0.0345	N/A	PPARG,SLC22A16
WNT/Ca+ pathway	0.225		0.0345	N/A	PDE6G,WNT5B
IL-17A Signaling in Gastric Cells	0.224		0.0385	N/A	CCL20
Estrogen-mediated S-phase Entry	0.224		0.0385	N/A	ESR1
Phosphatidylglycerol Biosynthesis II (Non-plastidic)	0.214		0.037	N/A	CDS1
Sonic Hedgehog Signaling	0.214		0.037	N/A	GLI2
NAD Signaling Pathway	0		0.0224	N/A	IGF1,NMNAT3,TGFA
Natural Killer Cell Signaling	0		0.0273	-2	FCGR3A/FCGR3B,FYN,IL18R1,KLRB1,RASD1
Circadian Rhythm Signaling	0		0.0304	N/A	ADCY3,CACNB4,FYN,GNAQ,GUCY1A1,GUCY1B1,RASD1
Leukocyte Extravasation Signaling	0		0.0281	0.447	ARHGAP12,MMP19,NCF4,PTK2,TIMP4
Synaptic Long Term Potentiation	0		0.0261	N/A	CAMK4,GNAQ,RASD1
Amyotrophic Lateral Sclerosis Signaling	0		0.0309	N/A	CACNB4,IGF1,NEFL
Fc Epsilon RI Signaling	0		0.0265	N/A	FYN,IGHE,RASD1
Actin Cytoskeleton Signaling	0		0.0296	N/A	ITGA1,ITGA6,ITGB8,PDGFA,PTK2,RASD1
Huntington's Disease Signaling	0		0.0192	2	CASP5,GNAQ,IGF1,PACSIN1,RPH3A
NRF2-mediated Oxidative Stress Response	0		0.0204	N/A	CYP3A5,DNAJC5B,RASD1,SCARB1
p53 Signaling	0		0.011	N/A	THBS1
Mitochondrial Dysfunction	0		0.0258	N/A	CYB5A,NDUFB3,NDUFV2,XDH
Tight Junction Signaling	0		0.00694	N/A	PATJ
Regulation of Actin-based Motility by Rho	0		0.0316	N/A	ITGA1,ITGA6,ITGB8
14-3-3-mediated Signaling	0		0.00877	N/A	RASD1
Fcγ Receptor-mediated Phagocytosis in Macrophages and Monocytes	0		0.0326	N/A	FCGR3A/FCGR3B,FYN,PLD4
IL-8 Signaling	0		0.0311	0	CCND3,GNAQ,HBEGF,PLD4,PTK2,RASD1
IL-12 Signaling and Production in Macrophages	0		0.0342	N/A	CD40,CLU,PPARG,S100A8
Role of PKR in Interferon Induction and Antiviral Response	0		0.0328	N/A	CASP5,COLEC12,MSR1,PDGFA
LPS-stimulated MAPK Signaling	0		0.0119	N/A	RASD1
IL-3 Signaling	0		0.0256	N/A	IL3RA,RASD1
Lymphotoxin β Receptor Signaling	0		0.0185	N/A	LTA
fMLP Signaling in Neutrophils	0		0.024	N/A	CAMK4,GNAQ,RASD1
Thrombopoietin Signaling	0		0.0161	N/A	RASD1
B Cell Activating Factor Signaling	0		0.0233	N/A	TNFRSF17
Reelin Signaling in Neurons	0		0.00877	N/A	FYN
HIF1α Signaling	0		0.0309	0.816	CAMK4,IGF1,IL6,MMP19,RASD1,TGFA
Melatonin Signaling	0		0.0308	N/A	CAMK4,GNAQ
Angiopoietin Signaling	0		0.0286	N/A	PTK2,RASD1
Neuropathic Pain Signaling In Dorsal Horn Neurons	0		0.022	N/A	CAMK4,KCNN3
Factors Promoting Cardiogenesis in Vertebrates	0		0.0231	N/A	TCF7,WNT5B,WNT6
CNTF Signaling	0		0.0182	N/A	RASD1
Agrin Interactions at Neuromuscular Junction	0		0.0328	N/A	PTK2,RASD1
Maturity Onset Diabetes of Young (MODY) Signaling	0		0.0196	N/A	CACNB4
FLT3 Signaling in Hematopoietic Progenitor Cells	0		0.0256	N/A	FLT3,RASD1
ATM Signaling	0		0.0109	N/A	ZEB1
Androgen Signaling	0		0.0201	N/A	CACNB4,CAMK4,GNAQ
Role of OCT4 in Mammalian Embryonic Stem Cell Pluripotency	0		0.0263	N/A	ETS2
Germ Cell-Sertoli Cell Junction Signaling	0		0.0196	N/A	ITGA6,PTK2,RASD1
Aldosterone Signaling in Epithelial Cells	0		0.0207	N/A	DNAJC5B,KCNMA1,NR3C2
Growth Hormone Signaling	0		0.0303	N/A	IGF1,SOCS2
Melanoma Signaling	0		0.0204	N/A	RASD1
Prostate Cancer Signaling	0		0.00926	N/A	RASD1
Renal Cell Carcinoma Signaling	0		0.027	N/A	RASD1,TGFA
Small Cell Lung Cancer Signaling	0		0.0319	N/A	CCND3,CDK6,PTK2
Endometrial Cancer Signaling	0		0.0169	N/A	RASD1
Bladder Cancer Signaling	0		0.0303	N/A	MMP19,RASD1,THBS1
Type II Diabetes Mellitus Signaling	0		0.0305	N/A	CACNB4,PPARG,SMPD3,SOCS2
Chronic Myeloid Leukemia Signaling	0		0.0286	N/A	CCND3,CDK6,RASD1
Production of Nitric Oxide and Reactive Oxygen Species in Macrophages	0		0.0173	N/A	CLU,NCF4,S100A8
Gα12/13 Signaling	0		0.0259	N/A	F2RL1,PTK2,RASD1
p70S6K Signaling	0		0.025	N/A	F2RL1,GNAQ,RASD1
ERK5 Signaling	0		0.0286	N/A	GNAQ,RASD1
mTOR Signaling	0		0.0157	N/A	PLD4,PRR5L,RASD1
Pancreatic Adenocarcinoma Signaling	0		0.0246	N/A	HBEGF,PLD4,TGFA
G Protein Signaling Mediated by Tubby	0		0.027	N/A	GNAQ
ILK Signaling	0		0.0121	N/A	ITGB8,PTK2
EIF2 Signaling	0		0.00503	N/A	RASD1
Retinoic acid Mediated Apoptosis Signaling	0		0.0204	N/A	TNFRSF10C
AMPK Signaling	0		0.0136	N/A	GNAQ,ORAI1,PHLPP2
Hereditary Breast Cancer Signaling	0		0.0226	N/A	CCND3,CDK6,RASD1
Ovarian Cancer Signaling	0		0.034	N/A	PTGS1,RASD1,TCF7,WNT5B,WNT6
Regulation of eIF4 and p70S6K Signaling	0		0.0245	N/A	ITGA1,ITGA6,ITGB8,RASD1
RANK Signaling in Osteoclasts	0		0.0112	N/A	CAMK4
TNFR2 Signaling	0		0.0323	N/A	LTA
Role of PI3K/AKT Signaling in the Pathogenesis of Influenza	0		0.0182	N/A	CCR5
Cyclins and Cell Cycle Regulation	0		0.0247	N/A	CCND3,CDK6
Cell Cycle Control of Chromosomal Replication	0		0.0189	N/A	CDK6
Role of JAK2 in Hormone-like Cytokine Signaling	0		0.0312	N/A	SOCS2
NGF Signaling	0		0.0175	N/A	RASD1,SMPD3
Signaling by Rho Family GTPases	0		0.0303	N/A	DES,GNAQ,ITGA1,ITGA6,ITGB8,PTK2,SEPTIN10
Sertoli Cell-Sertoli Cell Junction Signaling	0		0.0335	N/A	GUCY1A1,GUCY1B1,ITGA1,ITGA6,ITGB8,RASD1
Gap Junction Signaling	0		0.0341	N/A	ADCY3,CAV1,GNAQ,GUCY1A1,GUCY1B1,RASD1
Telomerase Signaling	0		0.03	N/A	ETS2,IL2RA,RASD1
Mouse Embryonic Stem Cell Pluripotency	0		0.0206	N/A	RASD1,TCF7
iNOS Signaling	0		0.0217	N/A	CAMK4
VEGF Family Ligand-Receptor Interactions	0		0.025	N/A	NRP1,RASD1
ERB2-ERBB3 Signaling	0		0.0169	N/A	RASD1
ERBB4 Signaling	0		0.0159	N/A	RASD1
GDNF Family Ligand-Receptor Interactions	0		0.0282	N/A	GFRA2,RASD1
Netrin Signaling	0		0.0172	N/A	CACNB4
Heparan Sulfate Biosynthesis	0		0.0182	N/A	CHST7
Heparan Sulfate Biosynthesis (Late Stages)	0		0.0204	N/A	CHST7
D-myo-inositol-5-phosphate Metabolism	0		0.0343	-1.342	ACP5,PALD1,PLPPR4,PPP1R16B,PTPN13,SGPP1
Pyridoxal 5'-phosphate Salvage Pathway	0		0.0328	N/A	CDK6,PIM1
Triacylglycerol Degradation	0		0.0278	N/A	LPL
Chondroitin Sulfate Biosynthesis	0		0.0227	N/A	CHST7
Dermatan Sulfate Biosynthesis	0		0.0217	N/A	CHST7
Dermatan Sulfate Biosynthesis (Late Stages)	0		0.0294	N/A	CHST7
Superpathway of Inositol Phosphate Compounds	0		0.0333	-0.816	ACP5,INPP5A,PALD1,PLPPR4,PPP1R16B,PTPN13,SGPP1
3-phosphoinositide Biosynthesis	0		0.0319	-1.342	ACP5,PALD1,PLPPR4,PPP1R16B,PTPN13,SGPP1
Triacylglycerol Biosynthesis	0		0.0244	N/A	PLPPR4
Chondroitin Sulfate Biosynthesis (Late Stages)	0		0.027	N/A	CHST7
Stearate Biosynthesis I (Animals)	0		0.0208	N/A	PTGR1
Antioxidant Action of Vitamin C	0		0.0208	N/A	PLAAT2,PLD4
Epithelial Adherens Junction Signaling	0		0.0276	1	DLL1,FYN,RASD1,TCF7
Gαq Signaling	0		0.0261	0	CAMK4,GNAQ,PLD4,RGS16
UVA-Induced MAPK Signaling	0		0.0215	N/A	RASD1,SMPD3
HIPPO signaling	0		0.0128	N/A	PATJ
Unfolded protein response	0		0.023	N/A	DNAJC5B,PPARG
Toll-like Receptor Signaling	0		0.0135	N/A	IL1A
Cell Cycle: G1/S Checkpoint Regulation	0		0.0299	N/A	CCND3,CDK6
SAPK/JNK Signaling	0		0.0259	N/A	RASD1,TRGC1,TRGC2
Protein Ubiquitination Pathway	0		0.0119	N/A	DNAJC5B,UBE2D1,USP18
IL-2 Signaling	0		0.0333	N/A	IL2RA,RASD1
Xenobiotic Metabolism Signaling	0		0.0332	N/A	ABCB1,ALDH1A1,CAMK4,CHST7,CYP3A5,IL1A,IL6,RASD1
WNT/β-catenin Signaling	0		0.027	N/A	GNAQ,TCF7,WNT5B,WNT6
Insulin Receptor Signaling	0		0.0233	N/A	FYN,GRB10,RASD1
Neurotrophin/TRK Signaling	0		0.0137	N/A	RASD1
Death Receptor Signaling	0		0.0333	N/A	TNFRSF21,TNFRSF25,TNFSF12
p38 MAPK Signaling	0		0.0185	N/A	IL1A,IL1R1
TGF-β Signaling	0		0.0227	N/A	RASD1,SMAD7
Apoptosis Signaling	0		0.0102	N/A	RASD1
VEGF Signaling	0		0.0213	N/A	PTK2,RASD1
Hypoxia Signaling in the Cardiovascular System	0		0.0141	N/A	UBE2D1
Phagosome Maturation	0		0.0292	N/A	CTSC,DYNLL1,HLA-DRA,HLA-DRB1
Autophagy	0		0.0147	N/A	CAMK4,IGF1,TGFA
Sumoylation Pathway	0		0.0206	N/A	MYB,ZEB1
Sirtuin Signaling Pathway	0		0.0151	N/A	EPAS1,NDUFB3,NDUFV2,PPARG
Iron homeostasis signaling pathway	0		0.0331	N/A	EPAS1,HP,IL6,PDGFA
Endocannabinoid Developing Neuron Pathway	0		0.0331	N/A	ADCY3,GUCY1A1,GUCY1B1,RASD1
Apelin Muscle Signaling Pathway	0		0.0238	N/A	GNAQ
BAG2 Signaling Pathway	0		0.0128	N/A	UBE2D1
FAT10 Cancer Signaling Pathway	0		0.02	N/A	IL6
PFKFB4 Signaling Pathway	0		0.0222	N/A	XDH
Inhibition of ARE-Mediated mRNA Degradation Pathway	0		0.0261	1	LTA,TNFSF12,TNFSF13,ZFP36L1
BEX2 Signaling Pathway	0		0.0135	N/A	TCF7
Necroptosis Signaling Pathway	0		0.014	N/A	AXL,MERTK
Xenobiotic Metabolism General Signaling Pathway	0		0.00806	N/A	RASD1
Xenobiotic Metabolism CAR Signaling Pathway	0		0.0274	-1	ABCB1,ALDH1A1,CHST7,CYP3A5
Xenobiotic Metabolism PXR Signaling Pathway	0		0.0267	-1	ABCB1,ALDH1A1,CHST7,CYP3A5
Insulin Secretion Signaling Pathway	0		0.0259	N/A	ADCY3,CACNB4,FYN,GNAQ,GUCY1A1,GUCY1B1
Coronavirus Pathogenesis Pathway	0		0.0109	N/A	CCL2,IL6
Calcium Signaling	0		0.0181	N/A	CACNB4,CAMK4,TNNT1
Ferroptosis Signaling Pathway	0		0.0261	N/A	DPP4,RASD1,SLC38A1
Role of MAPK Signaling in Promoting the Pathogenesis of Influenza	0		0.0192	N/A	PLAAT2,RASD1
