# Supplementary material for: Monocyte biomarkers define sargramostim treatment outcomes for Parkinson's disease
Source: Clin Transl Med. 2022 Jul 8;12(7):e958. doi: 10.1002/ctm2.958 (PMC9270000; doi:10.1002/ctm2.958)
Supplement: Supplementary file 11 — Supporting Information [file CTM2-12-e958-s010.xls]

## Sheet: Biological process
# background genes	# genes	category	chart color	description	FDR value	genes	network.SUID	nodes.SUID	p-value	PMID	term name	transferred FDR value	year
1699	83	GO Process		vesicle-mediated transport	1.89e-23	VCL|RETN|SYNGR2|CTSC|MLEC|AZU1|PRTN3|CD97|FGL2|RAP1B|KRT1|AP3B1|DOCK2|GNS|TLR2|SDCBP|COPE|BPI|ANXA3|CCT8|ACTR1B|ELMO2|PF4|LRRK2|VPS35|GHDC|CD14|FGA|CLTB|LILRB1|DEGS1|EEA1|KIAA0196|PLEKHO2|COPB2|HGS|TRAPPC11|SLC44A2|PLAUR|RHOG|ITSN2|AP3M1|HP|ITGAL|CR1|STX11|STX7|COPA|SNAPIN|CTSS|FLNA|STX12|CCDC22|CCDC93|TMSB4X|CD9|LILRB2|MVP|DYNC1I2|SH3KBP1|CECR1|PPP6C|ANXA11|CD44|ARRB2|DCTN2|FNBP1|TOM1|SERPINA1|A…	51	148|86|310|249|119|91|244|292|118|127|105|94|245|163|222|220|252|89|104|194|232|197|226|160|99|243|106|191|212|234|289|207|165|277|280|187|196|256|87|308|173|281|294|65|255|120|283|168|62|141|88|206|108|215|208|284|263|170|299|147|269|205|250|287|302|132|309|75|174|286|189|146|122|66|169|214|233|157|248|71|268|95|96	4.71e-27		GO.0016192	2.27235	0
4248	123	GO Process		establishment of localization	4.09e-18	VCL|RETN|SYNGR2|CTSC|MLEC|SRSF9|AZU1|PRTN3|CCDC53|CD97|FGL2|RAP1B|KRT1|AP3B1|DOCK2|GNS|SRSF1|TLR2|SDCBP|OSBPL8|COPE|BPI|ANXA3|RANBP2|CCT8|ACTR1B|NCF1|ELMO2|PF4|LRRK2|VPS35|GHDC|CD14|DDX19A|YWHAG|FGA|KIF5B|U2AF2|RPL13|CLTB|ACO1|LILRB1|DEGS1|EEA1|KIAA0196|MAGOHB|PLEKHO2|NCBP2|XPOT|COPB2|HGS|TRAPPC11|SLC44A2|PLAUR|RHOG|ITSN2|AP3M1|HP|ITGAL|G3BP2|ARHGEF2|CR1|STX11|STX7|COPA|PEA15|SNAPIN|CTSS|AHCYL1|F…	51	148|86|310|249|119|151|91|244|183|292|118|127|105|94|245|163|133|222|220|261|252|89|104|262|194|232|228|197|226|160|99|243|106|202|303|191|93|102|258|212|70|234|289|207|165|130|277|72|241|280|187|196|256|87|308|173|281|294|65|136|73|255|120|283|168|159|62|141|164|88|273|63|206|216|242|108|215|67|208|267|284|263|219|238|170|299|147|269|175|205|107|156|250|287|302|114|132|309|75|174|64|286|189|178|…	2.04e-21		GO.0051234	1.73883	0
691	48	GO Process		regulated exocytosis	5.67e-18	VCL|RETN|SYNGR2|CTSC|MLEC|AZU1|PRTN3|CD97|FGL2|RAP1B|KRT1|DOCK2|GNS|TLR2|SDCBP|BPI|ANXA3|CCT8|ACTR1B|PF4|GHDC|CD14|FGA|DEGS1|PLEKHO2|SLC44A2|PLAUR|RHOG|HP|ITGAL|CR1|STX11|SNAPIN|CTSS|FLNA|TMSB4X|CD9|LILRB2|MVP|CECR1|CD44|TOM1|SERPINA1|ATP11A|LYN|HMHA1|SERPINA4|ALDH3B1	51	148|86|310|249|119|91|244|292|118|127|105|245|163|222|220|89|104|194|232|226|243|106|191|289|277|256|87|308|294|65|255|120|62|141|88|208|284|263|170|269|287|75|174|286|146|169|157|95	4.25e-21		GO.0045055	1.72464	0
4130	120	GO Process		transport	7.4e-18	VCL|RETN|SYNGR2|CTSC|MLEC|SRSF9|AZU1|PRTN3|CCDC53|CD97|FGL2|RAP1B|KRT1|AP3B1|DOCK2|GNS|SRSF1|TLR2|SDCBP|OSBPL8|COPE|BPI|ANXA3|RANBP2|CCT8|ACTR1B|NCF1|ELMO2|PF4|LRRK2|VPS35|GHDC|CD14|DDX19A|YWHAG|FGA|KIF5B|U2AF2|RPL13|CLTB|ACO1|LILRB1|DEGS1|EEA1|KIAA0196|MAGOHB|PLEKHO2|NCBP2|XPOT|COPB2|HGS|TRAPPC11|SLC44A2|PLAUR|RHOG|ITSN2|AP3M1|HP|ITGAL|G3BP2|ARHGEF2|CR1|STX11|STX7|COPA|PEA15|SNAPIN|CTSS|AHCYL1|F…	51	148|86|310|249|119|151|91|244|183|292|118|127|105|94|245|163|133|222|220|261|252|89|104|262|194|232|228|197|226|160|99|243|106|202|303|191|93|102|258|212|70|234|289|207|165|130|277|72|241|280|187|196|256|87|308|173|281|294|65|136|73|255|120|283|168|159|62|141|164|88|273|63|206|216|242|108|215|67|208|267|284|263|219|238|170|299|147|269|175|205|107|156|250|287|302|114|132|309|75|174|64|286|189|178|…	7.4e-21		GO.0006810	1.71308	0
5233	136	GO Process		localization	3.7e-17	VCL|RETN|SYNGR2|CTSC|MLEC|SRSF9|AZU1|PRTN3|CCDC53|CD97|FGL2|RAP1B|KRT1|TERF2|AP3B1|DOCK2|GNS|SRSF1|TLR2|SDCBP|OSBPL8|COPE|BPI|ICAM1|ANXA3|VCAN|RANBP2|CCT8|ACTR1B|NCF1|ELMO2|PF4|LRRK2|VPS35|GHDC|MTCH2|CD14|DDX19A|YWHAG|FGA|KIF5B|U2AF2|RPL13|CLTB|ACO1|KRT2|PDS5B|LILRB1|DEGS1|EEA1|KIAA0196|MAGOHB|PLEKHO2|NCBP2|XPOT|COPB2|HGS|TRAPPC11|SLC44A2|PLAUR|RHOG|ITSN2|AP3M1|HP|ITGAL|G3BP2|ARHGEF2|CR1|STX11|ST…	51	148|86|310|249|119|151|91|244|183|292|118|127|105|230|94|245|163|133|222|220|261|252|89|128|104|272|262|194|232|228|197|226|160|99|243|177|106|202|303|191|93|102|258|212|70|190|115|234|289|207|165|130|277|72|241|280|187|196|256|87|308|173|281|294|65|136|73|255|120|283|168|159|62|141|164|88|235|296|273|63|206|216|242|108|215|67|208|278|267|284|263|219|238|170|200|299|147|269|175|205|107|156|250|28…	4.62e-20		GO.0051179	1.64318	0
507	39	GO Process		leukocyte degranulation	7.25e-16	VCL|RETN|CTSC|MLEC|AZU1|PRTN3|CD97|FGL2|RAP1B|KRT1|DOCK2|GNS|TLR2|SDCBP|BPI|ANXA3|CCT8|ACTR1B|GHDC|CD14|DEGS1|PLEKHO2|SLC44A2|PLAUR|RHOG|HP|ITGAL|CR1|CTSS|LILRB2|MVP|CECR1|CD44|TOM1|SERPINA1|ATP11A|LYN|HMHA1|ALDH3B1	51	148|86|249|119|91|244|292|118|127|105|245|163|222|220|89|104|194|232|243|106|289|277|256|87|308|294|65|255|141|263|170|269|287|75|174|286|146|169|95	1.27e-18		GO.0043299	1.51397	0
485	38	GO Process		neutrophil degranulation	1.03e-15	VCL|RETN|CTSC|MLEC|AZU1|PRTN3|CD97|FGL2|RAP1B|KRT1|DOCK2|GNS|TLR2|SDCBP|BPI|ANXA3|CCT8|ACTR1B|GHDC|CD14|DEGS1|PLEKHO2|SLC44A2|PLAUR|RHOG|HP|ITGAL|CR1|CTSS|LILRB2|MVP|CECR1|CD44|TOM1|SERPINA1|ATP11A|HMHA1|ALDH3B1	51	148|86|249|119|91|244|292|118|127|105|245|163|222|220|89|104|194|232|243|106|289|277|256|87|308|294|65|255|141|263|170|269|287|75|174|286|169|95	2.07e-18		GO.0043312	1.49872	0
519	39	GO Process		myeloid leukocyte mediated immunity	1.19e-15	VCL|RETN|CTSC|MLEC|AZU1|PRTN3|CD97|FGL2|RAP1B|KRT1|DOCK2|GNS|TLR2|SDCBP|BPI|ANXA3|CCT8|ACTR1B|GHDC|CD14|DEGS1|PLEKHO2|SLC44A2|PLAUR|RHOG|HP|ITGAL|CR1|CTSS|LILRB2|MVP|CECR1|CD44|TOM1|SERPINA1|ATP11A|LYN|HMHA1|ALDH3B1	51	148|86|249|119|91|244|292|118|127|105|245|163|222|220|89|104|194|232|243|106|289|277|256|87|308|294|65|255|141|263|170|269|287|75|174|286|146|169|95	2.69e-18		GO.0002444	1.49245	0
519	39	GO Process		myeloid cell activation involved in immune response	1.19e-15	VCL|RETN|CTSC|MLEC|AZU1|PRTN3|CD97|FGL2|RAP1B|KRT1|DOCK2|GNS|TLR2|SDCBP|BPI|ANXA3|CCT8|ACTR1B|GHDC|CD14|DEGS1|PLEKHO2|SLC44A2|PLAUR|RHOG|HP|ITGAL|CR1|CTSS|LILRB2|MVP|CECR1|CD44|TOM1|SERPINA1|ATP11A|LYN|HMHA1|ALDH3B1	51	148|86|249|119|91|244|292|118|127|105|245|163|222|220|89|104|194|232|243|106|289|277|256|87|308|294|65|255|141|263|170|269|287|75|174|286|146|169|95	2.69e-18		GO.0002275	1.49245	0
1024	53	GO Process		cell activation	1.81e-15	VCL|RETN|CTSC|MLEC|AZU1|PRTN3|CD97|FGL2|RAP1B|KRT1|DOCK2|GNS|TLR2|SDCBP|BPI|ICAM1|ANXA3|GNAQ|CCT8|ACTR1B|PF4|GHDC|CD14|FGA|KRT2|TLR8|LILRB1|DEGS1|PLEKHO2|IKZF1|SLC44A2|PLAUR|RHOG|HP|ITGAL|CR1|CTSS|FLNA|GNAS|CD9|LILRB2|MVP|CECR1|PRF1|CD44|ARRB2|TOM1|SERPINA1|ATP11A|LYN|HMHA1|VAV1|ALDH3B1	51	148|86|249|119|91|244|292|118|127|105|245|163|222|220|89|128|104|198|194|232|226|243|106|191|190|109|234|289|277|297|256|87|308|294|65|255|141|88|273|284|263|170|269|156|287|302|75|174|286|146|169|268|95	6.78e-18		GO.0001775	1.47423	0
632	42	GO Process		leukocyte mediated immunity	1.93e-15	VCL|RETN|CTSC|MLEC|AZU1|PRTN3|CD97|FGL2|RAP1B|KRT1|DOCK2|GNS|TLR2|SDCBP|BPI|ICAM1|ANXA3|CCT8|ACTR1B|GHDC|CD14|TLR8|DEGS1|PLEKHO2|SLC44A2|PLAUR|RHOG|HP|ITGAL|CR1|CTSS|LILRB2|MVP|CECR1|PRF1|CD44|TOM1|SERPINA1|ATP11A|LYN|HMHA1|ALDH3B1	51	148|86|249|119|91|244|292|118|127|105|245|163|222|220|89|128|104|194|232|243|106|109|289|277|256|87|308|294|65|255|141|263|170|269|156|287|75|174|286|146|169|95	7.71e-18		GO.0002443	1.47144	0
574	40	GO Process		myeloid leukocyte activation	2.61e-15	VCL|RETN|CTSC|MLEC|AZU1|PRTN3|CD97|FGL2|RAP1B|KRT1|DOCK2|GNS|TLR2|SDCBP|BPI|ANXA3|CCT8|ACTR1B|GHDC|CD14|TLR8|DEGS1|PLEKHO2|SLC44A2|PLAUR|RHOG|HP|ITGAL|CR1|CTSS|LILRB2|MVP|CECR1|CD44|TOM1|SERPINA1|ATP11A|LYN|HMHA1|ALDH3B1	51	148|86|249|119|91|244|292|118|127|105|245|163|222|220|89|104|194|232|243|106|109|289|277|256|87|308|294|65|255|141|263|170|269|287|75|174|286|146|169|95	1.11e-17		GO.0002274	1.45834	0
616	41	GO Process		leukocyte activation involved in immune response	4.22e-15	VCL|RETN|CTSC|MLEC|AZU1|PRTN3|CD97|FGL2|RAP1B|KRT1|DOCK2|GNS|TLR2|SDCBP|BPI|ICAM1|ANXA3|CCT8|ACTR1B|GHDC|CD14|LILRB1|DEGS1|PLEKHO2|SLC44A2|PLAUR|RHOG|HP|ITGAL|CR1|CTSS|LILRB2|MVP|CECR1|CD44|TOM1|SERPINA1|ATP11A|LYN|HMHA1|ALDH3B1	51	148|86|249|119|91|244|292|118|127|105|245|163|222|220|89|128|104|194|232|243|106|234|289|277|256|87|308|294|65|255|141|263|170|269|287|75|174|286|146|169|95	1.9e-17		GO.0002366	1.43747	0
959	50	GO Process		secretion by cell	1.05e-14	VCL|RETN|SYNGR2|CTSC|MLEC|AZU1|PRTN3|CD97|FGL2|RAP1B|KRT1|DOCK2|GNS|TLR2|SDCBP|BPI|ANXA3|CCT8|ACTR1B|PF4|GHDC|CD14|FGA|LILRB1|DEGS1|PLEKHO2|SLC44A2|PLAUR|RHOG|HP|ITGAL|CR1|STX11|SNAPIN|CTSS|FLNA|GNAS|TMSB4X|CD9|LILRB2|MVP|CECR1|CD44|TOM1|SERPINA1|ATP11A|LYN|HMHA1|SERPINA4|ALDH3B1	51	148|86|310|249|119|91|244|292|118|127|105|245|163|222|220|89|104|194|232|226|243|106|191|234|289|277|256|87|308|294|65|255|120|62|141|88|273|208|284|263|170|269|287|75|174|286|146|169|157|95	5.24e-17		GO.0032940	1.39788	0
927	48	GO Process		immune effector process	6.07e-14	VCL|RETN|CTSC|MLEC|AZU1|PRTN3|CD97|FGL2|RAP1B|KRT1|DOCK2|GNS|TLR2|SDCBP|BPI|ICAM1|ANXA3|CCT8|ACTR1B|ELMO2|GHDC|CD14|TLR8|LILRB1|DEGS1|PLEKHO2|SLC44A2|PLAUR|RHOG|HP|ITGAL|CR1|CTSS|LILRB2|MVP|DDX17|CECR1|RELA|PRF1|CD44|MAVS|TOM1|SERPINA1|ATP11A|LYN|HMHA1|VAV1|ALDH3B1	51	148|86|249|119|91|244|292|118|127|105|245|163|222|220|89|128|104|194|232|197|243|106|109|234|289|277|256|87|308|294|65|255|141|263|170|158|269|113|156|287|217|75|174|286|146|169|268|95	3.18e-16		GO.0002252	1.32168	0
1070	51	GO Process		secretion	1.46e-13	VCL|RETN|SYNGR2|CTSC|MLEC|AZU1|PRTN3|CD97|FGL2|RAP1B|KRT1|DOCK2|GNS|TLR2|SDCBP|BPI|ANXA3|CCT8|ACTR1B|PF4|GHDC|CD14|FGA|LILRB1|DEGS1|PLEKHO2|SLC44A2|PLAUR|RHOG|HP|ITGAL|CR1|STX11|COPA|SNAPIN|CTSS|FLNA|GNAS|TMSB4X|CD9|LILRB2|MVP|CECR1|CD44|TOM1|SERPINA1|ATP11A|LYN|HMHA1|SERPINA4|ALDH3B1	51	148|86|310|249|119|91|244|292|118|127|105|245|163|222|220|89|104|194|232|226|243|106|191|234|289|277|256|87|308|294|65|255|120|168|62|141|88|273|208|284|263|170|269|287|75|174|286|146|169|157|95	8.02e-16		GO.0046903	1.28356	0
894	45	GO Process		leukocyte activation	1.45e-12	VCL|RETN|CTSC|MLEC|AZU1|PRTN3|CD97|FGL2|RAP1B|KRT1|DOCK2|GNS|TLR2|SDCBP|BPI|ICAM1|ANXA3|CCT8|ACTR1B|GHDC|CD14|TLR8|LILRB1|DEGS1|PLEKHO2|IKZF1|SLC44A2|PLAUR|RHOG|HP|ITGAL|CR1|CTSS|LILRB2|MVP|CECR1|PRF1|CD44|TOM1|SERPINA1|ATP11A|LYN|HMHA1|VAV1|ALDH3B1	51	148|86|249|119|91|244|292|118|127|105|245|163|222|220|89|128|104|194|232|243|106|109|234|289|277|297|256|87|308|294|65|255|141|263|170|269|156|287|75|174|286|146|169|268|95	8.32e-15		GO.0045321	1.18386	0
1966	67	GO Process		protein localization	1.52e-11	VCL|SRSF9|CCDC53|TERF2|AP3B1|SRSF1|TLR2|SDCBP|OSBPL8|COPE|RANBP2|NCF1|LRRK2|VPS35|MTCH2|DDX19A|YWHAG|U2AF2|RPL13|CLTB|LILRB1|KIAA0196|MAGOHB|NCBP2|XPOT|COPB2|HGS|AP3M1|ITGAL|G3BP2|ARHGEF2|STX11|STX7|COPA|SNAPIN|AHCYL1|FLNA|GBP2|PIGK|GNAS|SRSF4|STX12|NCBP1|CCDC22|CCDC93|TMSB4X|DDX1|SRSF2|MVP|XPO1|GDI1|ARRB2|TMED4|DCTN2|TOM1|RPL23|SRP19|LYN|GGA3|TIMM50|COPZ1|SRSF5|ASNA1|WBP2|RUVBL2|CLTC|SH3GLB1	51	148|151|183|230|94|133|222|220|261|252|262|228|160|99|177|202|303|102|258|212|234|165|130|72|241|280|187|281|65|136|73|120|283|168|62|164|88|235|296|273|63|206|242|108|215|208|278|238|170|175|107|302|114|132|75|64|305|146|66|150|233|162|211|257|131|96|209	9.11e-14		GO.0008104	1.08182	0
1560	58	GO Process		immune response	3.33e-11	VCL|RETN|CTSC|MLEC|AZU1|PRTN3|CD97|FGL2|RAP1B|KRT1|TRIM28|DOCK2|GNS|TLR2|SDCBP|BPI|ICAM1|ANXA3|CCT8|ACTR1B|NCF1|PF4|GHDC|CD14|FGA|KIF5B|TLR8|LILRB1|DEGS1|PLEKHO2|SLC44A2|PLAUR|RHOG|HP|ITGAL|ARHGEF2|CR1|CTSS|GBP2|LILRB2|MVP|HLA-DRA|CECR1|PPP6C|HLA-DPA1|PRF1|CD44|MAVS|TOM1|SERPINA1|ATP11A|LYN|HMHA1|PSTPIP1|MRC1|VAV1|ALDH3B1|IKBKG	51	148|86|249|119|91|244|292|118|127|105|126|245|163|222|220|89|128|104|194|232|228|226|243|106|191|93|109|234|289|277|256|87|308|294|65|73|255|141|235|263|170|224|269|205|129|156|287|217|75|174|286|146|169|248|71|268|95|221	2.08e-13		GO.0006955	1.04776	0
2268	70	GO Process		macromolecule localization	3.41e-10	VCL|SRSF9|CCDC53|TERF2|AP3B1|SRSF1|TLR2|SDCBP|OSBPL8|COPE|RANBP2|NCF1|LRRK2|VPS35|MTCH2|DDX19A|YWHAG|U2AF2|RPL13|CLTB|LILRB1|KIAA0196|MAGOHB|NCBP2|XPOT|COPB2|HGS|AP3M1|ITGAL|G3BP2|ARHGEF2|STX11|STX7|COPA|SNAPIN|AHCYL1|FLNA|GBP2|PIGK|GNAS|SRSF4|STX12|NCBP1|CCDC22|CCDC93|TMSB4X|DDX1|HDLBP|SRSF2|MVP|XPO1|GDI1|ARRB2|TMED4|DCTN2|TOM1|RPL23|ATP11A|ACSL1|SRP19|LYN|GGA3|TIMM50|COPZ1|SRSF5|ASNA1|WBP2|RUVB…	51	148|151|183|230|94|133|222|220|261|252|262|228|160|99|177|202|303|102|258|212|234|165|130|72|241|280|187|281|65|136|73|120|283|168|62|164|88|235|296|273|63|206|242|108|215|208|278|219|238|170|175|107|302|114|132|75|64|286|178|305|146|66|150|233|162|211|257|131|96|209	2.22e-12		GO.0033036	0.946725	0
1467	54	GO Process		establishment of protein localization	3.73e-10	SRSF9|CCDC53|AP3B1|SRSF1|TLR2|SDCBP|COPE|RANBP2|NCF1|VPS35|DDX19A|YWHAG|U2AF2|RPL13|CLTB|LILRB1|KIAA0196|MAGOHB|NCBP2|XPOT|COPB2|HGS|AP3M1|ARHGEF2|STX11|STX7|COPA|SNAPIN|AHCYL1|FLNA|GNAS|SRSF4|STX12|NCBP1|CCDC22|CCDC93|SRSF2|MVP|XPO1|GDI1|ARRB2|TMED4|TOM1|RPL23|SRP19|LYN|GGA3|TIMM50|COPZ1|SRSF5|ASNA1|WBP2|RUVBL2|CLTC	51	151|183|94|133|222|220|252|262|228|99|202|303|102|258|212|234|165|130|72|241|280|187|281|73|120|283|168|62|164|88|273|63|206|242|108|215|238|170|175|107|302|114|75|64|305|146|66|150|233|162|211|257|131|96	2.52e-12		GO.0045184	0.942829	0
1367	51	GO Process		cellular protein localization	1.04e-09	VCL|SRSF9|TERF2|AP3B1|SRSF1|SDCBP|OSBPL8|RANBP2|NCF1|LRRK2|VPS35|MTCH2|YWHAG|U2AF2|RPL13|CLTB|MAGOHB|NCBP2|XPOT|COPB2|HGS|AP3M1|ITGAL|ARHGEF2|STX11|STX7|COPA|SNAPIN|AHCYL1|FLNA|GBP2|PIGK|SRSF4|STX12|NCBP1|TMSB4X|DDX1|SRSF2|XPO1|DCTN2|TOM1|RPL23|SRP19|GGA3|TIMM50|COPZ1|SRSF5|ASNA1|RUVBL2|CLTC|SH3GLB1	51	148|151|230|94|133|220|261|262|228|160|99|177|303|102|258|212|130|72|241|280|187|281|65|73|120|283|168|62|164|88|235|296|63|206|242|208|278|238|175|132|75|64|305|66|150|233|162|211|131|96|209	7.29e-12		GO.0034613	0.898297	0
2370	70	GO Process		immune system process	2.18e-09	VCL|HMOX1|RETN|CTSC|SART3|MLEC|AZU1|PRTN3|CD97|FGL2|RAP1B|KRT1|TRIM28|AP3B1|DOCK2|GNS|TLR2|SDCBP|BPI|ICAM1|ANXA3|CCT8|ACTR1B|NCF1|ELMO2|PF4|GHDC|CD14|FGA|KIF5B|TLR8|LILRB1|DEGS1|PLEKHO2|IKZF1|SLC44A2|PLAUR|RHOG|HP|ITGAL|ARHGEF2|CR1|CTSS|GBP2|LILRB2|MVP|HLA-DRA|DDX17|DYNC1I2|CECR1|RELA|PPP6C|HLA-DPA1|PRF1|CD44|MAVS|DCTN2|TOM1|SERPINA1|ATP11A|LYN|HMHA1|PSTPIP1|MRC1|CD300LF|VAV1|ALDH3B1|CLTC|IKBKG|C…	51	148|231|86|249|112|119|91|244|292|118|127|105|126|94|245|163|222|220|89|128|104|194|232|228|197|226|243|106|191|93|109|234|289|277|297|256|87|308|294|65|73|255|141|235|263|170|224|158|299|269|113|205|129|156|287|217|132|75|174|286|146|169|248|71|247|268|95|96|221|290	1.64e-11		GO.0002376	0.866154	0
2180	66	GO Process		cellular localization	3.49e-09	VCL|CTSC|SRSF9|TERF2|AP3B1|DOCK2|SRSF1|SDCBP|OSBPL8|COPE|RANBP2|NCF1|LRRK2|VPS35|MTCH2|YWHAG|KIF5B|U2AF2|RPL13|CLTB|EEA1|KIAA0196|MAGOHB|NCBP2|XPOT|COPB2|HGS|TRAPPC11|AP3M1|ITGAL|ARHGEF2|STX11|STX7|COPA|SNAPIN|AHCYL1|FLNA|GBP2|PIGK|GNAS|SRSF4|STX12|NCBP1|STEAP4|TMSB4X|DDX1|SRSF2|DYNC1I2|XPO1|PPP6C|DCTN2|TOM1|SERPINA1|RPL23|SRP19|LYN|GGA3|TIMM50|BLOC1S1|COPZ1|SRSF5|ASNA1|RUVBL2|CLTC|SH3GLB1|IKBKG	51	148|249|151|230|94|245|133|220|261|252|262|228|160|99|177|303|93|102|258|212|207|165|130|72|241|280|187|196|281|65|73|120|283|168|62|164|88|235|296|273|63|206|242|67|208|278|238|299|175|205|132|75|174|64|305|146|66|150|214|233|162|211|131|96|209|221	2.71e-11		GO.0051641	0.845717	0
1391	50	GO Process		protein transport	5.54e-09	SRSF9|CCDC53|AP3B1|SRSF1|TLR2|SDCBP|COPE|RANBP2|NCF1|VPS35|DDX19A|YWHAG|U2AF2|RPL13|CLTB|LILRB1|KIAA0196|MAGOHB|NCBP2|XPOT|COPB2|HGS|AP3M1|ARHGEF2|STX11|STX7|COPA|SNAPIN|AHCYL1|GNAS|SRSF4|STX12|NCBP1|CCDC22|CCDC93|SRSF2|MVP|XPO1|GDI1|ARRB2|TMED4|TOM1|RPL23|SRP19|LYN|GGA3|TIMM50|COPZ1|SRSF5|CLTC	51	151|183|94|133|222|220|252|262|228|99|202|303|102|258|212|234|165|130|72|241|280|187|281|73|120|283|168|62|164|273|63|206|242|108|215|238|170|175|107|302|114|75|64|305|146|66|150|233|162|96	4.43e-11		GO.0015031	0.825649	0
1390	49	GO Process		intracellular transport	1.63e-08	CTSC|SRSF9|AP3B1|SRSF1|SDCBP|COPE|RANBP2|NCF1|VPS35|YWHAG|KIF5B|U2AF2|RPL13|CLTB|EEA1|KIAA0196|MAGOHB|NCBP2|XPOT|COPB2|HGS|TRAPPC11|AP3M1|ARHGEF2|STX11|STX7|COPA|SNAPIN|AHCYL1|GNAS|SRSF4|STX12|NCBP1|SRSF2|DYNC1I2|XPO1|PPP6C|DCTN2|TOM1|SERPINA1|RPL23|SRP19|LYN|GGA3|TIMM50|BLOC1S1|COPZ1|SRSF5|CLTC	51	249|151|94|133|220|252|262|228|99|303|93|102|258|212|207|165|130|72|241|280|187|196|281|73|120|283|168|62|164|273|63|206|242|238|299|175|205|132|75|174|64|305|146|66|150|214|233|162|96	1.39e-10		GO.0046907	0.778781	0
836	36	GO Process		intracellular protein transport	4.03e-08	SRSF9|AP3B1|SRSF1|SDCBP|RANBP2|NCF1|VPS35|YWHAG|U2AF2|RPL13|CLTB|MAGOHB|NCBP2|XPOT|COPB2|HGS|AP3M1|ARHGEF2|STX11|STX7|COPA|SNAPIN|AHCYL1|SRSF4|STX12|NCBP1|SRSF2|XPO1|TOM1|RPL23|SRP19|GGA3|TIMM50|COPZ1|SRSF5|CLTC	51	151|94|133|220|262|228|99|303|102|258|212|130|72|241|280|187|281|73|120|283|168|62|164|63|206|242|238|175|75|64|305|66|150|233|162|96	3.62e-10		GO.0006886	0.739469	0
391	24	GO Process		RNA splicing	6.77e-08	SART3|SRSF9|SNRPA|RBM39|SRSF1|KIAA1429|NUDT21|DDX19A|U2AF2|CCAR2|MAGOHB|NCBP2|CSTF2T|SRSF4|NCBP1|POLR2B|DDX1|SRSF2|DDX17|SMU1|DDX46|SRSF5|SNRNP70|POLR2A	51	112|151|154|85|133|225|142|202|102|138|130|72|140|63|242|282|278|238|158|68|125|162|124|97	6.26e-10		GO.0008380	0.716941	0
1690	53	GO Process		nitrogen compound transport	1.33e-07	SRSF9|CCDC53|AP3B1|SRSF1|TLR2|SDCBP|COPE|RANBP2|NCF1|VPS35|DDX19A|YWHAG|U2AF2|RPL13|CLTB|LILRB1|KIAA0196|MAGOHB|NCBP2|XPOT|COPB2|HGS|SLC44A2|AP3M1|G3BP2|ARHGEF2|STX11|STX7|COPA|SNAPIN|AHCYL1|GNAS|SRSF4|STX12|SLC44A1|NCBP1|CCDC22|CCDC93|SRSF2|MVP|XPO1|GDI1|ARRB2|TMED4|TOM1|RPL23|SRP19|LYN|GGA3|TIMM50|COPZ1|SRSF5|CLTC	51	151|183|94|133|222|220|252|262|228|99|202|303|102|258|212|234|165|130|72|241|280|187|256|281|136|73|120|283|168|62|164|273|63|206|216|242|108|215|238|170|175|107|302|114|75|64|305|146|66|150|233|162|96	1.26e-09		GO.0071705	0.687615	0
78	12	GO Process		mRNA 3'-end processing	1.47e-07	SRSF9|SRSF1|NUDT21|U2AF2|MAGOHB|NCBP2|CSTF2T|AHCYL1|SRSF4|NCBP1|SRSF2|SRSF5	51	151|133|142|102|130|72|140|164|63|242|238|162	1.43e-09		GO.0031124	0.683268	0
284	20	GO Process		mRNA splicing, via spliceosome	2e-07	SART3|SRSF9|SNRPA|SRSF1|NUDT21|U2AF2|MAGOHB|NCBP2|CSTF2T|SRSF4|NCBP1|POLR2B|DDX1|SRSF2|DDX17|SMU1|DDX46|SRSF5|SNRNP70|POLR2A	51	112|151|154|133|142|102|130|72|140|63|242|282|278|238|158|68|125|162|124|97	2e-09		GO.0000398	0.669897	0
1616	51	GO Process		establishment of localization in cell	2.16e-07	CTSC|SRSF9|AP3B1|SRSF1|SDCBP|COPE|RANBP2|NCF1|VPS35|YWHAG|KIF5B|U2AF2|RPL13|CLTB|EEA1|KIAA0196|MAGOHB|NCBP2|XPOT|COPB2|HGS|TRAPPC11|AP3M1|ARHGEF2|STX11|STX7|COPA|SNAPIN|AHCYL1|GNAS|SRSF4|STX12|NCBP1|STEAP4|SRSF2|DYNC1I2|XPO1|PPP6C|DCTN2|TOM1|SERPINA1|RPL23|SRP19|LYN|GGA3|TIMM50|BLOC1S1|COPZ1|SRSF5|CLTC|IKBKG	51	249|151|94|133|220|252|262|228|99|303|93|102|258|212|207|165|130|72|241|280|187|196|281|73|120|283|168|62|164|273|63|206|242|67|238|299|175|205|132|75|174|64|305|146|66|150|214|233|162|96|221	2.27e-09		GO.0051649	0.666555	0
2040	58	GO Process		organic substance transport	5.56e-07	SRSF9|CCDC53|AP3B1|SRSF1|TLR2|SDCBP|OSBPL8|COPE|RANBP2|NCF1|VPS35|DDX19A|YWHAG|U2AF2|RPL13|CLTB|LILRB1|KIAA0196|MAGOHB|NCBP2|XPOT|COPB2|HGS|SLC44A2|AP3M1|G3BP2|ARHGEF2|STX11|STX7|COPA|PEA15|SNAPIN|AHCYL1|GNAS|SRSF4|STX12|SLC44A1|NCBP1|CCDC22|CCDC93|HDLBP|SRSF2|MVP|XPO1|GDI1|ARRB2|TMED4|TOM1|RPL23|ATP11A|ACSL1|SRP19|LYN|GGA3|TIMM50|COPZ1|SRSF5|CLTC	51	151|183|94|133|222|220|261|252|262|228|99|202|303|102|258|212|234|165|130|72|241|280|187|256|281|136|73|120|283|168|159|62|164|273|63|206|216|242|108|215|219|238|170|175|107|302|114|75|64|286|178|305|146|66|150|233|162|96	6.12e-09		GO.0071702	0.625493	0
3267	79	GO Process		response to stress	6.13e-07	HMOX1|SUPT16H|LOX|AZU1|PRTN3|CD97|ARHGEF6|KRT1|TRIM28|DNAJB1|TERF2|AP3B1|TLR2|RCOR1|BPI|BRD4|ICAM1|ANXA3|PRKAR2A|SSRP1|GNAQ|NCF1|PF4|LRRK2|GCN1L1|CD14|FGA|KIF5B|MCM7|CCAR2|TLR8|CAMKK2|PDS5B|LILRB1|SMC1A|PLAUR|HP|ITGAL|ARHGEF2|CR1|PEA15|FLNA|GBP2|GNAS|RAD50|POLR2B|DDX1|RFC1|CD9|LILRB2|SIPA1|HLA-DRA|DDX17|GGT5|RELA|PPP6C|HLA-DPA1|ACTL6A|PRF1|CD44|MAVS|ARRB2|GPX1|SERPINA1|RECQL|LYN|SOD2|PSTPIP1|MRC1…	51	231|77|172|91|244|292|92|105|126|78|230|94|222|307|89|111|128|104|74|171|198|228|226|160|81|106|191|93|79|138|109|155|115|234|69|87|294|65|73|255|159|88|235|273|83|282|278|184|284|263|143|224|158|121|113|205|129|84|156|287|217|302|153|174|182|146|166|248|71|301|253|211|268|131|95|209|97|221|290	6.89e-09		GO.0006950	0.621254	0
114	13	GO Process		regulation of mRNA processing	6.95e-07	SRSF9|SNRPA|KIAA1429|NUDT21|U2AF2|NCBP2|AHCYL1|SRSF4|NCBP1|SRSF2|DDX17|SMU1|SNRNP70	51	151|154|225|142|102|72|164|63|242|238|158|68|124	7.99e-09		GO.0050684	0.615802	0
456	24	GO Process		mRNA processing	9.32e-07	SART3|SRSF9|SNRPA|RBM39|SRSF1|KIAA1429|NUDT21|U2AF2|CCAR2|MAGOHB|NCBP2|CSTF2T|AHCYL1|SRSF4|NCBP1|POLR2B|DDX1|SRSF2|DDX17|SMU1|DDX46|SRSF5|SNRNP70|POLR2A	51	112|151|154|85|133|225|142|102|138|130|72|140|164|63|242|282|278|238|158|68|125|162|124|97	1.09e-08		GO.0006397	0.603058	0
148	14	GO Process		mRNA transport	1.58e-06	SRSF9|SRSF1|RANBP2|DDX19A|U2AF2|MAGOHB|NCBP2|G3BP2|SRSF4|NCBP1|SRSF2|MVP|XPO1|SRSF5	51	151|133|262|202|102|130|72|136|63|242|238|170|175|162	1.89e-08		GO.0051028	0.580134	0
3322	78	GO Process		regulation of molecular function	2.66e-06	HMOX1|EIF3D|RETN|NAMPT|AIMP2|CTSC|AZU1|PRTN3|ARHGEF6|TRIM28|DNAJB1|TERF2|DOCK2|TLR2|OSBPL8|ICAM1|ANXA3|PRKAR2A|PDCD4|RANBP2|GNAQ|NCF1|ARHGAP17|PF4|ALDH1A1|LRRK2|GCN1L1|YWHAG|KIF5B|CCAR2|CAMKK2|HGS|TRAPPC11|PLAUR|RHOG|ITSN2|HP|G3BP2|ARHGEF2|CR1|STX7|COPA|PEA15|SNAPIN|CTSS|AHCYL1|FLNA|GNAS|CCNY|NCBP1|FGD3|CCDC22|RAD50|TMSB4X|RFC1|SIPA1|MVP|ILK|DYNC1I2|CECR1|RELA|GDI1|CD44|MAVS|ARRB2|GPX1|SERPINA1|P…	51	231|101|86|199|98|249|91|244|92|126|78|230|245|222|261|128|104|74|82|262|198|228|264|226|270|160|81|303|93|138|155|187|196|87|308|173|294|136|73|255|283|168|159|62|141|164|88|273|186|242|300|108|83|208|184|143|170|200|299|269|113|107|287|217|302|153|174|298|64|189|178|146|169|157|268|124|131|221	3.26e-08		GO.0065009	0.557512	0
14652	222	GO Process		cellular process	2.91e-06	VCL|HMOX1|MCM5|EIF3D|SUPT16H|IDH3G|RETN|CLC|NAMPT|AIMP2|SYNGR2|CTSC|SART3|MLEC|SRSF9|LOX|RARS|TMSB10|AZU1|PRTN3|CD97|SNRPA|FGL2|RAP1B|ARHGEF6|KRT1|TRIM28|RBM39|DNAJB1|TERF2|AP3B1|DOCK2|GNS|SRSF1|TLR2|SDCBP|OSBPL8|RCOR1|CHCHD3|BPI|BRD4|ICAM1|ANXA3|VCAN|PRKAR2A|SMARCA2|FN3KRP|SSRP1|PDCD4|RANBP2|GNAQ|CCT8|ACTR1B|EIF5B|NCF1|ARHGAP17|ELMO2|CTBP1|PCYT1A|KRTCAP2|PF4|KIAA1429|ALDH1A1|LRRK2|VPS35|NUDT21|G…	51	148|231|240|101|77|279|86|223|199|98|310|249|112|119|151|172|110|246|91|244|292|154|118|127|92|105|126|85|78|230|94|245|163|133|222|220|261|307|229|89|111|128|104|272|74|266|61|171|82|262|198|194|232|203|228|264|197|193|176|90|226|225|270|160|99|142|81|243|106|202|303|191|93|79|102|258|212|70|117|138|190|109|155|115|234|289|207|165|130|69|181|277|72|134|187|297|149|140|196|256|210|87|308|173|281|…	3.63e-08		GO.0009987	0.553611	0
5163	106	GO Process		cellular component organization	3.05e-06	VCL|HMOX1|EIF3D|SUPT16H|AIMP2|SYNGR2|CTSC|SART3|SRSF9|LOX|TMSB10|PRTN3|ARHGEF6|KRT1|TRIM28|TERF2|AP3B1|DOCK2|SRSF1|TLR2|SDCBP|RCOR1|CHCHD3|BRD4|ICAM1|VCAN|SMARCA2|RANBP2|CCT8|NCF1|ELMO2|CTBP1|LRRK2|VPS35|NUDT21|YWHAG|FGA|KIF5B|MCM7|CLTB|HCFC1|CCAR2|KRT2|PDS5B|EEA1|KIAA0196|SMC1A|SMARCE1|HGS|IKZF1|FAM101B|TRAPPC11|AGTPBP1|RHOG|ITGAL|G3BP2|ARHGEF2|STX11|STX7|SNAPIN|CTSS|FLNA|MRPS16|STX12|NCBP1|FGD3…	51	148|231|101|77|98|310|249|112|151|172|246|244|92|105|126|230|94|245|133|222|220|307|229|111|128|272|266|262|194|228|197|193|160|99|142|303|191|93|79|212|117|138|190|115|207|165|69|181|187|297|149|196|210|308|65|136|73|120|283|62|141|88|144|206|242|300|83|208|278|267|184|284|143|224|200|299|147|201|205|107|84|156|287|218|302|306|132|309|174|192|182|64|286|305|146|122|150|166|214|162|211|268|131|12…	3.89e-08		GO.0016043	0.55157	0
189	15	GO Process		RNA transport	3.95e-06	SRSF9|SRSF1|RANBP2|DDX19A|U2AF2|MAGOHB|NCBP2|XPOT|G3BP2|SRSF4|NCBP1|SRSF2|MVP|XPO1|SRSF5	51	151|133|262|202|102|130|72|241|136|63|242|238|170|175|162	5.14e-08		GO.0050658	0.54034	0
5342	108	GO Process		cellular component organization or biogenesis	4.3e-06	VCL|HMOX1|EIF3D|SUPT16H|AIMP2|SYNGR2|CTSC|SART3|SRSF9|LOX|TMSB10|PRTN3|ARHGEF6|KRT1|TRIM28|TERF2|AP3B1|DOCK2|SRSF1|TLR2|SDCBP|RCOR1|CHCHD3|BRD4|ICAM1|VCAN|SMARCA2|RANBP2|CCT8|NCF1|ELMO2|CTBP1|LRRK2|VPS35|NUDT21|YWHAG|FGA|KIF5B|MCM7|CLTB|HCFC1|CCAR2|KRT2|PDS5B|EEA1|KIAA0196|SMC1A|SMARCE1|HGS|IKZF1|FAM101B|TRAPPC11|AGTPBP1|RHOG|ITGAL|G3BP2|ARHGEF2|STX11|STX7|SNAPIN|CTSS|FLNA|MRPS16|STX12|NCBP1|FGD3…	51	148|231|101|77|98|310|249|112|151|172|246|244|92|105|126|230|94|245|133|222|220|307|229|111|128|272|266|262|194|228|197|193|160|99|142|303|191|93|79|212|117|138|190|115|207|165|69|181|187|297|149|196|210|308|65|136|73|120|283|62|141|88|144|206|242|300|83|208|278|267|184|284|143|224|200|158|299|147|201|175|205|107|84|156|287|218|302|306|132|309|174|192|182|64|286|305|146|122|150|166|214|162|211|26…	6.01e-08		GO.0071840	0.536653	0
6072	118	GO Process		regulation of macromolecule metabolic process	5.67e-06	HMOX1|EIF3D|SUPT16H|NAMPT|AIMP2|CTSC|SART3|SRSF9|AZU1|SNRPA|RAP1B|TRIM28|RBM39|DNAJB1|TERF2|SRSF1|TLR2|SDCBP|OSBPL8|RCOR1|CHCHD3|BRD4|ICAM1|ANXA3|PRKAR2A|SMARCA2|TMPO|SSRP1|PDCD4|GNAQ|CCT8|EIF5B|NCF1|CTBP1|PF4|KIAA1429|LRRK2|VPS35|NUDT21|GCN1L1|DDX19A|YWHAG|FGA|U2AF2|RPL13|ACO1|HCFC1|CCAR2|TLR8|CAMKK2|LILRB1|MAGOHB|SMC1A|SMARCE1|NCBP2|HGS|IKZF1|PLAUR|RHOG|HMX3|TRIM33|G3BP2|EIF3B|ARHGEF2|IRF2BP2|C…	51	231|101|77|199|98|249|112|151|91|154|127|126|85|78|230|133|222|220|261|307|229|111|128|104|74|266|251|171|82|198|194|203|228|193|226|225|160|99|142|81|202|303|191|102|258|70|117|138|109|155|234|130|69|181|72|187|297|87|308|152|237|136|116|73|137|255|139|159|291|164|88|273|63|186|242|108|180|83|208|282|278|276|267|184|263|238|170|200|158|68|113|175|195|84|287|217|302|306|153|174|125|298|64|189|178…	8.08e-08		GO.0060255	0.524642	0
5459	109	GO Process		positive regulation of biological process	6.75e-06	HMOX1|EIF3D|SUPT16H|RETN|NAMPT|AIMP2|CTSC|SART3|AZU1|PRTN3|RAP1B|ARHGEF6|KRT1|TRIM28|TERF2|AP3B1|DOCK2|SRSF1|TLR2|SDCBP|OSBPL8|BRD4|ICAM1|ANXA3|PRKAR2A|SMARCA2|PDCD4|RANBP2|CCT8|NCF1|ELMO2|CTBP1|PF4|LRRK2|VPS35|NUDT21|GCN1L1|MTCH2|CD14|YWHAG|FGA|KIF5B|U2AF2|HCFC1|CCAR2|KRT2|TLR8|CAMKK2|LILRB1|KIAA0196|SMARCE1|NCBP2|HGS|IKZF1|PLAUR|RHOG|ITSN2|HP|ARHGEF2|CR1|CACYBP|STX7|PEA15|SNAPIN|CTSS|AHCYL1|FLN…	51	231|101|77|86|199|98|249|112|91|244|127|92|105|126|230|94|245|133|222|220|261|111|128|104|74|266|82|262|194|228|197|193|226|160|99|142|81|177|106|303|191|93|102|117|138|190|109|155|234|165|181|72|187|297|87|308|173|294|73|255|139|283|159|62|141|164|88|273|186|242|300|108|180|83|208|267|184|263|224|200|158|113|129|107|84|156|287|217|302|306|153|298|64|189|178|146|122|66|166|162|247|257|268|124|131…	9.79e-08		GO.0048518	0.51707	0
144	13	GO Process		protein export from nucleus	6.91e-06	SRSF9|SRSF1|RANBP2|U2AF2|MAGOHB|NCBP2|XPOT|AHCYL1|SRSF4|NCBP1|SRSF2|XPO1|SRSF5	51	151|133|262|102|130|72|241|164|63|242|238|175|162	1.02e-07		GO.0006611	0.516052	0
7824	141	GO Process		response to stimulus	9.54e-06	VCL|HMOX1|SUPT16H|RETN|NAMPT|CTSC|MLEC|SRSF9|LOX|AZU1|PRTN3|CD97|FGL2|RAP1B|ARHGEF6|KRT1|TRIM28|DNAJB1|TERF2|AP3B1|DOCK2|GNS|TLR2|SDCBP|RCOR1|BPI|BRD4|ICAM1|ANXA3|PRKAR2A|SSRP1|PDCD4|GNAQ|CCT8|ACTR1B|NCF1|ARHGAP17|ELMO2|PF4|LRRK2|VPS35|GCN1L1|GHDC|CD14|YWHAG|FGA|KIF5B|MCM7|ACO1|HCFC1|CCAR2|TLR8|CAMKK2|PDS5B|LILRB1|DEGS1|SMC1A|PLEKHO2|NCBP2|HGS|SLC44A2|PLAUR|RHOG|HP|ITGAL|G3BP2|ARHGEF2|CR1|CACYBP|…	51	148|231|77|86|199|249|119|151|172|91|244|292|118|127|92|105|126|78|230|94|245|163|222|220|307|89|111|128|104|74|171|82|198|194|232|228|264|197|226|160|99|81|243|106|303|191|93|79|70|117|138|109|155|115|234|289|69|277|72|187|256|87|308|294|65|136|73|255|139|159|271|141|164|88|235|273|63|186|242|300|83|208|282|278|184|284|263|238|143|170|224|200|158|147|121|269|113|175|205|129|107|84|156|250|287|21…	1.43e-07		GO.0050896	0.502045	0
124	12	GO Process		ribonucleoprotein complex export from nucleus	1.04e-05	SRSF9|SRSF1|RANBP2|U2AF2|MAGOHB|NCBP2|XPOT|SRSF4|NCBP1|SRSF2|XPO1|SRSF5	51	151|133|262|102|130|72|241|63|242|238|175|162	1.59e-07		GO.0071426	0.498297	0
6516	123	GO Process		regulation of metabolic process	1.15e-05	HMOX1|EIF3D|SUPT16H|NAMPT|AIMP2|CTSC|SART3|SRSF9|AZU1|SNRPA|RAP1B|TRIM28|RBM39|DNAJB1|TERF2|SRSF1|TLR2|SDCBP|OSBPL8|RCOR1|CHCHD3|BRD4|ICAM1|ANXA3|PRKAR2A|SMARCA2|TMPO|SSRP1|PDCD4|GNAQ|CCT8|EIF5B|NCF1|CTBP1|PF4|KIAA1429|LRRK2|VPS35|NUDT21|GCN1L1|DDX19A|YWHAG|FGA|MCM7|U2AF2|RPL13|ACO1|HCFC1|CCAR2|TLR8|CAMKK2|LILRB1|MAGOHB|SMC1A|SMARCE1|NCBP2|HGS|IKZF1|PLAUR|RHOG|HP|HMX3|TRIM33|G3BP2|EIF3B|ARHGEF2|I…	51	231|101|77|199|98|249|112|151|91|154|127|126|85|78|230|133|222|220|261|307|229|111|128|104|74|266|251|171|82|198|194|203|228|193|226|225|160|99|142|81|202|303|191|79|102|258|70|117|138|109|155|234|130|69|181|72|187|297|87|308|294|152|237|136|116|73|137|255|139|159|291|271|164|88|273|63|186|242|108|180|83|208|282|278|276|267|184|263|238|170|200|158|68|113|175|195|84|287|217|302|306|153|174|125|298…	1.81e-07		GO.0019222	0.49393	0
667	27	GO Process		mRNA metabolic process	1.41e-05	SART3|SRSF9|SNRPA|RBM39|SRSF1|KIAA1429|NUDT21|U2AF2|RPL13|CCAR2|MAGOHB|NCBP2|CSTF2T|AHCYL1|FLNA|SRSF4|NCBP1|POLR2B|DDX1|SRSF2|DDX17|SMU1|DDX46|RPL23|SRSF5|SNRNP70|POLR2A	51	112|151|154|85|133|225|142|102|258|138|130|72|140|164|88|63|242|282|278|238|158|68|125|64|162|124|97	2.28e-07		GO.0016071	0.485078	0
1713	48	GO Process		positive regulation of molecular function	1.57e-05	EIF3D|AIMP2|CTSC|AZU1|PRTN3|ARHGEF6|TRIM28|DNAJB1|TERF2|DOCK2|TLR2|OSBPL8|ICAM1|ANXA3|PRKAR2A|RANBP2|GNAQ|NCF1|ARHGAP17|ALDH1A1|LRRK2|GCN1L1|KIF5B|CAMKK2|PLAUR|RHOG|ARHGEF2|CR1|PEA15|CTSS|GNAS|CCNY|NCBP1|RAD50|TMSB4X|RFC1|SIPA1|ILK|DYNC1I2|RELA|GDI1|MAVS|POR|ACSL1|LYN|HMHA1|VAV1|IKBKG	51	101|98|249|91|244|92|126|78|230|245|222|261|128|104|74|262|198|228|264|270|160|81|93|155|87|308|73|255|159|141|273|186|242|83|208|184|143|200|299|113|107|217|298|178|146|169|268|221	2.59e-07		GO.0044093	0.48041	0
218	15	GO Process		negative regulation of apoptotic signaling pathway	1.74e-05	HMOX1|ICAM1|PF4|LRRK2|FGA|CCAR2|PLAUR|ARHGEF2|PEA15|TXNDC12|RELA|CD44|ARRB2|GPX1|SOD2	51	231|128|226|160|191|138|87|73|159|188|113|287|302|153|166	2.92e-07		GO.2001234	0.475945	0
3882	83	GO Process		regulation of response to stimulus	3.26e-05	HMOX1|SUPT16H|RETN|CLC|NAMPT|CTSC|AZU1|RAP1B|ARHGEF6|KRT1|TRIM28|DNAJB1|TERF2|TLR2|SDCBP|OSBPL8|BRD4|ICAM1|SSRP1|PDCD4|GNAQ|NCF1|ARHGAP17|ELMO2|PF4|LRRK2|VPS35|CD14|YWHAG|FGA|KIF5B|CCAR2|TLR8|LILRB1|HGS|PLAUR|RHOG|ITSN2|ITGAL|TRIM33|ARHGEF2|CR1|STX7|COPA|PEA15|CTSS|FLNA|GNAS|TXNDC12|CCNY|FGD3|CCDC22|GLIPR2|TMSB4X|YWHAQ|CD9|LILRB2|SIPA1|HLA-DRA|ILK|SH3KBP1|CECR1|RELA|HLA-DPA1|GDI1|CD44|MAVS|ARRB2|…	51	231|77|86|223|199|249|91|127|92|105|126|78|230|222|220|261|111|128|171|82|198|228|264|197|226|160|99|106|303|191|93|138|109|234|187|87|308|173|65|237|73|255|283|168|159|141|88|273|188|186|300|108|180|208|267|284|263|143|224|200|147|269|113|129|107|287|217|302|306|153|298|64|189|146|169|166|301|247|257|268|131|221|290	5.78e-07		GO.0048583	0.448678	0
116	11	GO Process		regulation of RNA splicing	3.53e-05	SRSF9|SRSF1|U2AF2|SRSF4|NCBP1|SRSF2|DDX17|SMU1|SRSF5|SNRNP70|POLR2A	51	151|133|102|63|242|238|158|68|162|124|97	6.35e-07		GO.0043484	0.445223	0
6082	115	GO Process		regulation of cellular metabolic process	3.61e-05	HMOX1|EIF3D|SUPT16H|NAMPT|AIMP2|CTSC|SART3|SRSF9|AZU1|SNRPA|RAP1B|TRIM28|RBM39|DNAJB1|TERF2|SRSF1|TLR2|SDCBP|OSBPL8|RCOR1|CHCHD3|BRD4|ICAM1|ANXA3|PRKAR2A|SMARCA2|TMPO|SSRP1|PDCD4|GNAQ|CCT8|EIF5B|NCF1|CTBP1|PF4|KIAA1429|LRRK2|VPS35|NUDT21|GCN1L1|YWHAG|FGA|MCM7|U2AF2|ACO1|HCFC1|CCAR2|TLR8|CAMKK2|LILRB1|SMC1A|SMARCE1|NCBP2|HGS|IKZF1|PLAUR|RHOG|HP|HMX3|TRIM33|G3BP2|EIF3B|ARHGEF2|IRF2BP2|CR1|CACYBP|PE…	51	231|101|77|199|98|249|112|151|91|154|127|126|85|78|230|133|222|220|261|307|229|111|128|104|74|266|251|171|82|198|194|203|228|193|226|225|160|99|142|81|303|191|79|102|70|117|138|109|155|234|69|181|72|187|297|87|308|294|152|237|136|116|73|137|255|139|159|291|164|88|63|186|242|108|180|83|208|278|276|267|184|263|238|170|200|158|68|113|175|195|84|287|217|302|306|153|174|298|64|189|178|146|166|157|162|…	6.59e-07		GO.0031323	0.444249	0
2946	68	GO Process		positive regulation of nitrogen compound metabolic process	3.68e-05	HMOX1|EIF3D|SUPT16H|NAMPT|AIMP2|CTSC|SART3|AZU1|RAP1B|TRIM28|SRSF1|TLR2|SDCBP|OSBPL8|BRD4|ICAM1|ANXA3|PRKAR2A|SMARCA2|CCT8|NCF1|CTBP1|PF4|LRRK2|VPS35|NUDT21|GCN1L1|FGA|U2AF2|HCFC1|TLR8|CAMKK2|LILRB1|SMARCE1|NCBP2|IKZF1|PLAUR|RHOG|ARHGEF2|CR1|CACYBP|PEA15|CCNY|NCBP1|CCDC22|GLIPR2|RAD50|TMSB4X|RFC1|LILRB2|ILK|DDX17|RELA|ACTL6A|CD44|MAVS|ARRB2|TBL1XR1|RPL23|ACSL1|LYN|GGA3|SRSF5|WBP2|SNRNP70|RUVBL2|P…	51	231|101|77|199|98|249|112|91|127|126|133|222|220|261|111|128|104|74|266|194|228|193|226|160|99|142|81|191|102|117|109|155|234|181|72|297|87|308|73|255|139|159|186|242|108|180|83|208|184|263|200|158|113|84|287|217|302|306|64|178|146|66|162|257|124|131|97|221	6.8e-07		GO.0051173	0.443415	0
5827	111	GO Process		regulation of nitrogen compound metabolic process	4.59e-05	HMOX1|EIF3D|SUPT16H|NAMPT|AIMP2|CTSC|SART3|SRSF9|AZU1|SNRPA|RAP1B|TRIM28|RBM39|DNAJB1|TERF2|SRSF1|TLR2|SDCBP|OSBPL8|RCOR1|CHCHD3|BRD4|ICAM1|ANXA3|PRKAR2A|SMARCA2|TMPO|SSRP1|PDCD4|GNAQ|CCT8|EIF5B|NCF1|CTBP1|PF4|KIAA1429|LRRK2|VPS35|NUDT21|GCN1L1|YWHAG|FGA|U2AF2|ACO1|HCFC1|CCAR2|TLR8|CAMKK2|LILRB1|SMC1A|SMARCE1|NCBP2|HGS|IKZF1|PLAUR|RHOG|HMX3|TRIM33|G3BP2|EIF3B|ARHGEF2|IRF2BP2|CR1|CACYBP|PEA15|PBXI…	51	231|101|77|199|98|249|112|151|91|154|127|126|85|78|230|133|222|220|261|307|229|111|128|104|74|266|251|171|82|198|194|203|228|193|226|225|160|99|142|81|303|191|102|70|117|138|109|155|234|69|181|72|187|297|87|308|152|237|136|116|73|137|255|139|159|291|164|88|63|186|242|108|180|83|208|278|276|267|184|263|238|170|200|158|68|113|175|195|84|287|217|302|306|153|174|298|64|178|146|66|166|157|162|257|268|…	8.61e-07		GO.0051171	0.433819	0
2306	57	GO Process		regulation of cellular component organization	4.76e-05	SART3|AZU1|PRTN3|RAP1B|TRIM28|DNAJB1|TERF2|DOCK2|TLR2|SDCBP|ICAM1|SMARCA2|RANBP2|CCT8|CTBP1|LRRK2|VPS35|CD14|YWHAG|FGA|KIF5B|HCFC1|CCAR2|CAMKK2|LILRB1|KIAA0196|SMC1A|PLAUR|RHOG|ITSN2|ARHGEF2|SNAPIN|FLNA|NCBP1|FGD3|RAD50|TMSB4X|YWHAQ|LILRB2|SIPA1|ILK|SH3KBP1|XPO1|GDI1|CD44|MAVS|ARRB2|GPX1|LRPAP1|LYN|MYO18A|CD300LF|WBP2|RUVBL2|CLTC|SH3GLB1|HDGFRP2	51	112|91|244|127|126|78|230|245|222|220|128|266|262|194|193|160|99|106|303|191|93|117|138|155|234|165|69|87|308|173|73|62|88|242|300|83|208|267|263|143|200|147|175|107|287|217|302|153|189|146|122|247|257|131|96|209|285	9.05e-07		GO.0051128	0.432239	0
859	30	GO Process		defense response to other organism	4.98e-05	AZU1|KRT1|TRIM28|TLR2|BPI|ICAM1|ANXA3|NCF1|PF4|CD14|FGA|KIF5B|TLR8|LILRB1|HP|ARHGEF2|CR1|GBP2|HLA-DRA|DDX17|RELA|PPP6C|HLA-DPA1|PRF1|CD44|MAVS|LYN|PSTPIP1|MRC1|IKBKG	51	91|105|126|222|89|128|104|228|226|106|191|93|109|234|294|73|255|235|224|158|113|205|129|156|287|217|146|248|71|221	9.58e-07		GO.0098542	0.430277	0
1206	37	GO Process		response to biotic stimulus	5.08e-05	AZU1|PRTN3|KRT1|TRIM28|TLR2|BPI|ICAM1|ANXA3|PDCD4|NCF1|PF4|CD14|FGA|KIF5B|TLR8|LILRB1|SMC1A|HP|ARHGEF2|CR1|GBP2|DDX1|LILRB2|HLA-DRA|DDX17|RELA|PPP6C|HLA-DPA1|PRF1|CD44|MAVS|GPX1|LYN|FKBP5|PSTPIP1|MRC1|IKBKG	51	91|244|105|126|222|89|128|104|82|228|226|106|191|93|109|234|69|294|73|255|235|278|263|224|158|113|205|129|156|287|217|153|146|227|248|71|221	9.9e-07		GO.0009607	0.429414	0
4953	98	GO Process		negative regulation of biological process	5.87e-05	VCL|HMOX1|RETN|AIMP2|SRSF9|AZU1|PRTN3|RAP1B|KRT1|TRIM28|DNAJB1|TERF2|TLR2|SDCBP|OSBPL8|RCOR1|CHCHD3|BPI|BRD4|ICAM1|PRKAR2A|SMARCA2|PDCD4|GNAQ|CTBP1|PF4|LRRK2|VPS35|CD14|YWHAG|FGA|U2AF2|RPL13|HCFC1|CCAR2|TLR8|PDS5B|LILRB1|MAGOHB|SMC1A|SMARCE1|NCBP2|HGS|IKZF1|FAM101B|PLAUR|HP|TRIM33|G3BP2|ARHGEF2|CR1|CACYBP|PEA15|PBXIP1|SNAPIN|FLNA|GNAS|TXNDC12|SRSF4|NCBP1|CCDC22|RAD50|TMSB4X|YWHAQ|RFC1|CD9|LILRB2|…	51	148|231|86|98|151|91|244|127|105|126|78|230|222|220|261|307|229|89|111|128|74|266|82|198|193|226|160|99|106|303|191|102|258|117|138|109|115|234|130|69|181|72|187|297|149|87|294|237|136|73|255|139|159|291|62|88|273|188|63|242|108|83|208|267|184|284|263|238|143|170|200|158|147|113|175|107|287|217|302|306|153|174|192|298|64|189|146|275|122|166|157|301|247|124|131|135|96|221	1.16e-06		GO.0048519	0.423136	0
510	22	GO Process		endocytosis	5.9e-05	DOCK2|ANXA3|ELMO2|LRRK2|CD14|CLTB|LILRB1|EEA1|ITSN2|HP|ITGAL|CD9|SH3KBP1|ANXA11|ARRB2|FNBP1|TOM1|LYN|PSTPIP1|MRC1|VAV1|CLTC	51	245|104|197|160|106|212|234|207|173|294|65|284|147|250|302|309|75|146|248|71|268|96	1.18e-06		GO.0006897	0.422915	0
2152	54	GO Process		response to external stimulus	6e-05	HMOX1|RETN|AZU1|PRTN3|KRT1|TRIM28|DOCK2|TLR2|BPI|ICAM1|ANXA3|PDCD4|GNAQ|NCF1|ELMO2|PF4|LRRK2|GCN1L1|CD14|FGA|KIF5B|TLR8|LILRB1|PLAUR|RHOG|HP|ARHGEF2|CR1|GBP2|DDX1|LILRB2|SRSF2|SIPA1|HLA-DRA|DDX17|SH3KBP1|RELA|PPP6C|HLA-DPA1|PRF1|CD44|MAVS|ARRB2|TBL1XR1|GPX1|POR|ACSL1|LYN|FKBP5|PSTPIP1|MRC1|VAV1|SH3GLB1|IKBKG	51	231|86|91|244|105|126|245|222|89|128|104|82|198|228|197|226|160|81|106|191|93|109|234|87|308|294|73|255|235|278|263|238|143|224|158|147|113|205|129|156|287|217|302|306|153|298|178|146|227|248|71|268|209|221	1.21e-06		GO.0009605	0.422185	0
3060	69	GO Process		positive regulation of cellular metabolic process	6.19e-05	HMOX1|EIF3D|SUPT16H|NAMPT|AIMP2|CTSC|SART3|AZU1|RAP1B|TRIM28|SRSF1|TLR2|SDCBP|OSBPL8|BRD4|ICAM1|ANXA3|PRKAR2A|SMARCA2|CCT8|NCF1|CTBP1|PF4|LRRK2|VPS35|NUDT21|GCN1L1|FGA|U2AF2|HCFC1|TLR8|CAMKK2|LILRB1|SMARCE1|NCBP2|IKZF1|PLAUR|RHOG|ARHGEF2|CR1|CACYBP|PEA15|CCNY|NCBP1|CCDC22|GLIPR2|RAD50|TMSB4X|RFC1|LILRB2|ILK|DDX17|RELA|ACTL6A|CD44|MAVS|ARRB2|TBL1XR1|POR|RPL23|ACSL1|LYN|SRSF5|WBP2|SNRNP70|RUVBL2|SH…	51	231|101|77|199|98|249|112|91|127|126|133|222|220|261|111|128|104|74|266|194|228|193|226|160|99|142|81|191|102|117|109|155|234|181|72|297|87|308|73|255|139|159|186|242|108|180|83|208|184|263|200|158|113|84|287|217|302|306|298|64|178|146|162|257|124|131|209|97|221	1.27e-06		GO.0031325	0.420831	0
4898	97	GO Process		positive regulation of cellular process	6.29e-05	HMOX1|EIF3D|SUPT16H|RETN|NAMPT|AIMP2|CTSC|SART3|AZU1|PRTN3|RAP1B|ARHGEF6|TRIM28|AP3B1|DOCK2|SRSF1|TLR2|SDCBP|OSBPL8|BRD4|ICAM1|ANXA3|PRKAR2A|SMARCA2|PDCD4|RANBP2|CCT8|NCF1|CTBP1|PF4|LRRK2|VPS35|NUDT21|GCN1L1|MTCH2|CD14|YWHAG|FGA|KIF5B|U2AF2|HCFC1|CCAR2|TLR8|CAMKK2|LILRB1|KIAA0196|SMARCE1|NCBP2|HGS|IKZF1|PLAUR|RHOG|ITSN2|HP|ARHGEF2|CR1|CACYBP|PEA15|FLNA|GNAS|CCNY|NCBP1|FGD3|CCDC22|GLIPR2|RAD50|TMS…	51	231|101|77|86|199|98|249|112|91|244|127|92|126|94|245|133|222|220|261|111|128|104|74|266|82|262|194|228|193|226|160|99|142|81|177|106|303|191|93|102|117|138|109|155|234|165|181|72|187|297|87|308|173|294|73|255|139|159|88|273|186|242|300|108|180|83|208|267|184|263|200|158|113|129|107|84|287|217|302|306|153|298|64|178|146|122|166|162|247|257|268|124|131|209|97|285|221	1.32e-06		GO.0048522	0.420135	0
2815	65	GO Process		response to organic substance	6.29e-05	HMOX1|RETN|NAMPT|CTSC|SRSF9|LOX|PRTN3|RAP1B|DNAJB1|TLR2|BPI|ICAM1|ANXA3|PRKAR2A|PDCD4|GNAQ|PF4|LRRK2|CD14|YWHAG|KIF5B|MCM7|HCFC1|LILRB1|NCBP2|ARHGEF2|CACYBP|PEA15|PMVK|CTSS|AHCYL1|GBP2|GNAS|SRSF4|NCBP1|TMSB4X|POLR2B|DDX1|CD9|LILRB2|SRSF2|HLA-DRA|ILK|DDX17|RELA|HLA-DPA1|CD44|MAVS|ARRB2|POR|RPL23|ACSL1|LYN|SOD2|SRSF5|MRC1|USP10|CD300LF|ASNA1|WBP2|VAV1|SNRNP70|RUVBL2|POLR2A|IKBKG	51	231|86|199|249|151|172|244|127|78|222|89|128|104|74|82|198|226|160|106|303|93|79|117|234|72|73|139|159|271|141|164|235|273|63|242|208|282|278|284|263|238|224|200|158|113|129|287|217|302|298|64|178|146|166|162|71|301|247|211|257|268|124|131|97|221	1.31e-06		GO.0010033	0.420135	0
1173	36	GO Process		response to other organism	6.61e-05	AZU1|PRTN3|KRT1|TRIM28|TLR2|BPI|ICAM1|ANXA3|PDCD4|NCF1|PF4|CD14|FGA|KIF5B|TLR8|LILRB1|HP|ARHGEF2|CR1|GBP2|DDX1|LILRB2|HLA-DRA|DDX17|RELA|PPP6C|HLA-DPA1|PRF1|CD44|MAVS|GPX1|LYN|FKBP5|PSTPIP1|MRC1|IKBKG	51	91|244|105|126|222|89|128|104|82|228|226|106|191|93|109|234|294|73|255|235|278|263|224|158|113|205|129|156|287|217|153|146|227|248|71|221	1.4e-06		GO.0051707	0.41798	0
2054	52	GO Process		positive regulation of response to stimulus	7.17e-05	RETN|CTSC|AZU1|RAP1B|KRT1|TRIM28|TLR2|SDCBP|OSBPL8|BRD4|ICAM1|PDCD4|NCF1|ELMO2|PF4|LRRK2|VPS35|CD14|YWHAG|FGA|KIF5B|CCAR2|TLR8|LILRB1|PLAUR|ITSN2|CR1|STX7|PEA15|CTSS|FLNA|GNAS|CCDC22|GLIPR2|TMSB4X|YWHAQ|HLA-DRA|ILK|RELA|HLA-DPA1|CD44|MAVS|ARRB2|TBL1XR1|GPX1|POR|RPL23|LYN|CD300LF|WBP2|VAV1|IKBKG	51	86|249|91|127|105|126|222|220|261|111|128|82|228|197|226|160|99|106|303|191|93|138|109|234|87|173|255|283|159|141|88|273|108|180|208|267|224|200|113|129|287|217|302|306|153|298|64|146|247|257|268|221	1.56e-06		GO.0048584	0.414448	0
650	25	GO Process		symbiont process	7.29e-05	EIF3D|AZU1|DOCK2|RCOR1|BRD4|ICAM1|RANBP2|CTBP1|PF4|HCFC1|EEA1|EIF3B|CR1|SNAPIN|RAD50|HLA-DRA|DYNC1I2|RELA|XPO1|MAVS|GPX1|LYN|MRC1|IKBKG|EIF3L	51	101|91|245|307|111|128|262|193|226|117|207|116|255|62|83|224|299|113|175|217|153|146|71|221|254	1.6e-06		GO.0044403	0.413727	0
3081	69	GO Process		positive regulation of macromolecule metabolic process	7.29e-05	HMOX1|EIF3D|SUPT16H|NAMPT|AIMP2|CTSC|SART3|AZU1|RAP1B|TRIM28|TERF2|SRSF1|TLR2|SDCBP|OSBPL8|BRD4|ICAM1|ANXA3|PRKAR2A|SMARCA2|CCT8|NCF1|CTBP1|PF4|LRRK2|VPS35|NUDT21|GCN1L1|FGA|U2AF2|HCFC1|TLR8|CAMKK2|LILRB1|SMARCE1|NCBP2|HGS|IKZF1|PLAUR|RHOG|ARHGEF2|CR1|CACYBP|PEA15|CCNY|NCBP1|CCDC22|GLIPR2|RAD50|RFC1|LILRB2|ILK|DDX17|RELA|ACTL6A|CD44|MAVS|ARRB2|TBL1XR1|RPL23|ACSL1|LYN|GGA3|SRSF5|WBP2|SNRNP70|RUVBL…	51	231|101|77|199|98|249|112|91|127|126|230|133|222|220|261|111|128|104|74|266|194|228|193|226|160|99|142|81|191|102|117|109|155|234|181|72|187|297|87|308|73|255|139|159|186|242|108|180|83|184|263|200|158|113|84|287|217|302|306|64|178|146|66|162|257|124|131|97|221	1.62e-06		GO.0010604	0.413727	0
1234	37	GO Process		defense response	7.46e-05	HMOX1|AZU1|CD97|KRT1|TRIM28|TLR2|BPI|ICAM1|ANXA3|NCF1|PF4|CD14|FGA|KIF5B|TLR8|LILRB1|HP|ITGAL|ARHGEF2|CR1|GBP2|LILRB2|HLA-DRA|DDX17|GGT5|RELA|PPP6C|HLA-DPA1|PRF1|CD44|MAVS|SERPINA1|LYN|PSTPIP1|MRC1|IKBKG|CD48	51	231|91|292|105|126|222|89|128|104|228|226|106|191|93|109|234|294|65|73|255|235|263|224|158|121|113|205|129|156|287|217|174|146|248|71|221|290	1.68e-06		GO.0006952	0.412726	0
609	24	GO Process		import into cell	7.69e-05	DOCK2|ANXA3|ELMO2|LRRK2|CD14|CLTB|LILRB1|EEA1|ITSN2|HP|ITGAL|STEAP4|CD9|SH3KBP1|ANXA11|ARRB2|FNBP1|TOM1|ACSL1|LYN|PSTPIP1|MRC1|VAV1|CLTC	51	245|104|197|160|106|212|234|207|173|294|65|67|284|147|250|302|309|75|178|146|248|71|268|96	1.75e-06		GO.0098657	0.411407	0
5982	112	GO Process		regulation of primary metabolic process	7.89e-05	HMOX1|EIF3D|SUPT16H|NAMPT|AIMP2|CTSC|SART3|SRSF9|AZU1|SNRPA|RAP1B|TRIM28|RBM39|DNAJB1|TERF2|SRSF1|TLR2|SDCBP|OSBPL8|RCOR1|CHCHD3|BRD4|ICAM1|ANXA3|PRKAR2A|SMARCA2|TMPO|SSRP1|PDCD4|GNAQ|CCT8|EIF5B|NCF1|CTBP1|PF4|KIAA1429|LRRK2|VPS35|NUDT21|GCN1L1|YWHAG|FGA|U2AF2|ACO1|HCFC1|CCAR2|TLR8|CAMKK2|LILRB1|SMC1A|SMARCE1|NCBP2|HGS|IKZF1|PLAUR|RHOG|HMX3|TRIM33|G3BP2|EIF3B|ARHGEF2|IRF2BP2|CR1|CACYBP|PEA15|PBXI…	51	231|101|77|199|98|249|112|151|91|154|127|126|85|78|230|133|222|220|261|307|229|111|128|104|74|266|251|171|82|198|194|203|228|193|226|225|160|99|142|81|303|191|102|70|117|138|109|155|234|69|181|72|187|297|87|308|152|237|136|116|73|137|255|139|159|291|271|164|88|63|186|242|108|180|83|208|278|276|267|184|263|238|170|200|158|68|113|175|195|84|287|217|302|306|153|174|298|64|178|146|66|166|157|162|257|…	1.81e-06		GO.0080090	0.410292	0
3280	72	GO Process		positive regulation of metabolic process	7.89e-05	HMOX1|EIF3D|SUPT16H|NAMPT|AIMP2|CTSC|SART3|AZU1|RAP1B|TRIM28|TERF2|SRSF1|TLR2|SDCBP|OSBPL8|BRD4|ICAM1|ANXA3|PRKAR2A|SMARCA2|CCT8|NCF1|CTBP1|PF4|LRRK2|VPS35|NUDT21|GCN1L1|FGA|U2AF2|HCFC1|TLR8|CAMKK2|LILRB1|SMARCE1|NCBP2|HGS|IKZF1|PLAUR|RHOG|ARHGEF2|CR1|CACYBP|PEA15|CCNY|NCBP1|CCDC22|GLIPR2|RAD50|TMSB4X|RFC1|LILRB2|ILK|DDX17|RELA|ACTL6A|CD44|MAVS|ARRB2|TBL1XR1|POR|RPL23|ACSL1|LYN|GGA3|SRSF5|WBP2|SN…	51	231|101|77|199|98|249|112|91|127|126|230|133|222|220|261|111|128|104|74|266|194|228|193|226|160|99|142|81|191|102|117|109|155|234|181|72|187|297|87|308|73|255|139|159|186|242|108|180|83|208|184|263|200|158|113|84|287|217|302|306|298|64|178|146|66|162|257|124|131|209|97|221	1.82e-06		GO.0009893	0.410292	0
2668	62	GO Process		regulation of protein metabolic process	8.64e-05	HMOX1|EIF3D|AIMP2|CTSC|SART3|AZU1|RAP1B|SDCBP|OSBPL8|BRD4|ICAM1|PRKAR2A|PDCD4|GNAQ|EIF5B|NCF1|CTBP1|LRRK2|VPS35|GCN1L1|YWHAG|FGA|U2AF2|ACO1|CCAR2|TLR8|CAMKK2|LILRB1|NCBP2|HGS|PLAUR|EIF3B|ARHGEF2|CR1|PEA15|FLNA|CCNY|NCBP1|CCDC22|GLIPR2|RAD50|DDX1|LILRB2|MVP|ILK|RELA|XPO1|CD44|MAVS|ARRB2|GPX1|SERPINA1|POR|RPL23|ACSL1|LYN|GGA3|SERPINA4|WBP2|SNRNP70|RUVBL2|IKBKG	51	231|101|98|249|112|91|127|220|261|111|128|74|82|198|203|228|193|160|99|81|303|191|102|70|138|109|155|234|72|187|87|116|73|255|159|88|186|242|108|180|83|278|263|170|200|113|175|287|217|302|153|174|298|64|178|146|66|157|257|124|131|221	2.04e-06		GO.0051246	0.406349	0
223	14	GO Process		protein-containing complex localization	8.64e-05	SRSF9|SRSF1|RANBP2|VPS35|U2AF2|MAGOHB|NCBP2|XPOT|SNAPIN|SRSF4|NCBP1|SRSF2|XPO1|SRSF5	51	151|133|262|99|102|130|72|241|62|63|242|238|175|162	2.03e-06		GO.0031503	0.406349	0
2672	62	GO Process		cellular response to chemical stimulus	8.92e-05	HMOX1|AZU1|PRTN3|RAP1B|TLR2|BPI|ICAM1|PRKAR2A|PDCD4|GNAQ|NCF1|ELMO2|PF4|LRRK2|CD14|YWHAG|KIF5B|MCM7|HCFC1|CAMKK2|LILRB1|NCBP2|RHOG|HP|ARHGEF2|CACYBP|CTSS|AHCYL1|GBP2|GNAS|NCBP1|TMSB4X|POLR2B|LILRB2|SIPA1|HLA-DRA|ILK|DDX17|RELA|HLA-DPA1|CD44|CRYZ|MAVS|ARRB2|GPX1|POR|RPL23|ACSL1|LYN|SOD2|SRSF5|MRC1|USP10|CD300LF|ASNA1|WBP2|VAV1|SNRNP70|RUVBL2|ALDH3B1|POLR2A|IKBKG	51	231|91|244|127|222|89|128|74|82|198|228|197|226|160|106|303|93|79|117|155|234|72|308|294|73|139|141|164|235|273|242|208|282|263|143|224|200|158|113|129|287|218|217|302|153|298|64|178|146|166|162|71|301|247|211|257|268|124|131|95|97|221	2.14e-06		GO.0070887	0.404964	0
107	10	GO Process		mRNA export from nucleus	9.63e-05	SRSF9|SRSF1|RANBP2|U2AF2|MAGOHB|NCBP2|SRSF4|NCBP1|SRSF2|SRSF5	51	151|133|262|102|130|72|63|242|238|162	2.33e-06		GO.0006406	0.401637	0
26	6	GO Process		regulation of mRNA 3'-end processing	0.00011	SNRPA|KIAA1429|NUDT21|NCBP2|AHCYL1|NCBP1	51	154|225|142|72|164|242	2.61e-06		GO.0031440	0.395861	0
729	26	GO Process		membrane organization	0.00015	SYNGR2|CTSC|DOCK2|CHCHD3|VPS35|YWHAG|CLTB|EEA1|HGS|STX11|STX7|SNAPIN|STX12|YWHAQ|CD9|SH3KBP1|PPP6C|ARRB2|FNBP1|SERPINA1|ATP11A|MYO18A|TIMM50|ASNA1|CLTC|SH3GLB1	51	310|249|245|229|99|303|212|207|187|120|283|62|206|267|284|147|205|302|309|174|286|122|150|211|96|209	3.72e-06		GO.0061024	0.382391	0
238	14	GO Process		regulation of mRNA metabolic process	0.00016	SRSF9|SNRPA|KIAA1429|NUDT21|U2AF2|NCBP2|AHCYL1|SRSF4|NCBP1|SRSF2|DDX17|SMU1|XPO1|SNRNP70	51	151|154|225|142|102|72|164|63|242|238|158|68|175|124	4.15e-06		GO.1903311	0.379588	0
388	18	GO Process		regulation of apoptotic signaling pathway	0.00017	HMOX1|CTSC|ICAM1|PF4|LRRK2|YWHAG|FGA|CCAR2|PLAUR|ARHGEF2|PEA15|TXNDC12|YWHAQ|RELA|CD44|ARRB2|GPX1|SOD2	51	231|249|128|226|160|303|191|138|87|73|159|188|267|113|287|302|153|166	4.4e-06		GO.2001233	0.376955	0
115	10	GO Process		regulation of tumor necrosis factor production	0.00017	AZU1|TLR2|BPI|PF4|LRRK2|CD14|LILRB1|ARHGEF2|MAVS|ARRB2	51	91|222|89|226|160|106|234|73|217|302	4.25e-06		GO.0032680	0.376955	0
4153	84	GO Process		response to chemical	0.00018	HMOX1|RETN|NAMPT|CTSC|SRSF9|LOX|AZU1|PRTN3|RAP1B|DNAJB1|DOCK2|TLR2|BPI|ICAM1|ANXA3|PRKAR2A|PDCD4|GNAQ|NCF1|ELMO2|PF4|LRRK2|CD14|YWHAG|FGA|KIF5B|MCM7|ACO1|HCFC1|CAMKK2|LILRB1|NCBP2|PLAUR|RHOG|HP|ARHGEF2|CACYBP|PEA15|PMVK|CTSS|AHCYL1|GBP2|GNAS|SRSF4|NCBP1|TMSB4X|POLR2B|DDX1|CD9|LILRB2|SRSF2|SIPA1|HLA-DRA|ILK|DDX17|SH3KBP1|RELA|XPO1|HLA-DPA1|GDI1|ANXA11|CD44|CRYZ|MAVS|ARRB2|GPX1|POR|RPL23|ACSL1|SRP1…	51	231|86|199|249|151|172|91|244|127|78|245|222|89|128|104|74|82|198|228|197|226|160|106|303|191|93|79|70|117|155|234|72|87|308|294|73|139|159|271|141|164|235|273|63|242|208|282|278|284|263|238|143|224|200|158|147|113|175|129|107|250|287|218|217|302|153|298|64|178|305|146|166|162|71|301|247|211|257|268|124|131|95|97|221	4.71e-06		GO.0042221	0.374473	0
2514	58	GO Process		multi-organism process	0.00023	EIF3D|NAMPT|AZU1|PRTN3|KRT1|TRIM28|DOCK2|TLR2|RCOR1|BPI|BRD4|ICAM1|ANXA3|SMARCA2|PDCD4|RANBP2|CCT8|NCF1|CTBP1|PF4|LRRK2|CD14|FGA|KIF5B|HCFC1|TLR8|LILRB1|EEA1|KIAA0196|HP|HMX3|EIF3B|ARHGEF2|CR1|SNAPIN|GBP2|GNAS|RAD50|DDX1|CD9|LILRB2|HLA-DRA|DDX17|DYNC1I2|RELA|XPO1|PPP6C|HLA-DPA1|PRF1|CD44|MAVS|GPX1|LYN|FKBP5|PSTPIP1|MRC1|IKBKG|EIF3L	51	101|199|91|244|105|126|245|222|307|89|111|128|104|266|82|262|194|228|193|226|160|106|191|93|117|109|234|207|165|294|152|116|73|255|62|235|273|83|278|284|263|224|158|299|113|175|205|129|156|287|217|153|146|227|248|71|221|254	6.04e-06		GO.0051704	0.363827	0
4454	88	GO Process		negative regulation of cellular process	0.00024	VCL|HMOX1|AIMP2|SRSF9|AZU1|PRTN3|RAP1B|TRIM28|DNAJB1|TERF2|TLR2|SDCBP|OSBPL8|RCOR1|CHCHD3|BPI|BRD4|ICAM1|PRKAR2A|SMARCA2|PDCD4|GNAQ|CTBP1|PF4|LRRK2|VPS35|CD14|YWHAG|FGA|U2AF2|HCFC1|CCAR2|TLR8|PDS5B|LILRB1|SMC1A|SMARCE1|HGS|IKZF1|FAM101B|PLAUR|HP|TRIM33|ARHGEF2|CR1|CACYBP|PEA15|PBXIP1|SNAPIN|FLNA|TXNDC12|SRSF4|CCDC22|RAD50|TMSB4X|YWHAQ|RFC1|CD9|LILRB2|SRSF2|SIPA1|MVP|ILK|SH3KBP1|RELA|XPO1|GDI1|CD4…	51	148|231|98|151|91|244|127|126|78|230|222|220|261|307|229|89|111|128|74|266|82|198|193|226|160|99|106|303|191|102|117|138|109|115|234|69|181|187|297|149|87|294|237|73|255|139|159|291|62|88|188|63|108|83|208|267|184|284|263|238|143|170|200|147|113|175|107|287|302|306|153|174|192|298|64|189|146|275|122|166|157|301|247|124|131|135|96|221	6.38e-06		GO.0048523	0.361979	0
31	6	GO Process		positive regulation of RNA splicing	0.00024	SRSF1|U2AF2|NCBP1|SRSF5|SNRNP70|POLR2A	51	133|102|242|162|124|97	6.36e-06		GO.0033120	0.361979	0
571	22	GO Process		viral process	0.00025	EIF3D|DOCK2|RCOR1|BRD4|ICAM1|RANBP2|CTBP1|HCFC1|EEA1|EIF3B|CR1|SNAPIN|RAD50|HLA-DRA|DYNC1I2|RELA|XPO1|MAVS|LYN|MRC1|IKBKG|EIF3L	51	101|245|307|111|128|262|193|117|207|116|255|62|83|224|299|113|175|217|146|71|221|254	6.79e-06		GO.0016032	0.360206	0
1427	39	GO Process		response to oxygen-containing compound	0.00027	HMOX1|RETN|RAP1B|TLR2|BPI|ICAM1|PRKAR2A|PDCD4|GNAQ|NCF1|PF4|LRRK2|CD14|YWHAG|CAMKK2|LILRB1|HP|ARHGEF2|CACYBP|PMVK|AHCYL1|GNAS|SRSF4|CD9|LILRB2|SRSF2|SIPA1|RELA|GPX1|POR|RPL23|ACSL1|LYN|SOD2|SRSF5|MRC1|WBP2|SNRNP70|RUVBL2	51	231|86|127|222|89|128|74|82|198|228|226|160|106|303|155|234|294|73|139|271|164|273|63|284|263|238|143|113|153|298|64|178|146|166|162|71|257|124|131	7.37e-06		GO.1901700	0.356864	0
11116	176	GO Process		regulation of biological process	0.00027	VCL|HMOX1|EIF3D|SUPT16H|RETN|CLC|NAMPT|AIMP2|CTSC|SART3|SRSF9|AZU1|PRTN3|CD97|SNRPA|RAP1B|ARHGEF6|KRT1|TRIM28|RBM39|DNAJB1|TERF2|AP3B1|DOCK2|SRSF1|TLR2|SDCBP|OSBPL8|RCOR1|CHCHD3|BPI|BRD4|ICAM1|ANXA3|PRKAR2A|SMARCA2|TMPO|SSRP1|PDCD4|RANBP2|GNAQ|CCT8|EIF5B|NCF1|ARHGAP17|ELMO2|CTBP1|PF4|KIAA1429|LRRK2|VPS35|NUDT21|GCN1L1|MTCH2|CD14|GIMAP8|DDX19A|YWHAG|FGA|KIF5B|MCM7|U2AF2|RPL13|ACO1|HCFC1|CCAR2|KRT2…	51	148|231|101|77|86|223|199|98|249|112|151|91|244|292|154|127|92|105|126|85|78|230|94|245|133|222|220|261|307|229|89|111|128|104|74|266|251|171|82|262|198|194|203|228|264|197|193|226|225|160|99|142|81|177|106|259|202|303|191|93|79|102|258|70|117|138|190|109|155|115|234|165|130|69|181|72|187|297|149|87|308|173|294|65|152|237|136|116|73|137|255|139|283|168|159|291|271|62|141|164|88|235|273|188|63|186…	7.62e-06		GO.0050789	0.356864	0
288	15	GO Process		blood coagulation	0.00027	PRTN3|AP3B1|RCOR1|PRKAR2A|GNAQ|PF4|FGA|PLAUR|FLNA|GNAS|CD9|ARRB2|SERPINA1|LYN|VAV1	51	244|94|307|74|198|226|191|87|88|273|284|302|174|146|268	7.65e-06		GO.0007596	0.356864	0
2249	53	GO Process		regulation of catalytic activity	0.00033	AIMP2|CTSC|AZU1|PRTN3|ARHGEF6|DNAJB1|TERF2|DOCK2|OSBPL8|ICAM1|ANXA3|PRKAR2A|PDCD4|RANBP2|GNAQ|NCF1|ARHGAP17|ALDH1A1|LRRK2|GCN1L1|YWHAG|CCAR2|CAMKK2|HGS|PLAUR|RHOG|HP|CR1|PEA15|GNAS|CCNY|FGD3|RAD50|TMSB4X|RFC1|SIPA1|MVP|ILK|DYNC1I2|GDI1|CD44|ARRB2|GPX1|SERPINA1|POR|RPL23|ACSL1|LYN|HMHA1|SERPINA4|VAV1|SNRNP70|IKBKG	51	98|249|91|244|92|78|230|245|261|128|104|74|82|262|198|228|264|270|160|81|303|138|155|187|87|308|294|255|159|273|186|300|83|208|184|143|170|200|299|107|287|302|153|174|298|64|178|146|169|157|268|124|221	9.48e-06		GO.0050790	0.348149	0
11740	183	GO Process		biological regulation	0.00034	VCL|HMOX1|EIF3D|SUPT16H|RETN|CLC|NAMPT|AIMP2|CTSC|SART3|SRSF9|AZU1|PRTN3|CD97|SNRPA|RAP1B|ARHGEF6|KRT1|TRIM28|RBM39|DNAJB1|TERF2|AP3B1|DOCK2|SRSF1|TLR2|SDCBP|OSBPL8|RCOR1|CHCHD3|BPI|BRD4|ICAM1|ANXA3|PRKAR2A|SMARCA2|TMPO|SSRP1|PDCD4|RANBP2|GNAQ|CCT8|EIF5B|NCF1|ARHGAP17|ELMO2|CTBP1|PF4|KIAA1429|ALDH1A1|LRRK2|VPS35|NUDT21|GCN1L1|MTCH2|CD14|GIMAP8|DDX19A|YWHAG|FGA|KIF5B|MCM7|U2AF2|RPL13|ACO1|HCFC1|CC…	51	148|231|101|77|86|223|199|98|249|112|151|91|244|292|154|127|92|105|126|85|78|230|94|245|133|222|220|261|307|229|89|111|128|104|74|266|251|171|82|262|198|194|203|228|264|197|193|226|225|270|160|99|142|81|177|106|259|202|303|191|93|79|102|258|70|117|138|190|109|155|115|234|165|130|69|181|72|187|297|149|196|87|308|173|294|65|152|237|136|116|73|137|255|120|139|283|168|159|291|271|62|141|164|88|235|27…	9.76e-06		GO.0065007	0.346852	0
2558	58	GO Process		negative regulation of macromolecule metabolic process	0.00034	SRSF9|TRIM28|DNAJB1|TERF2|SDCBP|RCOR1|CHCHD3|PRKAR2A|SMARCA2|PDCD4|GNAQ|CTBP1|PF4|LRRK2|VPS35|YWHAG|FGA|U2AF2|RPL13|HCFC1|CCAR2|LILRB1|MAGOHB|SMC1A|SMARCE1|NCBP2|IKZF1|PLAUR|TRIM33|CR1|PBXIP1|FLNA|SRSF4|NCBP1|RAD50|YWHAQ|RFC1|LILRB2|SRSF2|MVP|ILK|DDX17|RELA|XPO1|CD44|ARRB2|TBL1XR1|GPX1|SERPINA1|POR|RPL23|LRPAP1|LYN|SERPINA4|SNRNP70|RUVBL2|NELFCD|CLTC	51	151|126|78|230|220|307|229|74|266|82|198|193|226|160|99|303|191|102|258|117|138|234|130|69|181|72|297|87|237|255|291|88|63|242|83|267|184|263|238|170|200|158|113|175|287|302|306|153|174|298|64|189|146|157|124|131|135|96	1.02e-05		GO.0010605	0.346852	0
77	8	GO Process		regulation of mRNA splicing, via spliceosome	0.0004	SRSF9|U2AF2|SRSF4|NCBP1|SRSF2|DDX17|SMU1|SNRNP70	51	151|102|63|242|238|158|68|124	1.2e-05		GO.0048024	0.339794	0
461	19	GO Process		wound healing	0.0004	HMOX1|LOX|PRTN3|AP3B1|RCOR1|PRKAR2A|GNAQ|PF4|FGA|PLAUR|FLNA|GNAS|CD9|CD44|ARRB2|GPX1|SERPINA1|LYN|VAV1	51	231|172|244|94|307|74|198|226|191|87|88|273|284|287|302|153|174|146|268	1.2e-05		GO.0042060	0.339794	0
263	14	GO Process		nucleocytoplasmic transport	0.0004	SRSF9|SRSF1|RANBP2|U2AF2|MAGOHB|NCBP2|XPOT|AHCYL1|SRSF4|NCBP1|SRSF2|XPO1|RPL23|SRSF5	51	151|133|262|102|130|72|241|164|63|242|238|175|64|162	1.22e-05		GO.0006913	0.339794	0
4533	88	GO Process		regulation of gene expression	0.00043	HMOX1|EIF3D|SUPT16H|NAMPT|SART3|SRSF9|AZU1|SNRPA|TRIM28|RBM39|DNAJB1|TERF2|SRSF1|TLR2|RCOR1|CHCHD3|BRD4|ICAM1|ANXA3|SMARCA2|TMPO|SSRP1|PDCD4|EIF5B|NCF1|CTBP1|PF4|KIAA1429|LRRK2|VPS35|NUDT21|GCN1L1|DDX19A|U2AF2|RPL13|ACO1|HCFC1|CCAR2|CAMKK2|LILRB1|MAGOHB|SMARCE1|NCBP2|HGS|IKZF1|RHOG|HMX3|TRIM33|G3BP2|EIF3B|ARHGEF2|IRF2BP2|CR1|PBXIP1|AHCYL1|FLNA|SRSF4|NCBP1|CCDC22|TMSB4X|POLR2B|DDX1|COMMD8|YWHAQ|RF…	51	231|101|77|199|112|151|91|154|126|85|78|230|133|222|307|229|111|128|104|266|251|171|82|203|228|193|226|225|160|99|142|81|202|102|258|70|117|138|155|234|130|181|72|187|297|308|152|237|136|116|73|137|255|291|164|88|63|242|108|208|282|278|276|267|184|238|200|158|68|113|175|195|84|217|302|306|153|125|64|166|162|257|268|124|131|135|97|221	1.3e-05		GO.0010468	0.336653	0
36	6	GO Process		negative regulation of extrinsic apoptotic signaling pathway via death domain receptors	0.00044	HMOX1|ICAM1|FGA|ARHGEF2|PEA15|GPX1	51	231|128|191|73|159|153	1.36e-05		GO.1902042	0.335655	0
2219	52	GO Process		cellular response to organic substance	0.00044	HMOX1|PRTN3|RAP1B|TLR2|BPI|ICAM1|PRKAR2A|PDCD4|GNAQ|PF4|LRRK2|CD14|YWHAG|KIF5B|MCM7|HCFC1|LILRB1|NCBP2|ARHGEF2|CACYBP|CTSS|AHCYL1|GBP2|GNAS|NCBP1|TMSB4X|POLR2B|LILRB2|HLA-DRA|ILK|DDX17|RELA|HLA-DPA1|CD44|MAVS|ARRB2|POR|RPL23|ACSL1|LYN|SOD2|SRSF5|MRC1|USP10|CD300LF|ASNA1|WBP2|VAV1|SNRNP70|RUVBL2|POLR2A|IKBKG	51	231|244|127|222|89|128|74|82|198|226|160|106|303|93|79|117|234|72|73|139|141|164|235|273|242|208|282|263|224|200|158|113|129|287|217|302|298|64|178|146|166|162|71|301|247|211|257|268|124|131|97|221	1.37e-05		GO.0071310	0.335655	0
2486	56	GO Process		regulation of cellular protein metabolic process	0.00058	EIF3D|AIMP2|CTSC|SART3|AZU1|RAP1B|SDCBP|OSBPL8|BRD4|ICAM1|PRKAR2A|PDCD4|GNAQ|EIF5B|NCF1|CTBP1|LRRK2|VPS35|GCN1L1|YWHAG|FGA|U2AF2|ACO1|CCAR2|TLR8|CAMKK2|NCBP2|HGS|PLAUR|EIF3B|ARHGEF2|CR1|PEA15|CCNY|NCBP1|CCDC22|GLIPR2|RAD50|DDX1|LILRB2|MVP|ILK|RELA|CD44|MAVS|ARRB2|GPX1|SERPINA1|POR|RPL23|ACSL1|LYN|SERPINA4|WBP2|RUVBL2|IKBKG	51	101|98|249|112|91|127|220|261|111|128|74|82|198|203|228|193|160|99|81|303|191|102|70|138|109|155|72|187|87|116|73|255|159|186|242|108|180|83|278|263|170|200|113|287|217|302|153|174|298|64|178|146|157|257|131|221	1.82e-05		GO.0032268	0.323657	0
1381	37	GO Process		positive regulation of catalytic activity	0.00063	AIMP2|CTSC|AZU1|PRTN3|ARHGEF6|DNAJB1|TERF2|DOCK2|OSBPL8|ICAM1|PRKAR2A|RANBP2|GNAQ|NCF1|ARHGAP17|ALDH1A1|LRRK2|GCN1L1|CAMKK2|RHOG|CR1|PEA15|GNAS|CCNY|RAD50|TMSB4X|RFC1|SIPA1|ILK|DYNC1I2|GDI1|POR|ACSL1|LYN|HMHA1|VAV1|IKBKG	51	98|249|91|244|92|78|230|245|261|128|74|262|198|228|264|270|160|81|155|308|255|159|273|186|83|208|184|143|200|299|107|298|178|146|169|268|221	1.99e-05		GO.0043085	0.320066	0
2762	60	GO Process		negative regulation of metabolic process	0.00077	HMOX1|SRSF9|TRIM28|DNAJB1|TERF2|SDCBP|RCOR1|CHCHD3|PRKAR2A|SMARCA2|PDCD4|GNAQ|CTBP1|PF4|LRRK2|VPS35|YWHAG|FGA|U2AF2|RPL13|HCFC1|CCAR2|LILRB1|MAGOHB|SMC1A|SMARCE1|NCBP2|IKZF1|PLAUR|HP|TRIM33|CR1|PBXIP1|FLNA|SRSF4|NCBP1|RAD50|YWHAQ|RFC1|LILRB2|SRSF2|MVP|ILK|DDX17|RELA|XPO1|CD44|ARRB2|TBL1XR1|GPX1|SERPINA1|POR|RPL23|LRPAP1|LYN|SERPINA4|SNRNP70|RUVBL2|NELFCD|CLTC	51	231|151|126|78|230|220|307|229|74|266|82|198|193|226|160|99|303|191|102|258|117|138|234|130|69|181|72|297|87|294|237|255|291|88|63|242|83|267|184|263|238|170|200|158|113|175|287|302|306|153|174|298|64|189|146|157|124|131|135|96	2.46e-05		GO.0009892	0.311351	0
176	11	GO Process		cellular response to biotic stimulus	0.00082	TLR2|BPI|ICAM1|PDCD4|CD14|LILRB1|SMC1A|LILRB2|RELA|LYN|MRC1	51	222|89|128|82|106|234|69|263|113|146|71	2.67e-05		GO.0071216	0.308619	0
1128	32	GO Process		positive regulation of cellular component organization	0.00082	SART3|AZU1|TRIM28|DOCK2|SDCBP|ICAM1|RANBP2|CCT8|CTBP1|LRRK2|VPS35|CD14|YWHAG|FGA|KIF5B|CAMKK2|KIAA0196|PLAUR|ITSN2|FLNA|RAD50|YWHAQ|ILK|GDI1|ARRB2|GPX1|LYN|MYO18A|CD300LF|WBP2|RUVBL2|SH3GLB1	51	112|91|126|245|220|128|262|194|193|160|99|106|303|191|93|155|165|87|173|88|83|267|200|107|302|153|146|122|247|257|131|209	2.66e-05		GO.0051130	0.308619	0
146	10	GO Process		cellular response to lipopolysaccharide	0.00089	TLR2|BPI|ICAM1|PDCD4|CD14|LILRB1|LILRB2|RELA|LYN|MRC1	51	222|89|128|82|106|234|263|113|146|71	2.99e-05		GO.0071222	0.305061	0
10484	166	GO Process		regulation of cellular process	0.00089	VCL|HMOX1|EIF3D|SUPT16H|RETN|CLC|NAMPT|AIMP2|CTSC|SART3|SRSF9|AZU1|PRTN3|CD97|SNRPA|RAP1B|ARHGEF6|KRT1|TRIM28|RBM39|DNAJB1|TERF2|AP3B1|DOCK2|SRSF1|TLR2|SDCBP|OSBPL8|RCOR1|CHCHD3|BPI|BRD4|ICAM1|ANXA3|PRKAR2A|SMARCA2|TMPO|SSRP1|PDCD4|RANBP2|GNAQ|CCT8|EIF5B|NCF1|ARHGAP17|ELMO2|CTBP1|PF4|KIAA1429|LRRK2|VPS35|NUDT21|GCN1L1|MTCH2|CD14|GIMAP8|YWHAG|FGA|KIF5B|MCM7|U2AF2|ACO1|HCFC1|CCAR2|TLR8|CAMKK2|PDS5B…	51	148|231|101|77|86|223|199|98|249|112|151|91|244|292|154|127|92|105|126|85|78|230|94|245|133|222|220|261|307|229|89|111|128|104|74|266|251|171|82|262|198|194|203|228|264|197|193|226|225|160|99|142|81|177|106|259|303|191|93|79|102|70|117|138|109|155|115|234|165|69|181|72|187|297|149|87|308|173|294|65|152|237|136|116|73|137|255|139|168|159|291|62|141|164|88|235|273|188|63|186|242|300|108|180|83|208|…	2.92e-05		GO.0050794	0.305061	0
3033	64	GO Process		regulation of signal transduction	0.00089	HMOX1|SUPT16H|RETN|NAMPT|CTSC|RAP1B|ARHGEF6|TLR2|SDCBP|OSBPL8|BRD4|ICAM1|SSRP1|PDCD4|GNAQ|NCF1|ARHGAP17|PF4|LRRK2|VPS35|CD14|YWHAG|FGA|CCAR2|HGS|PLAUR|RHOG|ITSN2|TRIM33|ARHGEF2|COPA|PEA15|FLNA|GNAS|TXNDC12|CCNY|FGD3|CCDC22|GLIPR2|TMSB4X|YWHAQ|SIPA1|ILK|SH3KBP1|CECR1|RELA|GDI1|CD44|MAVS|ARRB2|TBL1XR1|GPX1|POR|RPL23|LRPAP1|LYN|HMHA1|SOD2|USP10|CD300LF|WBP2|VAV1|RUVBL2|IKBKG	51	231|77|86|199|249|127|92|222|220|261|111|128|171|82|198|228|264|226|160|99|106|303|191|138|187|87|308|173|237|73|168|159|88|273|188|186|300|108|180|208|267|143|200|147|269|113|107|287|217|302|306|153|298|64|189|146|169|166|301|247|257|268|131|221	2.95e-05		GO.0009966	0.305061	0
1353	36	GO Process		response to endogenous stimulus	0.00089	RETN|LOX|RAP1B|TLR2|ICAM1|ANXA3|PRKAR2A|PDCD4|GNAQ|LRRK2|YWHAG|MCM7|SMC1A|NCBP2|ARHGEF2|CACYBP|CTSS|AHCYL1|GNAS|SRSF4|NCBP1|POLR2B|CD9|DDX17|RELA|CD44|ARRB2|POR|RPL23|ACSL1|LYN|SRSF5|WBP2|SNRNP70|RUVBL2|POLR2A	51	86|172|127|222|128|104|74|82|198|160|303|79|69|72|73|139|141|164|273|63|242|282|284|158|113|287|302|298|64|178|146|162|257|124|131|97	3.02e-05		GO.0009719	0.305061	0
365	16	GO Process		immune response-regulating signaling pathway	0.00089	TLR2|ELMO2|CD14|FGA|TLR8|LILRB1|CR1|CTSS|LILRB2|HLA-DRA|RELA|HLA-DPA1|LYN|CD300LF|VAV1|IKBKG	51	222|197|106|191|109|234|255|141|263|224|113|129|146|247|268|221	2.93e-05		GO.0002764	0.305061	0
882	27	GO Process		positive regulation of immune system process	0.001	HMOX1|KRT1|AP3B1|TLR2|ICAM1|ELMO2|PF4|LRRK2|NUDT21|CD14|FGA|TLR8|LILRB1|CR1|STX7|CTSS|GNAS|LILRB2|HLA-DRA|RELA|HLA-DPA1|MAVS|LYN|MYO18A|CD300LF|VAV1|IKBKG	51	231|105|94|222|128|197|226|160|142|106|191|109|234|255|283|141|273|263|224|113|129|217|146|122|247|268|221	3.41e-05		GO.0002684	0.3	0
3	3	GO Process		regulation of late endosome to lysosome transport	0.0011	LRRK2|VPS35|SNAPIN	51	160|99|62	3.86e-05		GO.1902822	0.295861	0
1764	43	GO Process		regulation of intracellular signal transduction	0.0011	SUPT16H|RAP1B|ARHGEF6|TLR2|SDCBP|OSBPL8|BRD4|ICAM1|SSRP1|PDCD4|NCF1|ARHGAP17|PF4|LRRK2|CD14|FGA|CCAR2|HGS|PLAUR|RHOG|ITSN2|ARHGEF2|PEA15|GNAS|TXNDC12|FGD3|CCDC22|GLIPR2|TMSB4X|SIPA1|ILK|RELA|GDI1|CD44|ARRB2|GPX1|RPL23|LYN|HMHA1|SOD2|USP10|VAV1|IKBKG	51	77|127|92|222|220|261|111|128|171|82|228|264|226|160|106|191|138|187|87|308|173|73|159|273|188|300|108|180|208|143|200|113|107|287|302|153|64|146|169|166|301|268|221	3.63e-05		GO.1902531	0.295861	0
12	4	GO Process		pre-mRNA cleavage required for polyadenylation	0.0011	NUDT21|NCBP2|CSTF2T|NCBP1	51	142|72|140|242	3.99e-05		GO.0098789	0.295861	0
120	9	GO Process		platelet activation	0.0011	GNAQ|PF4|FGA|FLNA|GNAS|CD9|ARRB2|LYN|VAV1	51	198|226|191|88|273|284|302|146|268	3.86e-05		GO.0030168	0.295861	0
3	3	GO Process		Fc receptor mediated inhibitory signaling pathway	0.0011	LILRB1|LILRB2|LYN	51	234|263|146	3.86e-05		GO.0002774	0.295861	0
896	27	GO Process		cellular response to oxygen-containing compound	0.0012	RAP1B|TLR2|BPI|ICAM1|PRKAR2A|PDCD4|GNAQ|NCF1|LRRK2|CD14|YWHAG|CAMKK2|LILRB1|ARHGEF2|AHCYL1|GNAS|LILRB2|SIPA1|RELA|POR|RPL23|LYN|SOD2|SRSF5|MRC1|SNRNP70|RUVBL2	51	127|222|89|128|74|82|198|228|160|106|303|155|234|73|164|273|263|143|113|298|64|146|166|162|71|124|131	4.43e-05		GO.1901701	0.292082	0
67	7	GO Process		positive regulation of tumor necrosis factor production	0.0012	AZU1|TLR2|PF4|LRRK2|CD14|ARHGEF2|MAVS	51	91|222|226|160|106|73|217	4.1e-05		GO.0032760	0.292082	0
3131	65	GO Process		organelle organization	0.0012	SUPT16H|CTSC|SART3|TMSB10|TRIM28|TERF2|AP3B1|DOCK2|SDCBP|RCOR1|CHCHD3|BRD4|SMARCA2|RANBP2|NCF1|ELMO2|CTBP1|LRRK2|VPS35|YWHAG|KIF5B|MCM7|HCFC1|CCAR2|KRT2|PDS5B|EEA1|KIAA0196|SMC1A|SMARCE1|HGS|IKZF1|FAM101B|TRAPPC11|AGTPBP1|RHOG|G3BP2|ARHGEF2|STX11|STX7|SNAPIN|FLNA|STX12|FGD3|RAD50|TMSB4X|DDX1|YWHAQ|RFC1|SIPA1|DYNC1I2|SH3KBP1|PPP6C|ACTL6A|TBL1XR1|DCTN2|SERPINA1|RECQL|MYO18A|TIMM50|SOD2|BLOC1S1|ASNA…	51	77|249|112|246|126|230|94|245|220|307|229|111|266|262|228|197|193|160|99|303|93|79|117|138|190|115|207|165|69|181|187|297|149|196|210|308|136|73|120|283|62|88|206|300|83|208|278|267|184|143|299|147|205|84|306|132|174|182|122|150|166|214|211|131|123	4.13e-05		GO.0006996	0.292082	0
1493	38	GO Process		positive regulation of signal transduction	0.0013	CTSC|RAP1B|TLR2|SDCBP|OSBPL8|BRD4|ICAM1|PDCD4|NCF1|PF4|LRRK2|VPS35|CD14|YWHAG|FGA|CCAR2|PLAUR|ITSN2|PEA15|FLNA|GNAS|CCDC22|GLIPR2|YWHAQ|ILK|RELA|CD44|MAVS|ARRB2|TBL1XR1|GPX1|POR|RPL23|LYN|CD300LF|WBP2|VAV1|IKBKG	51	249|127|222|220|261|111|128|82|228|226|160|99|106|303|191|138|87|173|159|88|273|108|180|267|200|113|287|217|302|306|153|298|64|146|247|257|268|221	4.54e-05		GO.0009967	0.288606	0
96	8	GO Process		negative regulation of intrinsic apoptotic signaling pathway	0.0014	LRRK2|CCAR2|PLAUR|ARHGEF2|TXNDC12|CD44|GPX1|SOD2	51	160|138|87|73|188|287|153|166	5.21e-05		GO.2001243	0.285387	0
3360	68	GO Process		regulation of signaling	0.0015	HMOX1|SUPT16H|RETN|NAMPT|CTSC|RAP1B|ARHGEF6|TLR2|SDCBP|OSBPL8|BRD4|ICAM1|SSRP1|PDCD4|GNAQ|NCF1|ARHGAP17|PF4|LRRK2|VPS35|CD14|YWHAG|FGA|KIF5B|CCAR2|HGS|PLAUR|RHOG|ITSN2|TRIM33|ARHGEF2|COPA|PEA15|AHCYL1|FLNA|GNAS|TXNDC12|CCNY|FGD3|CCDC22|GLIPR2|TMSB4X|YWHAQ|LILRB2|SIPA1|MVP|ILK|SH3KBP1|CECR1|RELA|GDI1|CD44|MAVS|ARRB2|TBL1XR1|GPX1|POR|RPL23|LRPAP1|LYN|HMHA1|SOD2|USP10|CD300LF|WBP2|VAV1|RUVBL2|IKBKG	51	231|77|86|199|249|127|92|222|220|261|111|128|171|82|198|228|264|226|160|99|106|303|191|93|138|187|87|308|173|237|73|168|159|164|88|273|188|186|300|108|180|208|267|263|143|170|200|147|269|113|107|287|217|302|306|153|298|64|189|146|169|166|301|247|257|268|131|221	5.7e-05		GO.0023051	0.282391	0
158	10	GO Process		antigen processing and presentation	0.0015	AP3B1|ICAM1|ACTR1B|CTSS|HLA-DRA|DYNC1I2|HLA-DPA1|DCTN2|CLTC|IKBKG	51	94|128|232|141|224|299|129|132|96|221	5.61e-05		GO.0019882	0.282391	0
229	12	GO Process		regulation of endocytosis	0.0016	AZU1|PRTN3|DOCK2|TLR2|SDCBP|LRRK2|CD14|LILRB1|ARRB2|LRPAP1|MYO18A|CD300LF	51	91|244|245|222|220|160|106|234|302|189|122|247	5.93e-05		GO.0030100	0.279588	0
1631	40	GO Process		positive regulation of cell communication	0.0016	RETN|CTSC|RAP1B|TLR2|SDCBP|OSBPL8|BRD4|ICAM1|PDCD4|NCF1|PF4|LRRK2|VPS35|CD14|YWHAG|FGA|KIF5B|CCAR2|PLAUR|ITSN2|PEA15|FLNA|GNAS|CCDC22|GLIPR2|YWHAQ|ILK|RELA|CD44|MAVS|ARRB2|TBL1XR1|GPX1|POR|RPL23|LYN|CD300LF|WBP2|VAV1|IKBKG	51	86|249|127|222|220|261|111|128|82|228|226|160|99|106|303|191|93|138|87|173|159|88|273|108|180|267|200|113|287|217|302|306|153|298|64|146|247|257|268|221	6.23e-05		GO.0010647	0.279588	0
480	18	GO Process		regulation of vesicle-mediated transport	0.0017	HMOX1|AZU1|PRTN3|RAP1B|DOCK2|TLR2|SDCBP|LRRK2|CD14|FGA|KIF5B|LILRB1|HGS|ARRB2|LRPAP1|LYN|MYO18A|CD300LF	51	231|91|244|127|245|222|220|160|106|191|93|234|187|302|189|146|122|247	6.67e-05		GO.0060627	0.276955	0
1638	40	GO Process		positive regulation of signaling	0.0017	RETN|CTSC|RAP1B|TLR2|SDCBP|OSBPL8|BRD4|ICAM1|PDCD4|NCF1|PF4|LRRK2|VPS35|CD14|YWHAG|FGA|KIF5B|CCAR2|PLAUR|ITSN2|PEA15|FLNA|GNAS|CCDC22|GLIPR2|YWHAQ|ILK|RELA|CD44|MAVS|ARRB2|TBL1XR1|GPX1|POR|RPL23|LYN|CD300LF|WBP2|VAV1|IKBKG	51	86|249|127|222|220|261|111|128|82|228|226|160|99|106|303|191|93|138|87|173|159|88|273|108|180|267|200|113|287|217|302|306|153|298|64|146|247|257|268|221	6.83e-05		GO.0023056	0.276955	0
130	9	GO Process		antigen processing and presentation of exogenous antigen	0.0017	AP3B1|ACTR1B|CTSS|HLA-DRA|DYNC1I2|HLA-DPA1|DCTN2|CLTC|IKBKG	51	94|232|141|224|299|129|132|96|221	6.91e-05		GO.0019884	0.276955	0
129	9	GO Process		platelet degranulation	0.0017	VCL|PF4|FGA|FLNA|TMSB4X|CD9|SERPINA1|LYN|SERPINA4	51	148|226|191|88|208|284|174|146|157	6.54e-05		GO.0002576	0.276955	0
393	16	GO Process		activation of immune response	0.0017	KRT1|TLR2|ELMO2|CD14|FGA|TLR8|CR1|CTSS|HLA-DRA|RELA|HLA-DPA1|MAVS|LYN|CD300LF|VAV1|IKBKG	51	105|222|197|106|191|109|255|141|224|113|129|217|146|247|268|221	6.81e-05		GO.0002253	0.276955	0
574	20	GO Process		organelle localization	0.0018	CTSC|AP3B1|RANBP2|LRRK2|YWHAG|KIF5B|AP3M1|ARHGEF2|STX11|STX7|SNAPIN|STX12|DYNC1I2|XPO1|PPP6C|DCTN2|SERPINA1|LYN|BLOC1S1|IKBKG	51	249|94|262|160|303|93|281|73|120|283|62|206|299|175|205|132|174|146|214|221	7.01e-05		GO.0051640	0.274473	0
873	26	GO Process		regulation of immune response	0.0018	HMOX1|CLC|KRT1|TLR2|ICAM1|ELMO2|CD14|FGA|TLR8|LILRB1|ITGAL|CR1|STX7|CTSS|LILRB2|HLA-DRA|RELA|HLA-DPA1|MAVS|ARRB2|GPX1|LYN|CD300LF|VAV1|IKBKG|CD48	51	231|223|105|222|128|197|106|191|109|234|65|255|283|141|263|224|113|129|217|302|153|146|247|268|221|290	7.45e-05		GO.0050776	0.274473	0
50	6	GO Process		negative regulation of endocytosis	0.0018	PRTN3|TLR2|SDCBP|LILRB1|LRPAP1|CD300LF	51	244|222|220|234|189|247	7.27e-05		GO.0045806	0.274473	0
2307	51	GO Process		negative regulation of nitrogen compound metabolic process	0.0019	SRSF9|TRIM28|DNAJB1|TERF2|SDCBP|RCOR1|CHCHD3|PRKAR2A|SMARCA2|PDCD4|GNAQ|CTBP1|LRRK2|VPS35|YWHAG|FGA|U2AF2|HCFC1|CCAR2|LILRB1|SMC1A|SMARCE1|IKZF1|PLAUR|TRIM33|CR1|PBXIP1|FLNA|SRSF4|RAD50|YWHAQ|RFC1|LILRB2|SRSF2|MVP|ILK|RELA|XPO1|CD44|ARRB2|TBL1XR1|GPX1|SERPINA1|POR|RPL23|LYN|SERPINA4|SNRNP70|RUVBL2|NELFCD|CLTC	51	151|126|78|230|220|307|229|74|266|82|198|193|160|99|303|191|102|117|138|234|69|181|297|87|237|255|291|88|63|83|267|184|263|238|170|200|113|175|287|302|306|153|174|298|64|146|157|124|131|135|96	7.64e-05		GO.0051172	0.272125	0
825	25	GO Process		RNA processing	0.0019	SART3|SRSF9|SNRPA|RBM39|SRSF1|KIAA1429|NUDT21|DDX19A|U2AF2|CCAR2|MAGOHB|NCBP2|CSTF2T|AHCYL1|SRSF4|NCBP1|POLR2B|DDX1|SRSF2|DDX17|SMU1|DDX46|SRSF5|SNRNP70|POLR2A	51	112|151|154|85|133|225|142|202|102|138|130|72|140|164|63|242|282|278|238|158|68|125|162|124|97	7.9e-05		GO.0006396	0.272125	0
75	7	GO Process		transcription elongation from RNA polymerase II promoter	0.0019	SUPT16H|SSRP1|NCBP2|NCBP1|POLR2B|NELFCD|POLR2A	51	77|171|72|242|282|135|97	7.95e-05		GO.0006368	0.272125	0
104	8	GO Process		negative regulation of extrinsic apoptotic signaling pathway	0.0021	HMOX1|ICAM1|PF4|FGA|ARHGEF2|PEA15|RELA|GPX1	51	231|128|226|191|73|159|113|153	8.82e-05		GO.2001237	0.267778	0
1553	38	GO Process		cellular response to stress	0.0024	HMOX1|SUPT16H|ARHGEF6|TRIM28|DNAJB1|TERF2|BRD4|ICAM1|SSRP1|NCF1|LRRK2|GCN1L1|MCM7|CCAR2|CAMKK2|PDS5B|SMC1A|ARHGEF2|PEA15|RAD50|POLR2B|DDX1|RFC1|SIPA1|RELA|ACTL6A|GPX1|RECQL|LYN|SOD2|USP10|POLI|ASNA1|RUVBL2|ALDH3B1|SH3GLB1|POLR2A|IKBKG	51	231|77|92|126|78|230|111|128|171|228|160|81|79|138|155|115|69|73|159|83|282|278|184|143|113|84|153|182|146|166|301|253|211|131|95|209|97|221	0.0001		GO.0033554	0.261979	0
5	3	GO Process		viral translational termination-reinitiation	0.0025	EIF3D|EIF3B|EIF3L	51	101|116|254	0.00011		GO.0075525	0.260206	0
892	26	GO Process		positive regulation of transport	0.0025	RETN|AZU1|TRIM28|DOCK2|TLR2|SDCBP|OSBPL8|LRRK2|VPS35|CD14|YWHAG|FGA|KIF5B|TLR8|NCBP2|HGS|SNAPIN|CTSS|AHCYL1|FLNA|TMSB4X|YWHAQ|MAVS|ARRB2|MYO18A|CD300LF	51	86|91|126|245|222|220|261|160|99|106|303|191|93|109|72|187|62|141|164|88|208|267|217|302|122|247	0.0001		GO.0051050	0.260206	0
953	27	GO Process		negative regulation of cell death	0.0028	HMOX1|AZU1|ICAM1|PDCD4|PF4|LRRK2|VPS35|FGA|CCAR2|LILRB1|PLAUR|ARHGEF2|CACYBP|PEA15|FLNA|TXNDC12|ILK|RELA|CD44|ARRB2|GPX1|POR|LRPAP1|API5|MYO18A|SOD2|IKBKG	51	231|91|128|82|226|160|99|191|138|234|87|73|139|159|88|188|200|113|287|302|153|298|189|275|122|166|221	0.00012		GO.0060548	0.255284	0
17	4	GO Process		anterograde synaptic vesicle transport	0.0029	AP3B1|AP3M1|SNAPIN|BLOC1S1	51	94|281|62|214	0.00013		GO.0048490	0.25376	0
1747	41	GO Process		regulation of protein modification process	0.0029	AIMP2|SART3|AZU1|RAP1B|SDCBP|OSBPL8|BRD4|ICAM1|PRKAR2A|PDCD4|GNAQ|NCF1|CTBP1|LRRK2|GCN1L1|YWHAG|FGA|U2AF2|CCAR2|TLR8|CAMKK2|HGS|PLAUR|ARHGEF2|PEA15|CCNY|GLIPR2|RAD50|LILRB2|MVP|ILK|RELA|CD44|MAVS|ARRB2|RPL23|ACSL1|LYN|WBP2|RUVBL2|IKBKG	51	98|112|91|127|220|261|111|128|74|82|198|228|193|160|81|303|191|102|138|109|155|187|87|73|159|186|180|83|263|170|200|113|287|217|302|64|178|146|257|131|221	0.00013		GO.0031399	0.25376	0
552	19	GO Process		positive regulation of organelle organization	0.0029	SART3|TRIM28|SDCBP|ICAM1|RANBP2|CCT8|CTBP1|LRRK2|VPS35|YWHAG|KIF5B|CAMKK2|PLAUR|FLNA|RAD50|YWHAQ|WBP2|RUVBL2|SH3GLB1	51	112|126|220|128|262|194|193|160|99|303|93|155|87|88|83|267|257|131|209	0.00012		GO.0010638	0.25376	0
34	5	GO Process		anterograde axonal transport	0.0029	AP3B1|KIF5B|AP3M1|SNAPIN|BLOC1S1	51	94|93|281|62|214	0.00012		GO.0008089	0.25376	0
749	23	GO Process		cellular response to DNA damage stimulus	0.0029	HMOX1|SUPT16H|TRIM28|TERF2|BRD4|SSRP1|MCM7|CCAR2|PDS5B|SMC1A|PEA15|RAD50|POLR2B|DDX1|RFC1|ACTL6A|RECQL|LYN|USP10|POLI|RUVBL2|POLR2A|IKBKG	51	231|77|126|230|111|171|79|138|115|69|159|83|282|278|184|84|182|146|301|253|131|97|221	0.00013		GO.0006974	0.25376	0
175	10	GO Process		endoplasmic reticulum to Golgi vesicle-mediated transport	0.0029	CTSC|COPE|COPB2|TRAPPC11|COPA|DYNC1I2|PPP6C|DCTN2|SERPINA1|COPZ1	51	249|252|280|196|168|299|205|132|174|233	0.00013		GO.0006888	0.25376	0
3327	66	GO Process		regulation of cell communication	0.003	HMOX1|SUPT16H|RETN|NAMPT|CTSC|RAP1B|ARHGEF6|TLR2|SDCBP|OSBPL8|BRD4|ICAM1|SSRP1|PDCD4|GNAQ|NCF1|ARHGAP17|PF4|LRRK2|VPS35|CD14|YWHAG|FGA|KIF5B|CCAR2|HGS|PLAUR|RHOG|ITSN2|TRIM33|ARHGEF2|COPA|PEA15|FLNA|GNAS|TXNDC12|CCNY|FGD3|CCDC22|GLIPR2|TMSB4X|YWHAQ|LILRB2|SIPA1|ILK|SH3KBP1|CECR1|RELA|GDI1|CD44|MAVS|ARRB2|TBL1XR1|GPX1|POR|RPL23|LRPAP1|LYN|HMHA1|SOD2|USP10|CD300LF|WBP2|VAV1|RUVBL2|IKBKG	51	231|77|86|199|249|127|92|222|220|261|111|128|171|82|198|228|264|226|160|99|106|303|191|93|138|187|87|308|173|237|73|168|159|88|273|188|186|300|108|180|208|267|263|143|200|147|269|113|107|287|217|302|306|153|298|64|189|146|169|166|301|247|257|268|131|221	0.00014		GO.0010646	0.252288	0
332	14	GO Process		immune response-activating signal transduction	0.003	TLR2|ELMO2|CD14|FGA|TLR8|CR1|CTSS|HLA-DRA|RELA|HLA-DPA1|LYN|CD300LF|VAV1|IKBKG	51	222|197|106|191|109|255|141|224|113|129|146|247|268|221	0.00014		GO.0002757	0.252288	0
1638	39	GO Process		regulation of cell death	0.0031	HMOX1|AIMP2|CTSC|AZU1|ARHGEF6|ICAM1|PDCD4|PF4|LRRK2|VPS35|MTCH2|GIMAP8|YWHAG|FGA|CCAR2|LILRB1|PLAUR|HP|ARHGEF2|CACYBP|PEA15|FLNA|TXNDC12|FGD3|YWHAQ|ILK|RABGGTA|RELA|CD44|ARRB2|GPX1|POR|LRPAP1|LYN|API5|MYO18A|SOD2|VAV1|IKBKG	51	231|98|249|91|92|128|82|226|160|99|177|259|303|191|138|234|87|294|73|139|159|88|188|300|267|200|201|113|287|302|153|298|189|146|275|122|166|268|221	0.00014		GO.0010941	0.250864	0
215	11	GO Process		ribonucleoprotein complex subunit organization	0.0032	EIF3D|SART3|SRSF9|SRSF1|NUDT21|KIF5B|G3BP2|NCBP1|DDX1|SRSF5|RUVBL2	51	101|112|151|133|142|93|136|242|278|162|131	0.00015		GO.0071826	0.249485	0
1299	33	GO Process		regulation of response to stress	0.0034	KRT1|TRIM28|DNAJB1|TERF2|TLR2|SDCBP|BRD4|PDCD4|NCF1|LRRK2|VPS35|CD14|FGA|CCAR2|TLR8|LILRB1|PLAUR|ARHGEF2|CR1|CTSS|TXNDC12|TMSB4X|CD9|RELA|CD44|MAVS|ARRB2|GPX1|LYN|SOD2|CD300LF|VAV1|IKBKG	51	105|126|78|230|222|220|111|82|228|160|99|106|191|138|109|234|87|73|255|141|188|208|284|113|287|217|302|153|146|166|247|268|221	0.00016		GO.0080134	0.246852	0
1587	38	GO Process		positive regulation of protein metabolic process	0.0034	HMOX1|EIF3D|AIMP2|CTSC|SART3|AZU1|RAP1B|SDCBP|OSBPL8|ICAM1|PRKAR2A|NCF1|CTBP1|LRRK2|VPS35|FGA|TLR8|CAMKK2|PLAUR|ARHGEF2|CR1|PEA15|CCNY|CCDC22|GLIPR2|RAD50|LILRB2|ILK|RELA|CD44|MAVS|ARRB2|ACSL1|LYN|GGA3|WBP2|RUVBL2|IKBKG	51	231|101|98|249|112|91|127|220|261|128|74|228|193|160|99|191|109|155|87|73|255|159|186|108|180|83|263|200|113|287|217|302|178|146|66|257|131|221	0.00016		GO.0051247	0.246852	0
114	8	GO Process		pattern recognition receptor signaling pathway	0.0034	TLR2|CD14|FGA|TLR8|CTSS|RELA|CD300LF|IKBKG	51	222|106|191|109|141|113|247|221	0.00016		GO.0002221	0.246852	0
218	11	GO Process		establishment of vesicle localization	0.0035	CTSC|AP3B1|KIF5B|AP3M1|STX11|SNAPIN|PPP6C|DCTN2|SERPINA1|BLOC1S1|IKBKG	51	249|94|93|281|120|62|205|132|174|214|221	0.00016		GO.0051650	0.245593	0
1770	41	GO Process		positive regulation of nucleobase-containing compound metabolic process	0.0035	SUPT16H|NAMPT|TRIM28|SRSF1|TLR2|BRD4|ANXA3|SMARCA2|CCT8|NCF1|PF4|NUDT21|GCN1L1|U2AF2|HCFC1|CAMKK2|LILRB1|SMARCE1|NCBP2|IKZF1|RHOG|ARHGEF2|CACYBP|NCBP1|RAD50|TMSB4X|RFC1|ILK|DDX17|RELA|ACTL6A|MAVS|ARRB2|TBL1XR1|RPL23|SRSF5|WBP2|SNRNP70|RUVBL2|POLR2A|IKBKG	51	77|199|126|133|222|111|104|266|194|228|226|142|81|102|117|155|234|181|72|297|308|73|139|242|83|208|184|200|158|113|84|217|302|306|64|162|257|124|131|97|221	0.00017		GO.0045935	0.245593	0
474	17	GO Process		regulation of GTPase activity	0.0037	PRTN3|ARHGEF6|DOCK2|ICAM1|RANBP2|GNAQ|ARHGAP17|ALDH1A1|LRRK2|RHOG|GNAS|FGD3|SIPA1|GDI1|ARRB2|HMHA1|VAV1	51	244|92|245|128|262|198|264|270|160|308|273|300|143|107|302|169|268	0.00018		GO.0043087	0.24318	0
431	16	GO Process		response to peptide	0.0039	RETN|RAP1B|TLR2|ICAM1|PRKAR2A|YWHAG|ARHGEF2|CACYBP|AHCYL1|GNAS|SRSF4|RELA|POR|RPL23|LYN|SRSF5	51	86|127|222|128|74|303|73|139|164|273|63|113|298|64|146|162	0.00019		GO.1901652	0.240894	0
87	7	GO Process		toll-like receptor signaling pathway	0.0039	TLR2|CD14|FGA|TLR8|CTSS|CD300LF|IKBKG	51	222|106|191|109|141|247|221	0.00019		GO.0002224	0.240894	0
2463	52	GO Process		negative regulation of cellular metabolic process	0.0041	HMOX1|SRSF9|TRIM28|DNAJB1|TERF2|SDCBP|RCOR1|CHCHD3|PRKAR2A|SMARCA2|PDCD4|GNAQ|CTBP1|LRRK2|VPS35|YWHAG|U2AF2|HCFC1|CCAR2|LILRB1|SMC1A|SMARCE1|IKZF1|PLAUR|HP|TRIM33|CR1|PBXIP1|FLNA|SRSF4|RAD50|YWHAQ|RFC1|SRSF2|MVP|ILK|RELA|XPO1|CD44|ARRB2|TBL1XR1|GPX1|SERPINA1|POR|RPL23|LRPAP1|LYN|SERPINA4|SNRNP70|RUVBL2|NELFCD|CLTC	51	231|151|126|78|230|220|307|229|74|266|82|198|193|160|99|303|102|117|138|234|69|181|297|87|294|237|255|291|88|63|83|267|184|238|170|200|113|175|287|302|306|153|174|298|64|189|146|157|124|131|135|96	0.0002		GO.0031324	0.238722	0
186	10	GO Process		activation of innate immune response	0.0041	TLR2|CD14|FGA|TLR8|CTSS|RELA|MAVS|LYN|CD300LF|IKBKG	51	222|106|191|109|141|113|217|146|247|221	0.0002		GO.0002218	0.238722	0
483	17	GO Process		regulation of body fluid levels	0.0044	PRTN3|KRT1|AP3B1|RCOR1|PRKAR2A|GNAQ|PF4|FGA|PLAUR|COPA|FLNA|GNAS|CD9|ARRB2|SERPINA1|LYN|VAV1	51	244|105|94|307|74|198|226|191|87|168|88|273|284|302|174|146|268	0.00022		GO.0050878	0.235655	0
676	21	GO Process		innate immune response	0.0044	KRT1|TRIM28|TLR2|ICAM1|NCF1|CD14|FGA|KIF5B|TLR8|ARHGEF2|CR1|GBP2|HLA-DRA|PPP6C|HLA-DPA1|CD44|MAVS|LYN|PSTPIP1|MRC1|IKBKG	51	105|126|222|128|228|106|191|93|109|73|255|235|224|205|129|287|217|146|248|71|221	0.00022		GO.0045087	0.235655	0
1155	30	GO Process		regulation of organelle organization	0.0044	SART3|TRIM28|TERF2|SDCBP|ICAM1|RANBP2|CCT8|CTBP1|LRRK2|VPS35|YWHAG|KIF5B|CAMKK2|SMC1A|PLAUR|ARHGEF2|FLNA|RAD50|TMSB4X|YWHAQ|LILRB2|ILK|XPO1|MAVS|ARRB2|GPX1|WBP2|RUVBL2|CLTC|SH3GLB1	51	112|126|230|220|128|262|194|193|160|99|303|93|155|69|87|73|88|83|208|267|263|200|175|217|302|153|257|131|96|209	0.00022		GO.0033043	0.235655	0
7	3	GO Process		cytoplasmic sequestering of NF-kappaB	0.0044	G3BP2|CCDC22|TMSB4X	51	136|108|208	0.00022		GO.0007253	0.235655	0
1106	29	GO Process		cellular response to endogenous stimulus	0.0048	RAP1B|ICAM1|PRKAR2A|PDCD4|GNAQ|LRRK2|YWHAG|MCM7|SMC1A|NCBP2|ARHGEF2|CTSS|AHCYL1|GNAS|NCBP1|POLR2B|DDX17|RELA|CD44|ARRB2|POR|RPL23|ACSL1|LYN|SRSF5|WBP2|SNRNP70|RUVBL2|POLR2A	51	127|128|74|82|198|160|303|79|69|72|73|141|164|273|242|282|158|113|287|302|298|64|178|146|162|257|124|131|97	0.00024		GO.0071495	0.231876	0
123	8	GO Process		antigen processing and presentation of exogenous peptide antigen	0.0051	ACTR1B|CTSS|HLA-DRA|DYNC1I2|HLA-DPA1|DCTN2|CLTC|IKBKG	51	232|141|224|299|129|132|96|221	0.00026		GO.0002478	0.229243	0
491	17	GO Process		response to inorganic substance	0.0052	HMOX1|ICAM1|NCF1|LRRK2|CD14|FGA|ACO1|HP|CACYBP|AHCYL1|CD9|SIPA1|RELA|GDI1|ANXA11|GPX1|SOD2	51	231|128|228|160|106|191|70|294|139|164|284|143|113|107|250|153|166	0.00026		GO.0010035	0.2284	0
41	5	GO Process		vesicle transport along microtubule	0.0054	AP3B1|KIF5B|AP3M1|SNAPIN|BLOC1S1	51	94|93|281|62|214	0.00028		GO.0047496	0.226761	0
6212	106	GO Process		cellular response to stimulus	0.0055	HMOX1|SUPT16H|NAMPT|AZU1|PRTN3|CD97|RAP1B|ARHGEF6|KRT1|TRIM28|DNAJB1|TERF2|DOCK2|TLR2|SDCBP|BPI|BRD4|ICAM1|PRKAR2A|SSRP1|PDCD4|GNAQ|NCF1|ARHGAP17|ELMO2|PF4|LRRK2|VPS35|GCN1L1|CD14|YWHAG|FGA|KIF5B|MCM7|HCFC1|CCAR2|TLR8|CAMKK2|PDS5B|LILRB1|SMC1A|NCBP2|HGS|PLAUR|RHOG|HP|ITGAL|G3BP2|ARHGEF2|CR1|CACYBP|PEA15|CTSS|AHCYL1|FLNA|GBP2|GNAS|CCNY|NCBP1|FGD3|RAD50|TMSB4X|POLR2B|DDX1|RFC1|CD9|LILRB2|SIPA1|MVP|…	51	231|77|199|91|244|292|127|92|105|126|78|230|245|222|220|89|111|128|74|171|82|198|228|264|197|226|160|99|81|106|303|191|93|79|117|138|109|155|115|234|69|72|187|87|308|294|65|136|73|255|139|159|141|164|88|235|273|186|242|300|83|208|282|278|184|284|263|143|170|224|200|158|113|129|107|84|287|218|217|302|153|182|298|64|178|146|169|150|166|162|248|71|301|247|253|211|257|268|124|131|95|96|209|97|221|290	0.00028		GO.0051716	0.225964	0
450	16	GO Process		negative regulation of transport	0.0058	HMOX1|PRTN3|RAP1B|TLR2|SDCBP|ICAM1|LRRK2|VPS35|TLR8|LILRB1|PEA15|TMSB4X|LILRB2|GDI1|LRPAP1|CD300LF	51	231|244|127|222|220|128|160|99|109|234|159|208|263|107|189|247	0.0003		GO.0051051	0.223657	0
1238	31	GO Process		regulation of hydrolase activity	0.006	CTSC|PRTN3|ARHGEF6|DNAJB1|TERF2|DOCK2|ICAM1|RANBP2|GNAQ|ARHGAP17|ALDH1A1|LRRK2|PLAUR|RHOG|CR1|GNAS|FGD3|TMSB4X|SIPA1|DYNC1I2|GDI1|CD44|ARRB2|GPX1|SERPINA1|POR|LYN|HMHA1|SERPINA4|VAV1|SNRNP70	51	249|244|92|78|230|245|128|262|198|264|270|160|87|308|255|273|300|208|143|299|107|287|302|153|174|298|146|169|157|268|124	0.00032		GO.0051336	0.222185	0
361	14	GO Process		regulation of innate immune response	0.006	TLR2|CD14|FGA|TLR8|LILRB1|CR1|CTSS|RELA|MAVS|ARRB2|LYN|CD300LF|VAV1|IKBKG	51	222|106|191|109|234|255|141|113|217|302|146|247|268|221	0.00031		GO.0045088	0.222185	0
406	15	GO Process		positive regulation of GTPase activity	0.006	PRTN3|ARHGEF6|DOCK2|ICAM1|RANBP2|GNAQ|ARHGAP17|ALDH1A1|LRRK2|RHOG|GNAS|SIPA1|GDI1|HMHA1|VAV1	51	244|92|245|128|262|198|264|270|160|308|273|143|107|169|268	0.00031		GO.0043547	0.222185	0
362	14	GO Process		response to peptide hormone	0.006	RETN|RAP1B|TLR2|ICAM1|PRKAR2A|YWHAG|CACYBP|AHCYL1|GNAS|SRSF4|RELA|POR|LYN|SRSF5	51	86|127|222|128|74|303|139|164|273|63|113|298|146|162	0.00032		GO.0043434	0.222185	0
67	6	GO Process		regulation of interleukin-8 production	0.006	TLR2|BPI|CD14|TLR8|TMSB4X|MAVS	51	222|89|106|109|208|217	0.00032		GO.0032677	0.222185	0
96	7	GO Process		antigen processing and presentation of exogenous peptide antigen via MHC class II	0.0062	ACTR1B|CTSS|HLA-DRA|DYNC1I2|HLA-DPA1|DCTN2|CLTC	51	232|141|224|299|129|132|96	0.00033		GO.0019886	0.220761	0
1770	40	GO Process		protein-containing complex subunit organization	0.0063	HMOX1|EIF3D|SUPT16H|AIMP2|CTSC|SART3|SRSF9|LOX|KRT1|TRIM28|SRSF1|CCT8|NCF1|LRRK2|NUDT21|FGA|KIF5B|SMARCE1|IKZF1|TRAPPC11|G3BP2|SNAPIN|MRPS16|NCBP1|DDX1|HLA-DRA|ILK|RABGGTA|PPP6C|PRF1|CRYZ|SERPINA1|RPL23|SRP19|SOD2|SRSF5|RUVBL2|MARCKS|CLTC|SH3GLB1	51	231|101|77|98|249|112|151|172|105|126|133|194|228|160|142|191|93|181|297|196|136|62|144|242|278|224|200|201|205|156|218|174|64|305|166|162|131|123|96|209	0.00034		GO.0043933	0.220066	0
649	20	GO Process		protein localization to organelle	0.0063	TERF2|AP3B1|OSBPL8|RANBP2|LRRK2|VPS35|MTCH2|RPL13|HGS|AP3M1|GBP2|DDX1|XPO1|DCTN2|RPL23|SRP19|TIMM50|ASNA1|RUVBL2|SH3GLB1	51	230|94|261|262|160|99|177|258|187|281|235|278|175|132|64|305|150|211|131|209	0.00034		GO.0033365	0.220066	0
1075	28	GO Process		negative regulation of protein metabolic process	0.0064	SDCBP|PRKAR2A|PDCD4|GNAQ|CTBP1|LRRK2|VPS35|YWHAG|FGA|U2AF2|CCAR2|LILRB1|PLAUR|CR1|FLNA|LILRB2|MVP|ILK|RELA|CD44|ARRB2|GPX1|SERPINA1|POR|RPL23|LYN|SERPINA4|SNRNP70	51	220|74|82|198|193|160|99|303|191|102|138|234|87|255|88|263|170|200|113|287|302|153|174|298|64|146|157|124	0.00035		GO.0051248	0.219382	0
69	6	GO Process		regulation of phagocytosis	0.0067	AZU1|PRTN3|DOCK2|TLR2|MYO18A|CD300LF	51	91|244|245|222|122|247	0.00037		GO.0050764	0.217393	0
368	14	GO Process		regulation of protein catabolic process	0.0068	CTSC|SDCBP|LRRK2|VPS35|CCAR2|HGS|FLNA|CCDC22|RELA|XPO1|GPX1|RPL23|GGA3|SNRNP70	51	249|220|160|99|138|187|88|108|113|175|153|64|66|124	0.00038		GO.0042176	0.216749	0
555	18	GO Process		response to bacterium	0.0068	AZU1|TLR2|BPI|ICAM1|ANXA3|PDCD4|PF4|CD14|FGA|LILRB1|HP|LILRB2|RELA|MAVS|GPX1|LYN|FKBP5|MRC1	51	91|222|89|128|104|82|226|106|191|234|294|263|113|217|153|146|227|71	0.00037		GO.0009617	0.216749	0
325	13	GO Process		Golgi vesicle transport	0.0069	CTSC|COPE|COPB2|TRAPPC11|COPA|CCDC22|CCDC93|DYNC1I2|PPP6C|DCTN2|SERPINA1|MYO18A|COPZ1	51	249|252|280|196|168|108|215|299|205|132|174|122|233	0.00038		GO.0048193	0.216115	0
203	10	GO Process		ribonucleoprotein complex assembly	0.0069	EIF3D|SART3|SRSF9|SRSF1|NUDT21|G3BP2|NCBP1|DDX1|SRSF5|RUVBL2	51	101|112|151|133|142|136|242|278|162|131	0.00039		GO.0022618	0.216115	0
4133	76	GO Process		regulation of nucleobase-containing compound metabolic process	0.0071	HMOX1|SUPT16H|NAMPT|SRSF9|SNRPA|TRIM28|RBM39|DNAJB1|TERF2|SRSF1|TLR2|RCOR1|CHCHD3|BRD4|ICAM1|ANXA3|SMARCA2|TMPO|SSRP1|PDCD4|CCT8|NCF1|CTBP1|PF4|KIAA1429|NUDT21|GCN1L1|U2AF2|HCFC1|CCAR2|CAMKK2|LILRB1|SMC1A|SMARCE1|NCBP2|IKZF1|RHOG|HMX3|TRIM33|G3BP2|ARHGEF2|IRF2BP2|CACYBP|PBXIP1|AHCYL1|FLNA|SRSF4|NCBP1|CCDC22|RAD50|TMSB4X|DDX1|COMMD8|YWHAQ|RFC1|SRSF2|ILK|DDX17|SMU1|RELA|XPO1|COMMD5|ACTL6A|MAVS|ARRB…	51	231|77|199|151|154|126|85|78|230|133|222|307|229|111|128|104|266|251|171|82|194|228|193|226|225|142|81|102|117|138|155|234|69|181|72|297|308|152|237|136|73|137|139|291|164|88|63|242|108|83|208|278|276|267|184|238|200|158|68|113|175|195|84|217|302|306|64|166|162|257|268|124|131|135|97|221	0.0004		GO.0019219	0.214874	0
168	9	GO Process		innate immune response-activating signal transduction	0.0075	TLR2|CD14|FGA|TLR8|CTSS|RELA|LYN|CD300LF|IKBKG	51	222|106|191|109|141|113|146|247|221	0.00043		GO.0002758	0.212494	0
663	20	GO Process		positive regulation of cell death	0.0077	HMOX1|AIMP2|CTSC|ARHGEF6|PDCD4|LRRK2|MTCH2|YWHAG|CCAR2|LILRB1|PLAUR|HP|ARHGEF2|PEA15|FGD3|YWHAQ|ARRB2|LYN|SOD2|VAV1	51	231|98|249|92|82|160|177|303|138|234|87|294|73|159|300|267|302|146|166|268	0.00044		GO.0010942	0.211351	0
1149	29	GO Process		positive regulation of protein modification process	0.0078	AIMP2|SART3|AZU1|RAP1B|SDCBP|OSBPL8|ICAM1|PRKAR2A|NCF1|CTBP1|LRRK2|FGA|CAMKK2|PLAUR|ARHGEF2|PEA15|CCNY|GLIPR2|RAD50|LILRB2|ILK|CD44|MAVS|ARRB2|ACSL1|LYN|WBP2|RUVBL2|IKBKG	51	98|112|91|127|220|261|128|74|228|193|160|191|155|87|73|159|186|180|83|263|200|287|217|302|178|146|257|131|221	0.00045		GO.0031401	0.210791	0
615	19	GO Process		regulation of cytokine production	0.008	HMOX1|CLC|AZU1|TLR2|BPI|PDCD4|PF4|LRRK2|CD14|TLR8|LILRB1|ARHGEF2|TMSB4X|LILRB2|RELA|HLA-DPA1|MAVS|ARRB2|LYN	51	231|223|91|222|89|82|226|160|106|109|234|73|208|263|113|129|217|302|146	0.00046		GO.0001817	0.209691	0
73	6	GO Process		regulation of cell killing	0.0084	ICAM1|LILRB1|STX7|PRF1|ARRB2|VAV1	51	128|234|283|156|302|268	0.00049		GO.0031341	0.207572	0
103	7	GO Process		reactive oxygen species metabolic process	0.0085	TLR2|NCF1|LRRK2|GPX1|POR|SOD2|VAV1	51	222|228|160|153|298|166|268	0.00049		GO.0072593	0.207058	0
3890	72	GO Process		regulation of RNA metabolic process	0.0087	HMOX1|SUPT16H|NAMPT|SRSF9|SNRPA|TRIM28|RBM39|DNAJB1|TERF2|SRSF1|TLR2|RCOR1|CHCHD3|BRD4|ICAM1|ANXA3|SMARCA2|TMPO|SSRP1|PDCD4|NCF1|CTBP1|PF4|KIAA1429|NUDT21|GCN1L1|U2AF2|HCFC1|CCAR2|CAMKK2|LILRB1|SMARCE1|NCBP2|IKZF1|RHOG|HMX3|TRIM33|G3BP2|ARHGEF2|IRF2BP2|PBXIP1|AHCYL1|FLNA|SRSF4|NCBP1|CCDC22|TMSB4X|DDX1|COMMD8|YWHAQ|RFC1|SRSF2|ILK|DDX17|SMU1|RELA|XPO1|COMMD5|ACTL6A|MAVS|ARRB2|TBL1XR1|RPL23|SOD2|SRS…	51	231|77|199|151|154|126|85|78|230|133|222|307|229|111|128|104|266|251|171|82|228|193|226|225|142|81|102|117|138|155|234|181|72|297|308|152|237|136|73|137|291|164|88|63|242|108|208|278|276|267|184|238|200|158|68|113|175|195|84|217|302|306|64|166|162|257|268|124|131|135|97|221	0.00051		GO.0051252	0.206048	0
26	4	GO Process		cytoplasmic sequestering of protein	0.0088	G3BP2|FLNA|CCDC22|TMSB4X	51	136|88|108|208	0.00052		GO.0051220	0.205552	0
26	4	GO Process		positive regulation of mRNA processing	0.0088	NUDT21|NCBP2|NCBP1|SNRNP70	51	142|72|242|124	0.00052		GO.0050685	0.205552	0
10	3	GO Process		positive regulation of mRNA 3'-end processing	0.0088	NUDT21|NCBP2|NCBP1	51	142|72|242	0.00052		GO.0031442	0.205552	0
1391	33	GO Process		regulation of immune system process	0.0088	HMOX1|CLC|KRT1|AP3B1|TLR2|BPI|ICAM1|ELMO2|PF4|LRRK2|NUDT21|CD14|FGA|TLR8|LILRB1|ITGAL|CR1|STX7|CTSS|GNAS|LILRB2|HLA-DRA|RELA|HLA-DPA1|MAVS|ARRB2|GPX1|LYN|MYO18A|CD300LF|VAV1|IKBKG|CD48	51	231|223|105|94|222|89|128|197|226|160|142|106|191|109|234|65|255|283|141|273|263|224|113|129|217|302|153|146|122|247|268|221|290	0.00052		GO.0002682	0.205552	0
676	20	GO Process		regulation of defense response	0.0093	TLR2|BRD4|PDCD4|LRRK2|VPS35|CD14|FGA|TLR8|LILRB1|CR1|CTSS|TMSB4X|RELA|MAVS|ARRB2|GPX1|LYN|CD300LF|VAV1|IKBKG	51	222|111|82|160|99|106|191|109|234|255|141|208|113|217|302|153|146|247|268|221	0.00056		GO.0031347	0.203152	0
387	14	GO Process		establishment of organelle localization	0.01	CTSC|AP3B1|KIF5B|AP3M1|ARHGEF2|STX11|SNAPIN|XPO1|PPP6C|DCTN2|SERPINA1|LYN|BLOC1S1|IKBKG	51	249|94|93|281|73|120|62|175|205|132|174|146|214|221	0.00061		GO.0051656	0.2	0
482	16	GO Process		inflammatory response	0.0102	HMOX1|AZU1|CD97|TLR2|ICAM1|PF4|CD14|TLR8|HP|ITGAL|GGT5|RELA|SERPINA1|LYN|PSTPIP1|IKBKG	51	231|91|292|222|128|226|106|109|294|65|121|113|174|146|248|221	0.00062		GO.0006954	0.19914	0
632	19	GO Process		negative regulation of cellular component organization	0.0104	PRTN3|DNAJB1|TERF2|TLR2|SDCBP|CTBP1|LRRK2|VPS35|LILRB1|ARHGEF2|SNAPIN|RAD50|TMSB4X|LILRB2|GDI1|ARRB2|GPX1|LRPAP1|CD300LF	51	244|78|230|222|220|193|160|99|234|73|62|83|208|263|107|302|153|189|247	0.00064		GO.0051129	0.198297	0
1119	28	GO Process		negative regulation of molecular function	0.0104	HMOX1|TERF2|ANXA3|PRKAR2A|PDCD4|GNAQ|LRRK2|YWHAG|CCAR2|PLAUR|HP|G3BP2|CR1|FLNA|CCDC22|TMSB4X|MVP|ILK|CD44|ARRB2|GPX1|SERPINA1|POR|RPL23|LRPAP1|LYN|SERPINA4|RUVBL2	51	231|230|104|74|82|198|160|303|138|87|294|136|255|88|108|208|170|200|287|302|153|174|298|64|189|146|157|131	0.00064		GO.0044092	0.198297	0
953	25	GO Process		cellular response to cytokine stimulus	0.0106	HMOX1|PRTN3|RAP1B|TLR2|ICAM1|PDCD4|PF4|KIF5B|ARHGEF2|CACYBP|GBP2|TMSB4X|HLA-DRA|ILK|RELA|HLA-DPA1|CD44|ACSL1|SOD2|MRC1|USP10|CD300LF|VAV1|SNRNP70|IKBKG	51	231|244|127|222|128|82|226|93|73|139|235|208|224|200|113|129|287|178|166|71|301|247|268|124|221	0.00066		GO.0071345	0.197469	0
11	3	GO Process		cellular response to lipoteichoic acid	0.0106	TLR2|CD14|RELA	51	222|106|113	0.00065		GO.0071223	0.197469	0
259	11	GO Process		positive regulation of innate immune response	0.0107	TLR2|CD14|FGA|TLR8|CTSS|RELA|MAVS|LYN|CD300LF|VAV1|IKBKG	51	222|106|191|109|141|113|217|146|247|268|221	0.00067		GO.0045089	0.197062	0
955	25	GO Process		regulation of response to external stimulus	0.0108	AZU1|KRT1|TLR2|BRD4|PDCD4|PF4|LRRK2|VPS35|CD14|FGA|TLR8|LILRB1|PLAUR|CR1|CTSS|TMSB4X|CD9|RELA|MAVS|ARRB2|GPX1|LYN|CD300LF|VAV1|IKBKG	51	91|105|222|111|82|226|160|99|106|191|109|234|87|255|141|208|284|113|217|302|153|146|247|268|221	0.00068		GO.0032101	0.196658	0
959	25	GO Process		positive regulation of intracellular signal transduction	0.0113	RAP1B|TLR2|SDCBP|OSBPL8|BRD4|ICAM1|PDCD4|NCF1|PF4|LRRK2|CD14|FGA|PEA15|GNAS|CCDC22|GLIPR2|ILK|RELA|CD44|ARRB2|GPX1|RPL23|LYN|VAV1|IKBKG	51	127|222|220|261|111|128|82|228|226|160|106|191|159|273|108|180|200|113|287|302|153|64|146|268|221	0.00072		GO.1902533	0.194692	0
742	21	GO Process		positive regulation of hydrolase activity	0.0113	CTSC|PRTN3|ARHGEF6|DNAJB1|DOCK2|ICAM1|RANBP2|GNAQ|ARHGAP17|ALDH1A1|LRRK2|RHOG|CR1|GNAS|TMSB4X|SIPA1|DYNC1I2|GDI1|LYN|HMHA1|VAV1	51	249|244|92|78|245|128|262|198|264|270|160|308|255|273|208|143|299|107|146|169|268	0.00071		GO.0051345	0.194692	0
2343	48	GO Process		cellular component assembly	0.0114	VCL|HMOX1|EIF3D|AIMP2|CTSC|SART3|SRSF9|LOX|ARHGEF6|KRT1|TRIM28|SRSF1|TLR2|SDCBP|CCT8|NCF1|LRRK2|NUDT21|YWHAG|FGA|KIAA0196|HGS|IKZF1|TRAPPC11|G3BP2|STX7|FLNA|STX12|NCBP1|FGD3|DDX1|CD9|HLA-DRA|ILK|DYNC1I2|RABGGTA|PPP6C|PRF1|CRYZ|DCTN2|SERPINA1|SRP19|SOD2|SRSF5|RUVBL2|MARCKS|CLTC|SH3GLB1	51	148|231|101|98|249|112|151|172|92|105|126|133|222|220|194|228|160|142|303|191|165|187|297|196|136|283|88|206|242|300|278|284|224|200|299|201|205|156|218|132|174|305|166|162|131|123|96|209	0.00072		GO.0022607	0.19431	0
589	18	GO Process		positive regulation of immune response	0.0115	KRT1|TLR2|ELMO2|CD14|FGA|TLR8|LILRB1|CR1|STX7|CTSS|HLA-DRA|RELA|HLA-DPA1|MAVS|LYN|CD300LF|VAV1|IKBKG	51	105|222|197|106|191|109|234|255|283|141|224|113|129|217|146|247|268|221	0.00073		GO.0050778	0.19393	0
29	4	GO Process		intra-Golgi vesicle-mediated transport	0.0119	COPE|COPB2|COPA|COPZ1	51	252|280|168|233	0.00076		GO.0006891	0.192445	0
1483	34	GO Process		negative regulation of response to stimulus	0.012	HMOX1|KRT1|TERF2|BRD4|ICAM1|PDCD4|PF4|LRRK2|VPS35|CD14|FGA|CCAR2|LILRB1|HGS|PLAUR|TRIM33|ARHGEF2|CR1|PEA15|TXNDC12|CCDC22|TMSB4X|CD9|SH3KBP1|RELA|CD44|ARRB2|GPX1|LRPAP1|LYN|SOD2|USP10|CD300LF|RUVBL2	51	231|105|230|111|128|82|226|160|99|106|191|138|234|187|87|237|73|255|159|188|108|208|284|147|113|287|302|153|189|146|166|301|247|131	0.00077		GO.0048585	0.192082	0
112	7	GO Process		regulation of interleukin-6 production	0.0123	TLR2|BPI|TLR8|ARHGEF2|LILRB2|MAVS|ARRB2	51	222|89|109|73|263|217|302	0.00079		GO.0032675	0.191009	0
53	5	GO Process		regulation of interleukin-12 production	0.0126	TLR2|TLR8|LILRB1|RELA|ARRB2	51	222|109|234|113|302	0.00082		GO.0032655	0.189963	0
53	5	GO Process		DNA duplex unwinding	0.0126	MCM7|RAD50|DDX1|RECQL|RUVBL2	51	79|83|278|182|131	0.00082		GO.0032508	0.189963	0
1732	38	GO Process		regulation of transport	0.0127	HMOX1|RETN|AZU1|PRTN3|RAP1B|TRIM28|DOCK2|TLR2|SDCBP|OSBPL8|ICAM1|LRRK2|VPS35|CD14|YWHAG|FGA|KIF5B|TLR8|LILRB1|NCBP2|HGS|PEA15|SNAPIN|CTSS|AHCYL1|FLNA|GNAS|TMSB4X|YWHAQ|LILRB2|XPO1|GDI1|MAVS|ARRB2|LRPAP1|LYN|MYO18A|CD300LF	51	231|86|91|244|127|126|245|222|220|261|128|160|99|106|303|191|93|109|234|72|187|159|62|141|164|88|273|208|267|263|175|107|217|302|189|146|122|247	0.00083		GO.0051049	0.18962	0
859	23	GO Process		negative regulation of apoptotic process	0.0127	HMOX1|AZU1|ICAM1|PDCD4|PF4|LRRK2|FGA|CCAR2|LILRB1|PLAUR|ARHGEF2|PEA15|FLNA|TXNDC12|ILK|RELA|CD44|ARRB2|GPX1|POR|API5|MYO18A|SOD2	51	231|91|128|82|226|160|191|138|234|87|73|159|88|188|200|113|287|302|153|298|275|122|166	0.00083		GO.0043066	0.18962	0
148	8	GO Process		regulation of mitochondrion organization	0.0127	LRRK2|VPS35|YWHAG|CAMKK2|PLAUR|YWHAQ|ARRB2|GPX1	51	160|99|303|155|87|267|302|153	0.00084		GO.0010821	0.18962	0
499	16	GO Process		positive regulation of response to external stimulus	0.0134	AZU1|TLR2|PDCD4|PF4|LRRK2|CD14|FGA|TLR8|CTSS|TMSB4X|RELA|MAVS|LYN|CD300LF|VAV1|IKBKG	51	91|222|82|226|160|106|191|109|141|208|113|217|146|247|268|221	0.00089		GO.0032103	0.18729	0
1496	34	GO Process		positive regulation of cellular protein metabolic process	0.0135	EIF3D|AIMP2|CTSC|SART3|AZU1|RAP1B|SDCBP|OSBPL8|ICAM1|PRKAR2A|NCF1|CTBP1|LRRK2|VPS35|FGA|CAMKK2|PLAUR|ARHGEF2|CR1|PEA15|CCNY|CCDC22|GLIPR2|RAD50|LILRB2|ILK|CD44|MAVS|ARRB2|ACSL1|LYN|WBP2|RUVBL2|IKBKG	51	101|98|249|112|91|127|220|261|128|74|228|193|160|99|191|155|87|73|255|159|186|108|180|83|263|200|287|217|302|178|146|257|131|221	0.00089		GO.0032270	0.186967	0
812	22	GO Process		cell migration	0.0139	AZU1|PRTN3|SDCBP|ICAM1|VCAN|ELMO2|PF4|LRRK2|KRT2|PDS5B|RHOG|ITGAL|FLNA|ILK|SH3KBP1|CD44|ARRB2|GPX1|LYN|MYO18A|VAV1|CD48	51	91|244|220|128|272|197|226|160|190|115|308|65|88|200|147|287|302|153|146|122|268|290	0.00093		GO.0016477	0.185699	0
2	2	GO Process		negative regulation of late endosome to lysosome transport	0.014	LRRK2|VPS35	51	160|99	0.00094		GO.1902823	0.185387	0
1035	26	GO Process		response to cytokine	0.0141	HMOX1|PRTN3|RAP1B|TLR2|ICAM1|PDCD4|PF4|CD14|KIF5B|ARHGEF2|CACYBP|GBP2|TMSB4X|HLA-DRA|ILK|RELA|HLA-DPA1|CD44|ACSL1|SOD2|MRC1|USP10|CD300LF|VAV1|SNRNP70|IKBKG	51	231|244|127|222|128|82|226|106|93|73|139|235|208|224|200|113|129|287|178|166|71|301|247|268|124|221	0.00095		GO.0034097	0.185078	0
318	12	GO Process		vesicle organization	0.0153	CTSC|AP3B1|EEA1|HGS|STX11|STX7|SNAPIN|STX12|PPP6C|SERPINA1|MYO18A|BLOC1S1	51	249|94|207|187|120|283|62|206|205|174|122|214	0.001		GO.0016050	0.181531	0
662	19	GO Process		regulation of establishment of protein localization	0.0158	TRIM28|TLR2|CCT8|LRRK2|VPS35|CD14|YWHAG|FGA|KIF5B|TLR8|LILRB1|GNAS|TMSB4X|YWHAQ|XPO1|GDI1|MAVS|LYN|MYO18A	51	126|222|194|160|99|106|303|191|93|109|234|273|208|267|175|107|217|146|122	0.0011		GO.0070201	0.180134	0
610	18	GO Process		positive regulation of programmed cell death	0.0158	HMOX1|CTSC|ARHGEF6|PDCD4|LRRK2|MTCH2|YWHAG|CCAR2|LILRB1|PLAUR|ARHGEF2|PEA15|FGD3|YWHAQ|ARRB2|LYN|SOD2|VAV1	51	231|249|92|82|160|177|303|138|234|87|73|159|300|267|302|146|166|268	0.0011		GO.0043068	0.180134	0
365	13	GO Process		positive regulation of defense response	0.0158	TLR2|PDCD4|LRRK2|CD14|FGA|TLR8|CTSS|RELA|MAVS|LYN|CD300LF|VAV1|IKBKG	51	222|82|160|106|191|109|141|113|217|146|247|268|221	0.0011		GO.0031349	0.180134	0
155	8	GO Process		cellular response to interferon-gamma	0.0161	TLR2|ICAM1|KIF5B|GBP2|HLA-DRA|HLA-DPA1|CD44|MRC1	51	222|128|93|235|224|129|287|71	0.0011		GO.0071346	0.179317	0
2524	50	GO Process		regulation of localization	0.0164	VCL|HMOX1|RETN|AZU1|PRTN3|RAP1B|TRIM28|DOCK2|TLR2|SDCBP|OSBPL8|ICAM1|ANXA3|CCT8|PF4|LRRK2|VPS35|CD14|YWHAG|FGA|KIF5B|TLR8|LILRB1|NCBP2|HGS|RHOG|ARHGEF2|STX7|PEA15|SNAPIN|CTSS|AHCYL1|FLNA|GNAS|GLIPR2|TMSB4X|YWHAQ|CD9|LILRB2|ILK|XPO1|GDI1|MAVS|ARRB2|LRPAP1|LYN|MYO18A|SOD2|CD300LF|CLTC	51	148|231|86|91|244|127|126|245|222|220|261|128|104|194|226|160|99|106|303|191|93|109|234|72|187|308|73|283|159|62|141|164|88|273|180|208|267|284|263|200|175|107|217|302|189|146|122|166|247|96	0.0011		GO.0032879	0.178516	0
9569	147	GO Process		metabolic process	0.0164	HMOX1|MCM5|EIF3D|SUPT16H|IDH3G|CLC|NAMPT|AIMP2|CTSC|SART3|MLEC|SRSF9|LOX|RARS|AZU1|PRTN3|SNRPA|FGL2|ARHGEF6|KRT1|TRIM28|RBM39|TERF2|GNS|SRSF1|TLR2|OSBPL8|RCOR1|CHCHD3|BRD4|VCAN|SMARCA2|FN3KRP|SSRP1|RANBP2|EIF5B|NCF1|CTBP1|PCYT1A|KRTCAP2|KIAA1429|ALDH1A1|LRRK2|NUDT21|GCN1L1|DDX19A|FGA|MCM7|U2AF2|RPL13|ACO1|HCFC1|CCAR2|KRT2|CAMKK2|PDS5B|LILRB1|DEGS1|MAGOHB|SMC1A|NCBP2|DRG1|HGS|IKZF1|CSTF2T|SLC44A2|…	51	231|240|101|77|279|223|199|98|249|112|119|151|172|110|91|244|154|118|92|105|126|85|230|163|133|222|261|307|229|111|272|266|61|171|262|203|228|193|176|90|225|270|160|142|81|202|191|79|102|258|70|117|138|190|155|115|234|289|130|69|72|134|187|297|140|256|210|152|237|116|137|255|159|271|62|141|164|88|296|273|188|179|144|63|206|216|242|108|293|76|83|67|204|282|278|276|184|284|219|238|200|158|68|121|20…	0.0011		GO.0008152	0.178516	0
1826	39	GO Process		positive regulation of gene expression	0.0166	EIF3D|SUPT16H|NAMPT|AZU1|TRIM28|TERF2|SRSF1|TLR2|BRD4|SMARCA2|NCF1|PF4|VPS35|NUDT21|GCN1L1|U2AF2|HCFC1|CAMKK2|LILRB1|NCBP2|HGS|IKZF1|RHOG|ARHGEF2|NCBP1|RFC1|ILK|DDX17|RELA|MAVS|ARRB2|TBL1XR1|RPL23|SRSF5|WBP2|SNRNP70|RUVBL2|POLR2A|IKBKG	51	101|77|199|91|126|230|133|222|111|266|228|226|99|142|81|102|117|155|234|72|187|297|308|73|242|184|200|158|113|217|302|306|64|162|257|124|131|97|221	0.0012		GO.0010628	0.177989	0
33	4	GO Process		7-methylguanosine mRNA capping	0.0167	NCBP2|NCBP1|POLR2B|POLR2A	51	72|242|282|97	0.0012		GO.0006370	0.177728	0
33	4	GO Process		termination of RNA polymerase II transcription	0.0167	NUDT21|NCBP2|CSTF2T|NCBP1	51	142|72|140|242	0.0012		GO.0006369	0.177728	0
773	21	GO Process		DNA metabolic process	0.0167	MCM5|SUPT16H|TRIM28|TERF2|SSRP1|MCM7|PDS5B|SMC1A|GNAS|RAD50|POLR2B|DDX1|RFC1|ACTL6A|RECQL|MYO18A|USP10|POLI|RUVBL2|POLR2A|MCM3	51	240|77|126|230|171|79|115|69|273|83|282|278|184|84|182|122|301|253|131|97|80	0.0012		GO.0006259	0.177728	0
514	16	GO Process		negative regulation of intracellular signal transduction	0.0168	PDCD4|LRRK2|CCAR2|HGS|PLAUR|ARHGEF2|TXNDC12|CCDC22|TMSB4X|RELA|CD44|ARRB2|GPX1|LYN|SOD2|USP10	51	82|160|138|187|87|73|188|108|208|113|287|302|153|146|166|301	0.0012		GO.1902532	0.177469	0
1052	26	GO Process		positive regulation of phosphate metabolic process	0.0168	AZU1|RAP1B|SDCBP|OSBPL8|ICAM1|PRKAR2A|NCF1|LRRK2|GCN1L1|FGA|CAMKK2|PLAUR|ARHGEF2|PEA15|CCNY|GLIPR2|RAD50|TMSB4X|LILRB2|ILK|CD44|MAVS|ARRB2|ACSL1|LYN|IKBKG	51	91|127|220|261|128|74|228|160|81|191|155|87|73|159|186|180|83|208|263|200|287|217|302|178|146|221	0.0012		GO.0045937	0.177469	0
8797	137	GO Process		cellular metabolic process	0.0168	HMOX1|MCM5|EIF3D|SUPT16H|IDH3G|NAMPT|AIMP2|CTSC|SART3|SRSF9|LOX|RARS|SNRPA|ARHGEF6|KRT1|TRIM28|RBM39|TERF2|GNS|SRSF1|TLR2|OSBPL8|RCOR1|CHCHD3|BRD4|VCAN|SMARCA2|FN3KRP|SSRP1|RANBP2|EIF5B|NCF1|CTBP1|PCYT1A|KRTCAP2|KIAA1429|ALDH1A1|LRRK2|NUDT21|GCN1L1|DDX19A|FGA|MCM7|U2AF2|RPL13|ACO1|HCFC1|CCAR2|KRT2|CAMKK2|PDS5B|LILRB1|DEGS1|MAGOHB|SMC1A|NCBP2|DRG1|HGS|IKZF1|CSTF2T|SLC44A2|AGTPBP1|HMX3|TRIM33|EIF3B…	51	231|240|101|77|279|199|98|249|112|151|172|110|154|92|105|126|85|230|163|133|222|261|307|229|111|272|266|61|171|262|203|228|193|176|90|225|270|160|142|81|202|191|79|102|258|70|117|138|190|155|115|234|289|130|69|72|134|187|297|140|256|210|152|237|116|137|159|271|62|141|164|88|296|273|179|144|63|206|216|242|108|293|76|83|204|282|278|276|184|284|238|200|158|68|121|201|269|113|205|195|84|287|218|302|3…	0.0012		GO.0044237	0.177469	0
121	7	GO Process		negative regulation of protein catabolic process	0.0168	SDCBP|VPS35|CCAR2|FLNA|RELA|RPL23|SNRNP70	51	220|99|138|88|113|64|124	0.0012		GO.0042177	0.177469	0
59	5	GO Process		spliceosomal complex assembly	0.0176	SRSF9|SRSF1|NCBP1|DDX1|SRSF5	51	151|133|242|278|162	0.0013		GO.0000245	0.175449	0
160	8	GO Process		positive regulation of chromosome organization	0.0184	SART3|TRIM28|CCT8|CTBP1|LRRK2|RAD50|WBP2|RUVBL2	51	112|126|194|193|160|83|257|131	0.0013		GO.2001252	0.173518	0
1596	35	GO Process		positive regulation of RNA metabolic process	0.0186	SUPT16H|NAMPT|TRIM28|SRSF1|TLR2|BRD4|SMARCA2|NCF1|PF4|NUDT21|GCN1L1|U2AF2|HCFC1|CAMKK2|LILRB1|SMARCE1|NCBP2|IKZF1|RHOG|ARHGEF2|NCBP1|RFC1|ILK|DDX17|RELA|ACTL6A|MAVS|TBL1XR1|RPL23|SRSF5|WBP2|SNRNP70|RUVBL2|POLR2A|IKBKG	51	77|199|126|133|222|111|266|228|226|142|81|102|117|155|234|181|72|297|308|73|242|184|200|158|113|84|217|306|64|162|257|124|131|97|221	0.0014		GO.0051254	0.173049	0
60	5	GO Process		regulation of muscle cell apoptotic process	0.0186	HMOX1|PDCD4|ILK|ARRB2|SOD2	51	231|82|200|302|166	0.0014		GO.0010660	0.173049	0
60	5	GO Process		regulation of leukocyte mediated cytotoxicity	0.0186	ICAM1|LILRB1|STX7|ARRB2|VAV1	51	128|234|283|302|268	0.0014		GO.0001910	0.173049	0
15	3	GO Process		negative regulation of phagocytosis	0.0189	PRTN3|TLR2|CD300LF	51	244|222|247	0.0014		GO.0050765	0.172354	0
7453	119	GO Process		macromolecule metabolic process	0.0195	MCM5|EIF3D|SUPT16H|CLC|AIMP2|CTSC|SART3|SRSF9|LOX|RARS|AZU1|PRTN3|SNRPA|FGL2|ARHGEF6|KRT1|TRIM28|RBM39|TERF2|GNS|SRSF1|TLR2|RCOR1|CHCHD3|BRD4|VCAN|SMARCA2|FN3KRP|SSRP1|RANBP2|EIF5B|CTBP1|KRTCAP2|KIAA1429|LRRK2|NUDT21|GCN1L1|DDX19A|FGA|MCM7|U2AF2|RPL13|HCFC1|CCAR2|KRT2|CAMKK2|PDS5B|LILRB1|MAGOHB|SMC1A|NCBP2|DRG1|IKZF1|CSTF2T|AGTPBP1|HMX3|TRIM33|EIF3B|IRF2BP2|CR1|PEA15|SNAPIN|CTSS|AHCYL1|FLNA|PIGK|…	51	240|101|77|223|98|249|112|151|172|110|91|244|154|118|92|105|126|85|230|163|133|222|307|229|111|272|266|61|171|262|203|193|90|225|160|142|81|202|191|79|102|258|117|138|190|155|115|234|130|69|72|134|297|140|210|152|237|116|137|255|159|62|141|164|88|296|273|144|63|242|108|293|83|204|282|278|276|184|284|238|200|158|68|121|201|269|113|205|195|84|287|302|306|153|174|192|125|182|298|64|146|122|66|227|15…	0.0015		GO.0043170	0.170997	0
2556	50	GO Process		cellular component biogenesis	0.0199	VCL|HMOX1|EIF3D|AIMP2|CTSC|SART3|SRSF9|LOX|ARHGEF6|KRT1|TRIM28|SRSF1|TLR2|SDCBP|CCT8|NCF1|LRRK2|NUDT21|YWHAG|FGA|KIAA0196|HGS|IKZF1|TRAPPC11|G3BP2|STX7|FLNA|STX12|NCBP1|FGD3|DDX1|CD9|HLA-DRA|ILK|DDX17|DYNC1I2|RABGGTA|XPO1|PPP6C|PRF1|CRYZ|DCTN2|SERPINA1|SRP19|SOD2|SRSF5|RUVBL2|MARCKS|CLTC|SH3GLB1	51	148|231|101|98|249|112|151|172|92|105|126|133|222|220|194|228|160|142|303|191|165|187|297|196|136|283|88|206|242|300|278|284|224|200|158|299|201|175|205|156|218|132|174|305|166|162|131|123|96|209	0.0015		GO.0044085	0.170115	0
3	2	GO Process		negative regulation of interleukin-12 secretion	0.0205	TLR8|LILRB1	51	109|234	0.0015		GO.2001183	0.168825	0
289	11	GO Process		cellular response to peptide	0.0205	RAP1B|PRKAR2A|YWHAG|ARHGEF2|AHCYL1|GNAS|RELA|POR|RPL23|LYN|SRSF5	51	127|74|303|73|164|273|113|298|64|146|162	0.0016		GO.1901653	0.168825	0
3	2	GO Process		cellular response to triacyl bacterial lipopeptide	0.0205	TLR2|CD14	51	222|106	0.0015		GO.0071727	0.168825	0
3	2	GO Process		toll-like receptor TLR1:TLR2 signaling pathway	0.0205	TLR2|CD14	51	222|106	0.0015		GO.0038123	0.168825	0
3	2	GO Process		T cell activation via T cell receptor contact with antigen bound to MHC molecule on antigen presenting cell	0.0205	ICAM1|ITGAL	51	128|65	0.0015		GO.0002291	0.168825	0
93	6	GO Process		positive regulation of chromatin organization	0.0208	SART3|TRIM28|CTBP1|LRRK2|WBP2|RUVBL2	51	112|126|193|160|257|131	0.0016		GO.1905269	0.168194	0
1370	31	GO Process		regulation of protein phosphorylation	0.0211	AZU1|RAP1B|SDCBP|OSBPL8|BRD4|ICAM1|PRKAR2A|PDCD4|GNAQ|NCF1|LRRK2|GCN1L1|YWHAG|FGA|TLR8|CAMKK2|HGS|PLAUR|ARHGEF2|PEA15|CCNY|GLIPR2|RAD50|MVP|ILK|CD44|MAVS|ARRB2|ACSL1|LYN|IKBKG	51	91|127|220|261|111|128|74|82|198|228|160|81|303|191|109|155|187|87|73|159|186|180|83|170|200|287|217|302|178|146|221	0.0016		GO.0001932	0.167572	0
16	3	GO Process		regulation of mRNA polyadenylation	0.0214	SNRPA|KIAA1429|NUDT21	51	154|225|142	0.0017		GO.1900363	0.166959	0
16	3	GO Process		positive regulation of nitric-oxide synthase biosynthetic process	0.0214	NAMPT|TLR2|LRRK2	51	199|222|160	0.0017		GO.0051770	0.166959	0
16	3	GO Process		transcytosis	0.0214	VPS35|LRPAP1|CLTC	51	99|189|96	0.0017		GO.0045056	0.166959	0
16	3	GO Process		negative regulation of interleukin-12 production	0.0214	TLR8|LILRB1|ARRB2	51	109|234|302	0.0017		GO.0032695	0.166959	0
129	7	GO Process		positive regulation of endocytosis	0.0218	AZU1|DOCK2|LRRK2|CD14|ARRB2|MYO18A|CD300LF	51	91|245|160|106|302|122|247	0.0017		GO.0045807	0.166154	0
854	22	GO Process		response to hormone	0.0219	RETN|LOX|RAP1B|TLR2|ICAM1|ANXA3|PRKAR2A|GNAQ|YWHAG|CACYBP|CTSS|AHCYL1|GNAS|SRSF4|DDX17|RELA|POR|ACSL1|LYN|SRSF5|WBP2|RUVBL2	51	86|172|127|222|128|104|74|198|303|139|141|164|273|63|158|113|298|178|146|162|257|131	0.0017		GO.0009725	0.165956	0
5126	87	GO Process		cellular nitrogen compound metabolic process	0.022	HMOX1|MCM5|EIF3D|SUPT16H|NAMPT|AIMP2|SART3|SRSF9|RARS|SNRPA|TRIM28|RBM39|TERF2|SRSF1|RCOR1|CHCHD3|BRD4|SMARCA2|SSRP1|EIF5B|CTBP1|KIAA1429|LRRK2|NUDT21|GCN1L1|DDX19A|MCM7|U2AF2|RPL13|HCFC1|CCAR2|PDS5B|DEGS1|MAGOHB|SMC1A|NCBP2|DRG1|IKZF1|CSTF2T|HMX3|TRIM33|EIF3B|IRF2BP2|PMVK|AHCYL1|FLNA|GNAS|PPCS|MRPS16|SRSF4|SLC44A1|NCBP1|SUCLA2|RAD50|EIF3CL|POLR2B|DDX1|COMMD8|RFC1|SRSF2|DDX17|SMU1|GGT5|CECR1|RELA…	51	231|240|101|77|199|98|112|151|110|154|126|85|230|133|307|229|111|266|171|203|193|225|160|142|81|202|79|102|258|117|138|115|289|130|69|72|134|297|140|152|237|116|137|271|164|88|273|179|144|63|216|242|76|83|204|282|278|276|184|238|158|68|121|269|113|195|84|302|306|153|125|182|298|64|178|122|162|301|253|295|124|131|135|97|80|221|254	0.0017		GO.0034641	0.165758	0
1258	29	GO Process		negative regulation of signaling	0.0222	HMOX1|RAP1B|ICAM1|PDCD4|PF4|LRRK2|CD14|FGA|CCAR2|HGS|PLAUR|TRIM33|ARHGEF2|PEA15|TXNDC12|CCDC22|TMSB4X|MVP|SH3KBP1|RELA|CD44|ARRB2|GPX1|LRPAP1|LYN|SOD2|USP10|CD300LF|RUVBL2	51	231|127|128|82|226|160|106|191|138|187|87|237|73|159|188|108|208|170|147|113|287|302|153|189|146|166|301|247|131	0.0018		GO.0023057	0.165365	0
64	5	GO Process		regulation of toll-like receptor signaling pathway	0.0224	TLR2|CD14|ARRB2|LYN|CD300LF	51	222|106|302|146|247	0.0018		GO.0034121	0.164975	0
1501	33	GO Process		regulation of apoptotic process	0.0227	HMOX1|CTSC|AZU1|ARHGEF6|ICAM1|PDCD4|PF4|LRRK2|MTCH2|GIMAP8|YWHAG|FGA|CCAR2|LILRB1|PLAUR|ARHGEF2|PEA15|FLNA|TXNDC12|FGD3|YWHAQ|ILK|RABGGTA|RELA|CD44|ARRB2|GPX1|POR|LYN|API5|MYO18A|SOD2|VAV1	51	231|249|91|92|128|82|226|160|177|259|303|191|138|234|87|73|159|88|188|300|267|200|201|113|287|302|153|298|146|275|122|166|268	0.0018		GO.0042981	0.164397	0
486	15	GO Process		cellular response to lipid	0.0228	TLR2|BPI|ICAM1|PDCD4|CD14|LILRB1|GNAS|LILRB2|DDX17|RELA|LYN|MRC1|WBP2|SNRNP70|RUVBL2	51	222|89|128|82|106|234|273|263|158|113|146|71|257|124|131	0.0018		GO.0071396	0.164207	0
1876	39	GO Process		positive regulation of biosynthetic process	0.0234	HMOX1|EIF3D|SUPT16H|NAMPT|AZU1|TRIM28|TLR2|BRD4|ICAM1|SMARCA2|CCT8|NCF1|PF4|LRRK2|VPS35|GCN1L1|HCFC1|TLR8|CAMKK2|LILRB1|SMARCE1|IKZF1|RHOG|ARHGEF2|CACYBP|TMSB4X|RFC1|ILK|DDX17|RELA|ACTL6A|MAVS|ARRB2|TBL1XR1|POR|RPL23|WBP2|RUVBL2|IKBKG	51	231|101|77|199|91|126|222|111|128|266|194|228|226|160|99|81|117|109|155|234|181|297|308|73|139|208|184|200|158|113|84|217|302|306|298|64|257|131|221	0.0019		GO.0009891	0.163078	0
38	4	GO Process		negative regulation of toll-like receptor signaling pathway	0.0235	CD14|ARRB2|LYN|CD300LF	51	106|302|146|247	0.0019		GO.0034122	0.162893	0
65	5	GO Process		positive regulation of type I interferon production	0.0235	TLR2|CD14|TLR8|RELA|MAVS	51	222|106|109|113|217	0.0019		GO.0032481	0.162893	0
38	4	GO Process		dopamine receptor signaling pathway	0.0235	GNAQ|FLNA|GNAS|ARRB2	51	198|88|273|302	0.0019		GO.0007212	0.162893	0
2198	44	GO Process		cell surface receptor signaling pathway	0.0239	HMOX1|PRTN3|CD97|RAP1B|TLR2|SDCBP|ICAM1|PDCD4|GNAQ|NCF1|ELMO2|PF4|LRRK2|VPS35|CD14|CCAR2|LILRB1|NCBP2|PLAUR|ITGAL|CR1|FLNA|GBP2|CCNY|NCBP1|TMSB4X|POLR2B|CD9|LILRB2|MVP|HLA-DRA|ILK|RELA|HLA-DPA1|CD44|ARRB2|ACSL1|LYN|SOD2|CD300LF|VAV1|CLTC|POLR2A|IKBKG	51	231|244|292|127|222|220|128|82|198|228|197|226|160|99|106|138|234|72|87|65|255|88|235|186|242|208|282|284|263|170|224|200|113|129|287|302|178|146|166|247|268|96|97|221	0.0019		GO.0007166	0.16216	0
97	6	GO Process		regulation of NIK/NF-kappaB signaling	0.024	TLR2|PDCD4|CD14|TMSB4X|ILK|RELA	51	222|82|106|208|200|113	0.002		GO.1901222	0.161979	0
298	11	GO Process		response to lipopolysaccharide	0.024	TLR2|BPI|ICAM1|PDCD4|PF4|CD14|LILRB1|LILRB2|RELA|LYN|MRC1	51	222|89|128|82|226|106|234|263|113|146|71	0.002		GO.0032496	0.161979	0
8349	130	GO Process		nitrogen compound metabolic process	0.024	HMOX1|MCM5|EIF3D|SUPT16H|CLC|NAMPT|AIMP2|CTSC|SART3|SRSF9|LOX|RARS|AZU1|PRTN3|SNRPA|FGL2|ARHGEF6|KRT1|TRIM28|RBM39|TERF2|GNS|SRSF1|TLR2|OSBPL8|RCOR1|CHCHD3|BRD4|VCAN|SMARCA2|FN3KRP|SSRP1|RANBP2|EIF5B|CTBP1|PCYT1A|KRTCAP2|KIAA1429|LRRK2|NUDT21|GCN1L1|DDX19A|FGA|MCM7|U2AF2|RPL13|HCFC1|CCAR2|KRT2|CAMKK2|PDS5B|DEGS1|MAGOHB|SMC1A|NCBP2|DRG1|IKZF1|CSTF2T|SLC44A2|AGTPBP1|HMX3|TRIM33|EIF3B|IRF2BP2|CR1|PE…	51	231|240|101|77|223|199|98|249|112|151|172|110|91|244|154|118|92|105|126|85|230|163|133|222|261|307|229|111|272|266|61|171|262|203|193|176|90|225|160|142|81|202|191|79|102|258|117|138|190|155|115|289|130|69|72|134|297|140|256|210|152|237|116|137|255|159|271|62|141|164|88|296|273|179|144|63|216|242|108|293|76|83|204|282|278|276|184|238|200|158|68|121|201|269|113|205|195|84|287|302|306|153|304|174|1…	0.002		GO.0006807	0.161979	0
254	10	GO Process		mitotic cell cycle phase transition	0.0242	MCM5|BRD4|RANBP2|YWHAG|MCM7|CCNY|DYNC1I2|PPP6C|DCTN2|MCM3	51	240|111|262|303|79|186|299|205|132|80	0.002		GO.0044772	0.161618	0
809	21	GO Process		negative regulation of catalytic activity	0.0243	TERF2|ANXA3|PRKAR2A|PDCD4|GNAQ|LRRK2|YWHAG|CCAR2|PLAUR|HP|CR1|MVP|ILK|CD44|ARRB2|GPX1|SERPINA1|POR|RPL23|LYN|SERPINA4	51	230|104|74|82|198|160|303|138|87|294|255|170|200|287|302|153|174|298|64|146|157	0.002		GO.0043086	0.161439	0
491	15	GO Process		DNA repair	0.0243	SUPT16H|TRIM28|SSRP1|PDS5B|SMC1A|RAD50|POLR2B|DDX1|RFC1|ACTL6A|RECQL|USP10|POLI|RUVBL2|POLR2A	51	77|126|171|115|69|83|282|278|184|84|182|301|253|131|97	0.002		GO.0006281	0.161439	0
255	10	GO Process		aging	0.0247	RETN|CTSC|TERF2|ICAM1|PDCD4|LRRK2|CACYBP|ILK|RELA|SOD2	51	86|249|230|128|82|160|139|200|113|166	0.0021		GO.0007568	0.16073	0
9135	140	GO Process		organic substance metabolic process	0.0249	HMOX1|MCM5|EIF3D|SUPT16H|IDH3G|CLC|NAMPT|AIMP2|CTSC|SART3|MLEC|SRSF9|LOX|RARS|AZU1|PRTN3|SNRPA|FGL2|ARHGEF6|KRT1|TRIM28|RBM39|TERF2|GNS|SRSF1|TLR2|OSBPL8|RCOR1|CHCHD3|BRD4|VCAN|SMARCA2|FN3KRP|SSRP1|RANBP2|EIF5B|CTBP1|PCYT1A|KRTCAP2|KIAA1429|ALDH1A1|LRRK2|NUDT21|GCN1L1|DDX19A|FGA|MCM7|U2AF2|RPL13|ACO1|HCFC1|CCAR2|KRT2|CAMKK2|PDS5B|LILRB1|DEGS1|MAGOHB|SMC1A|NCBP2|DRG1|IKZF1|CSTF2T|SLC44A2|AGTPBP1|H…	51	231|240|101|77|279|223|199|98|249|112|119|151|172|110|91|244|154|118|92|105|126|85|230|163|133|222|261|307|229|111|272|266|61|171|262|203|193|176|90|225|270|160|142|81|202|191|79|102|258|70|117|138|190|155|115|234|289|130|69|72|134|297|140|256|210|152|237|116|137|255|159|271|62|141|164|88|296|273|179|144|63|216|242|108|293|76|83|204|282|278|276|184|284|219|238|200|158|68|121|201|269|113|205|195|8…	0.0021		GO.0071704	0.16038	0
1514	33	GO Process		protein-containing complex assembly	0.0249	HMOX1|EIF3D|AIMP2|CTSC|SART3|SRSF9|KRT1|TRIM28|SRSF1|CCT8|NCF1|LRRK2|NUDT21|FGA|IKZF1|TRAPPC11|G3BP2|NCBP1|DDX1|HLA-DRA|ILK|RABGGTA|PPP6C|PRF1|CRYZ|SERPINA1|SRP19|SOD2|SRSF5|RUVBL2|MARCKS|CLTC|SH3GLB1	51	231|101|98|249|112|151|105|126|133|194|228|160|142|191|297|196|136|242|278|224|200|201|205|156|218|174|305|166|162|131|123|96|209	0.0021		GO.0065003	0.16038	0
984	24	GO Process		positive regulation of phosphorylation	0.0259	AZU1|RAP1B|SDCBP|OSBPL8|ICAM1|PRKAR2A|NCF1|LRRK2|GCN1L1|FGA|CAMKK2|PLAUR|ARHGEF2|PEA15|CCNY|GLIPR2|RAD50|ILK|CD44|MAVS|ARRB2|ACSL1|LYN|IKBKG	51	91|127|220|261|128|74|228|160|81|191|155|87|73|159|186|180|83|200|287|217|302|178|146|221	0.0022		GO.0042327	0.15867	0
397	13	GO Process		positive regulation of establishment of protein localization	0.0262	TRIM28|TLR2|CCT8|LRRK2|VPS35|CD14|YWHAG|FGA|KIF5B|TLR8|YWHAQ|MAVS|MYO18A	51	126|222|194|160|99|106|303|191|93|109|267|217|122	0.0022		GO.1904951	0.15817	0
18	3	GO Process		negative regulation of vascular smooth muscle cell proliferation	0.0262	HMOX1|PDCD4|SOD2	51	231|82|166	0.0022		GO.1904706	0.15817	0
174	8	GO Process		regulation of cytokine secretion	0.0262	TLR2|LRRK2|CD14|TLR8|LILRB1|TMSB4X|MAVS|LYN	51	222|160|106|109|234|208|217|146	0.0022		GO.0050707	0.15817	0
349	12	GO Process		negative regulation of proteolysis	0.0262	SDCBP|LRRK2|CCAR2|PLAUR|CR1|CD44|ARRB2|GPX1|SERPINA1|POR|RPL23|SERPINA4	51	220|160|138|87|255|287|302|153|174|298|64|157	0.0022		GO.0045861	0.15817	0
18	3	GO Process		mRNA cis splicing, via spliceosome	0.0262	SRSF1|NCBP2|NCBP1	51	133|72|242	0.0022		GO.0045292	0.15817	0
18	3	GO Process		myelin assembly	0.0262	TLR2|CD9|ILK	51	222|284|200	0.0022		GO.0032288	0.15817	0
1160	27	GO Process		negative regulation of signal transduction	0.0262	HMOX1|ICAM1|PDCD4|PF4|LRRK2|CD14|FGA|CCAR2|HGS|PLAUR|TRIM33|ARHGEF2|PEA15|TXNDC12|CCDC22|TMSB4X|SH3KBP1|RELA|CD44|ARRB2|GPX1|LRPAP1|LYN|SOD2|USP10|CD300LF|RUVBL2	51	231|128|82|226|160|106|191|138|187|87|237|73|159|188|108|208|147|113|287|302|153|189|146|166|301|247|131	0.0022		GO.0009968	0.15817	0
100	6	GO Process		fat cell differentiation	0.0263	RETN|OSBPL8|CTBP1|STEAP4|TBL1XR1|GPX1	51	86|261|193|67|306|153	0.0023		GO.0045444	0.158004	0
988	24	GO Process		response to nitrogen compound	0.0265	RETN|SRSF9|RAP1B|TLR2|ICAM1|PRKAR2A|GNAQ|LRRK2|YWHAG|ARHGEF2|CACYBP|PEA15|AHCYL1|GNAS|SRSF4|NCBP1|DDX1|CD9|RELA|MAVS|POR|RPL23|LYN|SRSF5	51	86|151|127|222|128|74|198|160|303|73|139|159|164|273|63|242|278|284|113|217|298|64|146|162	0.0023		GO.1901698	0.157675	0
4	2	GO Process		mRNA alternative polyadenylation	0.0265	KIAA1429|NUDT21	51	225|142	0.0023		GO.0110104	0.157675	0
4	2	GO Process		cellular response to diacyl bacterial lipopeptide	0.0265	TLR2|CD14	51	222|106	0.0023		GO.0071726	0.157675	0
4	2	GO Process		toll-like receptor TLR6:TLR2 signaling pathway	0.0265	TLR2|CD14	51	222|106	0.0023		GO.0038124	0.157675	0
655	18	GO Process		cytokine-mediated signaling pathway	0.0265	HMOX1|PRTN3|RAP1B|ICAM1|PDCD4|PF4|GBP2|TMSB4X|HLA-DRA|ILK|RELA|HLA-DPA1|CD44|ACSL1|SOD2|CD300LF|VAV1|IKBKG	51	231|244|127|128|82|226|235|208|224|200|113|129|287|178|166|247|268|221	0.0023		GO.0019221	0.157675	0
1465	32	GO Process		regulation of phosphorylation	0.0268	AZU1|RAP1B|SDCBP|OSBPL8|BRD4|ICAM1|PRKAR2A|PDCD4|GNAQ|NCF1|LRRK2|GCN1L1|YWHAG|FGA|MCM7|TLR8|CAMKK2|HGS|PLAUR|ARHGEF2|PEA15|CCNY|GLIPR2|RAD50|MVP|ILK|CD44|MAVS|ARRB2|ACSL1|LYN|IKBKG	51	91|127|220|261|111|128|74|82|198|228|160|81|303|191|79|109|155|187|87|73|159|186|180|83|170|200|287|217|302|178|146|221	0.0024		GO.0042325	0.157187	0
604	17	GO Process		positive regulation of apoptotic process	0.0271	HMOX1|CTSC|ARHGEF6|PDCD4|MTCH2|YWHAG|CCAR2|LILRB1|PLAUR|ARHGEF2|PEA15|FGD3|YWHAQ|ARRB2|LYN|SOD2|VAV1	51	231|249|92|82|177|303|138|234|87|73|159|300|267|302|146|166|268	0.0024		GO.0043065	0.156703	0
176	8	GO Process		regulation of leukocyte mediated immunity	0.0271	HMOX1|CLC|LILRB1|CR1|STX7|ARRB2|LYN|VAV1	51	231|223|234|255|283|302|146|268	0.0024		GO.0002703	0.156703	0
69	5	GO Process		positive regulation of NIK/NF-kappaB signaling	0.0274	TLR2|PDCD4|CD14|ILK|RELA	51	222|82|106|200|113	0.0024		GO.1901224	0.156225	0
69	5	GO Process		interferon-gamma-mediated signaling pathway	0.0274	ICAM1|GBP2|HLA-DRA|HLA-DPA1|CD44	51	128|235|224|129|287	0.0024		GO.0060333	0.156225	0
403	13	GO Process		regulation of DNA-binding transcription factor activity	0.0281	HMOX1|TLR2|ICAM1|ANXA3|G3BP2|ARHGEF2|FLNA|CCDC22|TMSB4X|RELA|MAVS|ARRB2|IKBKG	51	231|222|128|104|136|73|88|108|208|113|217|302|221	0.0025		GO.0051090	0.155129	0
1846	38	GO Process		positive regulation of cellular biosynthetic process	0.0283	HMOX1|EIF3D|SUPT16H|NAMPT|AZU1|TRIM28|TLR2|BRD4|ICAM1|SMARCA2|CCT8|NCF1|PF4|VPS35|GCN1L1|HCFC1|TLR8|CAMKK2|LILRB1|SMARCE1|IKZF1|RHOG|ARHGEF2|CACYBP|TMSB4X|RFC1|ILK|DDX17|RELA|ACTL6A|MAVS|ARRB2|TBL1XR1|POR|RPL23|WBP2|RUVBL2|IKBKG	51	231|101|77|199|91|126|222|111|128|266|194|228|226|99|81|117|109|155|234|181|297|308|73|139|208|184|200|158|113|84|217|302|306|298|64|257|131|221	0.0026		GO.0031328	0.154821	0
4337	75	GO Process		regulation of biosynthetic process	0.0284	HMOX1|EIF3D|SUPT16H|NAMPT|AZU1|TRIM28|RBM39|DNAJB1|TERF2|TLR2|RCOR1|CHCHD3|BRD4|ICAM1|ANXA3|SMARCA2|TMPO|SSRP1|PDCD4|CCT8|EIF5B|NCF1|CTBP1|PF4|LRRK2|VPS35|GCN1L1|ACO1|HCFC1|CCAR2|TLR8|CAMKK2|LILRB1|SMC1A|SMARCE1|NCBP2|IKZF1|RHOG|HMX3|TRIM33|G3BP2|EIF3B|ARHGEF2|IRF2BP2|CACYBP|PBXIP1|PMVK|FLNA|NCBP1|CCDC22|TMSB4X|DDX1|COMMD8|YWHAQ|RFC1|SRSF2|ILK|DDX17|RELA|XPO1|COMMD5|ACTL6A|MAVS|ARRB2|TBL1XR1|POR|…	51	231|101|77|199|91|126|85|78|230|222|307|229|111|128|104|266|251|171|82|194|203|228|193|226|160|99|81|70|117|138|109|155|234|69|181|72|297|308|152|237|136|116|73|137|139|291|271|88|242|108|208|278|276|267|184|238|200|158|113|175|195|84|217|302|306|298|64|166|257|268|131|135|96|97|221	0.0026		GO.0009889	0.154668	0
941	23	GO Process		positive regulation of protein phosphorylation	0.0287	AZU1|RAP1B|SDCBP|OSBPL8|ICAM1|PRKAR2A|NCF1|LRRK2|FGA|CAMKK2|PLAUR|ARHGEF2|PEA15|CCNY|GLIPR2|RAD50|ILK|CD44|MAVS|ARRB2|ACSL1|LYN|IKBKG	51	91|127|220|261|128|74|228|160|191|155|87|73|159|186|180|83|200|287|217|302|178|146|221	0.0026		GO.0001934	0.154212	0
42	4	GO Process		protein localization to vacuole	0.0291	AP3B1|HGS|AP3M1|SH3GLB1	51	94|187|281|209	0.0027		GO.0072665	0.153611	0
71	5	GO Process		regulation of translational initiation	0.0299	EIF5B|NCBP2|EIF3B|NCBP1|DDX1	51	203|72|116|242|278	0.0027		GO.0006446	0.152433	0
266	10	GO Process		immune response-regulating cell surface receptor signaling pathway	0.0299	ELMO2|LILRB1|CR1|LILRB2|HLA-DRA|RELA|HLA-DPA1|LYN|VAV1|IKBKG	51	197|234|255|263|224|113|129|146|268|221	0.0028		GO.0002768	0.152433	0
4143	72	GO Process		regulation of macromolecule biosynthetic process	0.0311	HMOX1|EIF3D|SUPT16H|NAMPT|AZU1|TRIM28|RBM39|DNAJB1|TERF2|TLR2|RCOR1|CHCHD3|BRD4|ICAM1|ANXA3|SMARCA2|TMPO|SSRP1|PDCD4|CCT8|EIF5B|NCF1|CTBP1|PF4|LRRK2|GCN1L1|ACO1|HCFC1|CCAR2|TLR8|CAMKK2|LILRB1|SMC1A|SMARCE1|NCBP2|IKZF1|RHOG|HMX3|TRIM33|G3BP2|EIF3B|ARHGEF2|IRF2BP2|CACYBP|PBXIP1|FLNA|NCBP1|CCDC22|TMSB4X|DDX1|COMMD8|YWHAQ|RFC1|SRSF2|ILK|DDX17|RELA|XPO1|COMMD5|ACTL6A|MAVS|ARRB2|TBL1XR1|RPL23|SOD2|WBP2…	51	231|101|77|199|91|126|85|78|230|222|307|229|111|128|104|266|251|171|82|194|203|228|193|226|160|81|70|117|138|109|155|234|69|181|72|297|308|152|237|136|116|73|137|139|291|88|242|108|208|278|276|267|184|238|200|158|113|175|195|84|217|302|306|64|166|257|268|131|135|96|97|221	0.0029		GO.0010556	0.150724	0
142	7	GO Process		translational initiation	0.0311	EIF3D|EIF5B|RPL13|EIF3B|EIF3CL|RPL23|EIF3L	51	101|203|258|116|204|64|254	0.0029		GO.0006413	0.150724	0
72	5	GO Process		DNA-templated transcription, termination	0.0313	NUDT21|NCBP2|CSTF2T|NCBP1|POLR2A	51	142|72|140|242|97	0.0029		GO.0006353	0.150446	0
20	3	GO Process		protein-DNA complex disassembly	0.0314	SUPT16H|SMARCE1|RPL23	51	77|181|64	0.0029		GO.0032986	0.150307	0
20	3	GO Process		protein targeting to lysosome	0.0314	AP3B1|HGS|AP3M1	51	94|187|281	0.0029		GO.0006622	0.150307	0
362	12	GO Process		translation	0.0314	EIF3D|AIMP2|RARS|EIF5B|GCN1L1|RPL13|EIF3B|MRPS16|EIF3CL|GGT5|RPL23|EIF3L	51	101|98|110|203|81|258|116|144|204|121|64|254	0.003		GO.0006412	0.150307	0
20	3	GO Process		microglial cell activation	0.0314	AZU1|TLR2|TLR8	51	91|222|109	0.0029		GO.0001774	0.150307	0
672	18	GO Process		regulation of secretion by cell	0.0319	HMOX1|RETN|RAP1B|TLR2|SDCBP|LRRK2|VPS35|CD14|FGA|KIF5B|TLR8|LILRB1|HGS|GNAS|TMSB4X|MAVS|LYN|MYO18A	51	231|86|127|222|220|160|99|106|191|93|109|234|187|273|208|217|146|122	0.003		GO.1903530	0.149621	0
3733	66	GO Process		gene expression	0.032	EIF3D|SUPT16H|AIMP2|SART3|SRSF9|RARS|SNRPA|TRIM28|RBM39|SRSF1|RCOR1|CHCHD3|BRD4|SMARCA2|SSRP1|RANBP2|EIF5B|CTBP1|KIAA1429|NUDT21|GCN1L1|DDX19A|FGA|U2AF2|RPL13|HCFC1|CCAR2|MAGOHB|NCBP2|DRG1|IKZF1|CSTF2T|HMX3|TRIM33|EIF3B|IRF2BP2|SNAPIN|CTSS|AHCYL1|FLNA|MRPS16|SRSF4|NCBP1|EIF3CL|POLR2B|DDX1|COMMD8|RFC1|SRSF2|DDX17|SMU1|GGT5|RELA|COMMD5|ACTL6A|ARRB2|TBL1XR1|DDX46|RPL23|SRSF5|SNRNP70|RUVBL2|NELFCD|PO…	51	101|77|98|112|151|110|154|126|85|133|307|229|111|266|171|262|203|193|225|142|81|202|191|102|258|117|138|130|72|134|297|140|152|237|116|137|62|141|164|88|144|63|242|204|282|278|276|184|238|158|68|121|113|195|84|302|306|125|64|162|124|131|135|97|221|254	0.003		GO.0010467	0.149485	0
364	12	GO Process		positive regulation of secretion by cell	0.0324	RETN|TLR2|SDCBP|LRRK2|VPS35|CD14|FGA|KIF5B|TLR8|HGS|MAVS|MYO18A	51	86|222|220|160|99|106|191|93|109|187|217|122	0.0031		GO.1903532	0.148945	0
107	6	GO Process		vesicle-mediated transport in synapse	0.0327	AP3B1|EEA1|AP3M1|STX11|SNAPIN|BLOC1S1	51	94|207|281|120|62|214	0.0031		GO.0099003	0.148545	0
44	4	GO Process		negative regulation of smooth muscle cell proliferation	0.0327	HMOX1|PDCD4|ILK|SOD2	51	231|82|200|166	0.0031		GO.0048662	0.148545	0
568	16	GO Process		cellular response to nitrogen compound	0.033	RAP1B|ICAM1|PRKAR2A|GNAQ|LRRK2|YWHAG|ARHGEF2|AHCYL1|GNAS|NCBP1|RELA|MAVS|POR|RPL23|LYN|SRSF5	51	127|128|74|198|160|303|73|164|273|242|113|217|298|64|146|162	0.0032		GO.1901699	0.148149	0
5	2	GO Process		establishment of Sertoli cell barrier	0.0332	ICAM1|FLNA	51	128|88	0.0032		GO.0097368	0.147886	0
5	2	GO Process		positive regulation of dopamine receptor signaling pathway	0.0332	LRRK2|VPS35	51	160|99	0.0032		GO.0060161	0.147886	0
5	2	GO Process		regulation of interferon-beta secretion	0.0332	LILRB1|MAVS	51	234|217	0.0032		GO.0035547	0.147886	0
5	2	GO Process		regulation of mitotic recombination	0.0332	TERF2|RAD50	51	230|83	0.0032		GO.0000019	0.147886	0
74	5	GO Process		positive regulation of interleukin-6 production	0.0333	TLR2|TLR8|ARHGEF2|LILRB2|MAVS	51	222|109|73|263|217	0.0032		GO.0032755	0.147756	0
901	22	GO Process		regulation of protein localization	0.0335	TRIM28|TLR2|CCT8|LRRK2|VPS35|CD14|YWHAG|FGA|KIF5B|TLR8|LILRB1|RHOG|STX7|GNAS|TMSB4X|YWHAQ|XPO1|GDI1|MAVS|LYN|MYO18A|CLTC	51	126|222|194|160|99|106|303|191|93|109|234|308|283|273|208|267|175|107|217|146|122|96	0.0033		GO.0032880	0.147496	0
21	3	GO Process		negative regulation of mRNA splicing, via spliceosome	0.0338	SRSF9|U2AF2|SRSF4	51	151|102|63	0.0033		GO.0048025	0.147108	0
21	3	GO Process		fibrinolysis	0.0338	KRT1|FGA|PLAUR	51	105|191|87	0.0033		GO.0042730	0.147108	0
21	3	GO Process		protein localization to cell surface	0.0338	VCL|FLNA|PIGK	51	148|88|296	0.0033		GO.0034394	0.147108	0
1255	28	GO Process		negative regulation of cell communication	0.0338	HMOX1|RAP1B|ICAM1|PDCD4|PF4|LRRK2|CD14|FGA|CCAR2|HGS|PLAUR|TRIM33|ARHGEF2|PEA15|TXNDC12|CCDC22|TMSB4X|SH3KBP1|RELA|CD44|ARRB2|GPX1|LRPAP1|LYN|SOD2|USP10|CD300LF|RUVBL2	51	231|127|128|82|226|160|106|191|138|187|87|237|73|159|188|108|208|147|113|287|302|153|189|146|166|301|247|131	0.0033		GO.0010648	0.147108	0
45	4	GO Process		RNA secondary structure unwinding	0.034	DDX19A|DDX1|DDX17|DDX46	51	202|278|158|125	0.0034		GO.0010501	0.146852	0
274	10	GO Process		negative regulation of catabolic process	0.0341	HMOX1|SDCBP|LRRK2|VPS35|CCAR2|HP|FLNA|RELA|RPL23|SNRNP70	51	231|220|160|99|138|294|88|113|64|124	0.0034		GO.0009895	0.146725	0
422	13	GO Process		regulation of protein secretion	0.0371	TLR2|LRRK2|VPS35|CD14|FGA|KIF5B|TLR8|LILRB1|GNAS|TMSB4X|MAVS|LYN|MYO18A	51	222|160|99|106|191|93|109|234|273|208|217|146|122	0.0037		GO.0050708	0.143063	0
22	3	GO Process		regulation of bone development	0.0374	LILRB1|FAM101B|POR	51	234|149|298	0.0037		GO.1903010	0.142713	0
22	3	GO Process		regulation of smooth muscle cell apoptotic process	0.0374	PDCD4|ARRB2|SOD2	51	82|302|166	0.0037		GO.0034391	0.142713	0
22	3	GO Process		RNA-dependent DNA biosynthetic process	0.0374	TERF2|RAD50|RFC1	51	230|83|184	0.0037		GO.0006278	0.142713	0
77	5	GO Process		regulation of blood coagulation	0.038	KRT1|FGA|PLAUR|CD9|LYN	51	105|191|87|284|146	0.0038		GO.0030193	0.142022	0
47	4	GO Process		positive regulation of phagocytosis	0.0383	AZU1|DOCK2|MYO18A|CD300LF	51	91|245|122|247	0.0039		GO.0050766	0.14168	0
375	12	GO Process		positive regulation of cell adhesion	0.0383	AZU1|AP3B1|ICAM1|FGA|LILRB1|FLNA|LILRB2|ILK|HLA-DPA1|CD44|LYN|VAV1	51	91|94|128|191|234|88|263|200|129|287|146|268	0.0039		GO.0045785	0.14168	0
112	6	GO Process		regulation of type I interferon production	0.0383	TLR2|CD14|TLR8|LILRB1|RELA|MAVS	51	222|106|109|234|113|217	0.0039		GO.0032479	0.14168	0
280	10	GO Process		adaptive immune response	0.0383	CTSC|ICAM1|FGA|TLR8|LILRB1|CR1|CTSS|LILRB2|PRF1|LYN	51	249|128|191|109|234|255|141|263|156|146	0.0039		GO.0002250	0.14168	0
4266	73	GO Process		regulation of cellular biosynthetic process	0.0387	HMOX1|EIF3D|SUPT16H|NAMPT|AZU1|TRIM28|RBM39|DNAJB1|TERF2|TLR2|RCOR1|CHCHD3|BRD4|ICAM1|ANXA3|SMARCA2|TMPO|SSRP1|PDCD4|CCT8|EIF5B|NCF1|CTBP1|PF4|VPS35|GCN1L1|ACO1|HCFC1|CCAR2|TLR8|CAMKK2|LILRB1|SMC1A|SMARCE1|NCBP2|IKZF1|RHOG|HMX3|TRIM33|G3BP2|EIF3B|ARHGEF2|IRF2BP2|CACYBP|PBXIP1|FLNA|NCBP1|CCDC22|TMSB4X|DDX1|COMMD8|YWHAQ|RFC1|SRSF2|ILK|DDX17|RELA|XPO1|COMMD5|ACTL6A|MAVS|ARRB2|TBL1XR1|POR|RPL23|SOD2|…	51	231|101|77|199|91|126|85|78|230|222|307|229|111|128|104|266|251|171|82|194|203|228|193|226|99|81|70|117|138|109|155|234|69|181|72|297|308|152|237|136|116|73|137|139|291|88|242|108|208|278|276|267|184|238|200|158|113|175|195|84|217|302|306|298|64|166|257|268|131|135|96|97|221	0.004		GO.0031326	0.141229	0
78	5	GO Process		regulation of epithelial cell apoptotic process	0.0391	HMOX1|ICAM1|PDCD4|FGA|ARRB2	51	231|128|82|191|302	0.004		GO.1904035	0.140782	0
8808	134	GO Process		primary metabolic process	0.0405	MCM5|EIF3D|SUPT16H|IDH3G|CLC|NAMPT|AIMP2|CTSC|SART3|MLEC|SRSF9|LOX|RARS|AZU1|PRTN3|SNRPA|FGL2|ARHGEF6|KRT1|TRIM28|RBM39|TERF2|SRSF1|TLR2|OSBPL8|RCOR1|CHCHD3|BRD4|VCAN|SMARCA2|FN3KRP|SSRP1|RANBP2|EIF5B|CTBP1|PCYT1A|KRTCAP2|KIAA1429|ALDH1A1|LRRK2|NUDT21|GCN1L1|DDX19A|FGA|MCM7|U2AF2|RPL13|ACO1|HCFC1|CCAR2|KRT2|CAMKK2|PDS5B|DEGS1|MAGOHB|SMC1A|NCBP2|DRG1|IKZF1|CSTF2T|SLC44A2|AGTPBP1|HMX3|TRIM33|EIF3B|…	51	240|101|77|279|223|199|98|249|112|119|151|172|110|91|244|154|118|92|105|126|85|230|133|222|261|307|229|111|272|266|61|171|262|203|193|176|90|225|270|160|142|81|202|191|79|102|258|70|117|138|190|155|115|289|130|69|72|134|297|140|256|210|152|237|116|137|255|159|271|62|141|164|88|296|273|179|144|63|216|242|108|293|76|83|204|282|278|276|184|219|238|200|158|68|121|201|269|113|205|195|84|302|306|153|30…	0.0042		GO.0044238	0.139254	0
585	16	GO Process		cellular response to hormone stimulus	0.0405	RAP1B|ICAM1|PRKAR2A|GNAQ|YWHAG|CTSS|AHCYL1|GNAS|DDX17|RELA|POR|ACSL1|LYN|SRSF5|WBP2|RUVBL2	51	127|128|74|198|303|141|164|273|158|113|298|178|146|162|257|131	0.0042		GO.0032870	0.139254	0
48	4	GO Process		positive regulation of interleukin-8 production	0.0405	TLR2|CD14|TLR8|MAVS	51	222|106|109|217	0.0042		GO.0032757	0.139254	0
48	4	GO Process		negative regulation of blood coagulation	0.0405	KRT1|FGA|PLAUR|CD9	51	105|191|87|284	0.0042		GO.0030195	0.139254	0
48	4	GO Process		negative regulation of leukocyte mediated immunity	0.0405	HMOX1|LILRB1|CR1|ARRB2	51	231|234|255|302	0.0042		GO.0002704	0.139254	0
238	9	GO Process		positive regulation of cell-cell adhesion	0.0406	AP3B1|ICAM1|FGA|LILRB1|LILRB2|HLA-DPA1|CD44|LYN|VAV1	51	94|128|191|234|263|129|287|146|268	0.0043		GO.0022409	0.139147	0
49	4	GO Process		regulation of interferon-beta production	0.0424	TLR2|TLR8|LILRB1|MAVS	51	222|109|234|217	0.0045		GO.0032648	0.137263	0
240	9	GO Process		positive regulation of protein secretion	0.0426	TLR2|LRRK2|VPS35|CD14|FGA|KIF5B|TLR8|MAVS|MYO18A	51	222|160|99|106|191|93|109|217|122	0.0045		GO.0050714	0.137059	0
1657	34	GO Process		regulation of phosphate metabolic process	0.0431	AZU1|RAP1B|SDCBP|OSBPL8|BRD4|ICAM1|PRKAR2A|PDCD4|GNAQ|NCF1|LRRK2|GCN1L1|YWHAG|FGA|MCM7|TLR8|CAMKK2|HGS|PLAUR|ARHGEF2|PEA15|CCNY|GLIPR2|RAD50|TMSB4X|LILRB2|MVP|ILK|CD44|MAVS|ARRB2|ACSL1|LYN|IKBKG	51	91|127|220|261|111|128|74|82|198|228|160|81|303|191|79|109|155|187|87|73|159|186|180|83|208|263|170|200|287|217|302|178|146|221	0.0046		GO.0019220	0.136552	0
24	3	GO Process		TRIF-dependent toll-like receptor signaling pathway	0.0437	CD14|CD300LF|IKBKG	51	106|247|221	0.0046		GO.0035666	0.135952	0
873	21	GO Process		response to organic cyclic compound	0.0446	NAMPT|LOX|RAP1B|TLR2|ICAM1|ANXA3|LRRK2|HCFC1|PEA15|PMVK|GNAS|NCBP1|DDX1|SRSF2|DDX17|RELA|MAVS|ACSL1|LYN|WBP2|RUVBL2	51	199|172|127|222|128|104|160|117|159|271|273|242|278|238|158|113|217|178|146|257|131	0.0048		GO.0014070	0.135067	0
339	11	GO Process		response to metal ion	0.0473	HMOX1|ICAM1|NCF1|LRRK2|CD14|FGA|ACO1|CACYBP|AHCYL1|GDI1|ANXA11	51	231|128|228|160|106|191|70|139|164|107|250	0.0051		GO.0010038	0.132514	0
245	9	GO Process		cellular response to peptide hormone stimulus	0.0474	RAP1B|PRKAR2A|YWHAG|AHCYL1|GNAS|RELA|POR|LYN|SRSF5	51	127|74|303|164|273|113|298|146|162	0.0051		GO.0071375	0.132422	0
51	4	GO Process		cellular pigmentation	0.0474	AP3B1|SNAPIN|DCTN2|BLOC1S1	51	94|62|132|214	0.0051		GO.0033059	0.132422	0
25	3	GO Process		regulation of interleukin-8 secretion	0.0476	TLR2|CD14|TMSB4X	51	222|106|208	0.0051		GO.2000482	0.132239	0
390	12	GO Process		positive regulation of cytokine production	0.0482	HMOX1|AZU1|TLR2|PF4|LRRK2|CD14|TLR8|ARHGEF2|LILRB2|RELA|HLA-DPA1|MAVS	51	231|91|222|226|160|106|109|73|263|113|129|217	0.0052		GO.0001819	0.131695	0
202	8	GO Process		positive regulation of leukocyte cell-cell adhesion	0.0489	AP3B1|ICAM1|LILRB1|LILRB2|HLA-DPA1|CD44|LYN|VAV1	51	94|128|234|263|129|287|146|268	0.0053		GO.1903039	0.131069	0
120	6	GO Process		organelle fusion	0.0489	CHCHD3|EEA1|STX11|STX7|SNAPIN|STX12	51	229|207|120|283|62|206	0.0053		GO.0048284	0.131069	0
825	20	GO Process		response to lipid	0.0491	LOX|TLR2|BPI|ICAM1|ANXA3|PDCD4|PF4|CD14|LILRB1|PMVK|GNAS|LILRB2|DDX17|RELA|ACSL1|LYN|MRC1|WBP2|SNRNP70|RUVBL2	51	172|222|89|128|104|82|226|106|234|271|273|263|158|113|178|146|71|257|124|131	0.0054		GO.0033993	0.130892	0
7	2	GO Process		positive regulation of vascular associated smooth muscle cell apoptotic process	0.0492	PDCD4|SOD2	51	82|166	0.0054		GO.1905461	0.130803	0
495	14	GO Process		amide biosynthetic process	0.0494	EIF3D|AIMP2|RARS|EIF5B|GCN1L1|RPL13|DEGS1|EIF3B|MRPS16|EIF3CL|GGT5|RPL23|ACSL1|EIF3L	51	101|98|110|203|81|258|289|116|144|204|121|64|178|254	0.0054		GO.0043604	0.130627	0
1551	32	GO Process		positive regulation of multicellular organismal process	0.0495	HMOX1|RETN|AZU1|AP3B1|TLR2|SDCBP|ICAM1|ANXA3|PF4|LRRK2|NUDT21|CD14|FGA|TLR8|KIAA0196|ITSN2|ARHGEF2|FLNA|GNAS|GLIPR2|TMSB4X|LILRB2|ILK|RELA|HLA-DPA1|GDI1|MAVS|ARRB2|POR|LRPAP1|LYN|SOD2	51	231|86|91|94|222|220|128|104|226|160|142|106|191|109|165|173|73|88|273|180|208|263|200|113|129|107|217|302|298|189|146|166	0.0055		GO.0051240	0.130539	0
203	8	GO Process		DNA replication	0.0495	MCM5|SUPT16H|SSRP1|MCM7|RAD50|RFC1|POLI|MCM3	51	240|77|171|79|83|184|253|80	0.0055		GO.0006260	0.130539	0

## Sheet: Cellular component
# background genes	# genes	category	chart color	description	FDR value	genes	network.SUID	nodes.SUID	p-value	PMID	term name	transferred FDR value	year
11244	216	GO Component		membrane-bounded organelle	3.37e-20	VCL|HMOX1|MCM5|SUPT16H|IDH3G|RETN|NAMPT|AIMP2|SYNGR2|CTSC|SART3|MLEC|SRSF9|LOX|RARS|AZU1|PRTN3|CCDC53|CD97|SNRPA|FGL2|RAP1B|KRT1|TRIM28|RBM39|DNAJB1|TERF2|AP3B1|DOCK2|GNS|SRSF1|TLR2|SDCBP|OSBPL8|RCOR1|CHCHD3|COPE|BPI|BRD4|ICAM1|ANXA3|VCAN|SMARCA2|TMPO|SSRP1|PDCD4|RANBP2|GNAQ|CCT8|SCAF4|ACTR1B|NCF1|ARHGAP17|CTBP1|PCYT1A|KRTCAP2|PF4|KIAA1429|LRRK2|VPS35|NUDT21|GHDC|HNRNPUL2|MTCH2|CD14|GIMAP8|DDX19A…	51	148|231|240|77|279|86|199|98|310|249|112|119|151|172|110|91|244|183|292|154|118|127|105|126|85|78|230|94|245|163|133|222|220|261|307|229|252|89|111|128|104|272|266|251|171|82|262|198|194|185|232|228|264|193|176|90|226|225|160|99|142|243|260|177|106|259|202|303|191|93|79|102|258|212|70|117|138|109|155|115|289|207|165|130|69|181|277|72|241|280|134|187|297|140|196|256|210|87|308|281|294|65|152|237|7…	6.15e-23		GO.0043227	1.94724	0
12193	222	GO Component		intracellular organelle	1.31e-18	VCL|HMOX1|MCM5|SUPT16H|IDH3G|RETN|NAMPT|AIMP2|SYNGR2|CTSC|SART3|MLEC|SRSF9|LOX|RARS|TMSB10|AZU1|PRTN3|CCDC53|CD97|SNRPA|FGL2|RAP1B|KRT1|TRIM28|RBM39|DNAJB1|TERF2|AP3B1|DOCK2|GNS|SRSF1|TLR2|SDCBP|OSBPL8|RCOR1|CHCHD3|COPE|BPI|BRD4|ANXA3|VCAN|PRKAR2A|SMARCA2|TMPO|SSRP1|PDCD4|RANBP2|GNAQ|CCT8|SCAF4|ACTR1B|NCF1|ARHGAP17|CTBP1|PCYT1A|KRTCAP2|PF4|KIAA1429|LRRK2|VPS35|NUDT21|GCN1L1|GHDC|HNRNPUL2|MTCH2|CD…	51	148|231|240|77|279|86|199|98|310|249|112|119|151|172|110|246|91|244|183|292|154|118|127|105|126|85|78|230|94|245|163|133|222|220|261|307|229|252|89|111|104|272|74|266|251|171|82|262|198|194|185|232|228|264|193|176|90|226|225|160|99|142|81|243|260|177|106|259|202|303|191|93|79|102|258|212|70|117|138|190|109|155|115|289|207|165|130|69|181|277|72|241|280|134|187|297|149|140|196|256|210|87|308|173|28…	6.57e-21		GO.0043229	1.78827	0
11238	213	GO Component		cytoplasm	1.31e-18	VCL|HMOX1|MCM5|EIF3D|IDH3G|RETN|CLC|NAMPT|AIMP2|SYNGR2|CTSC|SART3|MLEC|RARS|TMSB10|AZU1|PRTN3|CCDC53|CD97|FGL2|RAP1B|ARHGEF6|KRT1|DNAJB1|AP3B1|DOCK2|GNS|SRSF1|TLR2|SDCBP|OSBPL8|CHCHD3|COPE|BPI|BRD4|ANXA3|VCAN|PRKAR2A|TMPO|FN3KRP|PDCD4|RANBP2|GNAQ|CCT8|ACTR1B|EIF5B|NCF1|ARHGAP17|ELMO2|CTBP1|PCYT1A|KRTCAP2|PF4|KIAA1429|ALDH1A1|LRRK2|VPS35|NUDT21|GCN1L1|GHDC|MTCH2|CD14|GIMAP8|DDX19A|YWHAG|FGA|KIF5B|…	51	148|231|240|101|279|86|223|199|98|310|249|112|119|110|246|91|244|183|292|118|127|92|105|78|94|245|163|133|222|220|261|229|252|89|111|104|272|74|251|61|82|262|198|194|232|203|228|264|197|193|176|90|226|225|270|160|99|142|81|243|177|106|259|202|303|191|93|79|258|212|70|117|138|190|109|155|115|234|289|207|165|69|277|72|241|280|134|187|297|149|196|256|210|87|308|145|173|281|294|65|136|116|73|137|255|…	4.8e-21		GO.0005737	1.78827	0
2318	86	GO Component		vesicle	3.62e-18	VCL|RETN|SYNGR2|CTSC|MLEC|AZU1|PRTN3|CCDC53|CD97|FGL2|RAP1B|KRT1|AP3B1|DOCK2|GNS|TLR2|SDCBP|COPE|BPI|ICAM1|ANXA3|CCT8|ACTR1B|NCF1|PF4|LRRK2|VPS35|GHDC|CD14|FGA|KIF5B|CLTB|TLR8|DEGS1|EEA1|KIAA0196|PLEKHO2|COPB2|HGS|SLC44A2|PLAUR|RHOG|AP3M1|HP|ITGAL|ARHGEF2|CR1|STX11|STX7|COPA|SNAPIN|CTSS|GNAS|STX12|CCDC22|CCDC93|STEAP4|TMSB4X|CD9|LILRB2|SIPA1|MVP|HLA-DRA|DYNC1I2|SH3KBP1|CECR1|HLA-DPA1|PRF1|ANXA11|…	51	148|86|310|249|119|91|244|183|292|118|127|105|94|245|163|222|220|252|89|128|104|194|232|228|226|160|99|243|106|191|93|212|109|289|207|165|277|280|187|256|87|308|281|294|65|73|255|120|283|168|62|141|273|206|108|215|67|208|284|263|143|170|224|299|147|269|129|156|250|287|302|132|309|75|174|286|189|66|169|233|157|71|301|95|96|209	2.64e-20		GO.0031982	1.74413	0
12432	223	GO Component		organelle	4.57e-18	VCL|HMOX1|MCM5|SUPT16H|IDH3G|RETN|NAMPT|AIMP2|SYNGR2|CTSC|SART3|MLEC|SRSF9|LOX|RARS|TMSB10|AZU1|PRTN3|CCDC53|CD97|SNRPA|FGL2|RAP1B|KRT1|TRIM28|RBM39|DNAJB1|TERF2|AP3B1|DOCK2|GNS|SRSF1|TLR2|SDCBP|OSBPL8|RCOR1|CHCHD3|COPE|BPI|BRD4|ICAM1|ANXA3|VCAN|PRKAR2A|SMARCA2|TMPO|SSRP1|PDCD4|RANBP2|GNAQ|CCT8|SCAF4|ACTR1B|NCF1|ARHGAP17|CTBP1|PCYT1A|KRTCAP2|PF4|KIAA1429|LRRK2|VPS35|NUDT21|GCN1L1|GHDC|HNRNPUL2|MT…	51	148|231|240|77|279|86|199|98|310|249|112|119|151|172|110|246|91|244|183|292|154|118|127|105|126|85|78|230|94|245|163|133|222|220|261|307|229|252|89|111|128|104|272|74|266|251|171|82|262|198|194|185|232|228|264|193|176|90|226|225|160|99|142|81|243|260|177|106|259|202|303|191|93|79|102|258|212|70|117|138|190|109|155|115|289|207|165|130|69|181|277|72|241|280|134|187|297|149|140|196|256|210|87|308|17…	4.17e-20		GO.0043226	1.73401	0
14286	238	GO Component		intracellular	6.91e-18	VCL|HMOX1|MCM5|EIF3D|SUPT16H|IDH3G|RETN|CLC|NAMPT|AIMP2|SYNGR2|CTSC|SART3|MLEC|SRSF9|LOX|RARS|TMSB10|AZU1|PRTN3|CCDC53|CD97|SNRPA|FGL2|RAP1B|ARHGEF6|KRT1|TRIM28|RBM39|DNAJB1|TERF2|AP3B1|DOCK2|GNS|SRSF1|TLR2|SDCBP|OSBPL8|RCOR1|CHCHD3|COPE|BPI|BRD4|ANXA3|VCAN|PRKAR2A|SMARCA2|TMPO|FN3KRP|SSRP1|PDCD4|RANBP2|GNAQ|CCT8|SCAF4|ACTR1B|EIF5B|NCF1|ARHGAP17|ELMO2|CTBP1|PCYT1A|KRTCAP2|PF4|KIAA1429|ALDH1A1|LRR…	51	148|231|240|101|77|279|86|223|199|98|310|249|112|119|151|172|110|246|91|244|183|292|154|118|127|92|105|126|85|78|230|94|245|163|133|222|220|261|307|229|252|89|111|104|272|74|266|251|61|171|82|262|198|194|185|232|203|228|264|197|193|176|90|226|225|270|160|99|142|81|243|260|177|106|259|202|303|191|93|79|102|258|212|70|117|138|190|109|155|115|234|289|207|165|130|69|181|277|72|241|280|134|187|297|149…	7.56e-20		GO.0005622	1.71605	0
2226	83	GO Component		cytoplasmic vesicle	9.46e-18	VCL|RETN|SYNGR2|CTSC|MLEC|AZU1|PRTN3|CCDC53|CD97|FGL2|RAP1B|KRT1|AP3B1|DOCK2|GNS|TLR2|SDCBP|COPE|BPI|ANXA3|CCT8|ACTR1B|NCF1|PF4|LRRK2|VPS35|GHDC|CD14|FGA|KIF5B|CLTB|TLR8|DEGS1|EEA1|KIAA0196|PLEKHO2|COPB2|HGS|SLC44A2|PLAUR|RHOG|AP3M1|HP|ITGAL|ARHGEF2|CR1|STX11|STX7|COPA|SNAPIN|CTSS|GNAS|STX12|CCDC22|CCDC93|STEAP4|TMSB4X|CD9|LILRB2|SIPA1|MVP|HLA-DRA|SH3KBP1|CECR1|HLA-DPA1|PRF1|ANXA11|CD44|ARRB2|FNB…	51	148|86|310|249|119|91|244|183|292|118|127|105|94|245|163|222|220|252|89|104|194|232|228|226|160|99|243|106|191|93|212|109|289|207|165|277|280|187|256|87|308|281|294|65|73|255|120|283|168|62|141|273|206|108|215|67|208|284|263|143|170|224|147|269|129|156|250|287|302|309|75|174|286|189|66|169|233|157|71|301|95|96|209	1.21e-19		GO.0031410	1.70241	0
828	46	GO Component		secretory granule	7.22e-15	VCL|RETN|CTSC|MLEC|AZU1|PRTN3|CD97|FGL2|RAP1B|KRT1|DOCK2|GNS|TLR2|SDCBP|BPI|ANXA3|CCT8|ACTR1B|PF4|GHDC|CD14|FGA|DEGS1|PLEKHO2|SLC44A2|PLAUR|RHOG|HP|ITGAL|CR1|STX7|SNAPIN|CTSS|TMSB4X|CD9|LILRB2|MVP|CECR1|ANXA11|CD44|TOM1|SERPINA1|ATP11A|HMHA1|SERPINA4|ALDH3B1	51	148|86|249|119|91|244|292|118|127|105|245|163|222|220|89|104|194|232|226|243|106|191|289|277|256|87|308|294|65|255|283|62|141|208|284|263|170|269|250|287|75|174|286|169|157|95	1.19e-16		GO.0030141	1.41415	0
948	49	GO Component		secretory vesicle	8.66e-15	VCL|RETN|SYNGR2|CTSC|MLEC|AZU1|PRTN3|CD97|FGL2|RAP1B|KRT1|DOCK2|GNS|TLR2|SDCBP|BPI|ANXA3|CCT8|ACTR1B|PF4|LRRK2|GHDC|CD14|FGA|DEGS1|PLEKHO2|SLC44A2|PLAUR|RHOG|HP|ITGAL|CR1|STX11|STX7|SNAPIN|CTSS|TMSB4X|CD9|LILRB2|MVP|CECR1|ANXA11|CD44|TOM1|SERPINA1|ATP11A|HMHA1|SERPINA4|ALDH3B1	51	148|86|310|249|119|91|244|292|118|127|105|245|163|222|220|89|104|194|232|226|160|243|106|191|289|277|256|87|308|294|65|255|120|283|62|141|208|284|263|170|269|250|287|75|174|286|169|157|95	1.58e-16		GO.0099503	1.40625	0
4347	113	GO Component		endomembrane system	6.02e-14	VCL|HMOX1|RETN|SYNGR2|CTSC|MLEC|AZU1|PRTN3|CCDC53|CD97|FGL2|RAP1B|KRT1|AP3B1|DOCK2|GNS|TLR2|SDCBP|OSBPL8|COPE|BPI|ANXA3|VCAN|TMPO|RANBP2|GNAQ|CCT8|ACTR1B|NCF1|PCYT1A|KRTCAP2|PF4|LRRK2|VPS35|GHDC|CD14|GIMAP8|DDX19A|FGA|RPL13|CLTB|ACO1|TLR8|DEGS1|EEA1|KIAA0196|PLEKHO2|COPB2|HGS|TRAPPC11|SLC44A2|PLAUR|RHOG|AP3M1|HP|ITGAL|ARHGEF2|CR1|STX11|CACYBP|STX7|COPA|SNAPIN|CTSS|AHCYL1|GBP2|PIGK|GNAS|TXNDC12|ST…	51	148|231|86|310|249|119|91|244|183|292|118|127|105|94|245|163|222|220|261|252|89|104|272|251|262|198|194|232|228|176|90|226|160|99|243|106|259|202|191|258|212|70|109|289|207|165|277|280|187|196|256|87|308|281|294|65|73|255|120|139|283|168|62|141|164|235|296|273|188|206|300|108|215|180|67|208|284|263|143|170|224|269|175|205|129|107|156|250|287|302|114|304|309|75|174|192|298|286|189|178|146|122|66|1…	1.21e-15		GO.0012505	1.32204	0
4958	122	GO Component		cytosol	9.96e-14	VCL|HMOX1|MCM5|EIF3D|CLC|NAMPT|AIMP2|RARS|PRTN3|RAP1B|ARHGEF6|KRT1|DNAJB1|DOCK2|SDCBP|OSBPL8|COPE|BRD4|ANXA3|PRKAR2A|FN3KRP|PDCD4|RANBP2|CCT8|ACTR1B|EIF5B|NCF1|ARHGAP17|ELMO2|CTBP1|PCYT1A|KIAA1429|ALDH1A1|LRRK2|VPS35|GCN1L1|GIMAP8|YWHAG|KIF5B|MCM7|RPL13|CLTB|ACO1|KRT2|CAMKK2|PDS5B|EEA1|KIAA0196|SMC1A|NCBP2|XPOT|COPB2|DRG1|HGS|TRAPPC11|AGTPBP1|RHOG|G3BP2|EIF3B|ARHGEF2|CACYBP|COPA|PEA15|PBXIP1|PMVK…	51	148|231|240|101|223|199|98|110|244|127|92|105|78|245|220|261|252|111|104|74|61|82|262|194|232|203|228|264|197|193|176|225|270|160|99|81|259|303|93|79|258|212|70|190|155|115|207|165|69|72|241|280|134|187|196|210|308|136|116|73|139|168|159|291|271|62|164|88|235|273|179|144|274|242|300|108|293|208|278|276|267|219|238|143|170|200|158|299|147|201|113|175|205|107|195|156|250|287|218|302|153|132|309|75|…	2.18e-15		GO.0005829	1.30017	0
4792	117	GO Component		protein-containing complex	1.08e-12	VCL|MCM5|EIF3D|SUPT16H|AIMP2|LOX|RARS|CCDC53|SNRPA|FGL2|TRIM28|RBM39|TERF2|AP3B1|SRSF1|TLR2|SDCBP|RCOR1|CHCHD3|COPE|BPI|PRKAR2A|SMARCA2|RANBP2|GNAQ|CCT8|ACTR1B|NCF1|CTBP1|KRTCAP2|KIAA1429|LRRK2|VPS35|NUDT21|GCN1L1|CD14|DDX19A|FGA|KIF5B|MCM7|U2AF2|RPL13|CLTB|HCFC1|CCAR2|EEA1|KIAA0196|MAGOHB|SMC1A|SMARCE1|NCBP2|COPB2|DRG1|HGS|IKZF1|CSTF2T|TRAPPC11|AP3M1|HP|ITGAL|EIF3B|ARHGEF2|STX11|CACYBP|STX7|COPA…	51	148|240|101|77|98|172|110|183|154|118|126|85|230|94|133|222|220|307|229|252|89|74|266|262|198|194|232|228|193|90|225|160|99|142|81|106|202|191|93|79|102|258|212|117|138|207|165|130|69|181|72|280|134|187|297|140|196|281|294|65|116|73|120|139|283|168|159|62|88|296|273|144|206|186|242|83|204|282|278|267|184|219|238|143|170|224|200|299|68|201|113|175|129|107|84|287|306|132|64|305|146|275|122|66|150|2…	2.57e-14		GO.0032991	1.19666	0
10365	190	GO Component		intracellular membrane-bounded organelle	2.78e-12	HMOX1|MCM5|SUPT16H|IDH3G|RETN|NAMPT|AIMP2|CTSC|SART3|MLEC|SRSF9|LOX|RARS|AZU1|PRTN3|SNRPA|RAP1B|TRIM28|RBM39|DNAJB1|TERF2|AP3B1|GNS|SRSF1|TLR2|SDCBP|OSBPL8|RCOR1|CHCHD3|COPE|BPI|BRD4|VCAN|SMARCA2|TMPO|SSRP1|PDCD4|RANBP2|GNAQ|CCT8|SCAF4|NCF1|ARHGAP17|CTBP1|PCYT1A|KRTCAP2|KIAA1429|LRRK2|VPS35|NUDT21|GHDC|HNRNPUL2|MTCH2|CD14|GIMAP8|DDX19A|YWHAG|FGA|MCM7|U2AF2|RPL13|CLTB|ACO1|HCFC1|CCAR2|TLR8|CAMKK2|…	51	231|240|77|279|86|199|98|249|112|119|151|172|110|91|244|154|127|126|85|78|230|94|163|133|222|220|261|307|229|252|89|111|272|266|251|171|82|262|198|194|185|228|264|193|176|90|225|160|99|142|243|260|177|106|259|202|303|191|79|102|258|212|70|117|138|109|155|115|289|165|130|69|181|72|241|280|134|187|297|140|196|210|87|308|281|152|237|73|137|120|139|283|168|159|291|271|62|141|164|88|235|296|273|188|14…	7.11e-14		GO.0043231	1.1556	0
5162	121	GO Component		intracellular organelle lumen	4.64e-12	VCL|HMOX1|MCM5|SUPT16H|IDH3G|RETN|NAMPT|CTSC|SART3|SRSF9|RARS|AZU1|PRTN3|SNRPA|FGL2|KRT1|TRIM28|RBM39|DNAJB1|TERF2|DOCK2|GNS|SRSF1|SDCBP|RCOR1|COPE|BPI|BRD4|VCAN|SMARCA2|SSRP1|CCT8|SCAF4|ACTR1B|CTBP1|PF4|KIAA1429|LRRK2|NUDT21|GHDC|HNRNPUL2|DDX19A|FGA|MCM7|U2AF2|RPL13|HCFC1|CCAR2|PDS5B|KIAA0196|MAGOHB|SMC1A|SMARCE1|PLEKHO2|NCBP2|XPOT|DRG1|IKZF1|CSTF2T|AGTPBP1|PLAUR|HP|TRIM33|IRF2BP2|CACYBP|CTSS|FL…	51	148|231|240|77|279|86|199|249|112|151|110|91|244|154|118|105|126|85|78|230|245|163|133|220|307|252|89|111|272|266|171|194|185|232|193|226|225|160|142|243|260|202|191|79|102|258|117|138|115|165|130|69|181|277|72|241|134|297|140|210|87|294|237|137|139|141|88|235|188|144|63|216|242|108|76|83|208|282|278|276|184|238|170|200|158|68|201|269|113|175|195|84|156|250|306|153|174|125|182|64|189|305|146|275|…	1.27e-13		GO.0070013	1.13335	0
1554	55	GO Component		whole membrane	2.04e-10	VCL|HMOX1|SYNGR2|MLEC|AZU1|PRTN3|CD97|RAP1B|AP3B1|TLR2|SDCBP|COPE|ICAM1|ANXA3|PRKAR2A|RANBP2|LRRK2|VPS35|CD14|CLTB|TLR8|DEGS1|EEA1|COPB2|HGS|SLC44A2|PLAUR|RHOG|ITGAL|CR1|STX7|COPA|SNAPIN|STX12|SLC44A1|STEAP4|CD9|LILRB2|HLA-DRA|XPO1|HLA-DPA1|CD44|MAVS|TOM1|ATP11A|ACSL1|LYN|GGA3|BLOC1S1|COPZ1|MRC1|ALDH3B1|CLTC|SH3GLB1|CD48	51	148|231|310|119|91|244|292|127|94|222|220|252|128|104|74|262|160|99|106|212|109|289|207|280|187|256|87|308|65|255|283|168|62|206|216|67|284|263|224|175|129|287|217|75|286|178|146|66|214|233|71|95|96|209|290	6.69e-12		GO.0098805	0.969037	0
16271	242	GO Component		cell	3.85e-10	VCL|HMOX1|MCM5|EIF3D|SUPT16H|IDH3G|RETN|CLC|NAMPT|AIMP2|SYNGR2|CTSC|SART3|MLEC|SRSF9|LOX|RARS|TMSB10|AZU1|PRTN3|CCDC53|CD97|SNRPA|FGL2|RAP1B|ARHGEF6|KRT1|TRIM28|RBM39|DNAJB1|TERF2|AP3B1|DOCK2|GNS|SRSF1|TLR2|SDCBP|OSBPL8|RCOR1|CHCHD3|COPE|BPI|BRD4|ICAM1|ANXA3|VCAN|PRKAR2A|SMARCA2|TMPO|FN3KRP|SSRP1|PDCD4|RANBP2|GNAQ|CCT8|SCAF4|ACTR1B|EIF5B|NCF1|ARHGAP17|ELMO2|CTBP1|PCYT1A|KRTCAP2|PF4|KIAA1429|ALDH1…	51	148|231|240|101|77|279|86|223|199|98|310|249|112|119|151|172|110|246|91|244|183|292|154|118|127|92|105|126|85|78|230|94|245|163|133|222|220|261|307|229|252|89|111|128|104|272|74|266|251|61|171|82|262|198|194|185|232|203|228|264|197|193|176|90|226|225|270|160|99|142|81|243|260|177|106|259|202|303|191|93|79|102|258|212|70|117|138|190|109|155|115|234|289|207|165|130|69|181|277|72|241|280|134|187|297…	1.34e-11		GO.0005623	0.941454	0
582	30	GO Component		lysosome	6.16e-09	RETN|CTSC|AZU1|PRTN3|RAP1B|GNS|SDCBP|BPI|VCAN|CCT8|NCF1|LRRK2|VPS35|TLR8|HGS|AP3M1|STX7|SNAPIN|CTSS|HLA-DRA|CECR1|HLA-DPA1|PRF1|ANXA11|FNBP1|TOM1|LYN|HMHA1|BLOC1S1|CLTC	51	86|249|91|244|127|163|220|89|272|194|228|160|99|109|187|281|283|62|141|224|269|129|156|250|309|75|146|169|214|96	2.25e-10		GO.0005764	0.821042	0
724	33	GO Component		cytoplasmic vesicle membrane	1.35e-08	SYNGR2|MLEC|AZU1|CD97|RAP1B|AP3B1|TLR2|COPE|ANXA3|LRRK2|CD14|CLTB|DEGS1|COPB2|SLC44A2|PLAUR|RHOG|AP3M1|ITGAL|CR1|COPA|SNAPIN|CD9|LILRB2|HLA-DRA|SH3KBP1|HLA-DPA1|CD44|TOM1|ATP11A|COPZ1|ALDH3B1|CLTC	51	310|119|91|292|127|94|222|252|104|160|106|212|289|280|256|87|308|281|65|255|168|62|284|263|224|147|129|287|75|286|233|95|96	5.42e-10		GO.0030659	0.786967	0
159	16	GO Component		specific granule	1.86e-08	VCL|RETN|MLEC|DOCK2|BPI|ANXA3|GHDC|DEGS1|SLC44A2|PLAUR|HP|ITGAL|ANXA11|TOM1|ATP11A|ALDH3B1	51	148|86|119|245|89|104|243|289|256|87|294|65|250|75|286|95	7.81e-10		GO.0042581	0.773049	0
682	31	GO Component		vacuole	4.43e-08	RETN|CTSC|AZU1|PRTN3|RAP1B|GNS|SDCBP|BPI|VCAN|CCT8|NCF1|LRRK2|VPS35|TLR8|HGS|AP3M1|STX7|SNAPIN|CTSS|HLA-DRA|CECR1|HLA-DPA1|PRF1|ANXA11|FNBP1|TOM1|LYN|HMHA1|BLOC1S1|CLTC|SH3GLB1	51	86|249|91|244|127|163|220|89|272|194|228|160|99|109|187|281|283|62|141|224|269|129|156|250|309|75|146|169|214|96|209	2.02e-09		GO.0005773	0.73536	0
323	21	GO Component		secretory granule lumen	6.28e-08	VCL|RETN|CTSC|AZU1|PRTN3|DOCK2|GNS|SDCBP|BPI|CCT8|ACTR1B|PF4|GHDC|FGA|HP|TMSB4X|MVP|CECR1|SERPINA1|HMHA1|SERPINA4	51	148|86|249|91|244|245|163|220|89|194|232|226|243|191|294|208|170|269|174|169|157	2.98e-09		GO.0034774	0.720204	0
155	14	GO Component		azurophil granule	6.13e-07	RETN|CTSC|AZU1|PRTN3|RAP1B|GNS|SDCBP|BPI|CCT8|STX7|CECR1|ANXA11|TOM1|HMHA1	51	86|249|91|244|127|163|220|89|194|283|269|250|75|169	3.24e-08		GO.0042582	0.621254	0
3446	79	GO Component		nucleoplasm	1.26e-06	MCM5|SUPT16H|IDH3G|NAMPT|CTSC|SART3|SRSF9|RARS|SNRPA|TRIM28|RBM39|DNAJB1|TERF2|SRSF1|SDCBP|RCOR1|COPE|BRD4|SMARCA2|SSRP1|CCT8|SCAF4|CTBP1|KIAA1429|NUDT21|HNRNPUL2|MCM7|U2AF2|HCFC1|CCAR2|PDS5B|KIAA0196|MAGOHB|SMC1A|SMARCE1|NCBP2|XPOT|DRG1|IKZF1|CSTF2T|TRIM33|IRF2BP2|CACYBP|GBP2|SRSF4|SLC44A1|NCBP1|CCDC22|RAD50|POLR2B|DDX1|COMMD8|RFC1|SRSF2|ILK|DDX17|SMU1|RABGGTA|RELA|XPO1|COMMD5|ACTL6A|ANXA11|TBL1…	51	240|77|279|199|249|112|151|110|154|126|85|78|230|133|220|307|252|111|266|171|194|185|193|225|142|260|79|102|117|138|115|165|130|69|181|72|241|134|297|140|237|137|139|235|63|216|242|108|83|282|278|276|184|238|200|158|68|201|113|175|195|84|250|306|125|182|64|275|227|150|162|301|253|124|131|135|97|80|254	7.12e-08		GO.0005654	0.589963	0
298	18	GO Component		secretory granule membrane	2.03e-06	MLEC|AZU1|CD97|RAP1B|TLR2|CD14|DEGS1|SLC44A2|PLAUR|RHOG|ITGAL|CR1|CD9|LILRB2|CD44|TOM1|ATP11A|ALDH3B1	51	119|91|292|127|222|106|289|256|87|308|65|255|284|263|287|75|286|95	1.19e-07		GO.0030667	0.56925	0
4030	87	GO Component		nuclear lumen	2.79e-06	HMOX1|MCM5|SUPT16H|IDH3G|NAMPT|CTSC|SART3|SRSF9|RARS|SNRPA|TRIM28|RBM39|DNAJB1|TERF2|SRSF1|SDCBP|RCOR1|COPE|BRD4|SMARCA2|SSRP1|CCT8|SCAF4|CTBP1|KIAA1429|NUDT21|HNRNPUL2|DDX19A|MCM7|U2AF2|RPL13|HCFC1|CCAR2|PDS5B|KIAA0196|MAGOHB|SMC1A|SMARCE1|NCBP2|XPOT|DRG1|IKZF1|CSTF2T|AGTPBP1|TRIM33|IRF2BP2|CACYBP|FLNA|GBP2|SRSF4|SLC44A1|NCBP1|CCDC22|RAD50|POLR2B|DDX1|COMMD8|RFC1|SRSF2|ILK|DDX17|SMU1|RABGGTA|REL…	51	231|240|77|279|199|249|112|151|110|154|126|85|78|230|133|220|307|252|111|266|171|194|185|193|225|142|260|202|79|102|258|117|138|115|165|130|69|181|72|241|134|297|140|210|237|137|139|88|235|63|216|242|108|83|282|278|276|184|238|200|158|68|201|113|175|195|84|250|306|125|182|64|305|275|227|150|162|301|253|211|257|124|131|135|97|80|254	1.68e-07		GO.0031981	0.55544	0
3337	76	GO Component		organelle membrane	3.02e-06	HMOX1|SYNGR2|CTSC|MLEC|AZU1|CD97|RAP1B|AP3B1|TLR2|SDCBP|OSBPL8|CHCHD3|COPE|ANXA3|TMPO|RANBP2|GNAQ|PCYT1A|KRTCAP2|LRRK2|VPS35|MTCH2|CD14|DDX19A|CLTB|TLR8|DEGS1|EEA1|COPB2|HGS|SLC44A2|PLAUR|RHOG|AP3M1|ITGAL|CR1|STX7|COPA|SNAPIN|AHCYL1|GBP2|PIGK|GNAS|MRPS16|STX12|SLC44A1|GLIPR2|STEAP4|CD9|LILRB2|HLA-DRA|SH3KBP1|XPO1|PPP6C|HLA-DPA1|CD44|MAVS|TMED4|PNPLA6|TOM1|SERPINA1|POR|ATP11A|ACSL1|LYN|MYO18A|GGA3…	51	231|310|249|119|91|292|127|94|222|220|261|229|252|104|251|262|198|176|90|160|99|177|106|202|212|109|289|207|280|187|256|87|308|281|65|255|283|168|62|164|235|296|273|144|206|216|180|67|284|263|224|147|175|205|129|287|217|114|304|75|174|298|286|178|146|122|66|150|214|233|71|211|95|96|209|103	1.87e-07		GO.0031090	0.551999	0
1950	52	GO Component		bounding membrane of organelle	5.23e-06	SYNGR2|CTSC|MLEC|AZU1|CD97|RAP1B|AP3B1|TLR2|COPE|ANXA3|LRRK2|VPS35|CD14|CLTB|TLR8|DEGS1|EEA1|COPB2|HGS|SLC44A2|PLAUR|RHOG|ITGAL|CR1|STX7|COPA|SNAPIN|GBP2|GNAS|STX12|SLC44A1|GLIPR2|STEAP4|CD9|LILRB2|HLA-DRA|PPP6C|HLA-DPA1|CD44|MAVS|TOM1|SERPINA1|ATP11A|ACSL1|MYO18A|GGA3|BLOC1S1|COPZ1|MRC1|ALDH3B1|CLTC|SH3GLB1	51	310|249|119|91|292|127|94|222|252|104|160|99|106|212|109|289|207|280|187|256|87|308|65|255|283|168|62|235|273|206|216|180|67|284|263|224|205|129|287|217|75|174|286|178|122|66|214|233|71|95|96|209	3.34e-07		GO.0098588	0.52815	0
92	10	GO Component		azurophil granule lumen	1e-05	RETN|CTSC|AZU1|PRTN3|GNS|SDCBP|BPI|CCT8|CECR1|HMHA1	51	86|249|91|244|163|220|89|194|269|169	6.58e-07		GO.0035578	0.5	0
88	9	GO Component		membrane coat	5.65e-05	AP3B1|COPE|CLTB|COPB2|AP3M1|COPA|GGA3|COPZ1|CLTC	51	94|252|212|280|281|168|66|233|96	3.81e-06		GO.0030117	0.424795	0
172	12	GO Component		vacuolar lumen	5.65e-05	RETN|CTSC|AZU1|PRTN3|GNS|SDCBP|BPI|VCAN|CCT8|CTSS|CECR1|HMHA1	51	86|249|91|244|163|220|89|272|194|141|269|169	4.01e-06		GO.0005775	0.424795	0
275	15	GO Component		endocytic vesicle	6.17e-05	TLR2|ANXA3|NCF1|KIF5B|CLTB|HP|STX7|STX12|CD9|HLA-DRA|SH3KBP1|HLA-DPA1|ANXA11|ARRB2|CLTC	51	222|104|228|93|212|294|283|206|284|224|147|129|250|302|96	4.51e-06		GO.0030139	0.420971	0
125	10	GO Component		ficolin-1-rich granule lumen	0.00011	VCL|FGL2|KRT1|GNS|CCT8|ACTR1B|PLEKHO2|CTSS|MVP|SERPINA1	51	148|118|105|163|194|232|277|141|170|174	8.45e-06		GO.1904813	0.395861	0
186	12	GO Component		ficolin-1-rich granule	0.00011	VCL|FGL2|KRT1|GNS|CCT8|ACTR1B|PLEKHO2|CR1|CTSS|LILRB2|MVP|SERPINA1	51	148|118|105|163|194|232|277|255|141|263|170|174	8.5e-06		GO.0101002	0.395861	0
155	11	GO Component		Golgi-associated vesicle	0.00011	CTSC|COPE|LRRK2|CLTB|COPB2|COPA|HLA-DRA|HLA-DPA1|SERPINA1|COPZ1|CLTC	51	249|252|160|212|280|168|224|129|174|233|96	8.73e-06		GO.0005798	0.395861	0
4005	80	GO Component		intracellular non-membrane-bounded organelle	0.00018	VCL|HMOX1|SUPT16H|IDH3G|SYNGR2|CTSC|SRSF9|TMSB10|RAP1B|KRT1|TRIM28|RBM39|DNAJB1|TERF2|DOCK2|SDCBP|BPI|BRD4|PRKAR2A|SMARCA2|TMPO|SSRP1|RANBP2|CCT8|ACTR1B|NCF1|NUDT21|GCN1L1|DDX19A|KIF5B|MCM7|RPL13|CCAR2|KRT2|PDS5B|SMC1A|SMARCE1|IKZF1|FAM101B|AGTPBP1|ITSN2|ARHGEF2|PEA15|PBXIP1|FLNA|GBP2|MRPS16|FGD3|RAD50|TMSB4X|DDX1|RFC1|MVP|ILK|DDX17|DYNC1I2|SH3KBP1|RELA|XPO1|ACTL6A|ANXA11|TBL1XR1|DCTN2|FNBP1|DDX4…	51	148|231|77|279|310|249|151|246|127|105|126|85|78|230|245|220|89|111|74|266|251|171|262|194|232|228|142|81|202|93|79|258|138|190|115|69|181|297|149|210|173|73|159|291|88|235|144|300|83|208|278|184|170|200|158|299|147|113|175|84|250|306|132|309|125|182|64|305|122|162|248|253|211|257|131|123|96|80|221|254	1.45e-05		GO.0043232	0.374473	0
1474	39	GO Component		Golgi apparatus	0.00018	CTSC|AP3B1|TLR2|COPE|VCAN|NCF1|LRRK2|CD14|GIMAP8|CLTB|ACO1|TLR8|COPB2|TRAPPC11|AP3M1|ARHGEF2|STX11|COPA|SNAPIN|GBP2|GNAS|STX12|FGD3|GLIPR2|STEAP4|HLA-DRA|PPP6C|HLA-DPA1|GDI1|CD44|SERPINA1|TGFBI|LRPAP1|LYN|MYO18A|GGA3|COPZ1|CLTC|SH3GLB1	51	249|94|222|252|272|228|160|106|259|212|70|109|280|196|281|73|120|168|62|235|273|206|300|180|67|224|205|129|107|287|174|192|189|146|122|66|233|96|209	1.52e-05		GO.0005794	0.374473	0
90	8	GO Component		specific granule membrane	0.0004	MLEC|DEGS1|SLC44A2|PLAUR|ITGAL|TOM1|ATP11A|ALDH3B1	51	119|289|256|87|65|75|286|95	3.4e-05		GO.0035579	0.339794	0
381	16	GO Component		nuclear speck	0.00055	NAMPT|SART3|RBM39|SRSF1|KIAA1429|U2AF2|SRSF4|SRSF2|DDX17|SMU1|DDX46|API5|TIMM50|SRSF5|POLI|SNRNP70	51	199|112|85|133|225|102|63|238|158|68|125|275|150|162|253|124	4.79e-05		GO.0016607	0.325964	0
13	4	GO Component		COPI vesicle coat	0.00058	COPE|COPB2|COPA|COPZ1	51	252|280|168|233	5.17e-05		GO.0030126	0.323657	0
47	6	GO Component		vesicle coat	0.00058	COPE|CLTB|COPB2|COPA|COPZ1|CLTC	51	252|212|280|168|233|96	5.31e-05		GO.0030120	0.323657	0
161	10	GO Component		coated vesicle membrane	0.0007	AP3B1|COPE|CLTB|COPB2|COPA|CD9|HLA-DRA|HLA-DPA1|COPZ1|CLTC	51	94|252|212|280|168|284|224|129|233|96	6.51e-05		GO.0030662	0.31549	0
311	14	GO Component		membrane region	0.00074	VCL|HMOX1|PRTN3|TLR2|SDCBP|ICAM1|PRKAR2A|RANBP2|LRRK2|CD14|STX12|XPO1|LYN|CD48	51	148|231|244|222|220|128|74|262|160|106|206|175|146|290	7.05e-05		GO.0098589	0.313077	0
15	4	GO Component		eukaryotic translation initiation factor 3 complex	0.00085	EIF3D|EIF3B|EIF3CL|EIF3L	51	101|116|204|254	8.26e-05		GO.0005852	0.307058	0
105	8	GO Component		Golgi-associated vesicle membrane	0.00095	COPE|CLTB|COPB2|COPA|HLA-DRA|HLA-DPA1|COPZ1|CLTC	51	252|212|280|168|224|129|233|96	9.39e-05		GO.0030660	0.302228	0
1616	39	GO Component		organelle subcompartment	0.0011	HMOX1|CTSC|MLEC|SDCBP|OSBPL8|COPE|PCYT1A|KRTCAP2|LRRK2|CLTB|TLR8|DEGS1|COPB2|PLAUR|RHOG|COPA|SNAPIN|AHCYL1|GBP2|PIGK|GNAS|STX12|GLIPR2|STEAP4|HLA-DRA|PPP6C|HLA-DPA1|TMED4|PNPLA6|SERPINA1|TGFBI|POR|ACSL1|MYO18A|GGA3|COPZ1|ASNA1|CLTC|SH3GLB1	51	231|249|119|220|261|252|176|90|160|212|109|289|280|87|308|168|62|164|235|296|273|206|180|67|224|205|129|114|304|174|192|298|178|122|66|233|211|96|209	0.00011		GO.0031984	0.295861	0
255	12	GO Component		coated vesicle	0.0015	CTSC|AP3B1|COPE|CLTB|COPB2|COPA|CD9|HLA-DRA|HLA-DPA1|SERPINA1|COPZ1|CLTC	51	249|94|252|212|280|168|284|224|129|174|233|96	0.00016		GO.0030135	0.282391	0
876	25	GO Component		endosome	0.0018	CCDC53|LRRK2|VPS35|CD14|TLR8|EEA1|KIAA0196|HGS|STX7|CTSS|STX12|CCDC22|CCDC93|STEAP4|HLA-DRA|HLA-DPA1|PRF1|ARRB2|TOM1|ATP11A|LRPAP1|GGA3|MRC1|USP10|CLTC	51	183|160|99|106|109|207|165|187|283|141|206|108|215|67|224|129|156|302|75|286|189|66|71|301|96	0.0002		GO.0005768	0.274473	0
6892	116	GO Component		nucleus	0.0018	HMOX1|MCM5|SUPT16H|IDH3G|RETN|NAMPT|AIMP2|CTSC|SART3|SRSF9|LOX|RARS|SNRPA|TRIM28|RBM39|DNAJB1|TERF2|SRSF1|SDCBP|OSBPL8|RCOR1|CHCHD3|COPE|BRD4|SMARCA2|TMPO|SSRP1|PDCD4|RANBP2|GNAQ|CCT8|SCAF4|ARHGAP17|CTBP1|PCYT1A|KIAA1429|LRRK2|NUDT21|GHDC|HNRNPUL2|DDX19A|MCM7|U2AF2|RPL13|HCFC1|CCAR2|CAMKK2|PDS5B|KIAA0196|MAGOHB|SMC1A|SMARCE1|NCBP2|XPOT|DRG1|IKZF1|CSTF2T|AGTPBP1|HMX3|TRIM33|IRF2BP2|CACYBP|PEA15|PB…	51	231|240|77|279|86|199|98|249|112|151|172|110|154|126|85|78|230|133|220|261|307|229|252|111|266|251|171|82|262|198|194|185|264|193|176|225|160|142|243|260|202|79|102|258|117|138|155|115|165|130|69|181|72|241|134|297|140|210|152|237|137|139|159|291|88|235|273|63|186|216|242|108|293|83|208|282|278|276|184|219|238|143|170|200|158|68|201|113|175|195|84|250|302|306|125|182|64|305|146|275|227|150|162|30…	0.0002		GO.0005634	0.274473	0
62	6	GO Component		specific granule lumen	0.002	VCL|RETN|DOCK2|BPI|GHDC|HP	51	148|86|245|89|243|294	0.00022		GO.0035580	0.269897	0
40	5	GO Component		clathrin coat	0.0022	AP3B1|CLTB|AP3M1|GGA3|CLTC	51	94|212|281|66|96	0.00025		GO.0030118	0.265758	0
356	14	GO Component		transport vesicle	0.0024	SYNGR2|COPE|LRRK2|CLTB|COPB2|STX11|COPA|SNAPIN|GNAS|SIPA1|HLA-DRA|HLA-DPA1|COPZ1|CLTC	51	310|252|160|212|280|120|168|62|273|143|224|129|233|96	0.00027		GO.0030133	0.261979	0
8	3	GO Component		MCM complex	0.0026	MCM5|MCM7|MCM3	51	240|79|80	0.0003		GO.0042555	0.258503	0
801	23	GO Component		Golgi subcompartment	0.0027	CTSC|COPE|LRRK2|CLTB|TLR8|COPB2|COPA|SNAPIN|GBP2|GNAS|STX12|GLIPR2|STEAP4|HLA-DRA|PPP6C|HLA-DPA1|SERPINA1|TGFBI|MYO18A|GGA3|COPZ1|CLTC|SH3GLB1	51	249|252|160|212|109|280|168|62|235|273|206|180|67|224|205|129|174|192|122|66|233|96|209	0.00033		GO.0098791	0.256864	0
71	6	GO Component		neuron projection cytoplasm	0.0035	AP3B1|LRRK2|KIF5B|AP3M1|SNAPIN|BLOC1S1	51	94|160|93|281|62|214	0.00043		GO.0120111	0.245593	0
46	5	GO Component		axon cytoplasm	0.0037	AP3B1|KIF5B|AP3M1|SNAPIN|BLOC1S1	51	94|93|281|62|214	0.00045		GO.1904115	0.24318	0
770	22	GO Component		ribonucleoprotein complex	0.0038	SNRPA|SRSF1|BPI|LRRK2|GCN1L1|DDX19A|U2AF2|RPL13|MAGOHB|DRG1|MRPS16|NCBP1|DDX1|SRSF2|SMU1|XPO1|RPL23|SRP19|API5|POLI|SNRNP70|RUVBL2	51	154|133|89|160|81|202|102|258|130|134|144|242|278|238|68|175|64|305|275|253|124|131	0.00047		GO.1990904	0.242022	0
1047	27	GO Component		membrane protein complex	0.0041	AP3B1|TLR2|SDCBP|CHCHD3|COPE|GNAQ|NCF1|KRTCAP2|VPS35|CD14|CLTB|COPB2|AP3M1|ITGAL|STX11|STX7|COPA|PIGK|GNAS|STX12|HLA-DRA|HLA-DPA1|LYN|GGA3|TIMM50|COPZ1|CLTC	51	94|222|220|229|252|198|228|90|99|106|212|280|281|65|120|283|168|296|273|206|224|129|146|66|150|233|96	0.00052		GO.0098796	0.238722	0
341	13	GO Component		early endosome	0.0046	CCDC53|VPS35|EEA1|KIAA0196|HGS|STX7|STX12|CCDC93|STEAP4|TOM1|ATP11A|GGA3|USP10	51	183|99|207|165|187|283|206|215|67|75|286|66|301	0.00059		GO.0005769	0.233724	0
300	12	GO Component		membrane raft	0.0049	VCL|HMOX1|PRTN3|TLR2|SDCBP|ICAM1|PRKAR2A|LRRK2|CD14|STX12|LYN|CD48	51	148|231|244|222|220|128|74|160|106|206|146|290	0.00064		GO.0045121	0.23098	0
742	21	GO Component		nuclear body	0.0053	NAMPT|SART3|RBM39|TERF2|SRSF1|KIAA1429|NUDT21|U2AF2|DRG1|SRSF4|DDX1|SRSF2|DDX17|SMU1|XPO1|DDX46|API5|TIMM50|SRSF5|POLI|SNRNP70	51	199|112|85|230|133|225|142|102|134|63|278|238|158|68|175|125|275|150|162|253|124	0.00071		GO.0016604	0.227572	0
12	3	GO Component		npBAF complex	0.006	SMARCA2|SMARCE1|ACTL6A	51	266|181|84	0.00081		GO.0071564	0.222185	0
53	5	GO Component		clathrin-coated endocytic vesicle	0.006	CLTB|CD9|HLA-DRA|HLA-DPA1|CLTC	51	212|284|224|129|96	0.00082		GO.0045334	0.222185	0
187	9	GO Component		spliceosomal complex	0.0064	SNRPA|SRSF1|DDX19A|U2AF2|MAGOHB|SRSF2|SMU1|API5|SNRNP70	51	154|133|202|102|130|238|68|275|124	0.00089		GO.0005681	0.219382	0
15	3	GO Component		SWI/SNF complex	0.0099	SMARCA2|SMARCE1|ACTL6A	51	266|181|84	0.0014		GO.0016514	0.200436	0
950	24	GO Component		chromosome	0.0099	SUPT16H|TRIM28|TERF2|BRD4|SMARCA2|TMPO|SSRP1|MCM7|CCAR2|PDS5B|SMC1A|SMARCE1|IKZF1|FLNA|RAD50|RFC1|RELA|XPO1|ACTL6A|DCTN2|RECQL|WBP2|RUVBL2|MCM3	51	77|126|230|111|266|251|171|79|138|115|69|181|297|88|83|184|113|175|84|132|182|257|131|80	0.0014		GO.0005694	0.200436	0
35	4	GO Component		clathrin-coated endocytic vesicle membrane	0.01	CD9|HLA-DRA|HLA-DPA1|CLTC	51	284|224|129|96	0.0014		GO.0030669	0.2	0
526	16	GO Component		cell body	0.0103	DNAJB1|TLR2|ANXA3|GNAQ|CCT8|NCF1|LRRK2|VPS35|HCFC1|KIAA0196|MAGOHB|ARHGEF2|CACYBP|FLNA|ILK|GDI1	51	78|222|104|198|194|228|160|99|117|165|130|73|139|88|200|107	0.0015		GO.0044297	0.198716	0
3	2	GO Component		nuclear cap binding complex	0.0105	NCBP2|NCBP1	51	72|242	0.0015		GO.0005846	0.197881	0
1796	38	GO Component		endoplasmic reticulum	0.0106	HMOX1|CTSC|MLEC|SDCBP|OSBPL8|COPE|VCAN|NCF1|PCYT1A|KRTCAP2|LRRK2|GHDC|GIMAP8|FGA|RPL13|ACO1|TLR8|DEGS1|KIAA0196|COPB2|PLAUR|RHOG|COPA|AHCYL1|PIGK|TXNDC12|HLA-DRA|HLA-DPA1|TMED4|PNPLA6|SERPINA1|POR|ATP11A|LRPAP1|ACSL1|COPZ1|ASNA1|SLC27A3	51	231|249|119|220|261|252|272|228|176|90|160|243|259|191|258|70|109|289|165|280|87|308|168|164|296|188|224|129|114|304|174|298|286|189|178|233|211|103	0.0016		GO.0005783	0.197469	0
205	9	GO Component		trans-Golgi network	0.0108	LRRK2|CLTB|GNAS|HLA-DRA|HLA-DPA1|TGFBI|MYO18A|GGA3|CLTC	51	160|212|273|224|129|192|122|66|96	0.0016		GO.0005802	0.196658	0
1043	25	GO Component		nuclear outer membrane-endoplasmic reticulum membrane network	0.0145	HMOX1|MLEC|SDCBP|OSBPL8|COPE|RANBP2|PCYT1A|KRTCAP2|TLR8|DEGS1|COPB2|PLAUR|RHOG|COPA|AHCYL1|PIGK|HLA-DRA|XPO1|HLA-DPA1|TMED4|PNPLA6|POR|ACSL1|COPZ1|ASNA1	51	231|119|220|261|252|262|176|90|109|289|280|87|308|168|164|296|224|175|129|114|304|298|178|233|211	0.0022		GO.0042175	0.183863	0
100	6	GO Component		clathrin-coated vesicle membrane	0.0146	AP3B1|CLTB|CD9|HLA-DRA|HLA-DPA1|CLTC	51	94|212|284|224|129|96	0.0023		GO.0030665	0.183565	0
712	19	GO Component		Golgi membrane	0.0154	CTSC|COPE|TLR8|COPB2|COPA|SNAPIN|GBP2|GNAS|STX12|GLIPR2|STEAP4|HLA-DRA|PPP6C|HLA-DPA1|SERPINA1|MYO18A|COPZ1|CLTC|SH3GLB1	51	249|252|109|280|168|62|235|273|206|180|67|224|205|129|174|122|233|96|209	0.0024		GO.0000139	0.181248	0
5	2	GO Component		annulate lamellae	0.0201	RANBP2|XPO1	51	262|175	0.0032		GO.0005642	0.16968	0
21	3	GO Component		endolysosome	0.0206	TLR8|CTSS|CLTC	51	109|141|96	0.0033		GO.0036019	0.168613	0
2068	41	GO Component		cytoskeleton	0.0206	VCL|CTSC|TMSB10|KRT1|RBM39|DOCK2|SDCBP|PRKAR2A|SMARCA2|RANBP2|CCT8|ACTR1B|NCF1|NUDT21|KIF5B|KRT2|SMC1A|FAM101B|ITSN2|ARHGEF2|PEA15|PBXIP1|FLNA|GBP2|FGD3|TMSB4X|MVP|ILK|DYNC1I2|SH3KBP1|ANXA11|TBL1XR1|DCTN2|FNBP1|MYO18A|PSTPIP1|RUVBL2|MARCKS|CLTC|MCM3|IKBKG	51	148|249|246|105|85|245|220|74|266|262|194|232|228|142|93|190|69|149|173|73|159|291|88|235|300|208|170|200|299|147|250|306|132|309|122|248|131|123|96|80|221	0.0033		GO.0005856	0.168613	0
24	3	GO Component		clathrin adaptor complex	0.0283	AP3B1|AP3M1|GGA3	51	94|281|66	0.0046		GO.0030131	0.154821	0
7	2	GO Component		eukaryotic translation initiation factor 3 complex, eIF3m	0.0324	EIF3D|EIF3B	51	101|116	0.0054		GO.0071541	0.148945	0
122	6	GO Component		phagocytic vesicle	0.0341	TLR2|ANXA3|NCF1|KIF5B|STX12|ANXA11	51	222|104|228|93|206|250	0.0057		GO.0045335	0.146725	0
252	9	GO Component		lysosomal membrane	0.0358	AZU1|RAP1B|TLR8|SNAPIN|HLA-DRA|HLA-DPA1|TOM1|BLOC1S1|CLTC	51	91|127|109|62|224|129|75|214|96	0.0061		GO.0005765	0.144612	0
402	12	GO Component		cytoplasmic region	0.0378	VCL|AP3B1|OSBPL8|LRRK2|FGA|KIF5B|AP3M1|SNAPIN|FLNA|FNBP1|BLOC1S1|MARCKS	51	148|94|261|160|191|93|281|62|88|309|214|123	0.0066		GO.0099568	0.142251	0
8	2	GO Component		dynactin complex	0.0381	ACTR1B|DCTN2	51	232|132	0.0067		GO.0005869	0.141908	0
8	2	GO Component		fibrinogen complex	0.0381	FGL2|FGA	51	118|191	0.0067		GO.0005577	0.141908	0
8	2	GO Component		commitment complex	0.0381	U2AF2|SNRNP70	51	102|124	0.0067		GO.0000243	0.141908	0
457	13	GO Component		endosome membrane	0.0382	VPS35|CD14|TLR8|EEA1|HGS|STX7|STX12|STEAP4|HLA-DRA|HLA-DPA1|GGA3|MRC1|CLTC	51	99|106|109|207|187|283|206|67|224|129|66|71|96	0.0069		GO.0010008	0.141794	0
1022	23	GO Component		endoplasmic reticulum membrane	0.0382	HMOX1|MLEC|SDCBP|OSBPL8|COPE|PCYT1A|KRTCAP2|TLR8|DEGS1|COPB2|PLAUR|RHOG|COPA|AHCYL1|PIGK|HLA-DRA|HLA-DPA1|TMED4|PNPLA6|POR|ACSL1|COPZ1|ASNA1	51	231|119|220|261|252|176|90|109|289|280|87|308|168|164|296|224|129|114|304|298|178|233|211	0.0069		GO.0005789	0.141794	0
1025	23	GO Component		endoplasmic reticulum subcompartment	0.0387	HMOX1|MLEC|SDCBP|OSBPL8|COPE|PCYT1A|KRTCAP2|TLR8|DEGS1|COPB2|PLAUR|RHOG|COPA|AHCYL1|PIGK|HLA-DRA|HLA-DPA1|TMED4|PNPLA6|POR|ACSL1|COPZ1|ASNA1	51	231|119|220|261|252|176|90|109|289|280|87|308|168|164|296|224|129|114|304|298|178|233|211	0.0071		GO.0098827	0.141229	0
91	5	GO Component		platelet alpha granule	0.0398	PF4|FGA|TMSB4X|CD9|SERPINA1	51	226|191|208|284|174	0.0074		GO.0031091	0.140012	0
514	14	GO Component		nuclear chromosome	0.0398	TRIM28|TERF2|BRD4|SMARCA2|CCAR2|SMC1A|SMARCE1|IKZF1|RAD50|RELA|ACTL6A|WBP2|RUVBL2|MCM3	51	126|230|111|266|138|69|181|297|83|113|84|257|131|80	0.0074		GO.0000228	0.140012	0
311	10	GO Component		vacuolar membrane	0.0413	AZU1|RAP1B|TLR8|SNAPIN|HLA-DRA|HLA-DPA1|TOM1|BLOC1S1|CLTC|SH3GLB1	51	91|127|109|62|224|129|75|214|96|209	0.0078		GO.0005774	0.138405	0
9	2	GO Component		BORC complex	0.0422	SNAPIN|BLOC1S1	51	62|214	0.0081		GO.0099078	0.137469	0
30	3	GO Component		podosome	0.0423	VCL|NCF1|ARHGEF2	51	148|228|73	0.0082		GO.0002102	0.137366	0
690	17	GO Component		cell surface	0.0439	TLR2|ICAM1|CD14|FGA|TLR8|LILRB1|PLAUR|ITGAL|CR1|CD9|LILRB2|HLA-DRA|HLA-DPA1|CD44|LRPAP1|MYO18A|MRC1	51	222|128|106|191|109|234|87|65|255|284|263|224|129|287|189|122|71	0.0086		GO.0009986	0.135754	0

## Sheet: Molecular function
# background genes	# genes	category	chart color	description	FDR value	genes	network.SUID	nodes.SUID	p-value	PMID	term name	transferred FDR value	year
6607	144	GO Function		protein binding	1.12e-11	VCL|HMOX1|SUPT16H|RETN|CLC|NAMPT|AIMP2|CTSC|SART3|MLEC|SRSF9|TMSB10|AZU1|PRTN3|SNRPA|ARHGEF6|KRT1|TRIM28|DNAJB1|TERF2|AP3B1|DOCK2|SRSF1|TLR2|SDCBP|RCOR1|CHCHD3|BRD4|ICAM1|ANXA3|PRKAR2A|SMARCA2|TMPO|RANBP2|GNAQ|CCT8|NCF1|ARHGAP17|ELMO2|CTBP1|PCYT1A|PF4|LRRK2|VPS35|NUDT21|GCN1L1|YWHAG|FGA|KIF5B|U2AF2|CLTB|HCFC1|CCAR2|KRT2|TLR8|CAMKK2|LILRB1|EEA1|SMC1A|SMARCE1|XPOT|DRG1|HGS|IKZF1|FAM101B|TRAPPC11|AG…	51	148|231|77|86|223|199|98|249|112|119|151|246|91|244|154|92|105|126|78|230|94|245|133|222|220|307|229|111|128|104|74|266|251|262|198|194|228|264|197|193|176|226|160|99|142|81|303|191|93|102|212|117|138|190|109|155|234|207|69|181|241|134|187|297|149|196|210|87|173|281|294|65|237|136|116|73|255|120|139|283|168|62|141|164|88|235|273|206|186|300|108|293|180|83|208|204|267|184|284|263|238|143|170|200|2…	1.66e-14		GO.0005515	1.09508	0
11878	204	GO Function		binding	4e-10	VCL|HMOX1|MCM5|EIF3D|SUPT16H|IDH3G|RETN|CLC|NAMPT|AIMP2|CTSC|SART3|MLEC|SRSF9|LOX|RARS|TMSB10|AZU1|PRTN3|CD97|SNRPA|RAP1B|ARHGEF6|KRT1|TRIM28|DNAJB1|TERF2|AP3B1|DOCK2|GNS|SRSF1|TLR2|SDCBP|OSBPL8|RCOR1|CHCHD3|BPI|BRD4|ICAM1|ANXA3|VCAN|PRKAR2A|SMARCA2|TMPO|SSRP1|PDCD4|RANBP2|GNAQ|CCT8|ACTR1B|EIF5B|NCF1|ARHGAP17|ELMO2|CTBP1|PCYT1A|PF4|ALDH1A1|LRRK2|VPS35|NUDT21|GCN1L1|CD14|GIMAP8|DDX19A|YWHAG|FGA|KI…	51	148|231|240|101|77|279|86|223|199|98|249|112|119|151|172|110|246|91|244|292|154|127|92|105|126|78|230|94|245|163|133|222|220|261|307|229|89|111|128|104|272|74|266|251|171|82|262|198|194|232|203|228|264|197|193|176|226|270|160|99|142|81|106|259|202|303|191|93|79|102|212|70|117|138|190|109|155|115|234|207|69|181|72|241|134|187|297|149|140|196|210|87|308|173|281|294|65|152|237|136|116|73|137|255|120…	1.19e-12		GO.0005488	0.939794	0
2197	62	GO Function		enzyme binding	4.53e-07	VCL|HMOX1|CTSC|SART3|MLEC|PRTN3|ARHGEF6|TRIM28|DNAJB1|TERF2|AP3B1|DOCK2|SRSF1|CHCHD3|BRD4|PRKAR2A|RANBP2|ELMO2|LRRK2|NUDT21|GCN1L1|YWHAG|KIF5B|U2AF2|CCAR2|LILRB1|XPOT|HGS|TRAPPC11|PLAUR|ITSN2|AP3M1|ARHGEF2|CACYBP|FLNA|CCNY|FGD3|TMSB4X|LILRB2|SRSF2|MVP|ILK|RABGGTA|RELA|XPO1|GDI1|MAVS|ARRB2|DCTN2|SERPINA1|POR|RPL23|LRPAP1|LYN|GGA3|SRSF5|VAV1|RUVBL2|MARCKS|CLTC|POLR2A|IKBKG	51	148|231|249|112|119|244|92|126|78|230|94|245|133|229|111|74|262|197|160|142|81|303|93|102|138|234|241|187|196|87|173|281|73|139|88|186|300|208|263|238|170|200|201|113|175|107|217|302|132|174|298|64|189|146|66|162|268|131|123|96|97|221	2.05e-09		GO.0019899	0.63439	0
850	35	GO Function		RNA binding	4.53e-07	EIF3D|SART3|RARS|SNRPA|SRSF1|PDCD4|RANBP2|EIF5B|NUDT21|GCN1L1|DDX19A|U2AF2|ACO1|TLR8|SMARCE1|NCBP2|XPOT|CSTF2T|G3BP2|EIF3B|AHCYL1|SRSF4|NCBP1|EIF3CL|DDX1|SRSF2|XPO1|CRYZ|RPL23|SRP19|TIMM50|SNRNP70|NELFCD|CLTC|EIF3L	51	101|112|110|154|133|82|262|203|142|81|202|102|70|109|181|72|241|140|136|116|164|63|242|204|278|238|175|218|64|305|150|124|135|96|254	2.02e-09		GO.0003723	0.63439	0
706	27	GO Function		protein domain specific binding	8.95e-05	SRSF9|TRIM28|SRSF1|PRKAR2A|NCF1|ARHGAP17|ELMO2|CTBP1|YWHAG|U2AF2|LILRB1|HGS|IKZF1|PLAUR|CACYBP|YWHAQ|RFC1|ILK|SH3KBP1|RELA|XPO1|MAVS|ARRB2|GPX1|LYN|CLTC|IKBKG	51	151|126|133|74|228|264|197|193|303|102|234|187|297|87|139|267|184|200|147|113|175|217|302|153|146|96|221	6.65e-07		GO.0019904	0.404818	0
2163	52	GO Function		carbohydrate derivative binding	0.00076	MCM5|IDH3G|RARS|AZU1|RAP1B|TLR2|SDCBP|BPI|VCAN|PRKAR2A|SMARCA2|GNAQ|CCT8|ACTR1B|EIF5B|PF4|LRRK2|CD14|GIMAP8|DDX19A|KIF5B|MCM7|CAMKK2|PDS5B|SMC1A|DRG1|RHOG|PMVK|CTSS|GBP2|GNAS|SUCLA2|RAD50|POLR2B|DDX1|RFC1|ILK|DDX17|CECR1|CD44|DDX46|RECQL|POR|ATP11A|LRPAP1|ACSL1|LYN|MYO18A|GALK1|ASNA1|RUVBL2|MCM3	51	240|279|110|91|127|222|220|89|272|74|266|198|194|232|203|226|160|106|259|202|93|79|155|115|69|134|308|271|141|235|273|76|83|282|278|184|200|158|269|287|125|182|298|286|189|178|146|122|295|211|131|80	6.79e-06		GO.0097367	0.311919	0
968	30	GO Function		protein-containing complex binding	0.00093	SUPT16H|SNRPA|RAP1B|TERF2|DOCK2|TLR2|BRD4|ICAM1|GNAQ|LRRK2|GCN1L1|CCAR2|SMC1A|ITGAL|CTSS|FLNA|GNAS|CD9|LILRB2|ILK|RELA|CD44|ARRB2|TGFBI|LYN|MYO18A|TIMM50|SNRNP70|RUVBL2|MARCKS	51	77|154|127|230|245|222|111|128|198|160|81|138|69|65|141|88|273|284|263|200|113|287|302|192|146|122|150|124|131|123	9.64e-06		GO.0044877	0.303152	0
778	25	GO Function		nucleoside-triphosphatase activity	0.0027	MCM5|RAP1B|SMARCA2|GNAQ|CCT8|EIF5B|LRRK2|DDX19A|KIF5B|MCM7|RHOG|GBP2|GNAS|RAD50|DDX1|RFC1|DDX17|DYNC1I2|DCTN2|DDX46|RECQL|ATP11A|ASNA1|RUVBL2|MCM3	51	240|127|266|198|194|203|160|202|93|79|308|235|273|83|278|184|158|299|132|125|182|286|211|131|80	3.16e-05		GO.0017111	0.256864	0
147	10	GO Function		helicase activity	0.0027	MCM5|SMARCA2|DDX19A|MCM7|DDX1|DDX17|DDX46|RECQL|RUVBL2|MCM3	51	240|266|202|79|278|158|125|182|131|80	3.15e-05		GO.0004386	0.256864	0
2696	57	GO Function		anion binding	0.0048	MCM5|IDH3G|CTSC|RARS|AZU1|RAP1B|SDCBP|OSBPL8|ANXA3|VCAN|PRKAR2A|SMARCA2|GNAQ|CCT8|ACTR1B|EIF5B|NCF1|PCYT1A|PF4|LRRK2|GIMAP8|DDX19A|KIF5B|MCM7|CAMKK2|PDS5B|EEA1|SMC1A|DRG1|RHOG|PMVK|GBP2|GNAS|SUCLA2|RAD50|DDX1|RFC1|ILK|DDX17|CECR1|RELA|ANXA11|CD44|CRYZ|DDX46|RECQL|POR|ATP11A|LRPAP1|ACSL1|LYN|MYO18A|CD300LF|GALK1|ASNA1|RUVBL2|MCM3	51	240|279|249|110|91|127|220|261|104|272|74|266|198|194|232|203|228|176|226|160|259|202|93|79|155|115|207|69|134|308|271|235|273|76|83|278|184|200|158|269|113|250|287|218|125|182|298|286|189|178|146|122|247|295|211|131|80	8.8e-05		GO.0043168	0.231876	0
198	11	GO Function		mRNA binding	0.0048	EIF3D|SRSF1|NUDT21|ACO1|NCBP2|CSTF2T|G3BP2|SRSF4|NCBP1|CRYZ|SNRNP70	51	101|133|142|70|72|140|136|63|242|218|124	7.35e-05		GO.0003729	0.231876	0
1754	40	GO Function		identical protein binding	0.0126	HMOX1|CLC|NAMPT|CTSC|SNRPA|TERF2|TLR2|SDCBP|CTBP1|PCYT1A|LRRK2|NUDT21|YWHAG|KIF5B|HCFC1|TLR8|LILRB1|EEA1|DRG1|CACYBP|AHCYL1|FLNA|GBP2|GLIPR2|YWHAQ|LILRB2|MVP|CECR1|RELA|PRF1|ARRB2|DCTN2|FNBP1|SERPINA1|SOD2|PSTPIP1|RUVBL2|MARCKS|SH3GLB1|IKBKG	51	231|223|199|249|154|230|222|220|193|176|160|142|303|93|117|109|234|207|134|139|164|88|235|180|267|263|170|269|113|156|302|132|309|174|166|248|131|123|209|221	0.00028		GO.0042802	0.189963	0
501	17	GO Function		chromatin binding	0.0139	SUPT16H|TRIM28|BRD4|SMARCA2|SSRP1|NUDT21|HCFC1|SMC1A|SMARCE1|POLR2B|DDX1|RELA|ACTL6A|WBP2|RUVBL2|POLR2A|HDGFRP2	51	77|126|111|266|171|142|117|69|181|282|278|113|84|257|131|97|285	0.00033		GO.0003682	0.185699	0
251	11	GO Function		molecular adaptor activity	0.0205	AIMP2|SDCBP|CHCHD3|LRRK2|HCFC1|ITSN2|G3BP2|EIF3B|RAD50|MAVS|ARRB2	51	98|220|229|160|117|173|136|116|83|217|302	0.00052		GO.0060090	0.168825	0
10	3	GO Function		D1 dopamine receptor binding	0.0205	VPS35|GNAS|ARRB2	51	99|273|302	0.00052		GO.0031748	0.168825	0
76	6	GO Function		Rho guanyl-nucleotide exchange factor activity	0.0212	ARHGEF6|DOCK2|ITSN2|ARHGEF2|FGD3|VAV1	51	92|245|173|73|300|268	0.0006		GO.0005089	0.167366	0
50	5	GO Function		translation initiation factor activity	0.0215	EIF3D|EIF5B|EIF3B|EIF3CL|EIF3L	51	101|203|116|204|254	0.00064		GO.0003743	0.166756	0
12	3	GO Function		protein kinase B binding	0.0248	SRSF1|ARRB2|SRSF5	51	133|302|162	0.00081		GO.0043422	0.160555	0
2097	44	GO Function		nucleotide binding	0.0248	MCM5|IDH3G|RARS|RAP1B|PRKAR2A|SMARCA2|GNAQ|CCT8|ACTR1B|EIF5B|CTBP1|ALDH1A1|LRRK2|GIMAP8|DDX19A|KIF5B|MCM7|CAMKK2|PDS5B|SMC1A|DRG1|RHOG|PMVK|GBP2|GNAS|SUCLA2|RAD50|DDX1|RFC1|ILK|DDX17|CRYZ|DDX46|RECQL|POR|ATP11A|ACSL1|LYN|MYO18A|GALK1|ASNA1|RUVBL2|MCM3|SLC27A3	51	240|279|110|127|74|266|198|194|232|203|193|270|160|259|202|93|79|155|115|69|134|308|271|235|273|76|83|278|184|200|158|218|125|182|298|286|178|146|122|295|211|131|80|103	0.00077		GO.0000166	0.160555	0
5305	91	GO Function		heterocyclic compound binding	0.025	HMOX1|MCM5|EIF3D|IDH3G|SART3|RARS|SNRPA|RAP1B|TRIM28|TERF2|SRSF1|RCOR1|PRKAR2A|SMARCA2|TMPO|SSRP1|PDCD4|RANBP2|GNAQ|CCT8|ACTR1B|EIF5B|CTBP1|ALDH1A1|LRRK2|NUDT21|GCN1L1|GIMAP8|DDX19A|KIF5B|MCM7|U2AF2|ACO1|TLR8|CAMKK2|PDS5B|EEA1|SMC1A|SMARCE1|NCBP2|XPOT|DRG1|IKZF1|CSTF2T|RHOG|HMX3|TRIM33|G3BP2|EIF3B|PMVK|AHCYL1|GBP2|GNAS|SRSF4|NCBP1|SUCLA2|RAD50|EIF3CL|POLR2B|DDX1|RFC1|SRSF2|ILK|DDX17|RELA|XPO1|CRY…	51	231|240|101|279|112|110|154|127|126|230|133|307|74|266|251|171|82|262|198|194|232|203|193|270|160|142|81|259|202|93|79|102|70|109|155|115|207|69|181|72|241|134|297|140|308|152|237|136|116|271|164|235|273|63|242|76|83|204|282|278|184|238|200|158|113|175|218|306|125|182|298|64|286|178|305|146|122|227|150|253|295|211|257|124|131|135|96|97|80|103|254	0.00089		GO.1901363	0.160206	0
5382	92	GO Function		organic cyclic compound binding	0.025	HMOX1|MCM5|EIF3D|IDH3G|SART3|RARS|SNRPA|RAP1B|TRIM28|TERF2|SRSF1|OSBPL8|RCOR1|PRKAR2A|SMARCA2|TMPO|SSRP1|PDCD4|RANBP2|GNAQ|CCT8|ACTR1B|EIF5B|CTBP1|ALDH1A1|LRRK2|NUDT21|GCN1L1|GIMAP8|DDX19A|KIF5B|MCM7|U2AF2|ACO1|TLR8|CAMKK2|PDS5B|EEA1|SMC1A|SMARCE1|NCBP2|XPOT|DRG1|IKZF1|CSTF2T|RHOG|HMX3|TRIM33|G3BP2|EIF3B|PMVK|AHCYL1|GBP2|GNAS|SRSF4|NCBP1|SUCLA2|RAD50|EIF3CL|POLR2B|DDX1|RFC1|SRSF2|ILK|DDX17|RELA|X…	51	231|240|101|279|112|110|154|127|126|230|133|261|307|74|266|251|171|82|262|198|194|232|203|193|270|160|142|81|259|202|93|79|102|70|109|155|115|207|69|181|72|241|134|297|140|308|152|237|136|116|271|164|235|273|63|242|76|83|204|282|278|184|238|200|158|113|175|218|306|125|182|298|64|286|178|305|146|122|227|150|253|295|211|257|124|131|135|96|97|80|103|254	0.00092		GO.0097159	0.160206	0
1868	40	GO Function		ribonucleotide binding	0.025	MCM5|IDH3G|RARS|RAP1B|PRKAR2A|SMARCA2|GNAQ|CCT8|ACTR1B|EIF5B|LRRK2|GIMAP8|DDX19A|KIF5B|MCM7|CAMKK2|PDS5B|SMC1A|DRG1|RHOG|PMVK|GBP2|GNAS|SUCLA2|RAD50|DDX1|RFC1|ILK|DDX17|DDX46|RECQL|POR|ATP11A|ACSL1|LYN|MYO18A|GALK1|ASNA1|RUVBL2|MCM3	51	240|279|110|127|74|266|198|194|232|203|160|259|202|93|79|155|115|69|134|308|271|235|273|76|83|278|184|200|158|125|182|298|286|178|146|122|295|211|131|80	0.00095		GO.0032553	0.160206	0
84	6	GO Function		translation factor activity, RNA binding	0.025	EIF3D|EIF5B|GCN1L1|EIF3B|EIF3CL|EIF3L	51	101|203|81|116|204|254	0.00098		GO.0008135	0.160206	0
32	4	GO Function		proteoglycan binding	0.0255	AZU1|SDCBP|CTSS|CECR1	51	91|220|141|269	0.0011		GO.0043394	0.159346	0
2460	49	GO Function		small molecule binding	0.0267	MCM5|IDH3G|RARS|RAP1B|OSBPL8|VCAN|PRKAR2A|SMARCA2|GNAQ|CCT8|ACTR1B|EIF5B|CTBP1|ALDH1A1|LRRK2|GIMAP8|DDX19A|KIF5B|MCM7|CAMKK2|PDS5B|SMC1A|DRG1|RHOG|PMVK|GBP2|GNAS|SUCLA2|RAD50|POLR2B|DDX1|RFC1|ILK|DDX17|CD44|CRYZ|DDX46|RECQL|POR|ATP11A|ACSL1|LYN|MYO18A|MRC1|GALK1|ASNA1|RUVBL2|MCM3|SLC27A3	51	240|279|110|127|261|272|74|266|198|194|232|203|193|270|160|259|202|93|79|155|115|69|134|308|271|235|273|76|83|282|278|184|200|158|287|218|125|182|298|286|178|146|122|71|295|211|131|80|103	0.0012		GO.0036094	0.157349	0
14	3	GO Function		Rac guanyl-nucleotide exchange factor activity	0.0267	DOCK2|ARHGEF2|VAV1	51	245|73|268	0.0012		GO.0030676	0.157349	0
1794	38	GO Function		purine ribonucleoside triphosphate binding	0.0313	MCM5|IDH3G|RARS|RAP1B|SMARCA2|GNAQ|CCT8|ACTR1B|EIF5B|LRRK2|GIMAP8|DDX19A|KIF5B|MCM7|CAMKK2|PDS5B|SMC1A|DRG1|RHOG|PMVK|GBP2|GNAS|SUCLA2|RAD50|DDX1|RFC1|ILK|DDX17|DDX46|RECQL|ATP11A|ACSL1|LYN|MYO18A|GALK1|ASNA1|RUVBL2|MCM3	51	240|279|110|127|266|198|194|232|203|160|259|202|93|79|155|115|69|134|308|271|235|273|76|83|278|184|200|158|125|182|286|178|146|122|295|211|131|80	0.0016		GO.0035639	0.150446	0
1853	39	GO Function		purine ribonucleotide binding	0.0313	MCM5|IDH3G|RARS|RAP1B|PRKAR2A|SMARCA2|GNAQ|CCT8|ACTR1B|EIF5B|LRRK2|GIMAP8|DDX19A|KIF5B|MCM7|CAMKK2|PDS5B|SMC1A|DRG1|RHOG|PMVK|GBP2|GNAS|SUCLA2|RAD50|DDX1|RFC1|ILK|DDX17|DDX46|RECQL|ATP11A|ACSL1|LYN|MYO18A|GALK1|ASNA1|RUVBL2|MCM3	51	240|279|110|127|74|266|198|194|232|203|160|259|202|93|79|155|115|69|134|308|271|235|273|76|83|278|184|200|158|125|182|286|178|146|122|295|211|131|80	0.0015		GO.0032555	0.150446	0
3	2	GO Function		inhibitory MHC class I receptor activity	0.0313	LILRB1|LILRB2	51	234|263	0.0015		GO.0032396	0.150446	0
3	2	GO Function		type 2A serotonin receptor binding	0.0313	GNAQ|ARRB2	51	198|302	0.0015		GO.0031826	0.150446	0
525	16	GO Function		small GTPase binding	0.0313	ARHGEF6|DOCK2|RANBP2|LRRK2|XPOT|TRAPPC11|ITSN2|AP3M1|ARHGEF2|FLNA|FGD3|RABGGTA|XPO1|GDI1|GGA3|VAV1	51	92|245|262|160|241|196|173|281|73|88|300|201|175|107|66|268	0.0015		GO.0031267	0.150446	0
125	7	GO Function		SH3 domain binding	0.0313	NCF1|ARHGAP17|ELMO2|ILK|SH3KBP1|GPX1|LYN	51	228|264|197|200|147|153|146	0.0014		GO.0017124	0.150446	0
38	4	GO Function		snRNA binding	0.0313	SART3|SNRPA|NCBP2|SNRNP70	51	112|154|72|124	0.0019		GO.0017069	0.150446	0
162	8	GO Function		Rho GTPase binding	0.0313	ARHGEF6|DOCK2|LRRK2|ITSN2|ARHGEF2|FLNA|FGD3|VAV1	51	92|245|160|173|73|88|300|268	0.0015		GO.0017048	0.150446	0
392	13	GO Function		ATPase activity	0.0313	SMARCA2|CCT8|DDX19A|KIF5B|RAD50|DDX1|RFC1|DDX17|DDX46|RECQL|ATP11A|ASNA1|RUVBL2	51	266|194|202|93|83|278|184|158|125|182|286|211|131	0.002		GO.0016887	0.150446	0
679	19	GO Function		structural molecule activity	0.0313	VCL|AIMP2|KRT1|CHCHD3|COPE|VCAN|LRRK2|FGA|RPL13|CLTB|KRT2|COPB2|G3BP2|EIF3B|COPA|MRPS16|ARRB2|RPL23|CLTC	51	148|98|105|229|252|272|160|191|258|212|190|280|136|116|168|144|302|64|96	0.0014		GO.0005198	0.150446	0
17	3	GO Function		RNA cap binding	0.0313	EIF3D|NCBP2|NCBP1	51	101|72|242	0.0019		GO.0000339	0.150446	0
599	17	GO Function		protein kinase binding	0.033	SRSF1|PRKAR2A|ELMO2|GCN1L1|YWHAG|KIF5B|CCNY|SRSF2|MVP|ILK|RELA|MAVS|ARRB2|DCTN2|SRSF5|MARCKS|CLTC	51	133|74|197|81|303|93|186|238|170|200|113|217|302|132|162|123|96	0.0022		GO.0019901	0.148149	0
4	2	GO Function		mu-type opioid receptor binding	0.0336	FLNA|GNAS	51	88|273	0.0023		GO.0031852	0.147366	0
4	2	GO Function		opsonin receptor activity	0.0336	CD14|CR1	51	106|255	0.0023		GO.0001847	0.147366	0
510	15	GO Function		Ras GTPase binding	0.0401	ARHGEF6|DOCK2|RANBP2|LRRK2|XPOT|TRAPPC11|ITSN2|AP3M1|ARHGEF2|FLNA|FGD3|RABGGTA|XPO1|GDI1|VAV1	51	92|245|262|160|241|196|173|281|73|88|300|201|175|107|268	0.0029		GO.0017016	0.139686	0
5	2	GO Function		U1 snRNP binding	0.0439	SNRPA|SNRNP70	51	154|124	0.0032		GO.1990446	0.135754	0
678	18	GO Function		kinase binding	0.0443	SRSF1|PRKAR2A|ELMO2|GCN1L1|YWHAG|KIF5B|FLNA|CCNY|SRSF2|MVP|ILK|RELA|MAVS|ARRB2|DCTN2|SRSF5|MARCKS|CLTC	51	133|74|197|81|303|93|88|186|238|170|200|113|217|302|132|162|123|96	0.0033		GO.0019900	0.13536	0
3332	60	GO Function		nucleic acid binding	0.0443	MCM5|EIF3D|SART3|RARS|SNRPA|TRIM28|TERF2|SRSF1|RCOR1|SMARCA2|TMPO|SSRP1|PDCD4|RANBP2|EIF5B|NUDT21|GCN1L1|DDX19A|MCM7|U2AF2|ACO1|TLR8|PDS5B|EEA1|SMARCE1|NCBP2|XPOT|IKZF1|CSTF2T|HMX3|TRIM33|G3BP2|EIF3B|AHCYL1|SRSF4|NCBP1|RAD50|EIF3CL|POLR2B|DDX1|RFC1|SRSF2|RELA|XPO1|CRYZ|TBL1XR1|RECQL|RPL23|SRP19|MYO18A|TIMM50|POLI|WBP2|SNRNP70|RUVBL2|NELFCD|CLTC|POLR2A|MCM3|EIF3L	51	240|101|112|110|154|126|230|133|307|266|251|171|82|262|203|142|81|202|79|102|70|109|115|207|181|72|241|297|140|152|237|136|116|164|63|242|83|204|282|278|184|238|113|175|218|306|182|64|305|122|150|253|257|124|131|135|96|97|80|254	0.0033		GO.0003676	0.13536	0
325	11	GO Function		ubiquitin-like protein ligase binding	0.0485	VCL|TRIM28|PRKAR2A|HGS|CACYBP|RELA|ARRB2|RPL23|LYN|POLR2A|IKBKG	51	148|126|74|187|139|113|302|64|146|97|221	0.0037		GO.0044389	0.131426	0
1513	32	GO Function		signaling receptor binding	0.0485	RETN|NAMPT|PRTN3|DOCK2|TLR2|SDCBP|ICAM1|GNAQ|ELMO2|PF4|VPS35|YWHAG|FGA|LILRB1|SMARCE1|PLAUR|COPA|FLNA|GNAS|CD9|LILRB2|ILK|CECR1|ARRB2|TGFBI|LRPAP1|LYN|TIMM50|CD300LF|WBP2|CLTC|IKBKG	51	86|199|244|245|222|220|128|198|197|226|99|303|191|234|181|87|168|88|273|284|263|200|269|302|192|189|146|150|247|257|96|221	0.0038		GO.0005102	0.131426	0

## Sheet: KEGG pathway
# background genes	# genes	category	chart color	description	FDR value	genes	network.SUID	nodes.SUID	p-value	PMID	term name	transferred FDR value	year
130	12	KEGG Pathways		Spliceosome	5.56e-05	SRSF9|SNRPA|SRSF1|U2AF2|MAGOHB|NCBP2|SRSF4|NCBP1|SRSF2|DDX46|SRSF5|SNRNP70	51	151|154|133|102|130|72|63|242|238|125|162|124	2.55e-07		hsa03040	0.425493	0
145	12	KEGG Pathways		Phagosome	8.23e-05	TLR2|NCF1|CD14|EEA1|HGS|STX7|CTSS|STX12|HLA-DRA|DYNC1I2|HLA-DPA1|MRC1	51	222|228|106|207|187|283|141|206|224|299|129|71	7.55e-07		hsa04145	0.40846	0
181	13	KEGG Pathways		Herpes simplex infection	8.49e-05	SRSF9|SRSF1|TLR2|HCFC1|SRSF4|SRSF2|HLA-DRA|RELA|HLA-DPA1|MAVS|SRSF5|POLR2A|IKBKG	51	151|133|222|117|63|238|224|113|129|217|162|97|221	1.17e-06		hsa05168	0.407109	0
194	13	KEGG Pathways		Epstein-Barr virus infection	0.00013	ICAM1|YWHAG|ITGAL|POLR2B|YWHAQ|HLA-DRA|RELA|XPO1|HLA-DPA1|CD44|LYN|POLR2A|IKBKG	51	128|303|65|282|267|224|113|175|129|287|146|97|221	2.41e-06		hsa05169	0.388606	0
159	10	KEGG Pathways		RNA transport	0.0026	EIF3D|RANBP2|EIF5B|MAGOHB|NCBP2|XPOT|EIF3B|NCBP1|EIF3CL|XPO1	51	101|262|203|130|72|241|116|242|204|175	5.9e-05		hsa03013	0.258503	0
63	6	KEGG Pathways		Shigellosis	0.0085	VCL|ELMO2|RHOG|RELA|CD44|IKBKG	51	148|197|308|113|287|221	0.00023		hsa05131	0.207058	0
123	8	KEGG Pathways		Lysosome	0.0085	CTSC|AP3B1|GNS|CLTB|AP3M1|CTSS|GGA3|CLTC	51	249|94|163|212|281|141|66|96	0.00026		hsa04142	0.207058	0
172	9	KEGG Pathways		Tuberculosis	0.0106	TLR2|CD14|EEA1|CR1|CTSS|HLA-DRA|RELA|HLA-DPA1|MRC1	51	222|106|207|255|141|224|113|129|71	0.0005		hsa05152	0.197469	0
70	6	KEGG Pathways		Leishmaniasis	0.0106	TLR2|NCF1|CR1|HLA-DRA|RELA|HLA-DPA1	51	222|228|255|224|113|129	0.0004		hsa05140	0.197469	0
72	6	KEGG Pathways		Bacterial invasion of epithelial cells	0.0106	VCL|ELMO2|CLTB|RHOG|ILK|CLTC	51	148|197|212|308|200|96	0.00046		hsa05100	0.197469	0
242	11	KEGG Pathways		Endocytosis	0.0106	CCDC53|VPS35|KIF5B|CLTB|EEA1|KIAA0196|HGS|SH3KBP1|ARRB2|CLTC|SH3GLB1	51	183|99|93|212|207|165|187|147|302|96|209	0.00039		hsa04144	0.197469	0
181	9	KEGG Pathways		Chemokine signaling pathway	0.0129	RAP1B|DOCK2|NCF1|PF4|RELA|ARRB2|LYN|VAV1|IKBKG	51	127|245|228|226|113|302|146|268|221	0.00071		hsa04062	0.188941	0
112	7	KEGG Pathways		Leukocyte transendothelial migration	0.0132	VCL|RAP1B|ICAM1|NCF1|ITGAL|SIPA1|VAV1	51	148|127|128|228|65|143|268	0.00079		hsa04670	0.187943	0
56	5	KEGG Pathways		Viral myocarditis	0.016	ICAM1|ITGAL|HLA-DRA|HLA-DPA1|PRF1	51	128|65|224|129|156	0.001		hsa05416	0.179588	0
193	9	KEGG Pathways		Huntington's disease	0.016	RCOR1|GNAQ|CLTB|POLR2B|GPX1|DCTN2|SOD2|CLTC|POLR2A	51	307|198|212|282|153|132|166|96|97	0.0011		hsa05016	0.179588	0
94	6	KEGG Pathways		Amoebiasis	0.0216	VCL|TLR2|GNAQ|CD14|GNAS|RELA	51	148|222|198|106|273|113	0.0017		hsa05146	0.166555	0
94	6	KEGG Pathways		Hematopoietic cell lineage	0.0216	CD14|CR1|CD9|HLA-DRA|HLA-DPA1|CD44	51	106|255|284|224|129|287	0.0017		hsa04640	0.166555	0
36	4	KEGG Pathways		DNA replication	0.0216	MCM5|MCM7|RFC1|MCM3	51	240|79|184|80	0.0016		hsa03030	0.166555	0
47	4	KEGG Pathways		Malaria	0.0446	TLR2|ICAM1|ITGAL|CR1	51	222|128|65|255	0.0039		hsa05144	0.135067	0
47	4	KEGG Pathways		Endocrine and other factor-regulated calcium reabsorption	0.0446	GNAQ|CLTB|GNAS|CLTC	51	198|212|273|96	0.0039		hsa04961	0.135067	0

## Sheet: Reactome pathway
# background genes	# genes	category	chart color	description	FDR value	genes	network.SUID	nodes.SUID	p-value	PMID	term name	transferred FDR value	year
65	11	Reactome Pathways		Cleavage of Growing Transcript in the Termination Region	1.47e-07	SRSF9|SRSF1|NUDT21|U2AF2|MAGOHB|NCBP2|CSTF2T|SRSF4|NCBP1|SRSF2|SRSF5	51	151|133|142|102|130|72|140|63|242|238|162	2.88e-09		HSA-109688	0.683268	0
591	24	Reactome Pathways		Hemostasis	2.69e-05	VCL|PRTN3|RAP1B|DOCK2|RCOR1|PRKAR2A|GNAQ|PF4|FGA|KIF5B|PLAUR|RHOG|ITGAL|FLNA|GNAS|TMSB4X|CD9|CD44|ARRB2|SERPINA1|LYN|SERPINA4|VAV1|CD48	51	148|244|127|245|307|74|198|226|191|93|87|308|65|88|273|208|284|287|302|174|146|157|268|290	1.06e-06		HSA-109582	0.457025	0
272	14	Reactome Pathways		Innate Immune System	0.0003	RETN|MLEC|AZU1|FGL2|CCT8|GHDC|PLEKHO2|HP|MVP|CECR1|MAVS|TOM1|ATP11A|PSTPIP1	51	86|119|91|118|194|243|277|294|170|269|217|75|286|248	1.75e-05		HSA-168249	0.352288	0
59	5	Reactome Pathways		Formation of RNA Pol II elongation complex	0.0163	SUPT16H|SSRP1|POLR2B|NELFCD|POLR2A	51	77|171|282|135|97	0.0013		HSA-112382	0.178781	0
19	3	Reactome Pathways		L13a-mediated translational silencing of Ceruloplasmin expression	0.0261	EIF3D|EIF3B|EIF3L	51	101|116|254	0.0026		HSA-156827	0.158336	0
