# Supplementary material for: Monocyte biomarkers define sargramostim treatment outcomes for Parkinson's disease
Source: Clin Transl Med. 2022 Jul 8;12(7):e958. doi: 10.1002/ctm2.958 (PMC9270000; doi:10.1002/ctm2.958)
Supplement: Supplementary file 12 — Supporting Information [file CTM2-12-e958-s004.xls]

## Sheet: Biological Process
# background genes	# genes	category	chart color	description	FDR value	genes	network.SUID	nodes.SUID	p-value	PMID	term name	transferred FDR value	year
4130	410	GO Process		transport	5.59e-58	M6PR|PGLYRP1|GABARAPL2|LCP2|VAMP3|SLC2A3|ACAP1|CEACAM1|CEACAM6|UNC13D|ATP5D|TIMM13|MIF|SNRPD3|SLC25A1|TOMM22|MYH9|CTSG|CTSZ|OLFM4|CTSH|EHD4|ECH1|RETN|CDC37|SFXN3|PPIF|MPO|RPL19|SLC25A11|CTSC|TMEM109|MLEC|SRSF9|MAPK14|RPS12|SNX3|UMPS|NRBP1|AZU1|PRTN3|CTSD|MMP8|FKBP15|VPS4B|SERPINB10|CLTA|CD97|SRSF6|CEACAM8|SSR1|GOT2|THOC2|PYCARD|TUBA4A|PMPCB|MTX2|SNAP23|LMAN1|RPS16|KRT1|XPO7|VPS25|NUP210|IER3IP1|S…	51	852|614|626|349|484|931|83|774|679|909|848|544|464|212|82|922|277|372|692|345|199|739|736|272|653|299|845|356|65|240|414|531|121|776|901|336|625|399|331|279|206|663|333|855|854|70|588|919|642|179|726|200|698|109|513|377|124|115|689|829|293|849|419|920|603|335|608|877|838|142|637|658|675|753|385|529|224|117|488|113|473|238|418|364|151|836|154|93|185|423|853|455|365|439|502|780|193|268|610|882|701|…	8.54e-62		GO.0006810	5.72526	0
4248	414	GO Process		establishment of localization	6.16e-57	M6PR|PGLYRP1|GABARAPL2|LCP2|VAMP3|SLC2A3|ACAP1|CEACAM1|CEACAM6|UNC13D|ATP5D|TIMM13|MIF|SNRPD3|SLC25A1|TOMM22|MYH9|CTSG|CTSZ|OLFM4|CTSH|EHD4|ECH1|RETN|CDC37|SFXN3|PPIF|MPO|RPL19|SLC25A11|CTSC|TMEM109|MLEC|SRSF9|MAPK14|RPS12|SNX3|UMPS|NRBP1|AZU1|PRTN3|CTSD|MMP8|FKBP15|VPS4B|SERPINB10|CLTA|CD97|SRSF6|CEACAM8|SSR1|GOT2|THOC2|PYCARD|TUBA4A|PMPCB|MTX2|SNAP23|LMAN1|RPS16|KRT1|XPO7|VPS25|NUP210|IER3IP1|S…	51	852|614|626|349|484|931|83|774|679|909|848|544|464|212|82|922|277|372|692|345|199|739|736|272|653|299|845|356|65|240|414|531|121|776|901|336|625|399|331|279|206|663|333|855|854|70|588|919|642|179|726|200|698|109|513|377|124|115|689|829|293|849|419|920|603|335|608|877|838|142|637|658|675|753|385|529|224|117|488|113|473|238|418|364|151|836|154|93|185|423|853|455|365|439|502|780|193|268|610|882|701|…	1.88e-60		GO.0051234	5.62104	0
5233	439	GO Process		localization	2.56e-44	M6PR|PGLYRP1|GABARAPL2|LCP2|VAMP3|SLC2A3|ACAP1|CEACAM1|CEACAM6|GLG1|UNC13D|ATP5D|TIMM13|MIF|SNRPD3|SLC25A1|TOMM22|MYH9|CTSG|CTSZ|OLFM4|CTSH|EHD4|ECH1|RETN|FBL|CDC37|SFXN3|PPIF|MPO|RPL19|SLC25A11|CTSC|PRPF19|TMEM109|MLEC|SRSF9|MAPK14|RPS12|SNX3|UMPS|NRBP1|AZU1|PRTN3|CTSD|MMP8|FKBP15|VPS4B|SERPINB10|CLTA|CD97|SRSF6|CEACAM8|SSR1|GOT2|THOC2|PYCARD|TUBA4A|PMPCB|MTX2|SNAP23|LMAN1|RPS16|KRT1|XPO7|VPS25|…	51	852|614|626|349|484|931|83|774|679|297|909|848|544|464|212|82|922|277|372|692|345|199|739|736|272|859|653|299|845|356|65|240|414|500|531|121|776|901|336|625|399|331|279|206|663|333|855|854|70|588|919|642|179|726|200|698|109|513|377|124|115|689|829|293|849|419|920|603|335|608|877|838|142|637|658|675|753|385|529|224|117|488|113|473|238|418|364|151|836|154|93|185|423|853|313|455|127|365|439|502|780|…	1.9e-47		GO.0051179	4.35918	0
507	123	GO Process		leukocyte degranulation	2.56e-44	PGLYRP1|SLC2A3|CEACAM1|CEACAM6|UNC13D|MIF|CTSG|CTSZ|OLFM4|CTSH|RETN|MPO|CTSC|MLEC|MAPK14|AZU1|PRTN3|CTSD|MMP8|SERPINB10|CD97|CEACAM8|PYCARD|SNAP23|KRT1|DOCK2|GNS|CAB39|TLR2|GGH|HEXB|FAF2|BPI|CNN2|COMMD9|ANXA3|BST1|TCIRG1|LAMTOR1|STOM|HK3|PTX3|PPBP|S100P|ANPEP|RNASE3|CD14|GLB1|PSMD2|ACPP|AP2A2|CFD|LAMP1|ACAA1|PLAUR|GYG1|CTSB|ANXA2|ATG7|RAC1|HVCN1|ITGAL|GM2A|DOK3|PRSS3|CYB5R3|CD47|CR1|CHIT1|LAMTOR2…	51	614|931|774|679|909|464|372|692|345|199|272|356|414|121|901|279|206|663|333|70|919|179|109|115|293|877|142|658|385|529|488|238|93|185|853|502|780|701|339|564|160|233|391|842|515|358|503|357|434|371|110|249|387|302|487|546|280|559|913|543|616|69|134|879|696|785|706|885|147|146|801|798|797|765|755|714|289|295|804|459|788|205|130|73|158|881|806|682|646|910|408|104|275|861|860|565|905|824|267|298|266…	1.17e-47		GO.0043299	4.35918	0
489	121	GO Process		neutrophil activation involved in immune response	2.56e-44	PGLYRP1|SLC2A3|CEACAM1|CEACAM6|UNC13D|MIF|CTSG|CTSZ|OLFM4|CTSH|RETN|MPO|CTSC|MLEC|MAPK14|AZU1|PRTN3|CTSD|MMP8|SERPINB10|CD97|CEACAM8|PYCARD|SNAP23|KRT1|DOCK2|GNS|CAB39|TLR2|GGH|HEXB|FAF2|BPI|CNN2|COMMD9|ANXA3|BST1|TCIRG1|LAMTOR1|STOM|HK3|PTX3|PPBP|S100P|ANPEP|RNASE3|CD14|GLB1|PSMD2|ACPP|AP2A2|CFD|LAMP1|ACAA1|PLAUR|GYG1|CTSB|ANXA2|ATG7|RAC1|HVCN1|ITGAL|GM2A|DOK3|PRSS3|CYB5R3|CD47|CR1|CHIT1|LAMTOR2…	51	614|931|774|679|909|464|372|692|345|199|272|356|414|121|901|279|206|663|333|70|919|179|109|115|293|877|142|658|385|529|488|238|93|185|853|502|780|701|339|564|160|233|391|842|515|358|503|357|434|371|110|249|387|302|487|546|280|559|913|543|616|69|134|879|696|785|706|885|147|146|801|798|797|765|755|714|289|295|804|459|788|205|130|73|158|791|881|806|682|646|910|408|104|275|861|860|565|905|824|267|298…	1.24e-47		GO.0002283	4.35918	0
485	120	GO Process		neutrophil degranulation	3.42e-44	PGLYRP1|SLC2A3|CEACAM1|CEACAM6|UNC13D|MIF|CTSG|CTSZ|OLFM4|CTSH|RETN|MPO|CTSC|MLEC|MAPK14|AZU1|PRTN3|CTSD|MMP8|SERPINB10|CD97|CEACAM8|PYCARD|SNAP23|KRT1|DOCK2|GNS|CAB39|TLR2|GGH|HEXB|FAF2|BPI|CNN2|COMMD9|ANXA3|BST1|TCIRG1|LAMTOR1|STOM|HK3|PTX3|PPBP|S100P|ANPEP|RNASE3|CD14|GLB1|PSMD2|ACPP|AP2A2|CFD|LAMP1|ACAA1|PLAUR|GYG1|CTSB|ANXA2|ATG7|RAC1|HVCN1|ITGAL|GM2A|DOK3|PRSS3|CYB5R3|CD47|CR1|CHIT1|LAMTOR2…	51	614|931|774|679|909|464|372|692|345|199|272|356|414|121|901|279|206|663|333|70|919|179|109|115|293|877|142|658|385|529|488|238|93|185|853|502|780|701|339|564|160|233|391|842|515|358|503|357|434|371|110|249|387|302|487|546|280|559|913|543|616|69|134|879|696|785|706|885|147|146|801|798|797|765|755|714|289|295|804|459|788|205|130|73|158|881|806|682|646|910|408|104|275|861|860|565|905|824|267|298|266…	3.14e-47		GO.0043312	4.3466	0
691	141	GO Process		regulated exocytosis	4.34e-44	PGLYRP1|VAMP3|SLC2A3|CEACAM1|CEACAM6|UNC13D|MIF|CTSG|CTSZ|OLFM4|CTSH|RETN|MPO|CTSC|MLEC|MAPK14|AZU1|PRTN3|CTSD|MMP8|SERPINB10|CD97|CEACAM8|PYCARD|TUBA4A|SNAP23|KRT1|DOCK2|GNS|CAB39|TLR2|GGH|HEXB|FAF2|ITGA2B|BPI|CNN2|COMMD9|F13A1|ANXA3|BST1|TCIRG1|LAMTOR1|FERMT3|STOM|HK3|PTX3|PPBP|PF4|S100P|ANXA5|ANPEP|RNASE3|TMED10|CD14|GLB1|VPS41|PSMD2|ACPP|AP2A2|CFD|LAMP1|RAB11B|ACAA1|PLAUR|GYG1|CTSB|ANXA2|ATG7…	51	614|484|931|774|679|909|464|372|692|345|199|272|356|414|121|901|279|206|663|333|70|919|179|109|513|115|293|877|142|658|385|529|488|238|151|93|185|853|365|502|780|701|339|241|564|160|233|391|392|842|462|515|358|506|503|357|787|434|371|110|249|387|746|302|487|546|280|559|913|543|616|69|134|879|490|696|785|706|885|147|305|315|146|801|798|797|765|755|714|289|295|804|459|788|205|130|73|158|791|881|806…	4.64e-47		GO.0045055	4.33625	0
519	123	GO Process		myeloid cell activation involved in immune response	7.1e-44	PGLYRP1|SLC2A3|CEACAM1|CEACAM6|UNC13D|MIF|CTSG|CTSZ|OLFM4|CTSH|RETN|MPO|CTSC|MLEC|MAPK14|AZU1|PRTN3|CTSD|MMP8|SERPINB10|CD97|CEACAM8|PYCARD|SNAP23|KRT1|DOCK2|GNS|CAB39|TLR2|GGH|HEXB|FAF2|BPI|CNN2|COMMD9|ANXA3|BST1|TCIRG1|LAMTOR1|STOM|HK3|PTX3|PPBP|S100P|ANPEP|RNASE3|CD14|GLB1|PSMD2|ACPP|AP2A2|CFD|LAMP1|ACAA1|PLAUR|GYG1|CTSB|ANXA2|ATG7|RAC1|HVCN1|ITGAL|GM2A|DOK3|PRSS3|CYB5R3|CD47|CR1|CHIT1|LAMTOR2…	51	614|931|774|679|909|464|372|692|345|199|272|356|414|121|901|279|206|663|333|70|919|179|109|115|293|877|142|658|385|529|488|238|93|185|853|502|780|701|339|564|160|233|391|842|515|358|503|357|434|371|110|249|387|302|487|546|280|559|913|543|616|69|134|879|696|785|706|885|147|146|801|798|797|765|755|714|289|295|804|459|788|205|130|73|158|791|881|806|682|646|910|408|104|275|861|860|565|905|824|267|298…	9.76e-47		GO.0002275	4.31487	0
519	122	GO Process		myeloid leukocyte mediated immunity	2.7e-43	PGLYRP1|SLC2A3|CEACAM1|CEACAM6|UNC13D|MIF|CTSG|CTSZ|OLFM4|CTSH|RETN|MPO|CTSC|MLEC|MAPK14|AZU1|PRTN3|CTSD|MMP8|SERPINB10|CD97|CEACAM8|PYCARD|SNAP23|KRT1|DOCK2|GNS|CAB39|TLR2|GGH|HEXB|FAF2|BPI|CNN2|COMMD9|ANXA3|BST1|TCIRG1|LAMTOR1|STOM|HK3|PTX3|PPBP|S100P|ANPEP|RNASE3|CD14|GLB1|PSMD2|ACPP|AP2A2|CFD|LAMP1|ACAA1|PLAUR|GYG1|CTSB|ANXA2|ATG7|RAC1|HVCN1|ITGAL|GM2A|DOK3|PRSS3|CYB5R3|CD47|CR1|CHIT1|LAMTOR2…	51	614|931|774|679|909|464|372|692|345|199|272|356|414|121|901|279|206|663|333|70|919|179|109|115|293|877|142|658|385|529|488|238|93|185|853|502|780|701|339|564|160|233|391|842|515|358|503|357|434|371|110|249|387|302|487|546|280|559|913|543|616|69|134|879|696|785|706|885|147|146|801|798|797|765|755|714|289|295|804|459|788|205|130|73|158|881|806|682|646|910|408|104|275|861|860|565|905|824|267|298|266…	4.95e-46		GO.0002444	4.25686	0
574	126	GO Process		myeloid leukocyte activation	4e-42	PGLYRP1|LCP2|SLC2A3|CEACAM1|CEACAM6|UNC13D|MIF|CTSG|CTSZ|OLFM4|CTSH|RETN|MPO|CTSC|MLEC|MAPK14|AZU1|PRTN3|CTSD|MMP8|SERPINB10|CD97|CEACAM8|PYCARD|SNAP23|KRT1|DOCK2|GNS|CAB39|TLR2|GGH|HEXB|FAF2|BPI|CNN2|COMMD9|ANXA3|BST1|TCIRG1|LAMTOR1|STOM|HK3|PTX3|PPBP|S100P|ANPEP|RNASE3|CD14|GLB1|PSMD2|TLR8|ACPP|AP2A2|CFD|LAMP1|ACAA1|PLAUR|GYG1|CTSB|ANXA2|ATG7|RAC1|HVCN1|ITGAL|GM2A|DOK3|PRSS3|CYB5R3|CD47|CR1|CHI…	51	614|349|931|774|679|909|464|372|692|345|199|272|356|414|121|901|279|206|663|333|70|919|179|109|115|293|877|142|658|385|529|488|238|93|185|853|502|780|701|339|564|160|233|391|842|515|358|503|357|434|509|371|110|249|387|302|487|546|280|559|913|543|616|69|134|879|696|785|706|885|147|146|801|798|797|765|755|714|289|295|804|459|788|205|130|73|158|791|881|806|682|646|910|408|104|275|861|860|565|905|824…	7.94e-45		GO.0002274	4.13979	0
774	144	GO Process		exocytosis	2.89e-41	PGLYRP1|VAMP3|SLC2A3|CEACAM1|CEACAM6|UNC13D|MIF|CTSG|CTSZ|OLFM4|CTSH|RETN|MPO|CTSC|MLEC|MAPK14|AZU1|PRTN3|CTSD|MMP8|SERPINB10|CD97|CEACAM8|PYCARD|TUBA4A|SNAP23|KRT1|DOCK2|GNS|CAB39|TLR2|GGH|HEXB|FAF2|ARFGEF1|ITGA2B|BPI|CNN2|COMMD9|F13A1|ANXA3|BST1|TCIRG1|LAMTOR1|FERMT3|STOM|HK3|PTX3|PPBP|PF4|S100P|ANXA5|ANPEP|RAB8A|RNASE3|TMED10|CD14|GLB1|VPS41|PSMD2|ACPP|AP2A2|CFD|LAMP1|RAB11B|ACAA1|PLAUR|GYG1|C…	51	614|484|931|774|679|909|464|372|692|345|199|272|356|414|121|901|279|206|663|333|70|919|179|109|513|115|293|877|142|658|385|529|488|238|364|151|93|185|853|365|502|780|701|339|241|564|160|233|391|392|842|462|515|578|358|506|503|357|787|434|371|110|249|387|746|302|487|546|280|559|913|543|616|69|134|879|490|826|696|785|706|885|147|305|315|146|801|798|797|765|755|714|289|295|804|459|788|205|130|73|158…	6.18e-44		GO.0006887	4.05391	0
616	128	GO Process		leukocyte activation involved in immune response	1.07e-40	PGLYRP1|SLC2A3|CEACAM1|CEACAM6|UNC13D|MIF|CTSG|CTSZ|OLFM4|CTSH|RETN|MPO|CTSC|MLEC|MAPK14|AZU1|PRTN3|CTSD|MMP8|SERPINB10|CD97|CEACAM8|PYCARD|SNAP23|KRT1|DOCK2|GNS|CAB39|TLR2|GGH|HEXB|FAF2|BPI|CNN2|COMMD9|ICAM1|ANXA3|BST1|TCIRG1|LAMTOR1|STOM|HK3|PTX3|PPBP|S100P|ANPEP|RNASE3|CD14|GLB1|PSMD2|LILRB1|ACPP|AP2A2|CFD|LAMP1|ACAA1|PLAUR|GYG1|CTSB|ANXA2|ATG7|RAC1|HVCN1|ITGAL|GM2A|DOK3|PRSS3|CYB5R3|CD47|CR1|…	51	614|931|774|679|909|464|372|692|345|199|272|356|414|121|901|279|206|663|333|70|919|179|109|115|293|877|142|658|385|529|488|238|93|185|853|127|502|780|701|339|564|160|233|391|842|515|358|503|357|434|868|371|110|249|387|302|487|546|280|559|913|543|616|69|134|879|696|785|706|885|147|367|146|801|798|797|765|755|714|289|295|804|459|788|205|130|73|158|791|881|912|806|682|815|646|910|408|104|275|861|860…	2.46e-43		GO.0002366	3.99706	0
1699	217	GO Process		vesicle-mediated transport	1.39e-40	M6PR|PGLYRP1|GABARAPL2|VAMP3|SLC2A3|CEACAM1|CEACAM6|UNC13D|MIF|MYH9|CTSG|CTSZ|OLFM4|CTSH|EHD4|RETN|MPO|CTSC|MLEC|MAPK14|SNX3|NRBP1|AZU1|PRTN3|CTSD|MMP8|FKBP15|VPS4B|SERPINB10|CLTA|CD97|CEACAM8|PYCARD|TUBA4A|SNAP23|LMAN1|KRT1|VPS25|IER3IP1|SORT1|ARF3|DOCK2|GNS|CAB39|TLR2|GGH|PREB|HEXB|VPS13C|SNX1|FAF2|ARFGEF1|ITGA2B|RAB2A|BPI|CNN2|NAPA|COMMD9|F13A1|SCARB2|ANXA3|BST1|TCIRG1|SCAMP2|SH3GL1|LAMTOR1|FE…	51	852|614|626|484|931|774|679|909|464|277|372|692|345|199|739|272|356|414|121|901|625|331|279|206|663|333|855|854|70|588|919|179|109|513|115|689|293|419|603|335|608|877|142|658|385|529|224|488|113|473|238|364|151|154|93|185|423|853|365|439|502|780|701|533|168|339|241|595|564|160|778|493|233|391|392|759|842|462|844|542|515|578|358|506|503|232|623|357|794|182|787|602|434|328|868|214|839|650|371|700|1…	3.41e-43		GO.0016192	3.9857	0
1390	192	GO Process		intracellular transport	1.49e-39	M6PR|VAMP3|ATP5D|TIMM13|SNRPD3|TOMM22|CTSZ|EHD4|ECH1|CDC37|RPL19|CTSC|SRSF9|RPS12|NRBP1|VPS4B|CLTA|SRSF6|SSR1|THOC2|PMPCB|MTX2|SNAP23|LMAN1|RPS16|XPO7|VPS25|NUP210|IER3IP1|SORT1|FHOD1|COX5B|SRSF1|PREB|LRPPRC|VPS13C|SNX1|FAF2|ATP5B|RPL8|RAB2A|NAPA|SCARB2|SSR3|TNPO3|CPT1A|UQCRC2|POLR2D|RPS3|LAMTOR1|SEC24D|ATG3|ATP5O|AP2M1|U2AF1L4|DTX3L|HSPA9|ARF6|RAB8A|TUBA1C|ATP5H|MFF|RPS9|HSPA4|TMED10|STX8|ATP5I|…	51	852|484|848|544|212|922|692|739|736|653|65|414|776|336|331|854|588|642|726|698|377|124|115|689|829|849|419|920|603|335|637|675|753|224|117|113|473|238|418|836|154|423|439|193|610|882|103|100|756|339|595|923|111|778|207|759|273|844|578|64|833|477|925|251|506|232|570|623|218|485|182|787|747|300|540|94|597|214|839|752|782|321|700|362|110|524|387|746|302|499|257|751|318|254|311|177|847|834|562|549|52…	4.09e-42		GO.0046907	3.88268	0
632	125	GO Process		leukocyte mediated immunity	7.92e-38	PGLYRP1|SLC2A3|CEACAM1|CEACAM6|UNC13D|MIF|CTSG|CTSZ|OLFM4|CTSH|RETN|MPO|CTSC|MLEC|MAPK14|AZU1|PRTN3|CTSD|MMP8|SERPINB10|CD97|CEACAM8|PYCARD|SNAP23|KRT1|DOCK2|GNS|CAB39|TLR2|GGH|HEXB|FAF2|BPI|CNN2|COMMD9|ICAM1|ANXA3|BST1|TCIRG1|LAMTOR1|STOM|HK3|PTX3|PPBP|S100P|ANPEP|RNASE3|CD14|GLB1|PSMD2|TLR8|ACPP|AP2A2|CFD|LAMP1|ACAA1|PLAUR|GYG1|CTSB|ANXA2|ATG7|RAC1|HVCN1|ITGAL|GM2A|DOK3|PRSS3|CYB5R3|CD47|CR1|CH…	51	614|931|774|679|909|464|372|692|345|199|272|356|414|121|901|279|206|663|333|70|919|179|109|115|293|877|142|658|385|529|488|238|93|185|853|127|502|780|701|339|564|160|233|391|842|515|358|503|357|434|509|371|110|249|387|302|487|546|280|559|913|543|616|69|134|879|696|785|706|885|147|146|801|798|797|765|755|714|289|295|804|459|788|205|130|73|158|881|806|682|815|646|910|408|104|275|861|860|565|905|824…	2.3e-40		GO.0002443	3.71013	0
959	152	GO Process		secretion by cell	1.64e-36	M6PR|PGLYRP1|LCP2|VAMP3|SLC2A3|CEACAM1|CEACAM6|UNC13D|MIF|CTSG|CTSZ|OLFM4|CTSH|RETN|MPO|CTSC|MLEC|MAPK14|AZU1|PRTN3|CTSD|MMP8|SERPINB10|CD97|CEACAM8|PYCARD|TUBA4A|SNAP23|KRT1|DOCK2|GNS|CAB39|TLR2|GGH|PREB|HEXB|FAF2|ARFGEF1|ITGA2B|BPI|CNN2|COMMD9|F13A1|ANXA3|BST1|TCIRG1|LAMTOR1|FERMT3|STOM|HK3|PTX3|PPBP|PF4|S100P|ANXA5|ANPEP|RAB8A|RNASE3|TMED10|CD14|GLB1|VPS41|PSMD2|LILRB1|ACPP|AP2A2|CFD|LAMP1|RAB…	51	852|614|349|484|931|774|679|909|464|372|692|345|199|272|356|414|121|901|279|206|663|333|70|919|179|109|513|115|293|877|142|658|385|529|224|488|238|364|151|93|185|853|365|502|780|701|339|241|564|160|233|391|392|842|462|515|578|358|506|503|357|787|434|868|371|110|249|387|746|302|487|546|280|559|913|543|616|69|134|879|490|826|696|785|706|885|147|305|315|146|801|798|797|765|862|755|714|289|295|804|45…	5.01e-39		GO.0032940	3.57852	0
1616	202	GO Process		establishment of localization in cell	3.43e-36	M6PR|VAMP3|ATP5D|TIMM13|SNRPD3|TOMM22|MYH9|CTSZ|EHD4|ECH1|CDC37|RPL19|CTSC|SRSF9|RPS12|NRBP1|VPS4B|CLTA|SRSF6|SSR1|THOC2|PMPCB|MTX2|SNAP23|LMAN1|RPS16|XPO7|VPS25|NUP210|IER3IP1|SORT1|FHOD1|COX5B|SRSF1|PREB|LRPPRC|VPS13C|SNX1|FAF2|ATP5B|RPL8|RAB2A|NAPA|SCARB2|SSR3|TNPO3|CPT1A|UQCRC2|SH3GL1|POLR2D|RPS3|LAMTOR1|SEC24D|ATG3|ATP5O|AP2M1|U2AF1L4|BAX|DTX3L|HSPA9|ARF6|RAB8A|TUBA1C|ATP5H|MFF|RPS9|HSPA4|TM…	51	852|484|848|544|212|922|277|692|739|736|653|65|414|776|336|331|854|588|642|726|698|377|124|115|689|829|849|419|920|603|335|637|675|753|224|117|113|473|238|418|836|154|423|439|193|610|882|103|168|100|756|339|595|923|111|778|207|874|759|273|844|578|64|833|477|925|251|506|232|570|623|218|485|182|787|747|300|540|94|597|214|839|752|782|321|700|362|110|524|387|746|302|499|257|751|318|254|311|177|847|83…	1.1e-38		GO.0051649	3.54647	0
400	98	GO Process		generation of precursor metabolites and energy	9.96e-36	NDUFB4|UQCRC1|DLD|ATP5D|NDUFB7|ACO2|IDH3G|NDUFS7|PMPCB|NDUFA2|PGLS|NDUFA10|COX5B|ALDH2|ATP5B|COQ9|NDUFS3|NNT|SDHA|ACAT1|NDUFA9|UQCRC2|NDUFB10|PGD|SH3BGRL3|NDUFS6|NDUFB9|DLAT|ATP5O|HK3|NDUFS4|ALDH1A1|ATP5H|ATP5I|UQCRFS1|PDHB|CYCS|ACSS1|CYC1|COX5A|GYS1|ME2|NDUFV1|PPP1CA|MDH2|NDUFV2|GLRX5|NDUFA12|NDUFB1|IDH2|DLST|UGP2|NDUFA4|GYG1|ETFB|STOML2|ATP5C1|MT-ATP6|MT-CO2|FH|NCF2|NDUFS2|CYB5R4|ATP5F1|COX7A2|…	51	647|68|137|848|536|891|661|732|377|894|145|553|675|223|418|486|396|455|554|870|711|103|628|673|644|727|276|666|111|160|415|429|833|570|775|773|667|403|597|468|889|390|695|654|171|208|225|510|639|618|908|417|837|546|129|878|670|215|211|176|354|585|862|287|112|714|74|174|191|823|62|709|342|648|735|375|861|420|201|125|550|298|831|175|809|457|703|116|465|460|451|194|81|771|404|438|209|917	3.35e-38		GO.0006091	3.50017	0
1070	157	GO Process		secretion	2.59e-34	M6PR|PGLYRP1|LCP2|VAMP3|SLC2A3|CEACAM1|CEACAM6|UNC13D|MIF|CTSG|CTSZ|OLFM4|CTSH|RETN|MPO|CTSC|MLEC|MAPK14|UMPS|AZU1|PRTN3|CTSD|MMP8|SERPINB10|CD97|CEACAM8|GOT2|PYCARD|TUBA4A|SNAP23|KRT1|DOCK2|GNS|CAB39|TLR2|GGH|PREB|HEXB|FAF2|ARFGEF1|ITGA2B|BPI|CNN2|COMMD9|F13A1|ANXA3|BST1|TCIRG1|LAMTOR1|FERMT3|STOM|HK3|PTX3|PPBP|PF4|S100P|ANXA5|ANPEP|RAB8A|RNASE3|TMED10|CD14|GLB1|VPS41|PSMD2|LILRB1|ACPP|AP2A2|CFD…	51	852|614|349|484|931|774|679|909|464|372|692|345|199|272|356|414|121|901|399|279|206|663|333|70|919|179|200|109|513|115|293|877|142|658|385|529|224|488|238|364|151|93|185|853|365|502|780|701|339|241|564|160|233|391|392|842|462|515|578|358|506|503|357|787|434|868|371|110|249|387|746|302|219|487|546|280|559|913|543|616|69|134|879|490|826|696|785|211|706|885|147|305|315|146|801|798|797|765|862|755|71…	9.11e-37		GO.0046903	3.35867	0
9569	611	GO Process		metabolic process	3.68e-33	PGLYRP1|GABARAPL2|MRI1|RFC2|SLC2A3|CEACAM1|HSD17B10|C12orf5|NDUFB4|UQCRC1|DLD|ATP5D|NDUFB7|MIF|SF3A1|SNRPD3|SLC25A1|HMOX1|MCM5|TTLL12|MYH9|TXN2|PHF5A|ACO2|SUPT16H|CTSG|SPTLC2|EIF5|PCK2|PNN|CTSZ|EEF1A2|IDH3G|CTSH|DECR1|ECH1|CYP4F2|FBL|CDC37|GCDH|PPIF|MPO|RPL19|SLC25A11|DUSP3|CTSC|PRPF19|MLEC|OAS3|SRSF9|MAPK14|STK38|ACOT13|RPS12|SNX3|SKIV2L2|UMPS|EIF2AK2|NRBP1|NDUFS7|AZU1|PRTN3|CTSD|MMP8|ATIC|RPN2|…	51	614|626|590|247|931|774|492|926|647|68|137|848|536|464|520|212|82|393|406|421|277|278|890|891|707|372|875|148|139|680|692|766|661|199|929|736|412|859|653|615|845|356|65|240|819|414|500|121|227|776|901|118|334|336|625|380|399|88|331|732|279|206|663|333|172|482|854|588|352|322|642|200|698|501|552|197|109|584|377|431|829|894|293|145|553|748|269|419|920|294|317|608|566|142|658|675|753|385|529|224|117…	1.35e-35		GO.0008152	3.24342	0
927	143	GO Process		immune effector process	4.65e-33	PGLYRP1|SLC2A3|CEACAM1|CEACAM6|UNC13D|MIF|CTSG|CTSZ|OLFM4|CTSH|RETN|MPO|CTSC|MLEC|OAS3|MAPK14|EIF2AK2|AZU1|PRTN3|CTSD|MMP8|SERPINB10|ZC3HAV1|CD97|CEACAM8|PYCARD|SNAP23|KRT1|DOCK2|GNS|CAB39|TLR2|GGH|HEXB|FAF2|BPI|CNN2|COMMD9|ICAM1|ANXA3|BST1|TCIRG1|LAMTOR1|STOM|HK3|ARPC2|PTX3|PPBP|DTX3L|S100P|ANPEP|RNASE3|CD14|GLB1|PSMD2|TLR8|EXOSC4|LILRB1|ACPP|AP2A2|CFD|LAMP1|ACAA1|PLAUR|GYG1|OAS2|PLSCR1|CTSB|ANX…	51	614|931|774|679|909|464|372|692|345|199|272|356|414|121|227|901|88|279|206|663|333|70|718|919|179|109|115|293|877|142|658|385|529|488|238|93|185|853|127|502|780|701|339|564|160|493|233|391|759|842|515|358|503|357|434|509|119|868|371|110|249|387|302|487|546|721|407|280|559|913|543|616|69|134|879|696|785|706|885|147|871|367|146|801|798|797|765|755|714|289|295|312|804|459|788|205|130|73|158|791|881|…	1.78e-35		GO.0002252	3.23325	0
894	140	GO Process		leukocyte activation	6.19e-33	PGLYRP1|LCP2|SLC2A3|CEACAM1|CEACAM6|UNC13D|MIF|MYH9|CTSG|CTSZ|OLFM4|CTSH|RETN|MPO|CTSC|MLEC|MAPK14|AZU1|PRTN3|CTSD|MMP8|SERPINB10|CD97|CEACAM8|PYCARD|SNAP23|KRT1|DOCK2|GNS|CAB39|TLR2|GGH|HEXB|FAF2|BPI|CNN2|EP300|COMMD9|ICAM1|ANXA3|BST1|TCIRG1|LAMTOR1|STOM|HK3|BAX|PTX3|PPBP|S100P|ANPEP|RNASE3|CD14|PRKCB|GLB1|PSMD2|TLR8|PRKDC|LILRB1|ACPP|AP2A2|CFD|LAMP1|ACAA1|PLAUR|GYG1|CTSB|ANXA2|ATG7|RAC1|STOML2|…	51	614|349|931|774|679|909|464|277|372|692|345|199|272|356|414|121|901|279|206|663|333|70|919|179|109|115|293|877|142|658|385|529|488|238|93|185|738|853|127|502|780|701|339|564|160|874|233|391|842|515|358|503|633|357|434|509|413|868|371|110|249|387|302|487|546|280|559|913|543|878|616|69|134|879|696|785|706|885|147|367|146|801|798|797|765|755|714|289|295|804|459|788|205|677|130|73|158|791|881|912|806…	2.46e-35		GO.0045321	3.22083	0
1024	149	GO Process		cell activation	4.56e-32	PGLYRP1|LCP2|SLC2A3|CEACAM1|CEACAM6|UNC13D|MIF|MYH9|CTSG|CTSZ|OLFM4|CTSH|RETN|MPO|CTSC|MLEC|MAPK14|AZU1|PRTN3|CTSD|MMP8|SERPINB10|CD97|CEACAM8|PYCARD|SNAP23|KRT1|DOCK2|GNS|CAB39|TLR2|GGH|HEXB|FAF2|ITGA2B|BPI|CNN2|EP300|COMMD9|ICAM1|ANXA3|BST1|DGKG|TCIRG1|LAMTOR1|GNAQ|STOM|HK3|BAX|PTX3|PPBP|PF4|S100P|ANPEP|RNASE3|CD14|COL3A1|PRKCB|GLB1|PSMD2|KRT2|TLR8|PRKDC|LILRB1|ACPP|AP2A2|CFD|LAMP1|ACAA1|PLAUR|…	51	614|349|931|774|679|909|464|277|372|692|345|199|272|356|414|121|901|279|206|663|333|70|919|179|109|115|293|877|142|658|385|529|488|238|151|93|185|738|853|127|502|780|769|701|339|827|564|160|874|233|391|392|842|515|358|503|538|633|357|434|159|509|413|868|371|110|249|387|302|487|546|828|407|280|559|913|543|878|616|69|134|879|696|785|706|885|147|367|146|801|798|797|765|755|714|289|295|804|459|788|20…	1.88e-34		GO.0001775	3.1341	0
14652	795	GO Process		cellular process	8.28e-32	M6PR|PGLYRP1|SYPL1|GABARAPL2|MRI1|LCP2|VAMP3|RFC2|SLC2A3|CEACAM1|HSD17B10|C12orf5|NDUFB4|CEACAM6|UQCRC1|GLG1|DLD|UNC13D|ATP5D|NDUFB7|TIMM13|MIF|SF3A1|SNRPD3|SLC25A1|TOMM22|HMOX1|MCM5|TTLL12|MYH9|TXN2|PHF5A|ACO2|SUPT16H|CTSG|SPTLC2|EIF5|PNN|CTSZ|EEF1A2|IDH3G|STAG2|OLFM4|CTSH|EHD4|DECR1|ECH1|RETN|CYP4F2|FBL|CDC37|GCDH|PPIF|MPO|RPL19|DUSP3|CTSC|PRPF19|TMEM109|MLEC|OAS3|SRSF9|MAPK14|STK38|ACOT13|RPS1…	51	852|614|353|626|590|349|484|247|931|774|492|926|647|679|68|297|137|909|848|536|544|464|520|212|82|922|393|406|421|277|278|890|891|707|372|875|148|680|692|766|661|184|345|199|739|929|736|272|412|859|653|615|845|356|65|819|414|500|531|121|227|776|901|118|334|336|625|380|399|88|331|732|779|279|114|206|663|333|172|482|854|70|588|919|352|322|642|179|726|66|200|698|444|501|552|197|619|109|584|513|265|3…	3.54e-34		GO.0009987	3.1082	0
932	140	GO Process		oxidation-reduction process	2.95e-31	HSD17B10|NDUFB4|UQCRC1|DLD|NDUFB7|HMOX1|TXN2|ACO2|IDH3G|DECR1|ECH1|CYP4F2|GCDH|MPO|MAPK14|NDUFS7|TMX4|PMPCB|NDUFA2|PGLS|NDUFA10|COX5B|ALDH2|COQ9|BLVRB|NDUFS3|NNT|SDHA|CPT1A|ACAT1|NDUFA9|UQCRC2|NDUFB10|PGD|SH3BGRL3|NDUFS6|NDUFB9|GLUD1|DLAT|ACAA2|AIFM1|PDPR|HK3|NDUFS4|ALDH1A1|PRDX3|PRDX2|ECI1|FASN|UQCRFS1|PDHB|CYCS|CYB5B|STAB1|CRAT|ACSS1|CYC1|COX5A|GYS1|BCKDHB|ME2|NDUFV1|GLYR1|HADHB|PPP1CA|MDH2|NDU…	51	492|647|68|137|536|393|278|891|661|929|736|412|615|356|901|732|501|377|894|145|553|675|223|486|283|396|455|554|882|870|711|103|628|673|644|727|276|887|666|768|192|576|160|415|429|907|725|802|106|775|773|667|622|328|94|403|597|468|889|167|390|695|627|537|654|171|208|454|225|510|639|618|302|908|417|837|546|750|129|810|785|211|176|354|816|585|716|862|112|649|271|714|795|567|156|74|174|205|645|191|82…	1.31e-33		GO.0055114	3.05302	0
1467	180	GO Process		establishment of protein localization	6.97e-31	M6PR|GABARAPL2|LCP2|VAMP3|ACAP1|TIMM13|TOMM22|MYH9|ECH1|CDC37|RPL19|SRSF9|RPS12|SNX3|VPS4B|CLTA|SRSF6|SSR1|THOC2|PMPCB|MTX2|SNAP23|LMAN1|RPS16|XPO7|VPS25|NUP210|ARF3|SRSF1|TLR2|PREB|SNX1|FAF2|ARFGEF1|RPL8|RAB2A|NAPA|SCARB2|SSR3|TNPO3|TCIRG1|SCAMP2|UQCRC2|POLR2D|RPS3|SEC24D|ATG3|AP2M1|U2AF1L4|BAX|DTX3L|HSPA9|ARF6|RAB8A|MFF|RPS9|HSPA4|TMED10|PPID|STX8|PRKCB|ARF4|SCAMP3|RPL13|CLTB|VPS41|NUP93|RPL4|S…	51	852|626|349|484|83|544|922|277|736|653|65|776|336|625|854|588|642|726|698|377|124|115|689|829|849|419|920|608|753|385|224|473|238|364|836|154|423|439|193|610|701|533|103|100|756|595|923|778|207|874|759|273|844|578|477|925|251|506|911|232|633|623|794|218|182|787|747|300|540|94|868|214|752|782|700|362|110|690|524|387|746|302|499|257|751|254|311|177|847|834|562|549|522|897|913|440|832|927|895|841|66…	3.19e-33		GO.0045184	3.01568	0
2180	228	GO Process		cellular localization	1.04e-30	M6PR|VAMP3|ATP5D|TIMM13|SNRPD3|TOMM22|MYH9|CTSZ|EHD4|ECH1|CDC37|RPL19|CTSC|PRPF19|SRSF9|RPS12|NRBP1|VPS4B|CLTA|SRSF6|SSR1|THOC2|TUBA4A|PMPCB|MTX2|SNAP23|LMAN1|RPS16|XPO7|VPS25|NUP210|IER3IP1|SORT1|DOCK2|FHOD1|COX5B|SRSF1|PREB|LRPPRC|VPS13C|SNX1|FAF2|ATP5B|RPL8|RAB2A|NAPA|SCARB2|SSR3|TNPO3|CPT1A|SRI|ESYT1|UQCRC2|SH3GL1|POLR2D|RPS3|LAMTOR1|SEC24D|NIPBL|HNRNPU|ATG3|ATP1B3|ATP5O|AP2M1|U2AF1L4|BAX|DTX…	51	852|484|848|544|212|922|277|692|739|736|653|65|414|500|776|336|331|854|588|642|726|698|513|377|124|115|689|829|849|419|920|603|335|877|637|675|753|224|117|113|473|238|418|836|154|423|439|193|610|882|366|572|103|168|100|756|339|595|685|442|923|719|111|778|207|874|759|273|844|542|578|64|833|477|925|251|506|149|232|570|623|218|485|182|787|747|300|540|94|597|214|839|752|782|321|700|362|110|690|524|38…	4.91e-33		GO.0051641	2.9983	0
1391	174	GO Process		protein transport	1.14e-30	M6PR|GABARAPL2|LCP2|VAMP3|ACAP1|TIMM13|TOMM22|MYH9|ECH1|CDC37|RPL19|SRSF9|RPS12|SNX3|VPS4B|CLTA|SRSF6|SSR1|THOC2|PMPCB|MTX2|SNAP23|LMAN1|RPS16|XPO7|VPS25|NUP210|ARF3|SRSF1|TLR2|PREB|SNX1|FAF2|ARFGEF1|RPL8|RAB2A|NAPA|SCARB2|SSR3|TNPO3|TCIRG1|SCAMP2|UQCRC2|POLR2D|RPS3|SEC24D|ATG3|AP2M1|U2AF1L4|DTX3L|HSPA9|ARF6|RAB8A|MFF|RPS9|HSPA4|TMED10|PPID|STX8|PRKCB|ARF4|SCAMP3|RPL13|CLTB|VPS41|NUP93|RPL4|SRP68…	51	852|626|349|484|83|544|922|277|736|653|65|776|336|625|854|588|642|726|698|377|124|115|689|829|849|419|920|608|753|385|224|473|238|364|836|154|423|439|193|610|701|533|103|100|756|595|923|778|207|759|273|844|578|477|925|251|506|911|232|633|623|794|218|182|787|747|300|540|94|868|214|752|782|700|362|110|524|746|302|499|257|751|254|311|177|847|834|562|549|522|897|913|440|832|927|895|841|664|75|761|77|…	5.58e-33		GO.0015031	2.99431	0
836	130	GO Process		intracellular protein transport	3.5e-30	TIMM13|TOMM22|ECH1|CDC37|RPL19|SRSF9|RPS12|CLTA|SRSF6|SSR1|THOC2|PMPCB|MTX2|RPS16|XPO7|VPS25|NUP210|SRSF1|PREB|SNX1|FAF2|RPL8|NAPA|SCARB2|SSR3|TNPO3|UQCRC2|POLR2D|RPS3|SEC24D|ATG3|AP2M1|U2AF1L4|HSPA9|RAB8A|MFF|RPS9|HSPA4|TMED10|STX8|RPL13|CLTB|VPS41|NUP93|RPL4|SRP68|CRAT|MAGOHB|RPLP2|NAPG|THOC6|AP2A2|ACAA1|RPL7|SRP72|NUP43|SAMM50|NUP50|RPS21|RPL3|RPL27A|RPLP1|RPS17|RPSA|AP3M1|AGK|RPS26|UBE2D3|RAB…	51	544|922|736|653|65|776|336|588|642|726|698|377|124|829|849|419|920|753|224|473|238|836|423|439|193|610|103|100|756|595|923|778|207|273|578|477|925|251|506|232|218|182|787|747|300|540|94|752|782|700|362|110|302|499|257|751|254|311|177|847|834|562|549|522|440|832|927|895|841|664|75|761|715|305|662|479|741|567|547|308|668|575|309|688|551|548|374|98|466|791|521|188|912|598|359|815|210|872|910|78|443|…	1.76e-32		GO.0006886	2.94559	0
1779	199	GO Process		small molecule metabolic process	1.09e-29	MRI1|SLC2A3|HSD17B10|NDUFB4|UQCRC1|DLD|ATP5D|NDUFB7|MIF|SLC25A1|TXN2|ACO2|SPTLC2|PCK2|IDH3G|DECR1|ECH1|CYP4F2|GCDH|MPO|SLC25A11|MAPK14|ACOT13|UMPS|NDUFS7|ATIC|GOT2|PMPCB|NDUFA2|PGLS|NDUFA10|GNS|COX5B|TLR2|GGH|HEXB|ALDH2|AARS|ATP5B|COQ9|NDUFS3|NNT|SCARB2|SDHA|BST1|VCAN|PAPSS1|CPT1A|TCIRG1|ACAT1|NDUFA9|HEXA|UQCRC2|NDUFB10|PGD|ABHD10|NDUFS6|NDUFB9|GLUD1|HNMT|DLAT|NARS2|ACAA2|ADK|ATP5O|HK3|NDUFS4|ALD…	51	590|931|492|647|68|137|848|536|464|82|278|891|875|139|661|929|736|412|615|356|240|901|334|399|732|172|200|377|894|145|553|142|675|385|529|488|223|86|418|486|396|455|439|554|780|230|574|882|701|870|711|532|103|628|673|360|727|276|887|394|666|556|768|126|111|160|415|429|542|833|802|106|570|357|773|667|95|856|94|403|597|468|167|390|695|371|321|537|171|208|454|225|510|639|835|618|302|304|908|219|417|…	5.81e-32		GO.0044281	2.89626	0
1440	175	GO Process		amide transport	1.62e-29	M6PR|GABARAPL2|LCP2|VAMP3|ACAP1|TIMM13|TOMM22|MYH9|ECH1|CDC37|RPL19|SRSF9|RPS12|SNX3|VPS4B|CLTA|SRSF6|SSR1|THOC2|PMPCB|MTX2|SNAP23|LMAN1|RPS16|XPO7|VPS25|NUP210|ARF3|SRSF1|TLR2|PREB|SNX1|FAF2|ARFGEF1|RPL8|RAB2A|NAPA|SCARB2|SSR3|TNPO3|TCIRG1|SCAMP2|UQCRC2|POLR2D|RPS3|SEC24D|ATG3|AP2M1|U2AF1L4|DTX3L|HSPA9|ARF6|RAB8A|MFF|RPS9|HSPA4|TMED10|PPID|STX8|PRKCB|ARF4|SCAMP3|RPL13|CLTB|VPS41|NUP93|RPL4|SRP68…	51	852|626|349|484|83|544|922|277|736|653|65|776|336|625|854|588|642|726|698|377|124|115|689|829|849|419|920|608|753|385|224|473|238|364|836|154|423|439|193|610|701|533|103|100|756|595|923|778|207|759|273|844|578|477|925|251|506|911|232|633|623|794|218|182|787|747|300|540|94|868|214|752|782|700|362|110|524|746|302|499|257|751|254|311|177|847|834|562|549|522|897|913|440|832|927|895|841|664|75|761|77|…	8.93e-32		GO.0042886	2.87905	0
8797	566	GO Process		cellular metabolic process	4.2e-29	GABARAPL2|MRI1|RFC2|SLC2A3|CEACAM1|HSD17B10|C12orf5|NDUFB4|UQCRC1|DLD|ATP5D|NDUFB7|MIF|SF3A1|SNRPD3|SLC25A1|HMOX1|MCM5|TTLL12|TXN2|PHF5A|ACO2|SUPT16H|CTSG|SPTLC2|EIF5|PNN|CTSZ|EEF1A2|IDH3G|CTSH|DECR1|ECH1|CYP4F2|FBL|CDC37|GCDH|PPIF|MPO|RPL19|DUSP3|CTSC|PRPF19|OAS3|SRSF9|MAPK14|STK38|ACOT13|RPS12|SNX3|SKIV2L2|UMPS|EIF2AK2|NRBP1|NDUFS7|CTSD|ATIC|RPN2|VPS4B|CLTA|NMI|SNRPA|SRSF6|GOT2|THOC2|SNRPB2|PIN…	51	626|590|247|931|774|492|926|647|68|137|848|536|464|520|212|82|393|406|421|278|890|891|707|372|875|148|680|692|766|661|199|929|736|412|859|653|615|845|356|65|819|414|500|227|776|901|118|334|336|625|380|399|88|331|732|663|172|482|854|588|352|322|642|200|698|552|584|377|431|829|894|293|145|553|748|269|419|294|317|608|566|142|658|675|753|385|529|224|117|784|659|866|150|471|488|640|223|86|473|238|220|…	2.37e-31		GO.0044237	2.83768	0
1646	188	GO Process		cellular catabolic process	7.15e-29	GABARAPL2|HSD17B10|C12orf5|HMOX1|TXN2|CTSZ|CTSH|DECR1|ECH1|CYP4F2|GCDH|MPO|RPL19|CTSC|PRPF19|RPS12|SKIV2L2|CTSD|VPS4B|CLTA|GOT2|RPS16|VPS25|GNS|HEXB|USP14|ALDH2|FAF2|RPL8|BLVRB|VCAN|VDAC1|CPT1A|TCIRG1|ACAT1|HEXA|POLR2D|ABHD10|CISD2|GLUD1|RPS3|HNMT|USP15|ATG3|ACAA2|HK3|AP2M1|RNPEP|STT3B|DTX3L|PRDX3|LRRK2|ANPEP|RAB8A|PRDX2|ECI1|RNASE3|RPS9|GLB1|RPL13|VPS41|PSMD2|LSM1|RPL4|GSTM1|SGSH|CRAT|EXOSC4|CHM…	51	626|492|926|393|278|692|199|929|736|412|615|356|65|414|500|336|380|663|854|588|200|829|419|142|488|640|223|238|836|283|230|268|882|701|870|532|100|360|84|887|756|394|512|923|768|160|778|541|144|759|907|542|515|578|725|802|358|925|357|218|787|434|260|300|449|906|94|119|214|167|752|782|321|537|110|426|302|908|239|499|721|280|750|177|847|834|562|549|522|129|913|723|672|927|134|895|157|525|664|147|87…	4.15e-31		GO.0044248	2.81457	0
622	109	GO Process		drug metabolic process	7.28e-29	MRI1|NDUFB4|UQCRC1|DLD|ATP5D|NDUFB7|ACO2|IDH3G|CTSH|CYP4F2|MPO|NDUFS7|PMPCB|NDUFA2|NDUFA10|COX5B|TLR2|ALDH2|ATP5B|COQ9|NDUFS3|NNT|SDHA|VCAN|TCIRG1|ACAT1|NDUFA9|UQCRC2|NDUFB10|NDUFS6|NDUFB9|DLAT|ADK|ATP5O|HK3|NDUFS4|ALDH1A1|PRDX3|PRDX2|ATP5H|ATP5I|PDHB|CYCS|PRSS1|ACSS1|CYC1|COX5A|ME2|NDUFV1|ACPP|MDH2|NDUFV2|NDUFA12|NDUFB1|IDH2|ACAA1|SHMT2|DLST|NT5C2|NDUFA4|ALDH3A2|STOML2|ATP5C1|TPK1|PRSS3|MT-ATP6|…	51	590|647|68|137|848|536|891|661|199|412|356|732|377|894|553|675|385|223|418|486|396|455|554|230|701|870|711|103|628|727|276|666|126|111|160|415|429|907|725|833|570|773|667|95|403|597|468|390|695|371|171|208|510|639|618|302|304|908|239|837|750|878|670|731|696|215|211|250|176|178|147|585|287|341|450|714|567|174|191|62|158|342|648|375|400|861|516|306|420|905|155|550|298|831|175|338|809|457|703|465|46…	4.34e-31		GO.0017144	2.81379	0
396	87	GO Process		establishment of protein localization to organelle	9.93e-29	TIMM13|TOMM22|ECH1|RPL19|RPS12|PMPCB|MTX2|RPS16|VPS25|RPL8|SCARB2|SSR3|TNPO3|UQCRC2|RPS3|BAX|MFF|RPS9|HSPA4|RPL13|VPS41|RPL4|SRP68|CRAT|RPLP2|HIST1H1B|LAMP1|ACAA1|RPL7|SRP72|SAMM50|NUP50|RPS21|RPL3|RPL27A|RPLP1|RPS17|RPSA|AP3M1|AGK|RPS26|UBE2D3|RAB3GAP2|RPL12|TOMM20|TPR|SCP2|RPL7A|RPS4X|RPL10A|UBE2D1|RPL11|SYK|IPO7|RPS6|PITRM1|SLC25A6|HSPD1|RPL13A|LARS|TIMM9|RPL14|TSPO|RPS8|RPS14|RPL23A|IDH1|RPS1…	51	544|922|736|65|336|377|124|829|419|836|439|193|610|103|756|874|477|925|251|218|787|300|540|94|782|690|387|302|499|257|254|311|177|847|834|562|549|522|440|832|927|895|841|664|761|715|567|547|575|551|548|466|791|188|912|598|359|815|210|78|443|840|904|398|344|900|298|579|89|809|427|368|461|409|180|582|638|474|818|435|702|286|351|693|204|825|348	6.07e-31		GO.0072594	2.80031	0
5281	398	GO Process		organonitrogen compound metabolic process	1.31e-28	PGLYRP1|MRI1|CEACAM1|HSD17B10|NDUFB4|UQCRC1|DLD|ATP5D|NDUFB7|SNRPD3|SLC25A1|HMOX1|TTLL12|MYH9|TXN2|CTSG|SPTLC2|EIF5|CTSZ|EEF1A2|CTSH|FBL|CDC37|GCDH|PPIF|RPL19|DUSP3|CTSC|PRPF19|MAPK14|STK38|ACOT13|RPS12|SNX3|UMPS|EIF2AK2|NRBP1|NDUFS7|AZU1|PRTN3|CTSD|MMP8|ATIC|RPN2|VPS4B|CLTA|GOT2|CAPNS1|PYCARD|PIN1|PMPCB|DAD1|RPS16|NDUFA2|KRT1|PGLS|NDUFA10|TRIM28|VPS25|PTPRE|GNS|CAB39|COX5B|TLR2|GGH|PPIG|IRAK3|PE…	51	614|590|774|492|647|68|137|848|536|212|82|393|421|277|278|372|875|148|692|766|199|859|653|615|845|65|819|414|500|901|118|334|336|625|399|88|331|732|279|206|663|333|172|482|854|588|200|197|109|584|377|431|829|894|293|145|553|748|419|294|142|658|675|385|529|659|866|150|471|488|640|86|480|238|418|486|836|154|738|283|396|455|365|554|780|230|574|882|701|366|870|711|532|103|628|476|632|673|727|276|887|…	8.17e-31		GO.1901564	2.78827	0
318	77	GO Process		protein targeting	1.26e-27	TIMM13|TOMM22|ECH1|CDC37|RPL19|RPS12|SSR1|PMPCB|MTX2|RPS16|RPL8|SCARB2|SSR3|UQCRC2|RPS3|ATG3|MFF|RPS9|HSPA4|RPL13|VPS41|RPL4|SRP68|CRAT|RPLP2|ACAA1|RPL7|SRP72|SAMM50|RPS21|RPL3|RPL27A|RPLP1|RPS17|RPSA|AP3M1|AGK|RPS26|UBE2D3|RPL12|TOMM20|SCP2|RPL7A|RPS4X|RPL10A|UBE2D1|RPL11|RPS6|PITRM1|SLC25A6|HSPD1|RPL13A|LARS|TIMM9|RPL14|TSPO|RAB27A|RPS8|RPS14|RPL23A|IDH1|RPS18|RPL17|RPL6|RPL29|RPL23|HSD17B4|NDU…	51	544|922|736|653|65|336|726|377|124|829|836|439|193|103|756|923|477|925|251|218|787|300|540|94|782|302|499|257|254|177|847|834|562|549|522|440|832|927|895|664|761|567|547|575|551|548|466|912|598|359|815|210|78|443|840|904|565|398|344|900|298|579|89|427|368|461|409|582|638|474|818|702|286|351|693|204|348	8.1e-30		GO.0006605	2.68996	0
1859	199	GO Process		catabolic process	1.88e-27	PGLYRP1|GABARAPL2|CEACAM1|HSD17B10|C12orf5|HMOX1|TXN2|CTSZ|CTSH|DECR1|ECH1|CYP4F2|GCDH|MPO|RPL19|CTSC|PRPF19|RPS12|SKIV2L2|PRTN3|CTSD|MMP8|VPS4B|CLTA|GOT2|RPS16|VPS25|GNS|HEXB|USP14|ALDH2|FAF2|RPL8|BLVRB|VCAN|VDAC1|CPT1A|TCIRG1|ACAT1|HEXA|POLR2D|ABHD10|CISD2|GLUD1|RPS3|HNMT|USP15|ATG3|ACAA2|HK3|AP2M1|RNPEP|STT3B|DTX3L|ALDH1A1|PRDX3|LRRK2|ANPEP|RAB8A|PRDX2|ECI1|RNASE3|RPS9|GLB1|RPL13|VPS41|PSMD2|L…	51	614|626|774|492|926|393|278|692|199|929|736|412|615|356|65|414|500|336|380|206|663|333|854|588|200|829|419|142|488|640|223|238|836|283|230|268|882|701|870|532|100|360|84|887|756|394|512|923|768|160|778|541|144|759|429|907|542|515|578|725|802|358|925|357|218|787|434|260|300|449|906|94|119|214|167|752|782|321|537|110|426|302|908|239|499|721|280|750|177|847|834|559|562|549|522|129|913|723|672|927|13…	1.23e-29		GO.0009056	2.67258	0
9135	575	GO Process		organic substance metabolic process	3.04e-27	PGLYRP1|MRI1|RFC2|SLC2A3|CEACAM1|HSD17B10|C12orf5|NDUFB4|UQCRC1|DLD|ATP5D|NDUFB7|MIF|SF3A1|SNRPD3|SLC25A1|HMOX1|MCM5|TTLL12|MYH9|TXN2|PHF5A|ACO2|SUPT16H|CTSG|SPTLC2|EIF5|PCK2|PNN|CTSZ|EEF1A2|IDH3G|CTSH|DECR1|ECH1|CYP4F2|FBL|CDC37|GCDH|PPIF|MPO|RPL19|SLC25A11|DUSP3|CTSC|PRPF19|MLEC|OAS3|SRSF9|MAPK14|STK38|ACOT13|RPS12|SNX3|SKIV2L2|UMPS|EIF2AK2|NRBP1|NDUFS7|AZU1|PRTN3|CTSD|MMP8|ATIC|RPN2|VPS4B|CLTA…	51	614|590|247|931|774|492|926|647|68|137|848|536|464|520|212|82|393|406|421|277|278|890|891|707|372|875|148|139|680|692|766|661|199|929|736|412|859|653|615|845|356|65|240|819|414|500|121|227|776|901|118|334|336|625|380|399|88|331|732|279|206|663|333|172|482|854|588|352|322|642|200|698|552|197|109|584|377|431|829|894|293|145|553|748|269|419|920|294|317|608|566|142|658|675|753|385|529|224|117|784|659…	2.04e-29		GO.0071704	2.65171	0
1690	186	GO Process		nitrogen compound transport	9.55e-27	M6PR|GABARAPL2|LCP2|VAMP3|ACAP1|TIMM13|TOMM22|MYH9|ECH1|CDC37|RPL19|SRSF9|RPS12|SNX3|VPS4B|CLTA|SRSF6|SSR1|THOC2|PMPCB|MTX2|SNAP23|LMAN1|RPS16|XPO7|VPS25|NUP210|ARF3|SRSF1|TLR2|PREB|LRPPRC|SNX1|FAF2|ARFGEF1|RPL8|RAB2A|NAPA|SCARB2|SSR3|TNPO3|TCIRG1|SCAMP2|UQCRC2|POLR2D|RPS3|SEC24D|ATG3|AP2M1|U2AF1L4|DTX3L|HSPA9|ARF6|RAB8A|MFF|RPS9|HSPA4|TMED10|PPID|STX8|PRKCB|ARF4|SCAMP3|RPL13|CLTB|VPS41|NUP93|RPL…	51	852|626|349|484|83|544|922|277|736|653|65|776|336|625|854|588|642|726|698|377|124|115|689|829|849|419|920|608|753|385|224|117|473|238|364|836|154|423|439|193|610|701|533|103|100|756|595|923|778|207|759|273|844|578|477|925|251|506|911|232|633|623|794|218|182|787|747|300|540|94|868|214|752|782|700|362|110|524|746|302|499|257|751|254|311|177|847|834|562|549|522|897|913|440|832|927|895|841|664|75|761…	6.56e-29		GO.0071705	2.602	0
2268	223	GO Process		macromolecule localization	1.61e-26	M6PR|GABARAPL2|LCP2|VAMP3|ACAP1|CEACAM1|TIMM13|TOMM22|MYH9|ECH1|FBL|CDC37|RPL19|PRPF19|SRSF9|RPS12|SNX3|VPS4B|CLTA|SRSF6|SSR1|GOT2|THOC2|PMPCB|MTX2|SNAP23|LMAN1|RPS16|XPO7|VPS25|NUP210|ARF3|SRSF1|TLR2|PREB|LRPPRC|HEXB|SNX1|FAF2|ARFGEF1|RPL8|RAB2A|NAPA|NOP58|SCARB2|SSR3|TNPO3|CPT1A|TCIRG1|SRI|ESYT1|SCAMP2|UQCRC2|POLR2D|RPS3|LAMTOR1|SEC24D|NIPBL|HNRNPU|ATG3|ATP1B3|AP2M1|U2AF1L4|BAX|DTX3L|OSBPL11|HS…	51	852|626|349|484|83|774|544|922|277|736|859|653|65|500|776|336|625|854|588|642|726|200|698|377|124|115|689|829|849|419|920|608|753|385|224|117|488|473|238|364|836|154|423|313|439|193|610|882|701|366|572|533|103|100|756|339|595|685|442|923|719|778|207|874|759|445|273|844|542|578|477|925|251|506|149|911|232|633|623|794|218|182|787|747|300|540|94|235|868|214|752|782|700|362|110|690|524|387|746|302|51…	1.13e-28		GO.0033036	2.57932	0
2040	208	GO Process		organic substance transport	2.53e-26	M6PR|GABARAPL2|LCP2|VAMP3|SLC2A3|ACAP1|CEACAM1|TIMM13|SLC25A1|TOMM22|MYH9|ECH1|CDC37|RPL19|SLC25A11|SRSF9|RPS12|SNX3|VPS4B|CLTA|SRSF6|SSR1|GOT2|THOC2|PMPCB|MTX2|SNAP23|LMAN1|RPS16|XPO7|VPS25|NUP210|SORT1|ARF3|SRSF1|TLR2|PREB|LRPPRC|SNX1|FAF2|ARFGEF1|RPL8|RAB2A|NAPA|SCARB2|SSR3|TNPO3|CPT1A|TCIRG1|ESYT1|SCAMP2|UQCRC2|POLR2D|RPS3|SEC24D|ATG3|AP2M1|U2AF1L4|PPBP|DTX3L|OSBPL11|HSPA9|ARF6|RAB8A|MFF|RPS9…	51	852|626|349|484|931|83|774|544|82|922|277|736|653|65|240|776|336|625|854|588|642|726|200|698|377|124|115|689|829|849|419|920|335|608|753|385|224|117|473|238|364|836|154|423|439|193|610|882|701|572|533|103|100|756|595|923|778|207|391|759|445|273|844|578|477|925|251|506|911|232|633|623|794|218|182|787|747|300|540|94|235|868|214|752|782|700|362|110|524|746|302|514|499|257|751|254|407|311|177|847|834…	1.82e-28		GO.0071702	2.55969	0
5342	394	GO Process		cellular component organization or biogenesis	2.67e-26	M6PR|GABARAPL2|VAMP3|RFC2|HSD17B10|NDUFB4|ATP5D|NDUFB7|TIMM13|MIF|SF3A1|SNRPD3|TOMM22|HMOX1|MYH9|SUPT16H|CTSG|EIF5|CTSZ|STAG2|OLFM4|EHD4|DECR1|ECH1|FBL|PPIF|MPO|CTSC|PRPF19|SRSF9|MAPK14|ACOT13|SNX3|SKIV2L2|NDUFS7|GORASP2|PRTN3|MMP8|VPS4B|CLTA|SRSF6|THOC2|VASP|KRT9|PYCARD|PIN1|TUBA4A|RAC2|PMPCB|MTX2|SNAP23|LMAN1|RPS16|NCAPG|NDUFA2|KRT5|KRT1|NDUFA10|TRIM28|VPS25|MBD2|SORT1|DOCK2|CAB39|SRSF1|TLR2|PR…	51	852|626|484|247|492|647|848|536|544|464|520|212|922|393|277|707|372|148|692|184|345|739|929|736|859|845|356|414|500|776|901|334|625|380|732|114|206|333|854|588|642|698|444|619|109|584|513|265|377|124|115|689|829|888|894|292|293|553|748|419|317|335|877|658|753|385|224|488|113|473|238|418|364|151|864|154|497|153|185|738|423|396|313|127|439|161|230|882|701|424|870|711|107|103|628|476|632|168|100|84|…	1.96e-28		GO.0071840	2.55735	0
455	88	GO Process		ribose phosphate metabolic process	1.12e-25	NDUFB4|UQCRC1|DLD|ATP5D|NDUFB7|SLC25A1|GCDH|ACOT13|UMPS|NDUFS7|ATIC|PMPCB|NDUFA2|PGLS|NDUFA10|COX5B|ATP5B|COQ9|NDUFS3|SDHA|PAPSS1|TCIRG1|ACAT1|NDUFA9|UQCRC2|NDUFB10|PGD|NDUFS6|NDUFB9|DLAT|ADK|ATP5O|HK3|NDUFS4|LRRK2|ATP5H|FASN|ATP5I|PDHB|CYCS|ACSS1|CYC1|COX5A|NDUFV1|NDUFV2|NDUFA12|NDUFB1|DLST|NME1|NT5C2|NDUFA4|ACSL4|AK2|STOML2|ATP5C1|ACSL3|MT-ATP6|MT-CO2|ADSS|PARP1|NDUFS2|MPP1|ATP5F1|PGAM1|NDUFA8|…	51	647|68|137|848|536|82|615|334|399|732|172|377|894|145|553|675|418|486|396|554|574|701|870|711|103|628|673|727|276|666|126|111|160|415|542|833|106|570|773|667|403|597|468|695|208|510|639|908|219|239|837|514|593|878|670|236|215|211|250|178|585|425|287|714|174|191|158|104|735|400|861|516|420|550|831|175|809|457|703|465|460|409|194|81|771|209|694|917	8.36e-28		GO.0019693	2.49508	0
230	64	GO Process		purine ribonucleoside monophosphate metabolic process	1.21e-25	NDUFB4|UQCRC1|DLD|ATP5D|NDUFB7|NDUFS7|ATIC|PMPCB|NDUFA2|NDUFA10|COX5B|ATP5B|COQ9|NDUFS3|SDHA|TCIRG1|NDUFA9|UQCRC2|NDUFB10|NDUFS6|NDUFB9|ADK|ATP5O|HK3|NDUFS4|ATP5H|ATP5I|CYCS|CYC1|COX5A|NDUFV1|NDUFV2|NDUFA12|NDUFB1|NT5C2|NDUFA4|AK2|STOML2|ATP5C1|MT-ATP6|MT-CO2|ADSS|PARP1|NDUFS2|MPP1|ATP5F1|PGAM1|NDUFA8|ALDOB|HSPA1A|ALDOA|ATP5A1|ATP5J|NDUFS1|MECP2|HK1|GPI|AK9|NDUFA5|COX7C|UQCRB|ENO2|COX4I1|ADSL	51	647|68|137|848|536|732|172|377|894|553|675|418|486|396|554|701|711|103|628|727|276|126|111|160|415|833|570|667|597|468|695|208|510|639|239|837|593|878|670|215|211|250|178|585|425|287|714|174|191|158|861|420|550|831|175|809|457|703|465|194|81|771|209|917	9.27e-28		GO.0009167	2.49172	0
667	107	GO Process		mRNA metabolic process	1.42e-25	SF3A1|SNRPD3|PHF5A|PNN|RPL19|PRPF19|SRSF9|RPS12|SKIV2L2|SNRPA|SRSF6|THOC2|SNRPB2|RPS16|RBM39|PRPF38A|SRSF1|DBR1|RBM25|RPL8|ACIN1|SNRNP40|SF3B4|POLR2D|RPS3|HNRNPU|U2AF1L4|RAVER1|RPS9|SF3B3|RPL13|LSM1|CCAR2|DDX23|RPL4|EXOSC4|SNRNP200|MAGOHB|RPLP2|THOC6|CSTF2T|SF3B1|DHX15|PRPF4B|RPL7|SNRPD2|RPS21|RPL3|RPL27A|RPLP1|RPS17|RPSA|THRAP3|RPS26|PTBP1|RPL12|CDC73|DHX9|BCAS2|DKC1|MAGOH|RPL7A|SF3A3|RPS4X|SRSF…	51	520|212|890|680|65|500|776|336|380|322|642|698|552|829|269|566|753|784|220|836|497|928|678|100|756|442|207|620|925|458|218|260|760|601|300|119|612|752|782|362|764|903|263|636|499|318|177|847|834|562|549|522|723|927|141|664|783|326|416|402|741|547|478|575|309|688|551|466|158|655|912|915|210|872|840|398|327|772|436|344|99|900|244|579|89|370|635|427|270|368|461|638|474|754|818|691|702|286|555|284|47…	1.11e-27		GO.0016071	2.48477	0
100	46	GO Process		oxidative phosphorylation	1.43e-25	NDUFB4|UQCRC1|DLD|ATP5D|NDUFB7|NDUFS7|PMPCB|NDUFA2|NDUFA10|COX5B|ATP5B|COQ9|NDUFS3|SDHA|NDUFA9|UQCRC2|NDUFB10|NDUFS6|NDUFB9|ATP5O|NDUFS4|ATP5H|ATP5I|CYCS|CYC1|COX5A|NDUFV1|NDUFV2|NDUFA12|NDUFB1|NDUFA4|STOML2|ATP5C1|MT-ATP6|MT-CO2|NDUFS2|ATP5F1|NDUFA8|ATP5A1|ATP5J|NDUFS1|MECP2|NDUFA5|COX7C|UQCRB|COX4I1	51	647|68|137|848|536|732|377|894|553|675|418|486|396|554|711|103|628|727|276|111|415|833|570|667|597|468|695|208|510|639|837|878|670|215|211|585|287|174|420|550|831|175|465|194|81|209	1.15e-27		GO.0006119	2.48447	0
242	65	GO Process		ribonucleoside monophosphate metabolic process	2.32e-25	NDUFB4|UQCRC1|DLD|ATP5D|NDUFB7|UMPS|NDUFS7|ATIC|PMPCB|NDUFA2|NDUFA10|COX5B|ATP5B|COQ9|NDUFS3|SDHA|TCIRG1|NDUFA9|UQCRC2|NDUFB10|NDUFS6|NDUFB9|ADK|ATP5O|HK3|NDUFS4|ATP5H|ATP5I|CYCS|CYC1|COX5A|NDUFV1|NDUFV2|NDUFA12|NDUFB1|NT5C2|NDUFA4|AK2|STOML2|ATP5C1|MT-ATP6|MT-CO2|ADSS|PARP1|NDUFS2|MPP1|ATP5F1|PGAM1|NDUFA8|ALDOB|HSPA1A|ALDOA|ATP5A1|ATP5J|NDUFS1|MECP2|HK1|GPI|AK9|NDUFA5|COX7C|UQCRB|ENO2|COX4I1|ADSL	51	647|68|137|848|536|399|732|172|377|894|553|675|418|486|396|554|701|711|103|628|727|276|126|111|160|415|833|570|667|597|468|695|208|510|639|239|837|593|878|670|215|211|250|178|585|425|287|714|174|191|158|861|420|550|831|175|809|457|703|465|194|81|771|209|917	1.92e-27		GO.0009161	2.46345	0
97	45	GO Process		cotranslational protein targeting to membrane	3.9e-25	RPL19|RPS12|SSR1|RPS16|RPL8|SSR3|RPS3|RPS9|RPL13|RPL4|SRP68|RPLP2|RPL7|SRP72|RPS21|RPL3|RPL27A|RPLP1|RPS17|RPSA|RPS26|RPL12|RPL7A|RPS4X|RPL10A|RPL11|RPS6|RPL13A|RPL14|RPS8|RPS14|RPL23A|RPS18|RPL17|RPL6|RPL29|RPL23|RPL30|RPS20|RPS25|RPL18|RPLP0|RPL27|RPS19|RPS5	51	65|336|726|829|836|193|756|925|218|300|540|782|499|257|177|847|834|562|549|522|927|664|547|575|551|466|912|210|840|398|344|900|579|89|427|368|461|638|474|818|702|286|693|204|348	3.27e-27		GO.0006613	2.44089	0
425	84	GO Process		purine ribonucleotide metabolic process	4.64e-25	NDUFB4|UQCRC1|DLD|ATP5D|NDUFB7|SLC25A1|GCDH|ACOT13|NDUFS7|ATIC|PMPCB|NDUFA2|NDUFA10|COX5B|ATP5B|COQ9|NDUFS3|SDHA|PAPSS1|TCIRG1|ACAT1|NDUFA9|UQCRC2|NDUFB10|NDUFS6|NDUFB9|DLAT|ADK|ATP5O|HK3|NDUFS4|LRRK2|ATP5H|FASN|ATP5I|PDHB|CYCS|ACSS1|CYC1|COX5A|NDUFV1|NDUFV2|NDUFA12|NDUFB1|DLST|NME1|NT5C2|NDUFA4|ACSL4|AK2|STOML2|ATP5C1|ACSL3|MT-ATP6|MT-CO2|ADSS|PARP1|NDUFS2|MPP1|ATP5F1|PGAM1|NDUFA8|ALDOB|HSPA1A|N…	51	647|68|137|848|536|82|615|334|732|172|377|894|553|675|418|486|396|554|574|701|870|711|103|628|727|276|666|126|111|160|415|542|833|106|570|773|667|403|597|468|695|208|510|639|908|219|239|837|514|593|878|670|236|215|211|250|178|585|425|287|714|174|191|158|104|400|861|516|420|550|831|175|809|457|703|465|460|409|194|81|771|209|694|917	3.97e-27		GO.0009150	2.43335	0
92	44	GO Process		SRP-dependent cotranslational protein targeting to membrane	5.35e-25	RPL19|RPS12|RPS16|RPL8|SSR3|RPS3|RPS9|RPL13|RPL4|SRP68|RPLP2|RPL7|SRP72|RPS21|RPL3|RPL27A|RPLP1|RPS17|RPSA|RPS26|RPL12|RPL7A|RPS4X|RPL10A|RPL11|RPS6|RPL13A|RPL14|RPS8|RPS14|RPL23A|RPS18|RPL17|RPL6|RPL29|RPL23|RPL30|RPS20|RPS25|RPL18|RPLP0|RPL27|RPS19|RPS5	51	65|336|829|836|193|756|925|218|300|540|782|499|257|177|847|834|562|549|522|927|664|547|575|551|466|912|210|840|398|344|900|579|89|427|368|461|638|474|818|702|286|693|204|348	4.66e-27		GO.0006614	2.42716	0
153	53	GO Process		cellular respiration	7.72e-25	NDUFB4|UQCRC1|DLD|NDUFB7|ACO2|IDH3G|NDUFS7|PMPCB|NDUFA2|NDUFA10|COX5B|COQ9|NDUFS3|NNT|SDHA|NDUFA9|UQCRC2|NDUFB10|NDUFS6|NDUFB9|DLAT|NDUFS4|PDHB|CYCS|CYC1|COX5A|ME2|NDUFV1|MDH2|NDUFV2|NDUFA12|NDUFB1|IDH2|DLST|NDUFA4|MT-CO2|FH|NDUFS2|NDUFA8|SDHB|IDH3B|FAHD1|SUCLG1|SLC25A12|IDH1|NDUFS1|MECP2|NDUFA5|SUCLG2|COX7C|UQCRB|COX4I1|ADSL	51	647|68|137|536|891|661|732|377|894|553|675|486|396|455|554|711|103|628|727|276|666|415|773|667|597|468|390|695|171|208|510|639|618|908|837|211|176|585|174|62|342|648|375|125|298|831|175|465|460|194|81|209|917	6.84e-27		GO.0045333	2.41124	0
440	85	GO Process		ribonucleotide metabolic process	8.44e-25	NDUFB4|UQCRC1|DLD|ATP5D|NDUFB7|SLC25A1|GCDH|ACOT13|UMPS|NDUFS7|ATIC|PMPCB|NDUFA2|NDUFA10|COX5B|ATP5B|COQ9|NDUFS3|SDHA|PAPSS1|TCIRG1|ACAT1|NDUFA9|UQCRC2|NDUFB10|NDUFS6|NDUFB9|DLAT|ADK|ATP5O|HK3|NDUFS4|LRRK2|ATP5H|FASN|ATP5I|PDHB|CYCS|ACSS1|CYC1|COX5A|NDUFV1|NDUFV2|NDUFA12|NDUFB1|DLST|NME1|NT5C2|NDUFA4|ACSL4|AK2|STOML2|ATP5C1|ACSL3|MT-ATP6|MT-CO2|ADSS|PARP1|NDUFS2|MPP1|ATP5F1|PGAM1|NDUFA8|ALDOB|HSP…	51	647|68|137|848|536|82|615|334|399|732|172|377|894|553|675|418|486|396|554|574|701|870|711|103|628|727|276|666|126|111|160|415|542|833|106|570|773|667|403|597|468|695|208|510|639|908|219|239|837|514|593|878|670|236|215|211|250|178|585|425|287|714|174|191|158|104|400|861|516|420|550|831|175|809|457|703|465|460|409|194|81|771|209|694|917	7.61e-27		GO.0009259	2.40737	0
1367	158	GO Process		cellular protein localization	2.38e-24	VAMP3|TIMM13|TOMM22|ECH1|CDC37|RPL19|PRPF19|SRSF9|RPS12|CLTA|SRSF6|SSR1|THOC2|PMPCB|MTX2|RPS16|XPO7|VPS25|NUP210|SRSF1|PREB|SNX1|FAF2|RPL8|NAPA|SCARB2|SSR3|TNPO3|UQCRC2|POLR2D|RPS3|LAMTOR1|SEC24D|NIPBL|HNRNPU|ATG3|ATP1B3|AP2M1|U2AF1L4|BAX|HSPA9|ARF6|LRRK2|RAB8A|MFF|RPS9|HSPA4|TMED10|MTCH2|STX8|ARF4|RPL13|CLTB|VPS41|NUP93|RPL4|SRP68|CRAT|MAGOHB|RPLP2|NAPG|THOC6|AP2A2|HIST1H1B|LAMP1|RAB11B|ACAA1|RP…	51	484|544|922|736|653|65|500|776|336|588|642|726|698|377|124|829|849|419|920|753|224|473|238|836|423|439|193|610|103|100|756|339|595|685|442|923|719|778|207|874|273|844|542|578|477|925|251|506|149|232|623|218|182|787|747|300|540|94|752|782|700|362|110|690|387|746|302|499|257|751|254|311|177|847|834|559|562|549|522|440|832|927|69|895|841|664|75|761|715|326|305|662|146|611|479|741|567|295|547|308|668…	2.18e-26		GO.0034613	2.36234	0
1966	198	GO Process		protein localization	2.51e-24	M6PR|GABARAPL2|LCP2|VAMP3|ACAP1|TIMM13|TOMM22|MYH9|ECH1|CDC37|RPL19|PRPF19|SRSF9|RPS12|SNX3|VPS4B|CLTA|SRSF6|SSR1|THOC2|PMPCB|MTX2|SNAP23|LMAN1|RPS16|XPO7|VPS25|NUP210|ARF3|SRSF1|TLR2|PREB|SNX1|FAF2|ARFGEF1|RPL8|RAB2A|NAPA|SCARB2|SSR3|TNPO3|TCIRG1|SRI|SCAMP2|UQCRC2|POLR2D|RPS3|LAMTOR1|SEC24D|NIPBL|HNRNPU|ATG3|ATP1B3|AP2M1|U2AF1L4|BAX|DTX3L|HSPA9|ARF6|LRRK2|RAB8A|MFF|RPS9|HSPA4|TMED10|MTCH2|PPID|S…	51	852|626|349|484|83|544|922|277|736|653|65|500|776|336|625|854|588|642|726|698|377|124|115|689|829|849|419|920|608|753|385|224|473|238|364|836|154|423|439|193|610|701|366|533|103|100|756|339|595|685|442|923|719|778|207|874|759|273|844|542|578|477|925|251|506|149|911|232|633|623|794|218|182|787|747|300|540|94|868|214|752|782|700|362|110|690|524|387|746|302|499|257|751|254|311|177|847|834|559|562|54…	2.34e-26		GO.0008104	2.36003	0
190	57	GO Process		ATP metabolic process	3.49e-24	NDUFB4|UQCRC1|DLD|ATP5D|NDUFB7|NDUFS7|PMPCB|NDUFA2|NDUFA10|COX5B|ATP5B|COQ9|NDUFS3|SDHA|TCIRG1|NDUFA9|UQCRC2|NDUFB10|NDUFS6|NDUFB9|ATP5O|HK3|NDUFS4|ATP5H|ATP5I|CYCS|CYC1|COX5A|NDUFV1|NDUFV2|NDUFA12|NDUFB1|NDUFA4|STOML2|ATP5C1|MT-ATP6|MT-CO2|PARP1|NDUFS2|ATP5F1|PGAM1|NDUFA8|ALDOB|HSPA1A|ALDOA|ATP5A1|ATP5J|NDUFS1|MECP2|HK1|GPI|AK9|NDUFA5|COX7C|UQCRB|ENO2|COX4I1	51	647|68|137|848|536|732|377|894|553|675|418|486|396|554|701|711|103|628|727|276|111|160|415|833|570|667|597|468|695|208|510|639|837|878|670|215|211|178|585|287|714|174|191|158|861|420|550|831|175|809|457|703|465|194|81|771|209	3.31e-26		GO.0046034	2.34572	0
105	45	GO Process		establishment of protein localization to endoplasmic reticulum	4.5e-24	RPL19|RPS12|RPS16|RPL8|SSR3|RPS3|RPS9|RPL13|RPL4|SRP68|RPLP2|RPL7|SRP72|RPS21|RPL3|RPL27A|RPLP1|RPS17|RPSA|RPS26|RAB3GAP2|RPL12|RPL7A|RPS4X|RPL10A|RPL11|RPS6|RPL13A|RPL14|RPS8|RPS14|RPL23A|RPS18|RPL17|RPL6|RPL29|RPL23|RPL30|RPS20|RPS25|RPL18|RPLP0|RPL27|RPS19|RPS5	51	65|336|829|836|193|756|925|218|300|540|782|499|257|177|847|834|562|549|522|927|841|664|547|575|551|466|912|210|840|398|344|900|579|89|427|368|461|638|474|818|702|286|693|204|348	4.46e-26		GO.0072599	2.33468	0
217	60	GO Process		establishment of protein localization to membrane	5.74e-24	VAMP3|TIMM13|TOMM22|RPL19|RPS12|SSR1|RPS16|RPL8|SSR3|RPS3|ATG3|BAX|RAB8A|RPS9|HSPA4|RPL13|RPL4|SRP68|RPLP2|RAB11B|RPL7|SRP72|SAMM50|RPS21|RPL3|RPL27A|RPLP1|RPS17|RPSA|AGK|RPS26|RAB3GAP2|RPL12|RPL7A|RPS4X|RPL10A|RPL11|RPS6|RPL13A|TIMM9|RPL14|RPS8|RPS14|RPL23A|RPS18|RPL17|RPL6|RPL29|RPL23|NDUFA13|RPL30|RPS20|RPS25|RPL18|RPLP0|RAB31|RPL27|ASNA1|RPS19|RPS5	51	484|544|922|65|336|726|829|836|193|756|923|874|578|925|251|218|300|540|782|746|499|257|254|177|847|834|562|549|522|832|927|841|664|547|575|551|466|912|210|443|840|398|344|900|579|89|427|368|461|582|638|474|818|702|286|624|693|600|204|348	5.78e-26		GO.0090150	2.32411	0
576	96	GO Process		nucleotide metabolic process	5.76e-24	NDUFB4|UQCRC1|DLD|ATP5D|NDUFB7|SLC25A1|GCDH|ACOT13|UMPS|NDUFS7|ATIC|PMPCB|NDUFA2|PGLS|NDUFA10|COX5B|ATP5B|COQ9|NDUFS3|NNT|SDHA|BST1|PAPSS1|TCIRG1|ACAT1|NDUFA9|UQCRC2|NDUFB10|PGD|NDUFS6|NDUFB9|DLAT|ADK|ATP5O|HK3|NDUFS4|LRRK2|ATP5H|FASN|ATP5I|PDHB|CYCS|ACSS1|CYC1|COX5A|NDUFV1|ACPP|MDH2|NDUFV2|NDUFA12|NDUFB1|IDH2|DLST|NME1|NT5C2|NDUFA4|ACSL4|AK2|STOML2|ATP5C1|ACSL3|MT-ATP6|MT-CO2|ADSS|PARP1|NDUFS2|M…	51	647|68|137|848|536|82|615|334|399|732|172|377|894|145|553|675|418|486|396|455|554|780|574|701|870|711|103|628|673|727|276|666|126|111|160|415|542|833|106|570|773|667|403|597|468|695|371|171|208|510|639|618|908|219|239|837|514|593|878|670|236|215|211|250|178|585|425|287|714|174|191|158|881|104|735|400|861|516|420|550|298|831|175|809|457|703|465|460|409|194|81|771|494|209|694|917	5.9e-26		GO.0009117	2.32396	0
228	61	GO Process		purine nucleoside triphosphate metabolic process	9.08e-24	NDUFB4|UQCRC1|DLD|ATP5D|NDUFB7|NDUFS7|PMPCB|NDUFA2|NDUFA10|COX5B|ATP5B|COQ9|NDUFS3|SDHA|TCIRG1|NDUFA9|UQCRC2|NDUFB10|NDUFS6|NDUFB9|ADK|ATP5O|HK3|NDUFS4|LRRK2|ATP5H|ATP5I|CYCS|CYC1|COX5A|NDUFV1|NDUFV2|NDUFA12|NDUFB1|NME1|NDUFA4|STOML2|ATP5C1|MT-ATP6|MT-CO2|PARP1|NDUFS2|ATP5F1|PGAM1|NDUFA8|ALDOB|HSPA1A|NME2|ALDOA|ATP5A1|ATP5J|NDUFS1|MECP2|HK1|GPI|AK9|NDUFA5|COX7C|UQCRB|ENO2|COX4I1	51	647|68|137|848|536|732|377|894|553|675|418|486|396|554|701|711|103|628|727|276|126|111|160|415|542|833|570|667|597|468|695|208|510|639|219|837|878|670|215|211|178|585|287|714|174|191|158|104|861|420|550|831|175|809|457|703|465|194|81|771|209	9.71e-26		GO.0009144	2.30419	0
221	60	GO Process		purine ribonucleoside triphosphate metabolic process	1.18e-23	NDUFB4|UQCRC1|DLD|ATP5D|NDUFB7|NDUFS7|PMPCB|NDUFA2|NDUFA10|COX5B|ATP5B|COQ9|NDUFS3|SDHA|TCIRG1|NDUFA9|UQCRC2|NDUFB10|NDUFS6|NDUFB9|ATP5O|HK3|NDUFS4|LRRK2|ATP5H|ATP5I|CYCS|CYC1|COX5A|NDUFV1|NDUFV2|NDUFA12|NDUFB1|NME1|NDUFA4|STOML2|ATP5C1|MT-ATP6|MT-CO2|PARP1|NDUFS2|ATP5F1|PGAM1|NDUFA8|ALDOB|HSPA1A|NME2|ALDOA|ATP5A1|ATP5J|NDUFS1|MECP2|HK1|GPI|AK9|NDUFA5|COX7C|UQCRB|ENO2|COX4I1	51	647|68|137|848|536|732|377|894|553|675|418|486|396|554|701|711|103|628|727|276|111|160|415|542|833|570|667|597|468|695|208|510|639|219|837|878|670|215|211|178|585|287|714|174|191|158|104|861|420|550|831|175|809|457|703|465|194|81|771|209	1.29e-25		GO.0009205	2.29281	0
478	86	GO Process		purine-containing compound metabolic process	2.47e-23	NDUFB4|UQCRC1|DLD|ATP5D|NDUFB7|SLC25A1|GCDH|ACOT13|NDUFS7|ATIC|PMPCB|NDUFA2|NDUFA10|COX5B|ATP5B|COQ9|NDUFS3|SDHA|PAPSS1|TCIRG1|ACAT1|NDUFA9|UQCRC2|NDUFB10|NDUFS6|NDUFB9|DLAT|ADK|ATP5O|HK3|NDUFS4|LRRK2|ATP5H|FASN|ATP5I|PDHB|CYCS|ACSS1|CYC1|COX5A|NDUFV1|ACPP|NDUFV2|NDUFA12|NDUFB1|DLST|NME1|NT5C2|NDUFA4|ACSL4|AK2|STOML2|ATP5C1|ACSL3|MT-ATP6|MT-CO2|ADSS|PARP1|NDUFS2|MPP1|ATP5F1|PGAM1|NDUFA8|ALDOB|HSP…	51	647|68|137|848|536|82|615|334|732|172|377|894|553|675|418|486|396|554|574|701|870|711|103|628|727|276|666|126|111|160|415|542|833|106|570|773|667|403|597|468|695|371|208|510|639|908|219|239|837|514|593|878|670|236|215|211|250|178|585|425|287|714|174|191|158|104|400|861|516|420|905|550|831|175|809|457|703|465|460|409|194|81|771|209|694|917	2.76e-25		GO.0072521	2.26073	0
5163	375	GO Process		cellular component organization	2.47e-23	M6PR|GABARAPL2|VAMP3|RFC2|HSD17B10|NDUFB4|ATP5D|NDUFB7|TIMM13|MIF|SF3A1|SNRPD3|TOMM22|HMOX1|MYH9|SUPT16H|CTSG|EIF5|CTSZ|STAG2|OLFM4|EHD4|DECR1|ECH1|FBL|PPIF|MPO|CTSC|PRPF19|SRSF9|MAPK14|ACOT13|SNX3|NDUFS7|GORASP2|PRTN3|MMP8|VPS4B|CLTA|SRSF6|THOC2|VASP|KRT9|PYCARD|PIN1|TUBA4A|RAC2|PMPCB|MTX2|SNAP23|LMAN1|NCAPG|NDUFA2|KRT5|KRT1|NDUFA10|TRIM28|VPS25|MBD2|SORT1|DOCK2|CAB39|SRSF1|TLR2|PREB|HEXB|VPS13C…	51	852|626|484|247|492|647|848|536|544|464|520|212|922|393|277|707|372|148|692|184|345|739|929|736|859|845|356|414|500|776|901|334|625|732|114|206|333|854|588|642|698|444|619|109|584|513|265|377|124|115|689|888|894|292|293|553|748|419|317|335|877|658|753|385|224|488|113|473|238|418|364|151|864|154|497|153|185|738|423|396|127|439|161|230|882|701|424|870|711|107|103|628|476|632|168|100|84|727|792|405|…	2.75e-25		GO.0016043	2.26073	0
217	59	GO Process		energy derivation by oxidation of organic compounds	2.72e-23	NDUFB4|UQCRC1|DLD|NDUFB7|ACO2|IDH3G|NDUFS7|PMPCB|NDUFA2|NDUFA10|COX5B|COQ9|NDUFS3|NNT|SDHA|NDUFA9|UQCRC2|NDUFB10|NDUFS6|NDUFB9|DLAT|NDUFS4|PDHB|CYCS|CYC1|COX5A|GYS1|ME2|NDUFV1|PPP1CA|MDH2|NDUFV2|NDUFA12|NDUFB1|IDH2|DLST|UGP2|NDUFA4|GYG1|MT-CO2|FH|NDUFS2|NDUFA8|SDHB|IDH3B|FAHD1|SUCLG1|SLC25A12|IDH1|NDUFS1|MECP2|GBE1|NDUFA5|SUCLG2|COX7C|UQCRB|ACADVL|COX4I1|ADSL	51	647|68|137|536|891|661|732|377|894|553|675|486|396|455|554|711|103|628|727|276|666|415|773|667|597|468|889|390|695|654|171|208|510|639|618|908|417|837|546|211|176|585|174|62|342|648|375|125|298|831|175|116|465|460|194|81|404|209|917	3.12e-25		GO.0015980	2.25654	0
8808	547	GO Process		primary metabolic process	3.9e-23	MRI1|RFC2|SLC2A3|CEACAM1|HSD17B10|NDUFB4|UQCRC1|DLD|ATP5D|NDUFB7|MIF|SF3A1|SNRPD3|SLC25A1|MCM5|TTLL12|MYH9|TXN2|PHF5A|ACO2|SUPT16H|CTSG|SPTLC2|EIF5|PCK2|PNN|CTSZ|EEF1A2|IDH3G|CTSH|DECR1|ECH1|CYP4F2|FBL|CDC37|GCDH|PPIF|RPL19|SLC25A11|DUSP3|CTSC|PRPF19|MLEC|OAS3|SRSF9|MAPK14|STK38|ACOT13|RPS12|SNX3|SKIV2L2|UMPS|EIF2AK2|NRBP1|NDUFS7|AZU1|PRTN3|CTSD|MMP8|ATIC|RPN2|VPS4B|CLTA|NMI|SNRPA|SRSF6|GOT2|THOC…	51	590|247|931|774|492|647|68|137|848|536|464|520|212|82|406|421|277|278|890|891|707|372|875|148|139|680|692|766|661|199|929|736|412|859|653|615|845|65|240|819|414|500|121|227|776|901|118|334|336|625|380|399|88|331|732|279|206|663|333|172|482|854|588|352|322|642|200|698|552|197|109|584|377|431|829|894|293|145|553|748|269|419|294|317|608|566|658|675|753|385|529|224|117|784|659|866|150|471|488|640|223…	4.59e-25		GO.0044238	2.24089	0
732	107	GO Process		cellular amide metabolic process	7.59e-23	DLD|SLC25A1|CTSG|SPTLC2|EIF5|CTSZ|EEF1A2|CTSH|GCDH|RPL19|ACOT13|RPS12|EIF2AK2|ATIC|RPS16|GGH|HEXB|AARS|RPL8|ACAT1|RPS3|DLAT|NARS2|RNPEP|ANPEP|RPS9|FASN|PDHB|RPL13|RPL4|GSTM1|MRPL1|MRPS31|ACSS1|RPLP2|TUFM|EIF4A2|RPS27L|MRPL40|SHMT2|DLST|ACSL4|RPL7|MRPL43|PPA2|RPS21|RPL3|RPL27A|RPLP1|RPS17|RPSA|AGK|RPS26|GM2A|ACSL3|COPS5|RPL12|DARS2|IARS2|EPRS|DAP3|GSTM4|CPN1|MCTS1|RPL7A|GLO1|YARS|RPS4X|RPL10A|EIF6…	51	137|82|372|875|148|692|766|199|615|65|334|336|88|172|829|529|488|86|836|870|756|666|556|541|515|925|106|773|218|300|449|92|684|403|782|737|80|291|325|304|908|514|499|376|604|177|847|834|562|549|522|832|927|134|236|826|664|369|581|571|921|730|341|634|547|72|681|575|551|98|466|912|592|210|735|78|840|433|398|846|306|344|216|900|298|579|89|370|338|427|270|368|460|461|409|641|638|474|818|702|286|136|6…	9.04e-25		GO.0043603	2.21198	0
662	101	GO Process		nucleobase-containing small molecule metabolic process	9.84e-23	NDUFB4|UQCRC1|DLD|ATP5D|NDUFB7|SLC25A1|GCDH|ACOT13|UMPS|NDUFS7|ATIC|PMPCB|NDUFA2|PGLS|NDUFA10|COX5B|ATP5B|COQ9|NDUFS3|NNT|SDHA|BST1|PAPSS1|TCIRG1|ACAT1|NDUFA9|UQCRC2|NDUFB10|PGD|NDUFS6|NDUFB9|DLAT|ADK|ATP5O|HK3|NDUFS4|LRRK2|ATP5H|FASN|ATP5I|PDHB|CYCS|GMPPB|ACSS1|CYC1|COX5A|NDUFV1|ACPP|MDH2|NDUFV2|NDUFA12|NDUFB1|IDH2|DLST|NME1|UGP2|NT5C2|NDUFA4|ACSL4|AK2|STOML2|ATP5C1|ACSL3|MT-ATP6|MT-CO2|ADSS|PAR…	51	647|68|137|848|536|82|615|334|399|732|172|377|894|145|553|675|418|486|396|455|554|780|574|701|870|711|103|628|673|727|276|666|126|111|160|415|542|833|106|570|773|667|856|403|597|468|695|371|171|208|510|639|618|908|219|417|239|837|514|593|878|670|236|215|211|250|178|585|425|287|714|174|191|130|158|881|709|104|735|400|861|516|420|905|550|298|831|175|809|457|703|465|460|409|194|81|771|494|209|694|917	1.19e-24		GO.0055086	2.2007	0
1560	167	GO Process		immune response	1.14e-22	PGLYRP1|LCP2|VAMP3|SLC2A3|CEACAM1|CEACAM6|UNC13D|MIF|CTSG|CTSZ|OLFM4|CTSH|RETN|MPO|CTSC|MLEC|OAS3|MAPK14|EIF2AK2|AZU1|PRTN3|CTSD|MMP8|SERPINB10|ZC3HAV1|CD97|NMI|CEACAM8|PYCARD|SNAP23|KRT1|TRIM28|DOCK2|GNS|CAB39|HLA-F|TLR2|GGH|HEXB|USP14|FAF2|BPI|CNN2|COMMD9|ICAM1|ANXA3|BST1|TCIRG1|LAMTOR1|STOM|CCR2|HK3|PTX3|PPBP|PF4|DTX3L|S100P|ANPEP|RNASE3|CD14|STX8|PRKCB|GLB1|PSMD2|TLR8|PRKDC|LILRB1|ACPP|AP2A2|…	51	614|349|484|931|774|679|909|464|372|692|345|199|272|356|414|121|227|901|88|279|206|663|333|70|718|919|352|179|109|115|293|748|877|142|658|609|385|529|488|640|238|93|185|853|127|502|780|701|339|564|671|160|233|391|392|759|842|515|358|503|232|633|357|434|509|413|868|371|110|249|387|302|304|487|546|721|280|559|897|913|543|616|69|140|134|879|696|785|75|706|571|885|147|354|326|871|367|146|801|798|797|…	1.39e-24		GO.0006955	2.19431	0
118	45	GO Process		nuclear-transcribed mRNA catabolic process, nonsense-mediated decay	1.72e-22	RPL19|RPS12|RPS16|RPL8|RPS3|RPS9|RPL13|RPL4|MAGOHB|RPLP2|RPL7|RPS21|RPL3|RPL27A|RPLP1|RPS17|RPSA|RPS26|RPL12|MAGOH|RPL7A|RPS4X|RPL10A|RPL11|RPS6|RPL13A|RPL14|RPS8|RPS14|RPL23A|RPS18|RPL17|GSPT1|RPL6|RPL29|RPL23|RPL30|RPS20|RPS25|RPL18|RPLP0|RBM8A|RPL27|RPS19|RPS5	51	65|336|829|836|756|925|218|300|752|782|499|177|847|834|562|549|522|927|664|741|547|575|551|466|912|210|840|398|344|900|579|89|370|427|368|461|638|474|818|702|286|475|693|204|348	2.13e-24		GO.0000184	2.17645	0
495	85	GO Process		amide biosynthetic process	6.61e-22	DLD|SLC25A1|SPTLC2|EIF5|EEF1A2|GCDH|RPL19|RPS12|EIF2AK2|ATIC|RPS16|AARS|RPL8|ACAT1|RPS3|DLAT|NARS2|RPS9|FASN|PDHB|RPL13|RPL4|MRPL1|MRPS31|ACSS1|RPLP2|TUFM|EIF4A2|RPS27L|MRPL40|ACSL4|RPL7|MRPL43|PPA2|RPS21|RPL3|RPL27A|RPLP1|RPS17|RPSA|AGK|RPS26|ACSL3|COPS5|RPL12|DARS2|IARS2|EPRS|DAP3|MCTS1|RPL7A|YARS|RPS4X|RPL10A|EIF6|RPL11|RPS6|MRPL2|RPL13A|LARS|RPL14|RPS8|HAGH|GGT5|RPS14|EIF4B|RPL23A|RPS18|RPL17…	51	137|82|875|148|766|615|65|336|88|172|829|86|836|870|756|666|556|925|106|773|218|300|92|684|403|782|737|80|291|325|514|499|376|604|177|847|834|562|549|522|832|927|236|826|664|369|581|571|921|634|547|681|575|551|98|466|912|592|210|78|840|398|846|306|344|216|900|579|89|370|427|270|368|461|641|638|474|818|702|286|693|320|204|348|577	8.38e-24		GO.0043604	2.11798	0
1609	168	GO Process		organic substance catabolic process	8.93e-22	PGLYRP1|CEACAM1|HSD17B10|HMOX1|TXN2|CTSZ|CTSH|DECR1|ECH1|CYP4F2|GCDH|RPL19|CTSC|PRPF19|RPS12|SKIV2L2|CTSD|VPS4B|CLTA|GOT2|RPS16|VPS25|GNS|HEXB|USP14|ALDH2|FAF2|RPL8|BLVRB|VCAN|CPT1A|TCIRG1|ACAT1|HEXA|POLR2D|ABHD10|GLUD1|RPS3|HNMT|USP15|ACAA2|HK3|AP2M1|RNPEP|STT3B|DTX3L|ALDH1A1|ANPEP|ECI1|RNASE3|RPS9|GLB1|RPL13|PSMD2|LSM1|RPL4|SGSH|CRAT|EXOSC4|BCKDHB|MAGOHB|RPLP2|HADHB|AP2A2|UBA7|ACAA1|DLST|NT5C2|…	51	614|774|492|393|278|692|199|929|736|412|615|65|414|500|336|380|663|854|588|200|829|419|142|488|640|223|238|836|283|230|882|701|870|532|100|360|887|756|394|512|768|160|778|541|144|759|429|515|802|358|925|357|218|434|260|300|906|94|119|167|752|782|537|110|426|302|908|239|499|721|280|750|177|847|834|559|562|549|522|129|723|672|927|134|895|157|525|664|147|716|323|765|341|743|271|714|741|795|567|547|7…	1.16e-23		GO.1901575	2.10491	0
169	51	GO Process		electron transport chain	8.93e-22	NDUFB4|UQCRC1|DLD|NDUFB7|NDUFS7|PMPCB|NDUFA2|NDUFA10|COX5B|ALDH2|COQ9|NDUFS3|SDHA|NDUFA9|NDUFB10|SH3BGRL3|NDUFS6|NDUFB9|NDUFS4|UQCRFS1|CYCS|CYC1|COX5A|ME2|NDUFV1|NDUFV2|GLRX5|NDUFA12|NDUFB1|NDUFA4|ETFB|MT-CO2|NCF2|NDUFS2|COX7A2|AKR1A1|NDUFA8|ALDH4A1|SDHB|GLRX|IDH3B|TXNRD2|SLC25A12|NDUFS1|MECP2|NDUFA5|POR|COX7C|UQCRB|ETFA|COX4I1	51	647|68|137|536|732|377|894|553|675|223|486|396|554|711|628|644|727|276|415|775|667|597|468|390|695|208|225|510|639|837|129|211|354|585|112|74|174|823|62|709|342|201|125|831|175|465|451|194|81|438|209	1.16e-23		GO.0022900	2.10491	0
2370	216	GO Process		immune system process	8.98e-22	PGLYRP1|LCP2|VAMP3|SLC2A3|CEACAM1|CEACAM6|GLG1|UNC13D|MIF|HMOX1|MYH9|CTSG|CTSZ|OLFM4|CTSH|RETN|MPO|CTSC|MLEC|OAS3|MAPK14|EIF2AK2|AZU1|PRTN3|CTSD|MMP8|SERPINB10|CLTA|ZC3HAV1|CD97|NMI|CEACAM8|PYCARD|SNAP23|KRT1|TRIM28|DOCK2|GNS|CAB39|HLA-F|TLR2|GGH|IRAK3|HEXB|USP14|FAF2|ACIN1|BPI|CNN2|EP300|COMMD9|ICAM1|ANXA3|BST1|TCIRG1|DOK2|LAMTOR1|SEC24D|ATP1B3|STOM|CCR2|HK3|AP2M1|BAX|ARPC2|PTX3|PPBP|PF4|DTX3L|S…	51	614|349|484|931|774|679|297|909|464|393|277|372|692|345|199|272|356|414|121|227|901|88|279|206|663|333|70|588|718|919|352|179|109|115|293|748|877|142|658|609|385|529|866|488|640|238|497|93|185|738|853|127|502|780|701|405|339|595|719|564|671|160|778|874|493|233|391|392|759|842|273|907|515|358|519|503|106|232|633|357|434|509|413|119|868|165|432|371|110|225|249|387|302|304|767|487|546|828|721|793|72…	1.19e-23		GO.0002376	2.10467	0
132	46	GO Process		protein targeting to membrane	1.04e-21	RPL19|RPS12|SSR1|RPS16|RPL8|SSR3|RPS3|ATG3|RPS9|RPL13|RPL4|SRP68|RPLP2|RPL7|SRP72|RPS21|RPL3|RPL27A|RPLP1|RPS17|RPSA|RPS26|RPL12|RPL7A|RPS4X|RPL10A|RPL11|RPS6|RPL13A|RPL14|RPS8|RPS14|RPL23A|RPS18|RPL17|RPL6|RPL29|RPL23|RPL30|RPS20|RPS25|RPL18|RPLP0|RPL27|RPS19|RPS5	51	65|336|726|829|836|193|756|923|925|218|300|540|782|499|257|177|847|834|562|549|522|927|664|547|575|551|466|912|210|840|398|344|900|579|89|427|368|461|638|474|818|702|286|693|204|348	1.39e-23		GO.0006612	2.0983	0
142	47	GO Process		translational initiation	2e-21	EIF5|RPL19|RPS12|RPS16|RPL8|RPS3|RPS9|RPL13|RPL4|RPLP2|EIF4A2|RPL7|RPS21|RPL3|RPL27A|RPLP1|RPS17|RPSA|RPS26|COPS5|RPL12|MCTS1|RPL7A|RPS4X|RPL10A|EIF6|RPL11|RPS6|RPL13A|RPL14|RPS8|RPS14|EIF4B|RPL23A|RPS18|RPL17|RPL6|RPL29|RPL23|RPL30|RPS20|RPS25|RPL18|RPLP0|RPL27|RPS19|RPS5	51	148|65|336|829|836|756|925|218|300|782|80|499|177|847|834|562|549|522|927|826|664|634|547|575|551|98|466|912|210|840|398|344|216|900|579|89|427|368|461|638|474|818|702|286|693|204|348	2.72e-23		GO.0006413	2.0699	0
1370	151	GO Process		organonitrogen compound biosynthetic process	2.01e-21	MRI1|DLD|ATP5D|SLC25A1|SPTLC2|EIF5|EEF1A2|GCDH|RPL19|RPS12|UMPS|EIF2AK2|ATIC|RPN2|GOT2|DAD1|RPS16|COX5B|AARS|ATP5B|RPL8|VCAN|PAPSS1|TCIRG1|ACAT1|HEXA|GLUD1|RPS3|DLAT|NARS2|ADK|ATP5O|HK3|KRTCAP2|STT3B|RPN1|ATP5H|RPS9|FASN|ATP5I|PDHB|RPL13|RPL4|GSTM1|MRPL1|MRPS31|ACSS1|CYC1|RPLP2|TUFM|EIF4A2|RPS27L|IDH2|MRPL40|SHMT2|NME1|ACSL4|RPL7|MRPL43|PPA2|PLSCR1|ALDH3A2|RPS21|RPL3|RPL27A|RPLP1|RPS17|RPSA|ATG7|…	51	590|137|848|82|875|148|766|615|65|336|399|88|172|482|200|431|829|675|86|418|836|230|574|701|870|532|887|756|666|556|126|111|160|491|144|378|833|925|106|570|773|218|300|449|92|684|403|597|782|737|80|291|618|325|304|219|514|499|376|604|407|750|177|847|834|562|549|522|913|810|593|832|927|878|670|236|826|731|215|664|369|250|581|571|816|921|287|730|743|271|714|634|547|74|681|575|551|98|466|605|191|130…	2.77e-23		GO.1901566	2.06968	0
497	84	GO Process		peptide metabolic process	2.83e-21	CTSG|EIF5|CTSZ|EEF1A2|CTSH|RPL19|RPS12|EIF2AK2|RPS16|AARS|RPL8|RPS3|NARS2|RNPEP|ANPEP|RPS9|RPL13|RPL4|GSTM1|MRPL1|MRPS31|RPLP2|TUFM|EIF4A2|RPS27L|MRPL40|RPL7|MRPL43|PPA2|RPS21|RPL3|RPL27A|RPLP1|RPS17|RPSA|RPS26|COPS5|RPL12|DARS2|IARS2|EPRS|DAP3|GSTM4|CPN1|MCTS1|RPL7A|GLO1|YARS|RPS4X|RPL10A|EIF6|RPL11|RPS6|MRPL2|RPL13A|G6PD|LARS|RPL14|RPS8|HAGH|GGT5|RPS14|EIF4B|RPL23A|IDH1|RPS18|RPL17|GSPT1|RPL6|E…	51	372|148|692|766|199|65|336|88|829|86|836|756|556|541|515|925|218|300|449|92|684|782|737|80|291|325|499|376|604|177|847|834|562|549|522|927|826|664|369|581|571|921|730|341|634|547|72|681|575|551|98|466|912|592|210|735|78|840|398|846|306|344|216|900|298|579|89|370|427|270|368|461|641|638|474|818|702|286|136|693|320|204|348|577	3.93e-23		GO.0006518	2.05482	0
649	97	GO Process		protein localization to organelle	2.93e-21	TIMM13|TOMM22|ECH1|RPL19|RPS12|PMPCB|MTX2|RPS16|VPS25|RPL8|SCARB2|SSR3|TNPO3|UQCRC2|RPS3|NIPBL|HNRNPU|BAX|ARF6|LRRK2|MFF|RPS9|HSPA4|MTCH2|ARF4|RPL13|VPS41|RPL4|SRP68|CRAT|RPLP2|HIST1H1B|LAMP1|ACAA1|RPL7|SRP72|SAMM50|NUP50|RPS21|RPL3|RPL27A|RPLP1|RPS17|RPSA|AP3M1|AGK|RPS26|UBE2D3|RAB3GAP2|RPL12|TOMM20|TPR|DHX9|SCP2|RPL7A|RPS4X|RPL10A|UBE2D1|TXN|RPL11|SYK|IPO7|RPS6|PITRM1|DDX1|SLC25A6|HSPD1|RPL13A|…	51	544|922|736|65|336|377|124|829|419|836|439|193|610|103|756|685|442|874|844|542|477|925|251|149|623|218|787|300|540|94|782|690|387|302|499|257|254|311|177|847|834|562|549|522|440|832|927|895|841|664|761|715|326|567|547|575|551|548|645|466|791|188|912|598|915|359|815|210|78|443|840|904|398|344|900|298|579|89|809|427|368|461|409|180|582|638|474|818|435|702|286|351|693|600|204|825|348	4.12e-23		GO.0033365	2.05331	0
1770	176	GO Process		protein-containing complex subunit organization	7.84e-21	GABARAPL2|VAMP3|HSD17B10|NDUFB4|NDUFB7|MIF|SF3A1|SNRPD3|HMOX1|SUPT16H|EIF5|CTSZ|OLFM4|EHD4|DECR1|MPO|CTSC|PRPF19|SRSF9|ACOT13|NDUFS7|VPS4B|CLTA|SRSF6|VASP|SNAP23|LMAN1|NDUFA2|KRT1|NDUFA10|TRIM28|MBD2|CAB39|SRSF1|PREB|EP300|NAPA|NDUFS3|MCM2|CPT1A|TCIRG1|ACAT1|NDUFA9|SMARCC2|NDUFB10|KRT10|SH3GL1|POLR2D|NDUFS6|NDUFB9|FERMT3|SEC24D|SMARCA5|STOM|AIFM1|BAX|ARPC2|NDUFS4|LRRK2|MFF|UBTF|HSPA4|TMED10|PPID|…	51	626|484|492|647|536|464|520|212|393|707|148|692|345|739|929|356|414|500|776|334|732|854|588|642|444|115|689|894|293|553|748|317|658|753|224|738|423|396|161|882|701|870|711|107|628|632|168|100|727|276|241|595|382|564|192|874|493|415|542|477|876|251|506|911|538|163|805|747|601|717|92|684|612|214|281|695|371|808|700|654|208|454|226|690|510|639|291|325|304|903|376|318|254|847|559|549|522|452|543|878|…	1.11e-22		GO.0043933	2.01057	0
424	76	GO Process		mitochondrion organization	1.68e-20	GABARAPL2|HSD17B10|NDUFB4|ATP5D|NDUFB7|TIMM13|TOMM22|PPIF|NDUFS7|PMPCB|MTX2|NDUFA2|NDUFA10|VPS13C|ATP5B|CHCHD3|NDUFS3|NDUFA9|UQCRC2|NDUFB10|AFG3L2|CISD2|NDUFS6|NDUFB9|ATG3|ACAA2|AIFM1|ATP5O|BAX|NDUFS4|PRDX3|LRRK2|ATP5H|MFF|HSPA4|ATP5I|CYCS|HCFC1|CCAR2|NDUFV1|NDUFV2|NDUFA12|NDUFB1|SAMM50|ATG7|AGK|STOML2|ATP5C1|LONP1|MT-ATP6|TOMM20|PARP1|NDUFS2|ATP5F1|BLOC1S2|SLC25A5|NDUFA8|HSPA1A|DNAJC11|PITRM1|SL…	51	626|492|647|848|536|544|922|845|732|377|124|894|553|113|418|864|396|711|103|628|476|84|727|276|923|768|192|111|874|415|907|542|833|477|251|570|667|303|760|695|208|510|639|254|913|832|878|670|525|215|761|178|585|287|649|347|174|158|229|598|359|815|456|443|904|420|550|831|465|96|582|81|435|340|258|591	2.41e-22		GO.0007005	1.97747	0
386	72	GO Process		peptide biosynthetic process	3.02e-20	EIF5|EEF1A2|RPL19|RPS12|EIF2AK2|RPS16|AARS|RPL8|RPS3|NARS2|RPS9|RPL13|RPL4|MRPL1|MRPS31|RPLP2|TUFM|EIF4A2|RPS27L|MRPL40|RPL7|MRPL43|PPA2|RPS21|RPL3|RPL27A|RPLP1|RPS17|RPSA|RPS26|COPS5|RPL12|DARS2|IARS2|EPRS|DAP3|MCTS1|RPL7A|YARS|RPS4X|RPL10A|EIF6|RPL11|RPS6|MRPL2|RPL13A|LARS|RPL14|RPS8|HAGH|GGT5|RPS14|EIF4B|RPL23A|RPS18|RPL17|GSPT1|RPL6|EEF1D|RPL29|RPL23|GNB2L1|RPL30|RPS20|RPS25|RPL18|RPLP0|RPL27…	51	148|766|65|336|88|829|86|836|756|556|925|218|300|92|684|782|737|80|291|325|499|376|604|177|847|834|562|549|522|927|826|664|369|581|571|921|634|547|681|575|551|98|466|912|592|210|78|840|398|846|306|344|216|900|579|89|370|427|270|368|461|641|638|474|818|702|286|693|320|204|348|577	4.38e-22		GO.0043043	1.952	0
362	69	GO Process		translation	7.97e-20	EIF5|EEF1A2|RPL19|RPS12|EIF2AK2|RPS16|AARS|RPL8|RPS3|NARS2|RPS9|RPL13|RPL4|MRPL1|MRPS31|RPLP2|TUFM|EIF4A2|RPS27L|MRPL40|RPL7|MRPL43|PPA2|RPS21|RPL3|RPL27A|RPLP1|RPS17|RPSA|RPS26|COPS5|RPL12|DARS2|IARS2|EPRS|DAP3|MCTS1|RPL7A|YARS|RPS4X|RPL10A|EIF6|RPL11|RPS6|MRPL2|RPL13A|LARS|RPL14|RPS8|GGT5|RPS14|EIF4B|RPL23A|RPS18|RPL17|GSPT1|RPL6|EEF1D|RPL29|RPL23|GNB2L1|RPL30|RPS20|RPS25|RPL18|RPLP0|RPL27|RPS1…	51	148|766|65|336|88|829|86|836|756|556|925|218|300|92|684|782|737|80|291|325|499|376|604|177|847|834|562|549|522|927|826|664|369|581|571|921|634|547|681|575|551|98|466|912|592|210|78|840|398|306|344|216|900|579|89|370|427|270|368|461|641|638|474|818|702|286|693|204|348	1.17e-21		GO.0006412	1.90985	0
1514	156	GO Process		protein-containing complex assembly	1.48e-19	VAMP3|HSD17B10|NDUFB4|NDUFB7|MIF|SF3A1|SNRPD3|HMOX1|EIF5|CTSZ|OLFM4|EHD4|DECR1|CTSC|PRPF19|SRSF9|ACOT13|NDUFS7|CLTA|SRSF6|VASP|SNAP23|LMAN1|NDUFA2|KRT1|NDUFA10|TRIM28|MBD2|CAB39|SRSF1|PREB|EP300|NAPA|NDUFS3|MCM2|CPT1A|TCIRG1|ACAT1|NDUFA9|NDUFB10|KRT10|POLR2D|NDUFS6|NDUFB9|FERMT3|SEC24D|SMARCA5|STOM|AIFM1|BAX|ARPC2|NDUFS4|LRRK2|MFF|UBTF|HSPA4|TMED10|PPID|TBCA|MLKL|NUP93|DDX23|HP1BP3|SNRNP200|CHMP6…	51	484|492|647|536|464|520|212|393|148|692|345|739|929|414|500|776|334|732|588|642|444|115|689|894|293|553|748|317|658|753|224|738|423|396|161|882|701|870|711|628|632|100|727|276|241|595|382|564|192|874|493|415|542|477|876|251|506|911|163|805|747|601|717|612|214|281|695|371|700|208|454|226|690|510|639|291|304|903|318|254|847|559|549|522|452|543|878|140|236|157|525|664|761|178|813|571|77|783|326|315|…	2.19e-21		GO.0065003	1.88297	0
5126	360	GO Process		cellular nitrogen compound metabolic process	1.48e-19	RFC2|HSD17B10|NDUFB4|UQCRC1|DLD|ATP5D|NDUFB7|SF3A1|SNRPD3|SLC25A1|HMOX1|MCM5|PHF5A|SUPT16H|CTSG|SPTLC2|EIF5|PNN|CTSZ|EEF1A2|CTSH|FBL|GCDH|RPL19|PRPF19|OAS3|SRSF9|MAPK14|ACOT13|RPS12|SKIV2L2|UMPS|EIF2AK2|NRBP1|NDUFS7|ATIC|NMI|SNRPA|SRSF6|THOC2|SNRPB2|PMPCB|RPS16|NDUFA2|PGLS|NDUFA10|TRIM28|RBM39|VPS25|MBD2|PRPF38A|COX5B|SRSF1|GGH|PREB|LRPPRC|DBR1|PPIG|HEXB|USP14|AARS|RBM25|ATP5B|COQ9|CHCHD3|RPL8|AC…	51	247|492|647|68|137|848|536|520|212|82|393|406|890|707|372|875|148|680|692|766|199|859|615|65|500|227|776|901|334|336|380|399|88|331|732|172|352|322|642|698|552|377|829|894|145|553|748|269|419|317|566|675|753|529|224|117|784|659|488|640|86|220|418|486|864|836|497|153|738|283|853|928|396|313|455|554|780|161|231|574|882|701|424|870|711|107|103|628|673|678|100|727|276|346|756|430|394|666|556|685|382|…	2.22e-21		GO.0034641	1.88297	0
207	52	GO Process		mRNA catabolic process	3.04e-19	RPL19|RPS12|RPS16|RPL8|POLR2D|RPS3|RPS9|RPL13|LSM1|RPL4|EXOSC4|MAGOHB|RPLP2|RPL7|RPS21|RPL3|RPL27A|RPLP1|RPS17|RPSA|THRAP3|RPS26|RPL12|MAGOH|RPL7A|RPS4X|RPL10A|RPL11|HSPA1A|RPS6|RPL13A|RPL14|RPS8|KHSRP|RPS14|RPL23A|RPS18|RPL17|GSPT1|RPL6|RPL29|RPL23|RPL30|RPS20|RPS25|RPL18|RPLP0|RBM8A|RPL27|RPS19|RPS5|CSDE1	51	65|336|829|836|100|756|925|218|260|300|119|752|782|499|177|847|834|562|549|522|723|927|664|741|547|575|551|466|158|912|210|840|398|772|344|900|579|89|370|427|368|461|638|474|818|702|286|475|693|204|348|613	4.6e-21		GO.0006402	1.85171	0
191	50	GO Process		nuclear-transcribed mRNA catabolic process	3.89e-19	RPL19|RPS12|RPS16|RPL8|POLR2D|RPS3|RPS9|RPL13|LSM1|RPL4|EXOSC4|MAGOHB|RPLP2|RPL7|RPS21|RPL3|RPL27A|RPLP1|RPS17|RPSA|THRAP3|RPS26|RPL12|MAGOH|RPL7A|RPS4X|RPL10A|RPL11|RPS6|RPL13A|RPL14|RPS8|RPS14|RPL23A|RPS18|RPL17|GSPT1|RPL6|RPL29|RPL23|RPL30|RPS20|RPS25|RPL18|RPLP0|RBM8A|RPL27|RPS19|RPS5|CSDE1	51	65|336|829|836|100|756|925|218|260|300|119|752|782|499|177|847|834|562|549|522|723|927|664|741|547|575|551|466|912|210|840|398|344|900|579|89|370|427|368|461|638|474|818|702|286|475|693|204|348|613	5.94e-21		GO.0000956	1.84101	0
3131	252	GO Process		organelle organization	4.87e-19	GABARAPL2|VAMP3|RFC2|HSD17B10|NDUFB4|ATP5D|NDUFB7|TIMM13|TOMM22|MYH9|SUPT16H|CTSZ|STAG2|ECH1|FBL|PPIF|CTSC|SNX3|NDUFS7|GORASP2|VPS4B|VASP|KRT9|TUBA4A|RAC2|PMPCB|MTX2|SNAP23|LMAN1|NCAPG|NDUFA2|KRT5|NDUFA10|TRIM28|VPS25|MBD2|SORT1|DOCK2|PREB|HEXB|VPS13C|SNX1|FAF2|ATP5B|ARFGEF1|CHCHD3|RAB2A|ACIN1|XRCC1|CNN2|EP300|NAPA|NDUFS3|MCM2|SMARCA2|NDUFA9|SMARCC2|UQCRC2|NDUFB10|AFG3L2|CISD2|NDUFS6|PHIP|NDUFB9|…	51	626|484|247|492|647|848|536|544|922|277|707|692|184|736|859|845|414|625|732|114|854|444|619|513|265|377|124|115|689|888|894|292|553|748|419|317|335|877|224|488|113|473|238|418|364|864|154|497|153|185|738|423|396|161|424|711|107|103|628|476|84|727|792|276|756|339|430|512|595|685|382|442|923|768|192|111|683|778|874|493|759|97|415|844|907|542|729|578|64|833|477|251|506|384|911|232|633|570|667|485|78…	7.5e-21		GO.0006996	1.83125	0
237	55	GO Process		RNA catabolic process	4.98e-19	RPL19|RPS12|SKIV2L2|RPS16|RPL8|POLR2D|RPS3|RNASE3|RPS9|RPL13|LSM1|RPL4|EXOSC4|MAGOHB|RPLP2|RPL7|OAS2|RPS21|RPL3|RPL27A|RPLP1|RPS17|RPSA|THRAP3|RPS26|RPL12|MAGOH|RPL7A|RPS4X|RPL10A|RPL11|HSPA1A|RPS6|RPL13A|RPL14|RPS8|KHSRP|RPS14|RPL23A|RPS18|RPL17|GSPT1|RPL6|RPL29|RPL23|RPL30|RPS20|RPS25|RPL18|RPLP0|RBM8A|RPL27|RPS19|RPS5|CSDE1	51	65|336|380|829|836|100|756|358|925|218|260|300|119|752|782|499|721|177|847|834|562|549|522|723|927|664|741|547|575|551|466|158|912|210|840|398|772|344|900|579|89|370|427|368|461|638|474|818|702|286|475|693|204|348|613	7.75e-21		GO.0006401	1.83028	0
8349	511	GO Process		nitrogen compound metabolic process	8.12e-19	PGLYRP1|MRI1|RFC2|CEACAM1|HSD17B10|NDUFB4|UQCRC1|DLD|ATP5D|NDUFB7|SF3A1|SNRPD3|SLC25A1|HMOX1|MCM5|TTLL12|MYH9|TXN2|PHF5A|SUPT16H|CTSG|SPTLC2|EIF5|PNN|CTSZ|EEF1A2|CTSH|FBL|CDC37|GCDH|PPIF|RPL19|DUSP3|CTSC|PRPF19|OAS3|SRSF9|MAPK14|STK38|ACOT13|RPS12|SNX3|SKIV2L2|UMPS|EIF2AK2|NRBP1|NDUFS7|AZU1|PRTN3|CTSD|MMP8|ATIC|RPN2|VPS4B|CLTA|NMI|SNRPA|SRSF6|GOT2|THOC2|SNRPB2|CAPNS1|PYCARD|PIN1|PMPCB|DAD1|RPS16|…	51	614|590|247|774|492|647|68|137|848|536|520|212|82|393|406|421|277|278|890|707|372|875|148|680|692|766|199|859|653|615|845|65|819|414|500|227|776|901|118|334|336|625|380|399|88|331|732|279|206|663|333|172|482|854|588|352|322|642|200|698|552|197|109|584|377|431|829|894|293|145|553|748|269|419|294|317|566|142|658|675|753|385|529|224|117|784|659|866|150|471|488|640|86|480|238|220|418|486|864|836|154|…	1.28e-20		GO.0006807	1.80904	0
1011	119	GO Process		organophosphate metabolic process	1.44e-18	C12orf5|NDUFB4|UQCRC1|DLD|ATP5D|NDUFB7|SLC25A1|SPTLC2|GCDH|ACOT13|UMPS|NDUFS7|ATIC|PMPCB|NDUFA2|PGLS|NDUFA10|ARF3|COX5B|LPCAT3|HEXB|ATP5B|COQ9|NDUFS3|NNT|SDHA|BST1|PAPSS1|TCIRG1|ACAT1|NDUFA9|UQCRC2|NDUFB10|PGD|NDUFS6|NDUFB9|DLAT|ADK|ATP5O|HK3|NDUFS4|ALDH1A1|LRRK2|ATP5H|FASN|ATP5I|PDHB|CYCS|ACSS1|CYC1|COX5A|NDUFV1|ACPP|MDH2|NDUFV2|NDUFA12|NDUFB1|PGP|IDH2|DLST|NME1|CECR5|UGP2|NT5C2|NDUFA4|ACSL4|PTP…	51	926|647|68|137|848|536|82|875|615|334|399|732|172|377|894|145|553|608|675|471|488|418|486|396|455|554|780|574|701|870|711|103|628|673|727|276|666|126|111|160|415|429|542|833|106|570|773|667|403|597|468|695|371|171|208|510|639|835|618|908|219|528|417|239|837|514|828|407|593|832|878|186|670|236|731|215|211|250|178|585|425|287|714|567|74|174|788|605|191|158|881|437|104|735|400|861|516|290|420|550|29…	2.29e-20		GO.0019637	1.78416	0
78	34	GO Process		mitochondrial ATP synthesis coupled electron transport	2.1e-18	NDUFB4|UQCRC1|DLD|NDUFB7|NDUFS7|PMPCB|NDUFA2|NDUFA10|COX5B|COQ9|NDUFS3|SDHA|NDUFA9|NDUFB10|NDUFS6|NDUFB9|NDUFS4|CYCS|CYC1|COX5A|NDUFV1|NDUFV2|NDUFA12|NDUFB1|NDUFA4|MT-CO2|NDUFS2|NDUFA8|NDUFS1|MECP2|NDUFA5|COX7C|UQCRB|COX4I1	51	647|68|137|536|732|377|894|553|675|486|396|554|711|628|727|276|415|667|597|468|695|208|510|639|837|211|585|174|831|175|465|194|81|209	3.37e-20		GO.0042775	1.76778	0
96	36	GO Process		respiratory electron transport chain	8.58e-18	NDUFB4|UQCRC1|DLD|NDUFB7|NDUFS7|PMPCB|NDUFA2|NDUFA10|COX5B|COQ9|NDUFS3|SDHA|NDUFA9|NDUFB10|NDUFS6|NDUFB9|NDUFS4|CYCS|CYC1|COX5A|NDUFV1|NDUFV2|NDUFA12|NDUFB1|NDUFA4|MT-CO2|NDUFS2|NDUFA8|SDHB|SLC25A12|NDUFS1|MECP2|NDUFA5|COX7C|UQCRB|COX4I1	51	647|68|137|536|732|377|894|553|675|486|396|554|711|628|727|276|415|667|597|468|695|208|510|639|837|211|585|174|62|125|831|175|465|194|81|209	1.4e-19		GO.0022904	1.70665	0
854	105	GO Process		carboxylic acid metabolic process	1.88e-17	MRI1|SLC2A3|HSD17B10|DLD|MIF|TXN2|ACO2|IDH3G|DECR1|ECH1|CYP4F2|GCDH|MAPK14|ATIC|GOT2|TLR2|GGH|HEXB|AARS|NNT|SCARB2|SDHA|VCAN|CPT1A|ACAT1|HEXA|PGD|ABHD10|NDUFS6|GLUD1|HNMT|DLAT|NARS2|ACAA2|HK3|ECI1|FASN|PDHB|CRAT|ACSS1|BCKDHB|ME2|PRKAG1|HADHB|MDH2|P4HB|IDH2|ACAA1|SHMT2|DLST|UGP2|ACSL4|PPA2|ALDH3A2|ETFB|ACSL3|CES1|CYB5R3|DARS2|ADSS|FH|IARS2|EPRS|MGST3|ECHS1|GSTM4|GOT1|ACADM|PGAM1|CPT2|SCP2|AKR1A1|G…	51	590|931|492|137|464|278|891|661|929|736|412|615|901|172|200|385|529|488|86|455|439|554|230|882|870|532|673|360|727|887|394|666|556|768|160|802|106|773|94|403|167|390|321|537|171|454|618|302|304|908|417|514|604|750|129|236|105|785|369|250|176|581|571|816|716|730|743|271|714|795|567|74|72|681|205|191|823|62|791|373|189|342|648|375|78|861|290|846|306|155|745|298|175|237|338|809|457|460|451|409|771|4…	3.1e-19		GO.0019752	1.67258	0
441	72	GO Process		cellular nitrogen compound catabolic process	1.98e-17	HMOX1|RPL19|RPS12|SKIV2L2|RPS16|RPL8|BLVRB|ACAT1|POLR2D|RPS3|HNMT|HK3|RNASE3|RPS9|RPL13|LSM1|RPL4|EXOSC4|MAGOHB|RPLP2|NT5C2|RPL7|OAS2|RPS21|RPL3|RPL27A|RPLP1|RPS17|RPSA|THRAP3|RPS26|RPL12|PGAM1|MAGOH|RPL7A|RPS4X|RPL10A|RPL11|ALDOB|CDA|HSPA1A|RPS6|RPL13A|ALDOA|RPL14|RPS8|KHSRP|CECR1|TST|RPS14|RPL23A|RPS18|RPL17|GSPT1|HK1|RPL6|GPI|RPL29|POR|RPL23|RPL30|RPS20|RPS25|ENO2|RPL18|RPLP0|RBM8A|RPL27|RPS19…	51	393|65|336|380|829|836|283|870|100|756|394|160|358|925|218|260|300|119|752|782|239|499|721|177|847|834|562|549|522|723|927|664|714|741|547|575|551|466|191|130|158|912|210|861|840|398|772|905|745|344|900|579|89|370|809|427|457|368|451|461|638|474|818|771|702|286|475|693|204|348|71|613	3.3e-19		GO.0044270	1.67033	0
943	111	GO Process		oxoacid metabolic process	3.05e-17	MRI1|SLC2A3|HSD17B10|DLD|MIF|TXN2|ACO2|IDH3G|DECR1|ECH1|CYP4F2|GCDH|MPO|MAPK14|ATIC|GOT2|GNS|TLR2|GGH|HEXB|AARS|NNT|SCARB2|SDHA|VCAN|PAPSS1|CPT1A|ACAT1|HEXA|PGD|ABHD10|NDUFS6|GLUD1|HNMT|DLAT|NARS2|ACAA2|HK3|ECI1|FASN|GLB1|PDHB|CRAT|ACSS1|BCKDHB|ME2|PRKAG1|HADHB|MDH2|P4HB|IDH2|ACAA1|SHMT2|DLST|UGP2|ACSL4|PPA2|ALDH3A2|ETFB|ACSL3|CES1|CYB5R3|DARS2|ADSS|FH|IARS2|EPRS|MGST3|ECHS1|GSTM4|GOT1|ACADM|PGAM…	51	590|931|492|137|464|278|891|661|929|736|412|615|356|901|172|200|142|385|529|488|86|455|439|554|230|574|882|870|532|673|360|727|887|394|666|556|768|160|802|106|357|773|94|403|167|390|321|537|171|454|618|302|304|908|417|514|604|750|129|236|105|785|369|250|176|581|571|816|716|730|743|271|714|795|567|74|72|681|205|191|823|62|791|373|189|342|648|375|78|400|861|516|290|846|306|155|745|298|175|237|338|8…	5.12e-19		GO.0043436	1.65157	0
440	71	GO Process		heterocycle catabolic process	6.13e-17	HMOX1|RPL19|RPS12|SKIV2L2|RPS16|RPL8|BLVRB|ACAT1|POLR2D|RPS3|HNMT|HK3|RNASE3|RPS9|RPL13|LSM1|RPL4|EXOSC4|MAGOHB|RPLP2|NT5C2|RPL7|OAS2|RPS21|RPL3|RPL27A|RPLP1|RPS17|RPSA|THRAP3|RPS26|RPL12|PGAM1|MAGOH|RPL7A|RPS4X|RPL10A|RPL11|ALDOB|CDA|ALDH4A1|HSPA1A|RPS6|RPL13A|ALDOA|RPL14|RPS8|KHSRP|CECR1|RPS14|RPL23A|RPS18|RPL17|GSPT1|HK1|RPL6|GPI|RPL29|RPL23|RPL30|RPS20|RPS25|ENO2|RPL18|RPLP0|RBM8A|RPL27|RPS19…	51	393|65|336|380|829|836|283|870|100|756|394|160|358|925|218|260|300|119|752|782|239|499|721|177|847|834|562|549|522|723|927|664|714|741|547|575|551|466|191|130|823|158|912|210|861|840|398|772|905|344|900|579|89|370|809|427|457|368|461|638|474|818|771|702|286|475|693|204|348|71|613	1.04e-18		GO.0046700	1.62125	0
453	72	GO Process		aromatic compound catabolic process	7.14e-17	HMOX1|RPL19|RPS12|SKIV2L2|RPS16|RPL8|BLVRB|ACAT1|POLR2D|RPS3|HNMT|HK3|RNASE3|RPS9|RPL13|LSM1|RPL4|EXOSC4|MAGOHB|RPLP2|NT5C2|RPL7|OAS2|RPS21|RPL3|RPL27A|RPLP1|RPS17|RPSA|THRAP3|RPS26|RPL12|PGAM1|MAGOH|RPL7A|RPS4X|RPL10A|RPL11|ALDOB|CDA|HSPA1A|RPS6|RPL13A|SULT1A3|ALDOA|RPL14|RPS8|KHSRP|CECR1|RPS14|RPL23A|RPS18|RPL17|GSPT1|ASRGL1|HK1|RPL6|GPI|RPL29|RPL23|RPL30|RPS20|RPS25|ENO2|RPL18|RPLP0|RBM8A|RPL2…	51	393|65|336|380|829|836|283|870|100|756|394|160|358|925|218|260|300|119|752|782|239|499|721|177|847|834|562|549|522|723|927|664|714|741|547|575|551|466|191|130|158|912|210|400|861|840|398|772|905|344|900|579|89|370|338|809|427|457|368|461|638|474|818|771|702|286|475|693|204|348|71|613	1.22e-18		GO.0019439	1.61463	0
2556	211	GO Process		cellular component biogenesis	1.65e-16	GABARAPL2|VAMP3|HSD17B10|NDUFB4|NDUFB7|MIF|SF3A1|SNRPD3|HMOX1|EIF5|CTSZ|OLFM4|EHD4|DECR1|FBL|CTSC|PRPF19|SRSF9|ACOT13|SKIV2L2|NDUFS7|VPS4B|CLTA|SRSF6|VASP|TUBA4A|RAC2|SNAP23|LMAN1|RPS16|NDUFA2|KRT5|KRT1|NDUFA10|TRIM28|VPS25|MBD2|CAB39|SRSF1|TLR2|PREB|EP300|NAPA|NDUFS3|NOP58|MCM2|CPT1A|TCIRG1|ACAT1|NDUFA9|NDUFB10|KRT10|POLR2D|NDUFS6|NDUFB9|RPS3|FERMT3|SEC24D|SMARCA5|ATG3|STOM|AIFM1|ACTC1|BAX|ARPC2…	51	626|484|492|647|536|464|520|212|393|148|692|345|739|929|859|414|500|776|334|380|732|854|588|642|444|513|265|115|689|829|894|292|293|553|748|419|317|658|753|385|224|738|423|396|313|161|882|701|870|711|628|632|100|727|276|756|241|595|382|923|564|192|683|874|493|415|273|844|542|578|477|876|925|251|506|911|163|485|805|747|601|717|92|119|612|214|281|695|371|314|700|208|454|226|690|510|639|291|744|304|…	2.86e-18		GO.0044085	1.57825	0
1083	119	GO Process		carbohydrate derivative metabolic process	1.79e-16	PGLYRP1|C12orf5|NDUFB4|UQCRC1|DLD|ATP5D|NDUFB7|SLC25A1|GCDH|ACOT13|UMPS|NDUFS7|ATIC|RPN2|PMPCB|DAD1|NDUFA2|PGLS|NDUFA10|GNS|COX5B|HEXB|ATP5B|COQ9|NDUFS3|SDHA|VCAN|PAPSS1|TCIRG1|ACAT1|NDUFA9|HEXA|UQCRC2|NDUFB10|PGD|ABHD10|NDUFS6|NDUFB9|DLAT|ADK|ATP5O|HK3|BAX|KRTCAP2|STT3B|RPN1|NDUFS4|ALDH1A1|LRRK2|ATP5H|FASN|ATP5I|GLB1|PDHB|CYCS|GMPPB|SGSH|GLTP|ACSS1|CYC1|COX5A|NDUFV1|ACPP|NDUFV2|NDUFA12|NDUFB1|DL…	51	614|926|647|68|137|848|536|82|615|334|399|732|172|482|377|431|894|145|553|142|675|488|418|486|396|554|230|574|701|870|711|532|103|628|673|360|727|276|666|126|111|160|874|491|144|378|415|429|542|833|106|570|357|773|667|856|906|235|403|597|468|695|371|208|510|639|908|219|417|239|837|514|593|878|670|134|236|215|211|250|178|147|585|425|287|714|74|174|191|130|158|820|104|735|275|400|861|516|433|420|90…	3.15e-18		GO.1901135	1.57471	0
405	67	GO Process		protein localization to membrane	1.88e-16	VAMP3|TIMM13|TOMM22|RPL19|RPS12|SSR1|RPS16|RPL8|SSR3|RPS3|ATG3|ATP1B3|BAX|RAB8A|RPS9|HSPA4|RPL13|RPL4|SRP68|RPLP2|RAB11B|RPL7|SRP72|SAMM50|RPS21|RPL3|RPL27A|ANXA2|RPLP1|RPS17|RPSA|AGK|RPS26|ITGAL|RAB3GAP2|RPL12|S100A10|SCP2|RPL7A|RPS4X|RPL10A|RPL11|RPS6|RPL13A|RAB37|FLOT2|TIMM9|RPL14|RPS8|RPS14|RPL23A|RPS18|RPL17|RPL6|RPL29|RPL23|NDUFA13|RPL30|RPS20|RPS25|RPL18|RPLP0|RAB31|RPL27|ASNA1|RPS19|RPS5	51	484|544|922|65|336|726|829|836|193|756|923|719|874|578|925|251|218|300|540|782|746|499|257|254|177|847|834|559|562|549|522|832|927|69|841|664|611|567|547|575|551|466|912|210|408|259|443|840|398|344|900|579|89|427|368|461|582|638|474|818|702|286|624|693|600|204|348	3.33e-18		GO.0072657	1.57258	0
394	66	GO Process		nucleobase-containing compound catabolic process	1.91e-16	RPL19|RPS12|SKIV2L2|RPS16|RPL8|ACAT1|POLR2D|RPS3|HK3|RNASE3|RPS9|RPL13|LSM1|RPL4|EXOSC4|MAGOHB|RPLP2|NT5C2|RPL7|OAS2|RPS21|RPL3|RPL27A|RPLP1|RPS17|RPSA|THRAP3|RPS26|RPL12|PGAM1|MAGOH|RPL7A|RPS4X|RPL10A|RPL11|ALDOB|CDA|HSPA1A|RPS6|RPL13A|ALDOA|RPL14|RPS8|KHSRP|CECR1|RPS14|RPL23A|RPS18|RPL17|GSPT1|HK1|RPL6|GPI|RPL29|RPL23|RPL30|RPS20|RPS25|ENO2|RPL18|RPLP0|RBM8A|RPL27|RPS19|RPS5|CSDE1	51	65|336|380|829|836|870|100|756|160|358|925|218|260|300|119|752|782|239|499|721|177|847|834|562|549|522|723|927|664|714|741|547|575|551|466|191|130|158|912|210|861|840|398|772|905|344|900|579|89|370|809|427|457|368|461|638|474|818|771|702|286|475|693|204|348|613	3.42e-18		GO.0034655	1.5719	0
484	73	GO Process		organic cyclic compound catabolic process	4.98e-16	HMOX1|RPL19|RPS12|SKIV2L2|RPS16|RPL8|BLVRB|ACAT1|POLR2D|RPS3|HNMT|HK3|RNASE3|RPS9|RPL13|LSM1|RPL4|EXOSC4|MAGOHB|RPLP2|NT5C2|RPL7|OAS2|RPS21|RPL3|RPL27A|RPLP1|RPS17|RPSA|THRAP3|RPS26|RPL12|PGAM1|MAGOH|RPL7A|RPS4X|RPL10A|RPL11|ALDOB|CDA|ALDH4A1|HSPA1A|RPS6|RPL13A|SULT1A3|ALDOA|RPL14|RPS8|KHSRP|CECR1|RPS14|RPL23A|RPS18|RPL17|GSPT1|ASRGL1|HK1|RPL6|GPI|RPL29|RPL23|RPL30|RPS20|RPS25|ENO2|RPL18|RPLP0|RB…	51	393|65|336|380|829|836|283|870|100|756|394|160|358|925|218|260|300|119|752|782|239|499|721|177|847|834|562|549|522|723|927|664|714|741|547|575|551|466|191|130|823|158|912|210|400|861|840|398|772|905|344|900|579|89|370|338|809|427|457|368|461|638|474|818|771|702|286|475|693|204|348|71|613	8.97e-18		GO.1901361	1.53028	0
832	100	GO Process		cellular protein-containing complex assembly	5.38e-16	VAMP3|NDUFB4|NDUFB7|SF3A1|SNRPD3|EIF5|PRPF19|SRSF9|NDUFS7|CLTA|SRSF6|SNAP23|NDUFA2|NDUFA10|MBD2|SRSF1|NDUFS3|MCM2|TCIRG1|NDUFA9|NDUFB10|POLR2D|NDUFS6|NDUFB9|SEC24D|SMARCA5|AIFM1|ARPC2|NDUFS4|UBTF|HSPA4|TMED10|TBCA|NUP93|DDX23|HP1BP3|SNRNP200|RUVBL1|NDUFV1|NDUFV2|H1FX|HIST1H1B|NDUFA12|NDUFB1|RPS27L|SF3B1|SNRPD2|SAMM50|RPL3|RPS17|RPSA|RAC1|HIST1H2BK|LONP1|RPL12|TOMM20|PARP1|H3F3A|CENPF|CDC73|DHX9|N…	51	484|647|536|520|212|148|500|776|732|588|642|115|894|553|317|753|396|161|701|711|628|100|727|276|595|382|192|493|415|876|251|506|163|747|601|717|612|281|695|208|226|690|510|639|291|903|318|254|847|549|522|543|140|525|664|761|178|813|77|783|326|585|649|634|478|668|469|174|98|466|191|158|915|815|456|386|310|631|436|505|344|216|900|831|635|427|465|180|582|710|81|332|555|284|781|204|348|166|539|169	9.77e-18		GO.0034622	1.52692	0
4754	327	GO Process		cellular aromatic compound metabolic process	8.6e-16	RFC2|HSD17B10|NDUFB4|UQCRC1|DLD|ATP5D|NDUFB7|SF3A1|SNRPD3|SLC25A1|HMOX1|MCM5|PHF5A|SUPT16H|PNN|FBL|GCDH|RPL19|PRPF19|OAS3|SRSF9|MAPK14|ACOT13|RPS12|SKIV2L2|UMPS|EIF2AK2|NRBP1|NDUFS7|ATIC|NMI|SNRPA|SRSF6|GOT2|THOC2|SNRPB2|PMPCB|RPS16|NDUFA2|PGLS|NDUFA10|TRIM28|RBM39|VPS25|MBD2|PRPF38A|COX5B|SRSF1|GGH|PREB|LRPPRC|DBR1|PPIG|USP14|AARS|RBM25|ATP5B|COQ9|CHCHD3|RPL8|ACIN1|XRCC1|EP300|BLVRB|COMMD9|SNRNP…	51	247|492|647|68|137|848|536|520|212|82|393|406|890|707|680|859|615|65|500|227|776|901|334|336|380|399|88|331|732|172|352|322|642|200|698|552|377|829|894|145|553|748|269|419|317|566|675|753|529|224|117|784|659|640|86|220|418|486|864|836|497|153|738|283|853|928|396|313|455|554|780|161|231|574|701|424|870|711|107|103|628|673|678|100|727|276|346|756|430|394|666|556|685|382|442|126|111|160|207|874|620|…	1.58e-17		GO.0006725	1.50655	0
4716	325	GO Process		heterocycle metabolic process	8.84e-16	RFC2|HSD17B10|NDUFB4|UQCRC1|DLD|ATP5D|NDUFB7|SF3A1|SNRPD3|SLC25A1|HMOX1|MCM5|PHF5A|SUPT16H|PNN|CYP4F2|FBL|GCDH|RPL19|PRPF19|OAS3|SRSF9|MAPK14|ACOT13|RPS12|SKIV2L2|UMPS|EIF2AK2|NRBP1|NDUFS7|ATIC|NMI|SNRPA|SRSF6|THOC2|SNRPB2|PMPCB|RPS16|NDUFA2|PGLS|NDUFA10|TRIM28|RBM39|VPS25|MBD2|PRPF38A|COX5B|SRSF1|GGH|PREB|LRPPRC|DBR1|PPIG|USP14|AARS|RBM25|ATP5B|COQ9|CHCHD3|RPL8|ACIN1|XRCC1|EP300|BLVRB|COMMD9|SNR…	51	247|492|647|68|137|848|536|520|212|82|393|406|890|707|680|412|859|615|65|500|227|776|901|334|336|380|399|88|331|732|172|352|322|642|698|552|377|829|894|145|553|748|269|419|317|566|675|753|529|224|117|784|659|640|86|220|418|486|864|836|497|153|738|283|853|928|396|313|455|554|780|161|231|574|701|424|870|711|107|103|628|673|678|100|727|276|346|756|430|394|666|556|685|382|442|126|111|160|207|874|620|…	1.63e-17		GO.0046483	1.50535	0
4963	337	GO Process		organic cyclic compound metabolic process	1.22e-15	RFC2|HSD17B10|NDUFB4|UQCRC1|DLD|ATP5D|NDUFB7|SF3A1|SNRPD3|SLC25A1|HMOX1|MCM5|PHF5A|SUPT16H|PNN|CYP4F2|FBL|GCDH|RPL19|PRPF19|OAS3|SRSF9|MAPK14|ACOT13|RPS12|SKIV2L2|UMPS|EIF2AK2|NRBP1|NDUFS7|ATIC|NMI|SNRPA|SRSF6|GOT2|THOC2|SNRPB2|PMPCB|RPS16|NDUFA2|PGLS|NDUFA10|TRIM28|RBM39|VPS25|MBD2|PRPF38A|COX5B|SRSF1|GGH|PREB|LRPPRC|DBR1|PPIG|USP14|AARS|RBM25|ATP5B|COQ9|CHCHD3|RPL8|ACIN1|XRCC1|EP300|BLVRB|COMMD…	51	247|492|647|68|137|848|536|520|212|82|393|406|890|707|680|412|859|615|65|500|227|776|901|334|336|380|399|88|331|732|172|352|322|642|200|698|552|377|829|894|145|553|748|269|419|317|566|675|753|529|224|117|784|659|640|86|220|418|486|864|836|497|153|738|283|853|928|396|313|455|554|780|161|231|574|701|424|870|711|107|103|628|673|678|100|727|276|346|756|430|394|666|556|685|382|442|768|126|111|160|207|…	2.27e-17		GO.1901360	1.49136	0
4551	311	GO Process		nucleobase-containing compound metabolic process	2.36e-14	RFC2|HSD17B10|NDUFB4|UQCRC1|DLD|ATP5D|NDUFB7|SF3A1|SNRPD3|SLC25A1|MCM5|PHF5A|SUPT16H|PNN|FBL|GCDH|RPL19|PRPF19|OAS3|SRSF9|MAPK14|ACOT13|RPS12|SKIV2L2|UMPS|EIF2AK2|NRBP1|NDUFS7|ATIC|NMI|SNRPA|SRSF6|THOC2|SNRPB2|PMPCB|RPS16|NDUFA2|PGLS|NDUFA10|TRIM28|RBM39|VPS25|MBD2|PRPF38A|COX5B|SRSF1|PREB|LRPPRC|DBR1|PPIG|USP14|AARS|RBM25|ATP5B|COQ9|CHCHD3|RPL8|ACIN1|XRCC1|EP300|COMMD9|SNRNP40|NDUFS3|NOP58|NNT|S…	51	247|492|647|68|137|848|536|520|212|82|406|890|707|680|859|615|65|500|227|776|901|334|336|380|399|88|331|732|172|352|322|642|698|552|377|829|894|145|553|748|269|419|317|566|675|753|224|117|784|659|640|86|220|418|486|864|836|497|153|738|853|928|396|313|455|554|780|161|231|574|701|424|870|711|107|103|628|673|678|100|727|276|346|756|430|666|556|685|382|442|126|111|160|207|874|620|759|415|542|729|833|…	4.43e-16		GO.0006139	1.36271	0
71	28	GO Process		aerobic respiration	2.96e-14	UQCRC1|ACO2|IDH3G|PMPCB|COX5B|NNT|SDHA|UQCRC2|DLAT|PDHB|CYCS|COX5A|ME2|MDH2|IDH2|DLST|MT-CO2|FH|SDHB|IDH3B|FAHD1|SUCLG1|IDH1|SUCLG2|COX7C|UQCRB|COX4I1|ADSL	51	68|891|661|377|675|455|554|103|666|773|667|468|390|171|618|908|211|176|62|342|648|375|298|460|194|81|209|917	5.6e-16		GO.0009060	1.35287	0
287	51	GO Process		RNA splicing, via transesterification reactions	1.68e-13	SF3A1|SNRPD3|PHF5A|PNN|PRPF19|SRSF9|SKIV2L2|SNRPA|SRSF6|SNRPB2|PRPF38A|SRSF1|DBR1|SNRNP40|SF3B4|POLR2D|HNRNPU|U2AF1L4|RAVER1|SF3B3|LSM1|DDX23|SNRNP200|MAGOHB|CSTF2T|SF3B1|DHX15|PRPF4B|SNRPD2|PTBP1|DHX9|BCAS2|MAGOH|SF3A3|SRSF3|SRSF4|DDX1|SRSF2|DDX17|KHSRP|NHP2L1|PRPF40A|EFTUD2|SNRPE|PUF60|CHERP|SRSF5|PRPF8|RBM8A|SNRNP70|SRRT	51	520|212|890|680|500|776|380|322|642|552|566|753|784|928|678|100|442|207|620|458|260|601|612|752|764|903|263|636|318|141|326|416|741|478|309|688|915|872|327|772|436|99|244|635|754|691|555|284|475|307|651	3.21e-15		GO.0000375	1.27747	0
205	43	GO Process		ribose phosphate biosynthetic process	1.72e-13	DLD|ATP5D|SLC25A1|GCDH|UMPS|ATIC|COX5B|ATP5B|PAPSS1|TCIRG1|ACAT1|DLAT|ADK|ATP5O|HK3|ATP5H|FASN|ATP5I|PDHB|ACSS1|CYC1|NME1|ACSL4|AK2|STOML2|ATP5C1|ACSL3|MT-ATP6|ADSS|ATP5F1|PGAM1|ALDOB|NME2|G6PD|ALDOA|ATP5A1|ATP5J|HK1|GPI|AK9|ENO2|COASY|ADSL	51	137|848|82|615|399|172|675|418|574|701|870|666|126|111|160|833|106|570|773|403|597|219|514|593|878|670|236|215|250|287|714|191|104|735|861|420|550|809|457|703|771|694|917	3.32e-15		GO.0046390	1.27645	0
7824	465	GO Process		response to stimulus	2.09e-13	M6PR|PGLYRP1|GABARAPL2|LCP2|VAMP3|RFC2|SLC2A3|CEACAM1|C12orf5|NDUFB4|CEACAM6|UQCRC1|UNC13D|CBX5|ATP5D|MIF|SLC25A1|HMOX1|MYH9|TXN2|ACO2|SUPT16H|CTSG|CTSZ|EEF1A2|OLFM4|CTSH|EHD4|RETN|CYP4F2|CDC37|PPIF|MPO|CTSC|PRPF19|TMEM109|MLEC|OAS3|ARHGDIB|SRSF9|MAPK14|STK38|SNX3|UMPS|EIF2AK2|NRBP1|HSPE1|AZU1|PRTN3|CTSD|MMP8|ATIC|RPN2|VPS4B|SERPINB10|ZC3HAV1|CD97|NMI|SRSF6|CEACAM8|SSR1|GOT2|VASP|TMX4|PYCARD|RAC2…	51	852|614|626|349|484|247|931|774|926|647|679|68|909|262|848|464|82|393|277|278|891|707|372|692|766|345|199|739|272|412|653|845|356|414|500|531|121|227|61|776|901|118|625|399|88|331|779|279|206|663|333|172|482|854|70|718|919|352|642|179|726|200|444|501|109|265|115|431|689|293|748|294|317|335|877|142|658|609|385|529|224|866|150|363|488|640|238|712|151|836|93|153|185|738|853|455|127|365|439|502|780|7…	4.06e-15		GO.0050896	1.26799	0
189	41	GO Process		purine ribonucleotide biosynthetic process	2.81e-13	DLD|ATP5D|SLC25A1|GCDH|ATIC|COX5B|ATP5B|PAPSS1|TCIRG1|ACAT1|DLAT|ADK|ATP5O|HK3|ATP5H|FASN|ATP5I|PDHB|ACSS1|CYC1|NME1|ACSL4|AK2|STOML2|ATP5C1|ACSL3|MT-ATP6|ADSS|ATP5F1|PGAM1|ALDOB|NME2|ALDOA|ATP5A1|ATP5J|HK1|GPI|AK9|ENO2|COASY|ADSL	51	137|848|82|615|172|675|418|574|701|870|666|126|111|160|833|106|570|773|403|597|219|514|593|878|670|236|215|250|287|714|191|104|861|420|550|809|457|703|771|694|917	5.49e-15		GO.0009152	1.25513	0
202	42	GO Process		ribonucleotide biosynthetic process	4.61e-13	DLD|ATP5D|SLC25A1|GCDH|UMPS|ATIC|COX5B|ATP5B|PAPSS1|TCIRG1|ACAT1|DLAT|ADK|ATP5O|HK3|ATP5H|FASN|ATP5I|PDHB|ACSS1|CYC1|NME1|ACSL4|AK2|STOML2|ATP5C1|ACSL3|MT-ATP6|ADSS|ATP5F1|PGAM1|ALDOB|NME2|ALDOA|ATP5A1|ATP5J|HK1|GPI|AK9|ENO2|COASY|ADSL	51	137|848|82|615|399|172|675|418|574|701|870|666|126|111|160|833|106|570|773|403|597|219|514|593|878|670|236|215|250|287|714|191|104|861|420|550|809|457|703|771|694|917	9.08e-15		GO.0009260	1.23363	0
2343	187	GO Process		cellular component assembly	5.04e-13	GABARAPL2|VAMP3|HSD17B10|NDUFB4|NDUFB7|MIF|SF3A1|SNRPD3|HMOX1|EIF5|CTSZ|OLFM4|EHD4|DECR1|CTSC|PRPF19|SRSF9|ACOT13|NDUFS7|VPS4B|CLTA|SRSF6|VASP|TUBA4A|RAC2|SNAP23|LMAN1|NDUFA2|KRT5|KRT1|NDUFA10|TRIM28|VPS25|MBD2|CAB39|SRSF1|TLR2|PREB|EP300|NAPA|NDUFS3|MCM2|CPT1A|TCIRG1|ACAT1|NDUFA9|NDUFB10|KRT10|POLR2D|NDUFS6|NDUFB9|RPS3|FERMT3|SEC24D|SMARCA5|ATG3|STOM|AIFM1|ACTC1|BAX|ARPC2|NDUFS4|HSPA9|ARF6|LRRK2…	51	626|484|492|647|536|464|520|212|393|148|692|345|739|929|414|500|776|334|732|854|588|642|444|513|265|115|689|894|292|293|553|748|419|317|658|753|385|224|738|423|396|161|882|701|870|711|628|632|100|727|276|756|241|595|382|923|564|192|683|874|493|415|273|844|542|578|477|876|251|506|911|163|485|805|747|601|717|612|214|281|695|371|314|700|208|454|226|690|510|639|291|744|304|903|483|318|254|847|559|549…	1e-14		GO.0022607	1.22976	0
391	59	GO Process		RNA splicing	6.93e-13	SF3A1|SNRPD3|PHF5A|PNN|PRPF19|SRSF9|SKIV2L2|SNRPA|SRSF6|THOC2|SNRPB2|RBM39|PRPF38A|SRSF1|DBR1|PPIG|RBM25|ACIN1|SNRNP40|SF3B4|POLR2D|HNRNPU|U2AF1L4|RAVER1|SF3B3|LSM1|CCAR2|DDX23|SNRNP200|MAGOHB|THOC6|CSTF2T|SF3B1|DHX15|PRPF4B|SNRPD2|THRAP3|PTBP1|DHX9|BCAS2|MAGOH|SF3A3|SRSF3|SRSF4|DDX1|SRSF2|DDX17|KHSRP|NHP2L1|PRPF40A|EFTUD2|SNRPE|PUF60|CHERP|SRSF5|PRPF8|RBM8A|SNRNP70|SRRT	51	520|212|890|680|500|776|380|322|642|698|552|269|566|753|784|659|220|497|928|678|100|442|207|620|458|260|760|601|612|752|362|764|903|263|636|318|723|141|326|416|741|478|309|688|915|872|327|772|436|99|244|635|754|691|555|284|475|307|651	1.4e-14		GO.0008380	1.21593	0
206	42	GO Process		purine-containing compound biosynthetic process	8.02e-13	DLD|ATP5D|SLC25A1|GCDH|ATIC|COX5B|ATP5B|PAPSS1|TCIRG1|ACAT1|DLAT|ADK|ATP5O|HK3|ATP5H|FASN|ATP5I|PDHB|ACSS1|CYC1|NME1|ACSL4|AK2|STOML2|ATP5C1|ACSL3|MT-ATP6|ADSS|ATP5F1|PGAM1|ALDOB|NME2|ALDOA|ATP5A1|CECR1|ATP5J|HK1|GPI|AK9|ENO2|COASY|ADSL	51	137|848|82|615|172|675|418|574|701|870|666|126|111|160|833|106|570|773|403|597|219|514|593|878|670|236|215|250|287|714|191|104|861|420|905|550|809|457|703|771|694|917	1.63e-14		GO.0072522	1.20958	0
729	85	GO Process		membrane organization	8.03e-13	M6PR|VAMP3|ATP5D|TIMM13|TOMM22|MYH9|CTSZ|PPIF|CTSC|SNX3|CLTA|SNAP23|LMAN1|DOCK2|PREB|ATP5B|CHCHD3|NAPA|SCARB2|AFG3L2|SEC24D|ACAA2|ATP5O|AP2M1|BAX|ARPC2|RAB8A|ATP5H|MFF|HSPA4|TMED10|STX8|PRKCB|ATP5I|CLTB|VPS41|NUP93|GLTP|EEA1|NAPG|AP2A2|TMED9|SAMM50|PLSCR1|ANXA2|TAP1|ATG7|AGK|STOML2|ATP5C1|MYOF|MT-ATP6|DCTN1|TOMM20|STX11|F5|STX7|S100A10|SEC23IP|ATP5F1|BLOC1S2|SLC25A5|ANXA7|SAR1A|STX12|HSPA1A|DNAJC…	51	852|484|848|544|922|277|692|845|414|625|588|115|689|877|224|418|864|423|439|476|595|768|111|778|874|493|578|833|477|251|506|232|633|570|182|787|747|235|839|700|110|524|254|407|559|897|913|832|878|670|221|215|586|761|305|315|662|611|479|287|649|347|102|668|374|158|229|359|441|456|259|443|420|749|550|594|319|266|282|580|582|63|351|600|781	1.64e-14		GO.0061024	1.20953	0
3267	237	GO Process		response to stress	1.06e-12	PGLYRP1|GABARAPL2|LCP2|VAMP3|RFC2|CEACAM1|C12orf5|NDUFB4|UNC13D|CBX5|MIF|HMOX1|TXN2|ACO2|SUPT16H|CTSG|CYP4F2|CDC37|PPIF|MPO|PRPF19|TMEM109|OAS3|MAPK14|EIF2AK2|HSPE1|AZU1|PRTN3|ZC3HAV1|CD97|NMI|SSR1|TMX4|PYCARD|SNAP23|LMAN1|KRT1|TRIM28|CAB39|HLA-F|TLR2|PREB|USP14|FAF2|ITGA2B|BPI|XRCC1|EP300|ICAM1|F13A1|SCARB2|ANXA3|DGKG|TCIRG1|ACAT1|RALB|POLR2D|SSRP1|RPS3|NIPBL|ACAA2|GNAQ|AIFM1|CCR2|BAX|CLPB|STT3B…	51	614|626|349|484|247|774|926|647|909|262|464|393|278|891|707|372|412|653|845|356|500|531|227|901|88|779|279|206|718|919|352|726|501|109|115|689|293|748|658|609|385|224|640|238|151|93|153|738|127|365|439|502|769|701|870|504|100|346|756|685|768|827|192|671|874|355|144|233|391|392|759|462|907|542|729|725|358|519|251|384|503|538|232|633|623|667|485|760|449|509|717|328|413|301|119|868|165|281|489|650|2…	2.2e-14		GO.0006950	1.19747	0
2815	212	GO Process		response to organic substance	1.3e-12	VAMP3|CEACAM1|UQCRC1|MIF|HMOX1|TXN2|CTSG|CTSH|EHD4|RETN|MPO|CTSC|OAS3|SRSF9|MAPK14|EIF2AK2|HSPE1|PRTN3|VPS4B|NMI|SRSF6|SSR1|GOT2|PYCARD|MBD2|SORT1|HLA-F|TLR2|GGH|PREB|IRAK3|LMNB1|FAF2|RPL8|BPI|XRCC1|CNN2|EP300|ICAM1|F13A1|ANXA3|MCM2|CPT1A|TCIRG1|ACAT1|RALB|POLR2D|PHIP|RPS3|LAMTOR1|PDCD4|USP15|SMARCA5|HNRNPU|GNAQ|AIFM1|ACTC1|CCR2|BAX|STT3B|PPBP|PF4|S100P|H2AFZ|ANXA5|NDUFS4|HSPA9|PRDX3|LRRK2|RAB8A|…	51	484|774|68|464|393|278|372|199|739|272|356|414|227|776|901|88|779|206|854|352|642|726|200|109|317|335|609|385|529|224|866|363|238|836|93|153|185|738|127|365|502|161|882|701|870|504|100|792|756|339|481|512|382|442|827|192|683|671|874|144|391|392|842|97|462|415|273|907|542|578|251|506|503|538|106|232|775|357|303|288|413|868|165|597|650|737|454|744|746|304|263|219|483|514|828|721|407|280|847|559|381…	2.71e-14		GO.0010033	1.18861	0
284	49	GO Process		mRNA splicing, via spliceosome	1.47e-12	SF3A1|SNRPD3|PHF5A|PNN|PRPF19|SRSF9|SKIV2L2|SNRPA|SRSF6|SNRPB2|PRPF38A|SRSF1|DBR1|SNRNP40|SF3B4|POLR2D|HNRNPU|U2AF1L4|RAVER1|SF3B3|DDX23|SNRNP200|MAGOHB|CSTF2T|SF3B1|DHX15|PRPF4B|SNRPD2|PTBP1|DHX9|BCAS2|MAGOH|SF3A3|SRSF3|SRSF4|DDX1|SRSF2|DDX17|NHP2L1|PRPF40A|EFTUD2|SNRPE|PUF60|CHERP|SRSF5|PRPF8|RBM8A|SNRNP70|SRRT	51	520|212|890|680|500|776|380|322|642|552|566|753|784|928|678|100|442|207|620|458|601|612|752|764|903|263|636|318|141|326|416|741|478|309|688|915|872|327|436|99|244|635|754|691|555|284|475|307|651	3.07e-14		GO.0000398	1.18327	0
970	101	GO Process		macromolecule catabolic process	1.64e-12	PGLYRP1|CEACAM1|CTSZ|CTSH|RPL19|CTSC|PRPF19|RPS12|SKIV2L2|CTSD|VPS4B|CLTA|RPS16|VPS25|GNS|HEXB|USP14|FAF2|RPL8|VCAN|TCIRG1|HEXA|POLR2D|RPS3|USP15|AP2M1|STT3B|DTX3L|RNASE3|RPS9|GLB1|RPL13|PSMD2|LSM1|RPL4|SGSH|EXOSC4|MAGOHB|RPLP2|AP2A2|UBA7|RPL7|OAS2|CTSB|RPS21|RPL3|RPL27A|ANXA2|RPLP1|RPS17|RPSA|THRAP3|UBE2I|RPS26|UBE2D3|CD2AP|LONP1|RPL12|CHIT1|BUB3|CTSS|MAGOH|RPL7A|RPS4X|RPL10A|UBE2D1|RPL11|UBR4|H…	51	614|774|692|199|65|414|500|336|380|663|854|588|829|419|142|488|640|238|836|230|701|532|100|756|512|778|144|759|358|925|357|218|434|260|300|906|119|752|782|110|426|499|721|280|177|847|834|559|562|549|522|723|672|927|895|157|525|664|147|323|765|741|547|575|551|548|466|73|158|521|912|665|210|187|840|398|290|772|344|900|579|89|370|237|427|495|368|461|638|474|858|818|702|286|674|475|693|320|204|348|613	3.48e-14		GO.0009057	1.17852	0
223	43	GO Process		mitochondrial transport	2e-12	ATP5D|TIMM13|SLC25A1|TOMM22|PPIF|SLC25A11|PMPCB|MTX2|COX5B|ATP5B|CPT1A|UQCRC2|AFG3L2|ACAA2|ATP5O|BAX|ATP5H|MFF|HSPA4|ATP5I|CYC1|SAMM50|AGK|STOML2|ATP5C1|MT-ATP6|TOMM20|ATP5F1|BLOC1S2|CPT2|SLC25A5|HSPA1A|PITRM1|SLC25A6|HSPD1|TIMM9|TSPO|ATP5A1|TST|SLC25A12|ATP5J|NDUFA13|SLC25A24	51	848|544|82|922|845|240|377|124|675|418|882|103|476|768|111|874|833|477|251|570|597|254|832|878|670|215|761|287|649|795|347|158|598|359|815|443|904|420|745|125|550|582|101	4.29e-14		GO.0006839	1.1699	0
44	21	GO Process		mitochondrial electron transport, NADH to ubiquinone	6.26e-12	NDUFB4|DLD|NDUFB7|NDUFS7|NDUFA2|NDUFA10|COQ9|NDUFS3|NDUFA9|NDUFB10|NDUFS6|NDUFB9|NDUFS4|NDUFV1|NDUFV2|NDUFB1|NDUFA4|NDUFS2|NDUFA8|NDUFS1|NDUFA5	51	647|137|536|732|894|553|486|396|711|628|727|276|415|695|208|639|837|585|174|831|465	1.35e-13		GO.0006120	1.12034	0
2065	167	GO Process		phosphate-containing compound metabolic process	6.56e-12	C12orf5|NDUFB4|UQCRC1|DLD|ATP5D|NDUFB7|SLC25A1|CTSG|SPTLC2|CTSH|CDC37|GCDH|DUSP3|MAPK14|STK38|ACOT13|UMPS|EIF2AK2|NRBP1|NDUFS7|ATIC|PMPCB|NDUFA2|PGLS|NDUFA10|TRIM28|PTPRE|ARF3|CAB39|COX5B|TLR2|IRAK3|PEBP1|LPCAT3|HEXB|ATP5B|COQ9|NDUFS3|NNT|SDHA|BST1|DGKG|PAPSS1|TCIRG1|ACAT1|NDUFA9|UQCRC2|NDUFB10|PGD|NDUFS6|NDUFB9|DLAT|USP15|RASA2|ADK|PDPR|ATP5O|HK3|NDUFS4|ALDH1A1|LRRK2|ATP5H|MAP2K1|FASN|PRKCB|ATP5…	51	926|647|68|137|848|536|82|372|875|199|653|615|819|901|118|334|399|88|331|732|172|377|894|145|553|748|294|608|658|675|385|866|150|471|488|418|486|396|455|554|780|769|574|701|870|711|103|628|673|727|276|666|512|724|126|576|111|160|415|429|542|833|519|106|633|570|773|667|413|165|403|597|468|695|371|321|654|171|208|510|639|835|618|908|219|636|528|417|239|837|514|828|793|604|407|593|832|543|878|186|67…	1.42e-13		GO.0006796	1.11831	0
825	89	GO Process		RNA processing	1.02e-11	HSD17B10|SF3A1|SNRPD3|PHF5A|PNN|FBL|PRPF19|SRSF9|SKIV2L2|SNRPA|SRSF6|THOC2|SNRPB2|RPS16|RBM39|PRPF38A|SRSF1|DBR1|PPIG|USP14|AARS|RBM25|ACIN1|SNRNP40|NOP58|SF3B4|POLR2D|HNRNPU|U2AF1L4|RAVER1|RPS9|SF3B3|LSM1|CCAR2|DDX23|MRPL1|EXOSC4|SNRNP200|INTS3|MAGOHB|THOC6|CSTF2T|SF3B1|DHX15|PRPF4B|RPL7|SNRPD2|RPS21|RPS17|RPSA|DDX21|THRAP3|PTBP1|CDC73|DHX9|BCAS2|DKC1|MAGOH|RPL7A|SF3A3|SRSF3|SRSF4|RPL10A|EIF6|RP…	51	492|520|212|890|680|859|500|776|380|322|642|698|552|829|269|566|753|784|659|640|86|220|497|928|313|678|100|442|207|620|925|458|260|760|601|92|119|612|489|752|362|764|903|263|636|499|318|177|549|522|381|723|141|783|326|416|402|741|547|478|309|688|551|98|466|655|912|796|915|872|840|398|327|772|436|344|99|244|635|754|691|555|284|475|693|204|307|463|651	2.22e-13		GO.0006396	1.09914	0
409	58	GO Process		ribonucleoprotein complex biogenesis	1.13e-11	SF3A1|SNRPD3|EIF5|FBL|PRPF19|SRSF9|SKIV2L2|SRSF6|RPS16|SRSF1|NOP58|POLR2D|RPS9|DDX23|MRPL1|EXOSC4|SNRNP200|RUVBL1|RPS27L|SF3B1|RPL7|SNRPD2|RPS21|RPL3|RPS17|RPSA|DDX21|RPL12|CDC73|DHX9|DKC1|MCTS1|RPL7A|SF3A3|RPL10A|EIF6|RPL11|RPS6|NOP56|DDX1|RPL14|RPS8|DDX17|NHP2L1|RPS14|EIF4B|RPL23A|RPS18|SNRPE|RPL6|RPLP0|SRSF5|PRPF8|RPL27|RPS19|RPS5|WDR18|C9orf72	51	520|212|148|859|500|776|380|642|829|753|313|100|925|601|92|119|612|281|291|903|499|318|177|847|549|522|381|664|783|326|402|634|547|478|551|98|466|912|796|915|840|398|327|436|344|216|900|579|635|427|286|555|284|693|204|348|463|169	2.5e-13		GO.0022613	1.09469	0
467	62	GO Process		cofactor metabolic process	2.23e-11	SLC2A3|DLD|SLC25A1|HMOX1|CYP4F2|GCDH|MPO|ACOT13|ATIC|GOT2|PGLS|GGH|COQ9|BLVRB|NNT|BST1|ACAT1|NDUFA9|PGD|DLAT|HK3|HSPA9|PRDX3|PRDX2|FASN|PDHB|PRSS1|GSTM1|ACSS1|MDH2|BOLA2|IDH2|SHMT2|DLST|ACSL4|ACSL3|TPK1|PRSS3|CYB5R3|GSTM4|GOT1|LMBRD1|PGAM1|AKR1A1|GLO1|ALDOB|KCNAB2|G6PD|ALDOA|TSPO|HAGH|GGT5|ALAD|IDH1|HK1|GPI|SUCLG2|HSD17B4|ENO2|COASY|HMOX2|MGST2	51	931|137|82|393|412|615|356|334|172|200|145|529|486|283|455|780|870|711|673|666|160|273|907|725|106|773|95|449|403|171|744|618|304|908|514|236|731|696|785|730|743|450|714|74|72|191|881|735|861|904|846|306|824|298|809|457|460|409|771|694|71|577	4.98e-13		GO.0051186	1.06517	0
83	26	GO Process		mitochondrial transmembrane transport	2.26e-11	ATP5D|TIMM13|SLC25A1|TOMM22|COX5B|ATP5B|CPT1A|AFG3L2|ATP5O|ATP5H|ATP5I|CYC1|AGK|STOML2|ATP5C1|MT-ATP6|TOMM20|ATP5F1|CPT2|HSPD1|TIMM9|ATP5A1|TST|SLC25A12|ATP5J|NDUFA13	51	848|544|82|922|675|418|882|476|111|833|570|597|832|878|670|215|761|287|795|815|443|420|745|125|550|582	5.07e-13		GO.1990542	1.06459	0
4953	318	GO Process		negative regulation of biological process	2.79e-11	PGLYRP1|GABARAPL2|VAMP3|CEACAM1|C12orf5|CEACAM6|GLG1|CBX5|MIF|HMOX1|MYH9|CTSG|CTSZ|STAG2|CTSH|RETN|CYP4F2|PPIF|MPO|RPL19|DUSP3|PRPF19|TMEM109|OAS3|ARHGDIB|SRSF9|MAPK14|STK38|RPS12|SNX3|EIF2AK2|AZU1|PRTN3|FKBP15|VPS4B|SERPINB10|ZC3HAV1|NMI|SRSF6|THOC2|PYCARD|PIN1|DAD1|RPS16|KRT1|TRIM28|VPS25|PTPRE|MBD2|SORT1|CAB39|TLR2|LRPPRC|IRAK3|PEBP1|VPS13C|USP14|AARS|ATP5B|RHEB|ARFGEF1|CHCHD3|RPL8|ACIN1|BPI|X…	51	614|626|484|774|926|679|297|262|464|393|277|372|692|184|199|272|412|845|356|65|819|500|531|227|61|776|901|118|336|625|88|279|206|855|854|70|718|352|642|698|109|584|431|829|293|748|419|294|317|335|658|385|117|866|150|113|640|86|418|712|364|864|836|497|93|153|738|396|455|127|161|366|424|107|669|100|792|756|339|430|481|685|382|442|923|768|724|827|683|671|778|874|233|392|759|97|462|273|844|907|542|72…	6.32e-13		GO.0048519	1.05544	0
2558	192	GO Process		negative regulation of macromolecule metabolic process	4.12e-11	GABARAPL2|CEACAM1|GLG1|CBX5|MIF|CTSZ|STAG2|RPL19|DUSP3|SRSF9|MAPK14|STK38|RPS12|SNX3|EIF2AK2|SERPINB10|NMI|SRSF6|PYCARD|PIN1|RPS16|TRIM28|VPS25|MBD2|LRPPRC|IRAK3|PEBP1|USP14|CHCHD3|RPL8|ACIN1|XRCC1|EP300|NNT|SMARCA2|SMARCC2|POLR2D|RPS3|MTA2|PDCD4|NIPBL|SMARCA5|HNRNPU|GNAQ|BAX|PTX3|PF4|DTX3L|H2AFZ|PRDX3|LRRK2|COPS2|MAP2K1|RPS9|PDS5A|PPID|SF3B3|RPL13|HCFC1|LSM1|CCAR2|RPL4|GNAI2|PRKDC|EXOSC4|LILRB1|…	51	626|774|297|262|464|692|184|65|819|776|901|118|336|625|88|70|352|642|109|584|829|748|419|317|117|866|150|640|864|836|497|153|738|455|424|107|100|756|430|481|685|382|442|827|874|233|392|759|97|907|542|729|519|925|384|911|458|218|303|260|760|300|288|413|119|868|214|650|752|777|782|253|808|80|690|676|219|483|487|499|793|177|847|834|559|562|549|522|913|723|672|927|141|895|617|527|607|686|664|178|813|…	9.37e-13		GO.0010605	1.03851	0
388	55	GO Process		small molecule catabolic process	4.68e-11	HSD17B10|TXN2|DECR1|ECH1|CYP4F2|GCDH|GOT2|HEXB|ALDH2|CPT1A|ACAT1|HEXA|ABHD10|GLUD1|HNMT|ACAA2|HK3|ALDH1A1|ECI1|GLB1|CRAT|BCKDHB|HADHB|ACAA1|DLST|ALDH3A2|ETFB|ECHS1|GOT1|ACADM|PGAM1|CPT2|SCP2|AKR1A1|ALDOB|CDA|ALDH4A1|HADHA|SULT1A3|ALDOA|SULT1A1|HAGH|CECR1|TST|CD44|ASRGL1|HK1|GPI|HSD17B4|ENO2|ACADVL|ETFA|ALDH3B1|HADH|GALE	51	492|278|929|736|412|615|200|488|223|882|870|532|360|887|394|768|160|429|802|357|94|167|537|302|908|750|129|716|743|271|714|795|567|74|191|130|823|189|400|861|516|846|905|745|237|338|809|457|409|771|404|438|722|383|902	1.07e-12		GO.0044282	1.03298	0
2762	203	GO Process		negative regulation of metabolic process	4.72e-11	GABARAPL2|CEACAM1|C12orf5|GLG1|CBX5|MIF|HMOX1|CTSZ|STAG2|PPIF|RPL19|DUSP3|SRSF9|MAPK14|STK38|RPS12|SNX3|EIF2AK2|FKBP15|SERPINB10|NMI|SRSF6|PYCARD|PIN1|RPS16|TRIM28|VPS25|MBD2|LRPPRC|IRAK3|PEBP1|USP14|CHCHD3|RPL8|ACIN1|XRCC1|EP300|NNT|SMARCA2|SMARCC2|POLR2D|RPS3|MTA2|PDCD4|NIPBL|SMARCA5|HNRNPU|GNAQ|BAX|PTX3|PF4|DTX3L|H2AFZ|PRDX3|LRRK2|COPS2|MAP2K1|RPS9|PDS5A|PPID|SF3B3|RPL13|HCFC1|LSM1|CCAR2|RPL4|…	51	626|774|926|297|262|464|393|692|184|845|65|819|776|901|118|336|625|88|855|70|352|642|109|584|829|748|419|317|117|866|150|640|864|836|497|153|738|455|424|107|100|756|430|481|685|382|442|827|874|233|392|759|97|907|542|729|519|925|384|911|458|218|303|260|760|300|288|413|119|868|214|650|752|777|782|253|808|80|690|835|676|219|483|487|499|793|177|847|834|559|562|549|522|913|723|672|927|141|895|617|527|…	1.09e-12		GO.0009892	1.03261	0
724	80	GO Process		interspecies interaction between organisms	5.66e-11	PGLYRP1|CBX5|CTSG|EIF2AK2|AZU1|VPS4B|THOC2|NUP210|DOCK2|EP300|ICAM1|SCARB2|VDAC1|STOM|CCR2|AP2M1|BAX|PTX3|PPBP|PF4|PPIB|ANPEP|PPID|HCFC1|NUP93|CHMP6|EEA1|EIF4A2|THOC6|AP2A2|LAMP1|NUP43|CTSB|NUP50|ANXA2|RPSA|TAP1|ATG7|UBE2I|RAC1|FDPS|PTBP1|HIST1H2BK|TOP1|SMC3|CR1|TPR|DHX9|S100A12|S100A9|LMBRD1|MCTS1|SLC25A5|HDAC1|UBR4|HSPA1A|SYK|IPO7|SLC25A6|DEFA1|HSPD1|DYNLL1|CUL5|HLA-DRA|ITGB1|DYNC1I2|CREB1|MECP…	51	614|262|372|88|279|854|698|920|877|738|127|439|268|564|671|778|874|233|391|392|867|515|911|303|747|214|839|80|362|110|387|751|280|311|559|522|897|913|672|543|186|141|140|629|686|885|715|326|798|797|450|634|347|181|73|158|791|188|359|682|815|910|187|386|705|924|560|175|643|641|638|770|332|545|329|467|320|781|204|825	1.31e-12		GO.0044419	1.02472	0
842	88	GO Process		cellular macromolecule catabolic process	6.46e-11	CTSZ|CTSH|RPL19|CTSC|PRPF19|RPS12|SKIV2L2|VPS4B|CLTA|RPS16|VPS25|USP14|FAF2|RPL8|TCIRG1|POLR2D|RPS3|USP15|AP2M1|STT3B|DTX3L|RNASE3|RPS9|RPL13|PSMD2|LSM1|RPL4|SGSH|EXOSC4|MAGOHB|RPLP2|AP2A2|UBA7|RPL7|OAS2|CTSB|RPS21|RPL3|RPL27A|RPLP1|RPS17|RPSA|THRAP3|UBE2I|RPS26|UBE2D3|CD2AP|LONP1|RPL12|BUB3|CTSS|MAGOH|RPL7A|RPS4X|RPL10A|UBE2D1|RPL11|UBR4|HSPA1A|AUP1|RPS6|TRIP12|RPL13A|CUL5|RPL14|RPS8|PLAA|KHSRP|…	51	692|199|65|414|500|336|380|854|588|829|419|640|238|836|701|100|756|512|778|144|759|358|925|218|434|260|300|906|119|752|782|110|426|499|721|280|177|847|834|562|549|522|723|672|927|895|157|525|664|323|765|741|547|575|551|548|466|73|158|521|912|665|210|187|840|398|290|772|344|900|579|89|370|427|495|368|461|638|474|818|702|286|674|475|693|204|348|613	1.51e-12		GO.0044265	1.01898	0
98	27	GO Process		purine ribonucleoside monophosphate biosynthetic process	9.79e-11	ATP5D|ATIC|COX5B|ATP5B|TCIRG1|ADK|ATP5O|HK3|ATP5H|ATP5I|CYC1|AK2|STOML2|ATP5C1|MT-ATP6|ADSS|ATP5F1|PGAM1|ALDOB|ALDOA|ATP5A1|ATP5J|HK1|GPI|AK9|ENO2|ADSL	51	848|172|675|418|701|126|111|160|833|570|597|593|878|670|215|250|287|714|191|861|420|550|809|457|703|771|917	2.3e-12		GO.0009168	1.00092	0
110	28	GO Process		ribonucleoside monophosphate biosynthetic process	1.91e-10	ATP5D|UMPS|ATIC|COX5B|ATP5B|TCIRG1|ADK|ATP5O|HK3|ATP5H|ATP5I|CYC1|AK2|STOML2|ATP5C1|MT-ATP6|ADSS|ATP5F1|PGAM1|ALDOB|ALDOA|ATP5A1|ATP5J|HK1|GPI|AK9|ENO2|ADSL	51	848|399|172|675|418|701|126|111|160|833|570|597|593|878|670|215|250|287|714|191|861|420|550|809|457|703|771|917	4.55e-12		GO.0009156	0.971897	0
456	59	GO Process		mRNA processing	2.02e-10	SF3A1|SNRPD3|PHF5A|PNN|PRPF19|SRSF9|SKIV2L2|SNRPA|SRSF6|THOC2|SNRPB2|RBM39|PRPF38A|SRSF1|DBR1|RBM25|ACIN1|SNRNP40|SF3B4|POLR2D|HNRNPU|U2AF1L4|RAVER1|SF3B3|LSM1|CCAR2|DDX23|SNRNP200|MAGOHB|THOC6|CSTF2T|SF3B1|DHX15|PRPF4B|SNRPD2|THRAP3|PTBP1|CDC73|DHX9|BCAS2|MAGOH|SF3A3|SRSF3|SRSF4|DDX1|SRSF2|DDX17|KHSRP|NHP2L1|PRPF40A|EFTUD2|SNRPE|PUF60|CHERP|SRSF5|PRPF8|RBM8A|SNRNP70|SRRT	51	520|212|890|680|500|776|380|322|642|698|552|269|566|753|784|220|497|928|678|100|442|207|620|458|260|760|601|612|752|362|764|903|263|636|318|723|141|783|326|416|741|478|309|688|915|872|327|772|436|99|244|635|754|691|555|284|475|307|651	4.85e-12		GO.0006397	0.969465	0
650	73	GO Process		symbiont process	2.79e-10	PGLYRP1|CBX5|CTSG|EIF2AK2|AZU1|VPS4B|THOC2|NUP210|DOCK2|EP300|ICAM1|SCARB2|VDAC1|STOM|CCR2|AP2M1|BAX|PTX3|PF4|PPIB|ANPEP|PPID|HCFC1|NUP93|CHMP6|EEA1|EIF4A2|THOC6|AP2A2|LAMP1|NUP43|CTSB|NUP50|ANXA2|RPSA|TAP1|ATG7|UBE2I|RAC1|FDPS|PTBP1|TOP1|SMC3|CR1|TPR|DHX9|LMBRD1|MCTS1|SLC25A5|HDAC1|UBR4|HSPA1A|SYK|IPO7|SLC25A6|DEFA1|HSPD1|DYNLL1|CUL5|HLA-DRA|ITGB1|DYNC1I2|CREB1|KLC1|GNB2L1|LYN|H2AFX|HCK|VIM|MRC1…	51	614|262|372|88|279|854|698|920|877|738|127|439|268|564|671|778|874|233|392|867|515|911|303|747|214|839|80|362|110|387|751|280|311|559|522|897|913|672|543|186|141|629|686|885|715|326|450|634|347|181|73|158|791|188|359|682|815|910|187|386|705|924|560|643|641|770|332|545|329|467|320|781|825	6.72e-12		GO.0044403	0.95544	0
87	25	GO Process		purine nucleoside triphosphate biosynthetic process	2.86e-10	ATP5D|COX5B|ATP5B|TCIRG1|ADK|ATP5O|HK3|ATP5H|ATP5I|CYC1|NME1|STOML2|ATP5C1|MT-ATP6|ATP5F1|PGAM1|ALDOB|NME2|ALDOA|ATP5A1|ATP5J|HK1|GPI|AK9|ENO2	51	848|675|418|701|126|111|160|833|570|597|219|878|670|215|287|714|191|104|861|420|550|809|457|703|771	6.94e-12		GO.0009145	0.954363	0
57	21	GO Process		cytoplasmic translation	2.94e-10	EIF5|RPL19|RPL8|RPS3|RPL4|RPLP2|RPL7|RPS21|RPL27A|RPLP1|RPS26|MCTS1|RPL10A|RPL11|EIF4B|GSPT1|RPL6|RPL29|RPL30|RPS20|RPL18	51	148|65|836|756|300|782|499|177|834|562|927|634|551|466|216|370|427|368|638|474|702	7.18e-12		GO.0002181	0.953165	0
32	17	GO Process		tricarboxylic acid cycle	3.17e-10	ACO2|IDH3G|NNT|SDHA|DLAT|PDHB|ME2|MDH2|IDH2|DLST|FH|SDHB|IDH3B|FAHD1|SUCLG1|IDH1|SUCLG2	51	891|661|455|554|666|773|390|171|618|908|176|62|342|648|375|298|460	7.79e-12		GO.0006099	0.949894	0
291	45	GO Process		nucleotide biosynthetic process	3.95e-10	DLD|ATP5D|SLC25A1|GCDH|UMPS|ATIC|COX5B|ATP5B|PAPSS1|TCIRG1|ACAT1|DLAT|ADK|ATP5O|HK3|ATP5H|FASN|ATP5I|PDHB|ACSS1|CYC1|IDH2|NME1|ACSL4|AK2|STOML2|ATP5C1|ACSL3|MT-ATP6|ADSS|MPP1|ATP5F1|PGAM1|ALDOB|NME2|ALDOA|ATP5A1|ATP5J|HK1|GPI|AK9|ENO2|ERH|COASY|ADSL	51	137|848|82|615|399|172|675|418|574|701|870|666|126|111|160|833|106|570|773|403|597|618|219|514|593|878|670|236|215|250|425|287|714|191|104|861|420|550|809|457|703|771|494|694|917	9.77e-12		GO.0009165	0.94034	0
75	23	GO Process		fatty acid oxidation	6.4e-10	DECR1|ECH1|GCDH|MAPK14|CPT1A|ACAT1|ACAA2|ECI1|CRAT|HADHB|ACAA1|ALDH3A2|ETFB|ECHS1|ACADM|CPT2|SCP2|HADHA|POR|HSD17B4|ACADVL|ETFA|HADH	51	929|736|615|901|882|870|768|802|94|537|302|750|129|716|271|795|567|189|451|409|404|438|383	1.6e-11		GO.0019395	0.919382	0
40	18	GO Process		tricarboxylic acid metabolic process	6.47e-10	ACO2|IDH3G|NNT|SDHA|GLUD1|DLAT|PDHB|ME2|MDH2|IDH2|DLST|FH|SDHB|IDH3B|FAHD1|SUCLG1|IDH1|SUCLG2	51	891|661|455|554|887|666|773|390|171|618|908|176|62|342|648|375|298|460	1.63e-11		GO.0072350	0.91891	0
41	18	GO Process		inner mitochondrial membrane organization	8.8e-10	ATP5D|TIMM13|ATP5B|CHCHD3|AFG3L2|ATP5O|ATP5H|ATP5I|SAMM50|AGK|ATP5C1|MT-ATP6|ATP5F1|DNAJC11|TIMM9|ATP5A1|ATP5J|NDUFA13	51	848|544|418|864|476|111|833|570|254|832|670|215|287|229|443|420|550|582	2.25e-11		GO.0007007	0.905552	0
477	59	GO Process		monocarboxylic acid metabolic process	9.74e-10	DLD|MIF|DECR1|ECH1|CYP4F2|GCDH|MAPK14|GOT2|SCARB2|VCAN|CPT1A|ACAT1|PGD|ABHD10|NDUFS6|DLAT|ACAA2|HK3|ECI1|FASN|PDHB|CRAT|ACSS1|ME2|PRKAG1|HADHB|IDH2|ACAA1|ACSL4|ALDH3A2|ETFB|ACSL3|CES1|ECHS1|GSTM4|ACADM|PGAM1|CPT2|SCP2|AKR1A1|GLO1|ALOX5|ALDOB|ALDH4A1|HADHA|ALDOA|PLAA|HAGH|GGT5|IDH1|ASRGL1|HK1|GPI|POR|HSD17B4|ENO2|ACADVL|ETFA|HADH	51	137|464|929|736|412|615|901|200|439|230|882|870|673|360|727|666|768|160|802|106|773|94|403|390|321|537|618|302|514|750|129|236|105|716|730|271|714|795|567|74|72|205|191|823|189|861|290|846|306|298|338|809|457|451|409|771|404|438|383	2.51e-11		GO.0032787	0.901144	0
86	24	GO Process		purine ribonucleoside triphosphate biosynthetic process	1.18e-09	ATP5D|COX5B|ATP5B|TCIRG1|ATP5O|HK3|ATP5H|ATP5I|CYC1|NME1|STOML2|ATP5C1|MT-ATP6|ATP5F1|PGAM1|ALDOB|NME2|ALDOA|ATP5A1|ATP5J|HK1|GPI|AK9|ENO2	51	848|675|418|701|111|160|833|570|597|219|878|670|215|287|714|191|104|861|420|550|809|457|703|771	3.05e-11		GO.0009206	0.892812	0
36	17	GO Process		citrate metabolic process	1.26e-09	ACO2|IDH3G|NNT|SDHA|DLAT|PDHB|ME2|MDH2|IDH2|DLST|FH|SDHB|IDH3B|FAHD1|SUCLG1|IDH1|SUCLG2	51	891|661|455|554|666|773|390|171|618|908|176|62|342|648|375|298|460	3.3e-11		GO.0006101	0.889963	0
56	20	GO Process		fatty acid beta-oxidation	1.36e-09	DECR1|ECH1|GCDH|CPT1A|ACAT1|ACAA2|ECI1|CRAT|HADHB|ACAA1|ETFB|ECHS1|ACADM|CPT2|SCP2|HADHA|HSD17B4|ACADVL|ETFA|HADH	51	929|736|615|882|870|768|802|94|537|302|129|716|271|795|567|189|409|404|438|383	3.58e-11		GO.0006635	0.886646	0
203	36	GO Process		ribonucleoprotein complex assembly	1.57e-09	SF3A1|SNRPD3|EIF5|PRPF19|SRSF9|SRSF6|SRSF1|POLR2D|DDX23|SNRNP200|RUVBL1|RPS27L|SF3B1|SNRPD2|RPL3|RPS17|RPSA|RPL12|CDC73|DHX9|MCTS1|SF3A3|EIF6|RPL11|DDX1|NHP2L1|RPS14|EIF4B|RPL23A|SNRPE|RPL6|SRSF5|PRPF8|RPS19|RPS5|C9orf72	51	520|212|148|500|776|642|753|100|601|612|281|291|903|318|847|549|522|664|783|326|634|478|98|466|915|436|344|216|900|635|427|555|284|204|348|169	4.16e-11		GO.0022618	0.88041	0
123	28	GO Process		mitochondrial membrane organization	1.65e-09	ATP5D|TIMM13|TOMM22|PPIF|ATP5B|CHCHD3|AFG3L2|ACAA2|ATP5O|BAX|ATP5H|HSPA4|ATP5I|SAMM50|AGK|ATP5C1|MT-ATP6|TOMM20|ATP5F1|BLOC1S2|SLC25A5|HSPA1A|DNAJC11|SLC25A6|TIMM9|ATP5A1|ATP5J|NDUFA13	51	848|544|922|845|418|864|476|768|111|874|833|251|570|254|832|670|215|761|287|649|347|158|229|359|443|420|550|582	4.37e-11		GO.0007006	0.878252	0
215	37	GO Process		ribonucleoprotein complex subunit organization	1.79e-09	SF3A1|SNRPD3|EIF5|PRPF19|SRSF9|SRSF6|SRSF1|POLR2D|DDX23|SNRNP200|RUVBL1|RPS27L|SF3B1|SNRPD2|RPL3|RPS17|RPSA|RPL12|CDC73|DHX9|MCTS1|SF3A3|EIF6|RPL11|DDX1|NHP2L1|RPS14|EIF4B|RPL23A|SNRPE|RPL6|KLC1|SRSF5|PRPF8|RPS19|RPS5|C9orf72	51	520|212|148|500|776|642|753|100|601|612|281|291|903|318|847|549|522|664|783|326|634|478|98|466|915|436|344|216|900|635|427|643|555|284|204|348|169	4.78e-11		GO.0071826	0.874715	0
65	21	GO Process		mitochondrial respiratory chain complex I assembly	2.03e-09	NDUFB4|NDUFB7|NDUFS7|NDUFA2|NDUFA10|NDUFS3|NDUFA9|NDUFB10|NDUFS6|NDUFB9|AIFM1|NDUFS4|NDUFV1|NDUFV2|NDUFA12|NDUFB1|NDUFS2|NDUFA8|NDUFS1|NDUFA5|NDUFA13	51	647|536|732|894|553|396|711|628|727|276|192|415|695|208|510|639|585|174|831|465|582	5.46e-11		GO.0032981	0.86925	0
4153	268	GO Process		response to chemical	3.03e-09	VAMP3|CEACAM1|C12orf5|UQCRC1|ATP5D|MIF|SLC25A1|HMOX1|TXN2|CTSG|EEF1A2|CTSH|EHD4|RETN|PPIF|MPO|CTSC|OAS3|SRSF9|MAPK14|UMPS|EIF2AK2|HSPE1|AZU1|PRTN3|ATIC|RPN2|VPS4B|NMI|SRSF6|SSR1|GOT2|VASP|PYCARD|RAC2|DAD1|MBD2|SORT1|DOCK2|HLA-F|TLR2|GGH|PREB|IRAK3|LMNB1|FAF2|RPL8|BPI|XRCC1|CNN2|EP300|NNT|ICAM1|F13A1|ANXA3|MCM2|CPT1A|TCIRG1|ACAT1|RALB|POLR2D|PHIP|DOK2|RPS3|LAMTOR1|PDCD4|USP15|SMARCA5|HNRNPU|ACAA2|…	51	484|774|926|68|848|464|82|393|278|372|766|199|739|272|845|356|414|227|776|901|399|88|779|279|206|172|482|854|352|642|726|200|444|109|265|431|317|335|877|609|385|529|224|866|363|238|836|93|153|185|738|455|127|365|502|161|882|701|870|504|100|792|405|756|339|481|512|382|442|768|827|192|683|350|671|874|144|391|392|842|97|462|415|273|907|542|578|725|519|251|506|503|538|106|232|775|357|667|602|303|449|…	8.24e-11		GO.0042221	0.851856	0
17	13	GO Process		mitochondrial ATP synthesis coupled proton transport	3.13e-09	ATP5D|COX5B|ATP5B|ATP5O|ATP5H|ATP5I|CYC1|STOML2|ATP5C1|MT-ATP6|ATP5F1|ATP5A1|ATP5J	51	848|675|418|111|833|570|597|878|670|215|287|420|550	8.56e-11		GO.0042776	0.850446	0
75	22	GO Process		ATP biosynthetic process	3.3e-09	ATP5D|COX5B|ATP5B|TCIRG1|ATP5O|HK3|ATP5H|ATP5I|CYC1|STOML2|ATP5C1|MT-ATP6|ATP5F1|PGAM1|ALDOB|ALDOA|ATP5A1|ATP5J|HK1|GPI|AK9|ENO2	51	848|675|418|701|111|160|833|570|597|878|670|215|287|714|191|861|420|550|809|457|703|771	9.07e-11		GO.0006754	0.848149	0
237	38	GO Process		carboxylic acid catabolic process	5.79e-09	HSD17B10|TXN2|DECR1|ECH1|CYP4F2|GCDH|GOT2|HEXB|CPT1A|ACAT1|HEXA|ABHD10|GLUD1|HNMT|ACAA2|ECI1|CRAT|BCKDHB|HADHB|ACAA1|DLST|ALDH3A2|ETFB|ECHS1|GOT1|ACADM|CPT2|SCP2|AKR1A1|ALDH4A1|HADHA|TST|CD44|ASRGL1|HSD17B4|ACADVL|ETFA|HADH	51	492|278|929|736|412|615|200|488|882|870|532|360|887|394|768|802|94|167|537|302|908|750|129|716|743|271|795|567|74|823|189|745|237|338|409|404|438|383	1.62e-10		GO.0046395	0.823732	0
1236	107	GO Process		phosphorylation	7.41e-09	NDUFB4|UQCRC1|DLD|ATP5D|NDUFB7|CTSG|CTSH|CDC37|MAPK14|STK38|EIF2AK2|NRBP1|NDUFS7|PMPCB|NDUFA2|NDUFA10|TRIM28|CAB39|COX5B|TLR2|IRAK3|PEBP1|ATP5B|COQ9|NDUFS3|SDHA|DGKG|PAPSS1|NDUFA9|UQCRC2|NDUFB10|NDUFS6|NDUFB9|USP15|RASA2|ADK|ATP5O|HK3|NDUFS4|LRRK2|ATP5H|MAP2K1|PRKCB|ATP5I|CYCS|PRKDC|UBE2N|CYC1|COX5A|NDUFV1|PRKAG1|NDUFV2|NDUFA12|NDUFB1|NME1|PRPF4B|NT5C2|NDUFA4|PTPN11|PKN1|AK2|AGK|RAC1|STOML2|ATP5C…	51	647|68|137|848|536|372|199|653|901|118|88|331|732|377|894|553|748|658|675|385|866|150|418|486|396|554|769|574|711|103|628|727|276|512|724|126|111|160|415|542|833|519|633|570|667|413|165|597|468|695|321|208|510|639|219|636|239|837|828|793|593|832|543|878|670|731|629|215|211|585|138|146|425|287|448|714|162|174|191|791|373|561|104|400|861|563|420|740|560|550|831|175|809|930|457|703|465|194|770|81|52…	2.09e-10		GO.0016310	0.813018	0
84	22	GO Process		fatty acid catabolic process	1.98e-08	DECR1|ECH1|CYP4F2|GCDH|CPT1A|ACAT1|ACAA2|ECI1|CRAT|HADHB|ACAA1|ALDH3A2|ETFB|ECHS1|ACADM|CPT2|SCP2|HADHA|HSD17B4|ACADVL|ETFA|HADH	51	929|736|412|615|882|870|768|802|94|537|302|750|129|716|271|795|567|189|409|404|438|383	5.62e-10		GO.0009062	0.770333	0
4194	266	GO Process		protein metabolic process	1.99e-08	CEACAM1|UQCRC1|DLD|SNRPD3|TTLL12|MYH9|CTSG|EIF5|CTSZ|EEF1A2|CTSH|FBL|CDC37|PPIF|RPL19|DUSP3|CTSC|PRPF19|MAPK14|STK38|RPS12|SNX3|EIF2AK2|NRBP1|AZU1|PRTN3|CTSD|MMP8|RPN2|VPS4B|CLTA|CAPNS1|PYCARD|PIN1|PMPCB|DAD1|RPS16|KRT1|TRIM28|VPS25|PTPRE|CAB39|TLR2|GGH|PPIG|IRAK3|PEBP1|HEXB|USP14|AARS|LACTB|FAF2|RPL8|RAB2A|EP300|F13A1|VCAN|TCIRG1|SRI|HEXA|UQCRC2|AFG3L2|KRT10|RPS3|MTA2|USP15|NARS2|ATG3|RASA2|PDPR…	51	774|68|137|212|421|277|372|148|692|766|199|859|653|845|65|819|414|500|901|118|336|625|88|331|279|206|663|333|482|854|588|197|109|584|377|431|829|293|748|419|294|658|385|529|659|866|150|488|640|86|480|238|836|154|738|365|230|701|366|532|103|476|632|756|430|512|556|923|724|576|778|541|491|144|759|378|907|542|729|867|515|578|519|925|911|538|633|623|667|218|95|303|434|159|300|413|906|92|684|165|281|7…	5.69e-10		GO.0019538	0.770115	0
27	14	GO Process		ATP synthesis coupled proton transport	2.47e-08	ATP5D|COX5B|ATP5B|TCIRG1|ATP5O|ATP5H|ATP5I|CYC1|STOML2|ATP5C1|MT-ATP6|ATP5F1|ATP5A1|ATP5J	51	848|675|418|701|111|833|570|597|878|670|215|287|420|550	7.08e-10		GO.0015986	0.76073	0
124	26	GO Process		antibiotic metabolic process	3.43e-08	ACO2|IDH3G|MPO|ALDH2|NNT|SDHA|DLAT|ALDH1A1|PRDX3|PRDX2|PDHB|ACSS1|ME2|MDH2|IDH2|DLST|FH|SDHB|IDH3B|FAHD1|SUCLG1|SULT1A3|SULT1A1|IDH1|SUCLG2|ALDH3B1	51	891|661|356|223|455|554|666|429|907|725|773|403|390|171|618|908|176|62|342|648|375|400|516|298|460|722	9.95e-10		GO.0016999	0.746471	0
106	24	GO Process		monocarboxylic acid catabolic process	4.01e-08	DECR1|ECH1|CYP4F2|GCDH|CPT1A|ACAT1|ACAA2|ECI1|CRAT|HADHB|ACAA1|ALDH3A2|ETFB|ECHS1|ACADM|CPT2|SCP2|AKR1A1|HADHA|ASRGL1|HSD17B4|ACADVL|ETFA|HADH	51	929|736|412|615|882|870|768|802|94|537|302|750|129|716|271|795|567|74|189|338|409|404|438|383	1.17e-09		GO.0072329	0.739686	0
2514	177	GO Process		multi-organism process	4.14e-08	PGLYRP1|VAMP3|DLD|UNC13D|CBX5|MIF|CTSG|MPO|OAS3|MAPK14|SNX3|UMPS|EIF2AK2|AZU1|PRTN3|VPS4B|ZC3HAV1|NMI|GOT2|THOC2|PYCARD|KRT1|TRIM28|NUP210|DOCK2|CCT7|HLA-F|TLR2|IRAK3|HEXB|USP14|BPI|EP300|ICAM1|SCARB2|ANXA3|VDAC1|SMARCA2|PDCD4|STOM|CCR2|AP2M1|BAX|PTX3|PPBP|PF4|DTX3L|PRDX3|LRRK2|PPIB|ANPEP|RNASE3|PPID|CD14|STX8|HCFC1|NUP93|TLR8|STAB1|PRKDC|EXOSC4|LILRB1|CHMP6|EEA1|RUVBL1|PRKAG1|EIF4A2|THOC6|AP2A2|…	51	614|484|137|909|262|464|372|356|227|901|625|399|88|279|206|854|718|352|200|698|109|293|748|920|877|838|609|385|866|488|640|93|738|127|439|502|268|424|481|564|671|778|874|233|391|392|759|907|542|867|515|358|911|503|232|303|747|509|328|413|119|868|214|839|281|321|80|362|110|249|387|304|483|514|751|721|407|280|311|559|522|381|897|913|672|543|186|616|141|140|527|696|629|686|75|706|813|571|885|147|783…	1.21e-09		GO.0051704	0.7383	0
98	23	GO Process		mitochondrial respiratory chain complex assembly	4.84e-08	NDUFB4|NDUFB7|NDUFS7|NDUFA2|NDUFA10|NDUFS3|NDUFA9|NDUFB10|NDUFS6|NDUFB9|AIFM1|NDUFS4|NDUFV1|NDUFV2|NDUFA12|NDUFB1|SAMM50|NDUFS2|NDUFA8|NDUFS1|NDUFA5|NDUFA13|UQCRB	51	647|536|732|894|553|396|711|628|727|276|192|415|695|208|510|639|254|585|174|831|465|582|81	1.43e-09		GO.0033108	0.731515	0
2672	185	GO Process		cellular response to chemical stimulus	5.34e-08	VAMP3|CEACAM1|C12orf5|MIF|HMOX1|CTSG|CTSH|EHD4|PPIF|MPO|OAS3|MAPK14|UMPS|EIF2AK2|AZU1|PRTN3|NMI|SSR1|PYCARD|MBD2|SORT1|HLA-F|TLR2|PREB|IRAK3|LMNB1|RPL8|BPI|CNN2|EP300|NNT|ICAM1|F13A1|MCM2|CPT1A|TCIRG1|RALB|POLR2D|PHIP|RPS3|LAMTOR1|PDCD4|USP15|SMARCA5|HNRNPU|ACAA2|GNAQ|AIFM1|CPNE2|CCR2|BAX|PPBP|PF4|H2AFZ|HSPA9|PRDX3|LRRK2|RAB8A|PRDX2|CD14|COL3A1|FASN|STX8|CYCS|HCFC1|GSTM1|HP1BP3|GNAI2|PRKDC|LILRB1…	51	484|774|926|464|393|372|199|739|845|356|227|901|399|88|279|206|352|726|109|317|335|609|385|224|866|363|836|93|185|738|455|127|365|161|882|701|504|100|792|756|339|481|512|382|442|768|827|192|350|671|874|391|392|97|273|907|542|578|725|503|538|106|232|667|303|449|717|288|413|868|165|454|744|746|219|483|828|721|280|847|559|913|723|543|616|141|895|527|105|525|586|75|178|571|783|715|326|816|146|801|798…	1.58e-09		GO.0070887	0.727246	0
297	41	GO Process		coenzyme metabolic process	5.77e-08	SLC2A3|DLD|SLC25A1|CYP4F2|GCDH|ACOT13|ATIC|PGLS|GGH|COQ9|NNT|BST1|ACAT1|NDUFA9|PGD|DLAT|HK3|FASN|PDHB|ACSS1|MDH2|IDH2|SHMT2|DLST|ACSL4|ACSL3|TPK1|CYB5R3|PGAM1|AKR1A1|ALDOB|KCNAB2|G6PD|ALDOA|IDH1|HK1|GPI|SUCLG2|HSD17B4|ENO2|COASY	51	931|137|82|412|615|334|172|145|529|486|455|780|870|711|673|666|160|106|773|403|171|618|304|908|514|236|731|785|714|74|191|881|735|861|298|809|457|460|409|771|694	1.72e-09		GO.0006732	0.723882	0
75	20	GO Process		protein localization to mitochondrion	8.74e-08	TIMM13|TOMM22|PMPCB|MTX2|UQCRC2|BAX|LRRK2|MFF|HSPA4|MTCH2|SAMM50|AGK|TOMM20|PITRM1|SLC25A6|HSPD1|TIMM9|TSPO|HK1|NDUFA13	51	544|922|377|124|103|874|542|477|251|149|254|832|761|598|359|815|443|904|809|582	2.61e-09		GO.0070585	0.705849	0
31	14	GO Process		cristae formation	9.51e-08	ATP5D|ATP5B|CHCHD3|AFG3L2|ATP5O|ATP5H|ATP5I|SAMM50|ATP5C1|MT-ATP6|ATP5F1|DNAJC11|ATP5A1|ATP5J	51	848|418|864|476|111|833|570|254|670|215|287|229|420|550	2.86e-09		GO.0042407	0.702182	0
577	61	GO Process		organophosphate biosynthetic process	1.08e-07	DLD|ATP5D|SLC25A1|SPTLC2|GCDH|UMPS|ATIC|ARF3|COX5B|LPCAT3|HEXB|ATP5B|PAPSS1|TCIRG1|ACAT1|DLAT|ADK|ATP5O|HK3|ATP5H|FASN|ATP5I|PDHB|ACSS1|CYC1|IDH2|NME1|CECR5|ACSL4|PTPN11|PLSCR1|AK2|AGK|STOML2|FDPS|ATP5C1|ACSL3|TPK1|MT-ATP6|ADSS|MPP1|ATP5F1|PGAM1|SCP2|AKR1A1|PTAFR|SLC44A1|ALDOB|NME2|G6PD|ALDOA|ATP5A1|ATP5J|HK1|GPI|AK9|ENO2|ERH|COASY|CPNE3|ADSL	51	137|848|82|875|615|399|172|608|675|471|488|418|574|701|870|666|126|111|160|833|106|570|773|403|597|618|219|528|514|828|407|593|832|878|186|670|236|731|215|250|425|287|714|567|74|788|605|191|104|735|861|420|550|809|457|703|771|494|694|228|917	3.26e-09		GO.0090407	0.696658	0
609	63	GO Process		import into cell	1.27e-07	M6PR|CEACAM1|UNC13D|MYH9|EHD4|FKBP15|CLTA|PYCARD|SORT1|DOCK2|SNX1|SCARB2|ANXA3|SH3GL1|ATP1B3|AP2M1|ARPC2|PTX3|LRRK2|CD14|CLTB|DPYSL2|STAB1|LILRB1|EEA1|HSPH1|AP2A2|NME1|RAC1|ITGAL|ACSL3|ATP2B4|CD47|EPRS|NCF2|LMBRD1|FCN1|LCN2|SYK|STEAP4|CD9|DNM2|ITGB1|NCF4|TM9SF4|ARHGAP25|NECAP2|EPS15L1|ANXA11|CD36|TOM1|LYN|CLINT1|CYFIP2|HCK|ATP1A1|MRC1|PECAM1|APOBR|RAB31|ELANE|HYOU1|C9orf72	51	852|774|909|277|739|855|588|109|335|877|473|439|502|168|719|778|493|233|542|503|182|602|328|868|839|650|110|219|543|69|236|527|706|571|354|450|295|459|791|252|441|456|705|697|310|749|530|319|213|534|704|770|710|67|545|242|467|656|234|624|320|316|169	3.85e-09		GO.0098657	0.68962	0
1670	128	GO Process		negative regulation of gene expression	1.33e-07	GLG1|CBX5|MIF|CTSZ|RPL19|SRSF9|RPS12|EIF2AK2|SRSF6|RPS16|TRIM28|MBD2|CHCHD3|RPL8|ACIN1|EP300|SMARCA2|SMARCC2|POLR2D|RPS3|MTA2|PDCD4|NIPBL|SMARCA5|HNRNPU|H2AFZ|LRRK2|COPS2|MAP2K1|RPS9|PPID|RPL13|HCFC1|LSM1|CCAR2|RPL4|EXOSC4|MAGOHB|RPLP2|SMARCE1|HIST1H1B|PURA|NME1|MTDH|RPL7|RPS21|RPL3|RPL27A|RPLP1|RPS17|RPSA|THRAP3|UBE2I|RPS26|PTBP1|UBE2D3|FXR1|HIST1H2AG|RPL12|PARP1|H3F3A|EPRS|CENPF|CR1|CDC73|TPR|D…	51	297|262|464|692|65|776|336|88|642|829|748|317|864|836|497|738|424|107|100|756|430|481|685|382|442|97|542|729|519|925|911|218|303|260|760|300|119|752|782|808|690|676|219|483|499|177|847|834|562|549|522|723|672|927|141|895|617|607|664|178|813|571|77|885|783|715|326|871|741|547|102|469|181|575|688|551|548|98|645|677|466|158|912|210|259|763|840|398|327|772|518|389|505|344|884|560|900|579|175|89|370|5…	4.07e-09		GO.0010629	0.687615	0
510	56	GO Process		endocytosis	1.42e-07	M6PR|CEACAM1|UNC13D|MYH9|EHD4|FKBP15|CLTA|PYCARD|SORT1|DOCK2|SNX1|SCARB2|ANXA3|SH3GL1|AP2M1|ARPC2|PTX3|LRRK2|CD14|CLTB|DPYSL2|STAB1|LILRB1|EEA1|HSPH1|AP2A2|NME1|RAC1|ITGAL|CD47|NCF2|LMBRD1|FCN1|SYK|CD9|DNM2|ITGB1|NCF4|TM9SF4|ARHGAP25|NECAP2|EPS15L1|ANXA11|CD36|TOM1|LYN|CLINT1|CYFIP2|HCK|MRC1|PECAM1|APOBR|RAB31|ELANE|HYOU1|C9orf72	51	852|774|909|277|739|855|588|109|335|877|473|439|502|168|778|493|233|542|503|182|602|328|868|839|650|110|219|543|69|706|354|450|295|791|441|456|705|697|310|749|530|319|213|534|704|770|710|67|545|467|656|234|624|320|316|169	4.36e-09		GO.0006897	0.684771	0
1173	98	GO Process		response to other organism	2.32e-07	PGLYRP1|VAMP3|UNC13D|MIF|CTSG|MPO|OAS3|MAPK14|SNX3|EIF2AK2|AZU1|PRTN3|ZC3HAV1|NMI|PYCARD|KRT1|TRIM28|HLA-F|TLR2|IRAK3|USP14|BPI|ICAM1|ANXA3|PDCD4|PTX3|PPBP|PF4|DTX3L|PRDX3|RNASE3|CD14|STX8|TLR8|STAB1|PRKDC|EXOSC4|LILRB1|CFD|SHMT2|MTDH|OAS2|PLSCR1|DDX21|ATG7|HIST1H2BK|PRSS3|ARHGEF2|CD47|EPRS|CR1|CHIT1|CDC73|NCF2|DHX9|IFI16|S100A8|S100A12|S100A9|FCN1|IFIT3|LCN2|PTAFR|SYK|IPO7|DDX1|SLC25A6|DEFA1|LIL…	51	614|484|909|464|372|356|227|901|625|88|279|206|718|352|109|293|748|609|385|866|640|93|127|502|481|233|391|392|759|907|358|503|232|509|328|413|119|868|249|304|483|721|407|381|913|140|696|75|706|571|885|147|783|354|326|871|801|798|797|295|312|459|788|791|188|915|359|682|646|210|386|860|904|565|327|290|389|824|267|594|203|237|534|930|217|638|770|526|63|545|329|850|467|284|320|204|133|577	7.16e-09		GO.0051707	0.663451	0
571	59	GO Process		viral process	4.08e-07	CBX5|EIF2AK2|VPS4B|NUP210|DOCK2|EP300|ICAM1|SCARB2|VDAC1|CCR2|AP2M1|BAX|ANPEP|PPID|HCFC1|NUP93|CHMP6|EEA1|EIF4A2|AP2A2|LAMP1|NUP43|CTSB|NUP50|RPSA|TAP1|ATG7|UBE2I|RAC1|FDPS|PTBP1|TOP1|CR1|TPR|DHX9|LMBRD1|MCTS1|SLC25A5|UBR4|HSPA1A|SYK|IPO7|SLC25A6|HSPD1|DYNLL1|CUL5|HLA-DRA|ITGB1|DYNC1I2|CREB1|KLC1|GNB2L1|LYN|H2AFX|HCK|VIM|MRC1|CHMP2A|NUP62	51	262|88|854|920|877|738|127|439|268|671|778|874|515|911|303|747|214|839|80|110|387|751|280|311|522|897|913|672|543|186|141|629|885|715|326|450|634|347|73|158|791|188|359|815|910|187|386|705|924|560|643|641|770|332|545|329|467|781|825	1.27e-08		GO.0016032	0.638934	0
1206	99	GO Process		response to biotic stimulus	4.34e-07	PGLYRP1|VAMP3|UNC13D|MIF|CTSG|MPO|OAS3|MAPK14|SNX3|EIF2AK2|AZU1|PRTN3|ZC3HAV1|NMI|PYCARD|KRT1|TRIM28|HLA-F|TLR2|IRAK3|USP14|BPI|ICAM1|ANXA3|PDCD4|PTX3|PPBP|PF4|DTX3L|PRDX3|RNASE3|CD14|STX8|TLR8|STAB1|PRKDC|EXOSC4|LILRB1|SMC1A|CFD|SHMT2|MTDH|OAS2|PLSCR1|DDX21|ATG7|HIST1H2BK|PRSS3|ARHGEF2|CD47|EPRS|CR1|CHIT1|CDC73|NCF2|DHX9|IFI16|S100A8|S100A12|S100A9|FCN1|IFIT3|LCN2|PTAFR|SYK|IPO7|DDX1|SLC25A6|DEF…	51	614|484|909|464|372|356|227|901|625|88|279|206|718|352|109|293|748|609|385|866|640|93|127|502|481|233|391|392|759|907|358|503|232|509|328|413|119|868|253|249|304|483|721|407|381|913|140|696|75|706|571|885|147|783|354|326|871|801|798|797|295|312|459|788|791|188|915|359|682|646|210|386|860|904|565|327|290|389|824|267|594|203|237|534|930|217|638|770|526|63|545|329|850|467|284|320|204|133|577	1.36e-08		GO.0009607	0.636251	0
3603	229	GO Process		cellular protein metabolic process	4.48e-07	DLD|SNRPD3|TTLL12|CTSG|EIF5|CTSZ|EEF1A2|CTSH|FBL|CDC37|PPIF|RPL19|DUSP3|CTSC|PRPF19|MAPK14|STK38|RPS12|SNX3|EIF2AK2|NRBP1|RPN2|VPS4B|CLTA|PIN1|PMPCB|DAD1|RPS16|KRT1|TRIM28|VPS25|PTPRE|CAB39|TLR2|PPIG|IRAK3|PEBP1|HEXB|USP14|AARS|FAF2|RPL8|RAB2A|EP300|F13A1|VCAN|TCIRG1|UQCRC2|AFG3L2|KRT10|RPS3|MTA2|USP15|NARS2|ATG3|RASA2|PDPR|AP2M1|KRTCAP2|STT3B|DTX3L|RPN1|PRDX3|LRRK2|COPS2|PPIB|RAB8A|MAP2K1|RPS9|P…	51	137|212|421|372|148|692|766|199|859|653|845|65|819|414|500|901|118|336|625|88|331|482|854|588|584|377|431|829|293|748|419|294|658|385|659|866|150|488|640|86|238|836|154|738|365|230|701|103|476|632|756|430|512|556|923|724|576|778|491|144|759|378|907|542|729|867|578|519|925|911|538|633|623|667|218|303|434|159|300|413|92|684|165|281|782|737|321|654|80|171|131|110|454|225|835|291|426|325|746|304|908|…	1.41e-08		GO.0044267	0.634872	0
211	32	GO Process		RNA localization	4.68e-07	FBL|SRSF9|SRSF6|THOC2|XPO7|NUP210|SRSF1|LRPPRC|NOP58|POLR2D|HNRNPU|U2AF1L4|NUP93|MAGOHB|THOC6|NUP43|NUP50|RPSA|TOMM20|TPR|DHX9|DKC1|MAGOH|SRSF3|SRSF4|EIF6|SRSF2|KHSRP|TST|SRSF5|RBM8A|NUP62	51	859|776|642|698|849|920|753|117|313|100|442|207|747|752|362|751|311|522|761|715|326|402|741|309|688|98|872|772|745|555|475|825	1.48e-08		GO.0006403	0.632975	0
167	28	GO Process		cellular lipid catabolic process	5.6e-07	DECR1|ECH1|CYP4F2|GCDH|HEXB|CPT1A|ACAT1|ACAA2|ECI1|CRAT|HADHB|ACAA1|ALDH3A2|ETFB|GM2A|ECHS1|ACADM|CPT2|SCP2|GPCPD1|HADHA|NAGA|PNPLA6|HSD17B4|ACADVL|ETFA|HADH|MGST2	51	929|736|412|615|488|882|870|768|802|94|537|302|750|129|134|716|271|795|567|437|189|433|453|409|404|438|383|577	1.78e-08		GO.0044242	0.625181	0
840	76	GO Process		regulation of catabolic process	6.35e-07	GABARAPL2|C12orf5|HMOX1|SPTLC2|EEF1A2|CDC37|CTSC|MAPK14|SNX3|ZC3HAV1|CAPNS1|PIN1|HSPBP1|LRPPRC|IRAK3|VPS13C|USP14|SNX1|RHEB|EP300|NNT|VDAC1|CPT1A|RALB|CISD2|LAMTOR1|HNRNPU|AIFM1|BAX|DTX3L|LRRK2|RAB8A|SF3B3|PSMD2|CCAR2|EXOSC4|PRKAG1|PPP1CA|MTDH|ANXA2|ATG7|THRAP3|ATP2B4|RAB3GAP2|DHX9|IFI16|LAMTOR2|DKC1|PGAM1|PTPN1|EIF6|RPL11|HSPA1A|CCDC22|LARS|PSAP|ITGB1|TSPO|CARHSP1|KHSRP|SMCR8|ALAD|GIGYF2|IDH1|FB…	51	626|926|393|875|766|653|414|901|625|718|197|584|733|117|866|113|640|473|712|738|455|268|882|504|84|339|442|192|874|759|542|578|458|434|760|119|321|654|483|559|913|723|527|841|326|871|146|402|714|162|98|466|158|507|78|275|705|904|557|772|518|824|884|298|596|461|582|641|858|734|248|329|674|307|591|169	2.03e-08		GO.0009894	0.619723	0
70	18	GO Process		establishment of protein localization to mitochondrion	8.18e-07	TIMM13|TOMM22|PMPCB|MTX2|UQCRC2|BAX|MFF|HSPA4|SAMM50|AGK|TOMM20|PITRM1|SLC25A6|HSPD1|TIMM9|TSPO|HK1|NDUFA13	51	544|922|377|124|103|874|477|251|254|832|761|598|359|815|443|904|809|582	2.62e-08		GO.0072655	0.608725	0
294	38	GO Process		fatty acid metabolic process	1.02e-06	DLD|MIF|DECR1|ECH1|CYP4F2|GCDH|MAPK14|SCARB2|CPT1A|ACAT1|NDUFS6|ACAA2|ECI1|FASN|CRAT|ACSS1|PRKAG1|HADHB|ACAA1|ACSL4|ALDH3A2|ETFB|ACSL3|CES1|ECHS1|GSTM4|ACADM|CPT2|SCP2|ALOX5|HADHA|PLAA|GGT5|POR|HSD17B4|ACADVL|ETFA|HADH	51	137|464|929|736|412|615|901|439|882|870|727|768|802|106|94|403|321|537|302|514|750|129|236|105|716|730|271|795|567|205|189|290|306|451|409|404|438|383	3.3e-08		GO.0006631	0.59914	0
55	16	GO Process		monosaccharide biosynthetic process	1.13e-06	SLC25A1|PCK2|SLC25A11|GOT2|PGD|MDH2|GOT1|PGAM1|AKR1A1|ALDOB|G6PD|ALDOA|SLC25A12|GPI|FBP1|ENO2	51	82|139|240|200|673|171|743|714|74|191|735|861|125|457|596|771	3.66e-08		GO.0046364	0.594692	0
112	22	GO Process		RNA 3'-end processing	1.63e-06	HSD17B10|FBL|SRSF9|SRSF6|THOC2|SRSF1|POLR2D|U2AF1L4|EXOSC4|MAGOHB|THOC6|CSTF2T|RPS21|RPSA|CDC73|DKC1|MAGOH|SRSF3|SRSF4|SRSF2|SRSF5|RBM8A	51	492|859|776|642|698|753|100|207|119|752|362|764|177|522|783|402|741|309|688|872|555|475	5.29e-08		GO.0031123	0.578781	0
343	41	GO Process		sulfur compound metabolic process	2.07e-06	MRI1|DLD|SLC25A1|TXN2|GCDH|ACOT13|GNS|HEXB|VCAN|PAPSS1|ACAT1|HEXA|DLAT|HSPA9|FASN|GLB1|PDHB|GSTM1|ACSS1|ACPP|BOLA2|DLST|ACSL4|ACSL3|TPK1|MGST3|GSTM4|AKR1A1|GLO1|G6PD|SULT1A3|SULT1A1|MGST1|HAGH|GGT5|SMS|TST|IDH1|SUCLG2|HSD17B4|MGST2	51	590|137|82|278|615|334|142|488|230|574|870|532|666|273|106|357|773|449|403|371|744|908|514|236|731|816|730|74|72|735|400|516|860|846|306|155|745|298|460|409|577	6.76e-08		GO.0006790	0.568403	0
58	16	GO Process		protein targeting to mitochondrion	2.08e-06	TIMM13|TOMM22|PMPCB|MTX2|UQCRC2|MFF|HSPA4|SAMM50|AGK|TOMM20|PITRM1|SLC25A6|HSPD1|TIMM9|TSPO|NDUFA13	51	544|922|377|124|103|477|251|254|832|761|598|359|815|443|904|582	6.83e-08		GO.0006626	0.568194	0
159	26	GO Process		regulation of intrinsic apoptotic signaling pathway	2.69e-06	MIF|PPIF|PYCARD|NDUFS3|RPS3|BAX|LRRK2|CCAR2|HSPH1|P4HB|PLAUR|ARHGEF2|PARP1|S100A8|S100A9|PTPN1|TXNDC12|MMP9|VDAC2|HSPA1A|CD44|NDUFA13|GNB2L1|SOD2|TPT1|HYOU1	51	464|845|109|396|756|874|542|760|650|454|487|75|178|801|797|162|156|804|789|158|237|582|641|340|133|316	8.88e-08		GO.2001242	0.557025	0
1713	125	GO Process		positive regulation of molecular function	2.69e-06	GABARAPL2|LCP2|RFC2|ACAP1|C12orf5|MIF|EIF5|EEF1A2|CTSH|CTSC|ARHGDIB|MAPK14|EIF2AK2|HSPE1|AZU1|PRTN3|PYCARD|PIN1|TRIM28|MBD2|DOCK2|CAB39|TLR2|PREB|IRAK3|XRCC1|EP300|NAPA|ICAM1|ANXA3|ARHGDIA|RALB|RPS3|NIPBL|HNRNPU|RASA2|ATP1B3|GNAQ|AIFM1|ARHGAP17|BAX|DTX3L|ALDH1A1|PRDX3|LRRK2|MAP2K1|PRKCB|ARF4|CYCS|GNAI2|UBE2N|HSPH1|PRKAG1|RPS27L|NME1|MTDH|PLAUR|PTPN11|PKN1|PLSCR1|ANXA2|RPLP1|UBE2I|GM2A|ATP2B4|COPS…	51	626|349|247|83|926|464|148|766|199|414|61|901|88|779|279|206|109|584|748|317|877|658|385|224|866|153|738|423|127|502|669|504|756|685|442|724|719|827|192|422|874|759|429|907|542|519|633|623|667|288|165|650|321|291|219|483|487|828|793|407|559|562|672|134|527|826|841|75|178|885|354|326|138|871|146|801|798|797|611|765|402|448|162|804|308|788|645|466|569|191|158|791|708|561|709|598|815|456|910|78|330|…	8.88e-08		GO.0044093	0.557025	0
116	22	GO Process		regulation of RNA splicing	2.73e-06	SF3A1|PRPF19|SRSF9|SRSF6|SRSF1|RBM25|ACIN1|SF3B4|HNRNPU|THRAP3|RPS26|PTBP1|MAGOH|SRSF3|SRSF4|HSPA1A|AHNAK|SRSF2|DDX17|SRSF5|RBM8A|SNRNP70	51	520|500|776|642|753|220|497|678|442|723|927|141|741|309|688|158|285|872|327|555|475|307	9.1e-08		GO.0043484	0.556384	0
270	35	GO Process		ribosome biogenesis	3.21e-06	FBL|SKIV2L2|RPS16|NOP58|RPS9|MRPL1|EXOSC4|RPS27L|RPL7|RPS21|RPL3|RPS17|RPSA|DDX21|RPL12|DKC1|RPL7A|RPL10A|EIF6|RPL11|RPS6|NOP56|RPL14|RPS8|DDX17|NHP2L1|RPS14|RPL23A|RPS18|RPL6|RPLP0|RPL27|RPS19|RPS5|WDR18	51	859|380|829|313|925|92|119|291|499|177|847|549|522|381|664|402|547|551|98|466|912|796|840|398|327|436|344|900|579|427|286|693|204|348|463	1.07e-07		GO.0042254	0.549349	0
69	17	GO Process		regulation of phagocytosis	3.22e-06	SNX3|AZU1|PRTN3|PYCARD|DOCK2|TLR2|ATG3|PTX3|CD47|SYK|DNM2|RAB27A|CD36|ANO6|GNB2L1|HCK|CD300LF	51	625|279|206|109|877|385|923|233|706|791|456|565|534|580|641|545|411	1.08e-07		GO.0050764	0.549214	0
325	39	GO Process		Golgi vesicle transport	3.82e-06	GABARAPL2|VAMP3|CTSZ|CTSC|NRBP1|SNAP23|LMAN1|IER3IP1|SORT1|ARF3|PREB|VPS13C|SNX1|RAB2A|NAPA|SCAMP2|SEC24D|RAB8A|TMED10|ARF4|SCAMP3|VPS41|NAPG|TMED9|LAMP1|DCTN1|F5|SEC23IP|SAR1A|CCDC22|DNM2|DYNLL1|DYNC1I2|PPP6C|TMED7|KLC1|VTI1B|RAB31|HYOU1	51	626|484|692|414|331|115|689|603|335|608|224|113|473|154|423|533|595|578|506|623|794|787|700|524|387|586|315|479|668|507|456|910|924|594|296|643|351|624|316	1.29e-07		GO.0048193	0.541794	0
480	50	GO Process		regulation of vesicle-mediated transport	3.94e-06	CEACAM1|UNC13D|HMOX1|EHD4|SNX3|AZU1|PRTN3|VPS4B|PYCARD|RAC2|DOCK2|TLR2|PREB|NAPA|SH3GL1|RALB|ATG3|CCR2|PTX3|ARF6|LRRK2|RAB8A|MAP2K1|CD14|VPS41|GNAI2|LILRB1|LAMP1|RAB11B|ANXA2|RAC1|ACSL3|CD2AP|CD47|PTPN1|TBC1D13|PTAFR|SYK|DNM2|RAB37|RAB27A|CD36|ANO6|GNB2L1|LYN|ATP2A2|HCK|CD300LF|CHMP2A|TBC1D2	51	774|909|393|739|625|279|206|854|109|265|877|385|224|423|168|504|923|671|233|844|542|578|519|503|787|288|868|387|746|559|543|236|157|706|162|308|788|791|456|408|565|534|580|641|770|63|545|411|781|660	1.34e-07		GO.0060627	0.54045	0
569	56	GO Process		small molecule biosynthetic process	3.94e-06	MRI1|MIF|SLC25A1|SPTLC2|PCK2|MPO|SLC25A11|UMPS|ATIC|GOT2|COQ9|VCAN|ACAT1|NDUFA9|PGD|GLUD1|ACAA2|ADK|HK3|FASN|ACSS1|PRKAG1|MDH2|PGP|SHMT2|NME1|UGP2|NT5C2|FDPS|ACSL3|CES1|CYB5R3|MGST3|GSTM4|GOT1|PGAM1|SCP2|AKR1A1|PTAFR|ALOX5|ALDOB|CDA|SYK|SEPHS1|NME2|G6PD|ALDOA|GGT5|CECR1|SLC25A12|HK1|GPI|FBP1|HSD17B4|ENO2|MGST2	51	590|464|82|875|139|356|240|399|172|200|486|230|870|711|673|887|768|126|160|106|403|321|171|835|304|219|417|239|186|236|105|785|816|730|743|714|567|74|788|205|191|130|791|373|104|735|861|306|905|125|809|457|596|409|771|577	1.34e-07		GO.0044283	0.54045	0
743	67	GO Process		regulation of cellular catabolic process	4.76e-06	GABARAPL2|C12orf5|HMOX1|SPTLC2|EEF1A2|CDC37|CTSC|MAPK14|ZC3HAV1|CAPNS1|HSPBP1|LRPPRC|VPS13C|USP14|RHEB|EP300|NNT|VDAC1|CPT1A|RALB|CISD2|LAMTOR1|HNRNPU|AIFM1|BAX|DTX3L|LRRK2|RAB8A|CCAR2|EXOSC4|PRKAG1|PPP1CA|MTDH|ANXA2|ATG7|THRAP3|ATP2B4|RAB3GAP2|DHX9|IFI16|LAMTOR2|DKC1|PGAM1|PTPN1|EIF6|RPL11|HSPA1A|CCDC22|LARS|PSAP|TSPO|CARHSP1|KHSRP|SMCR8|ALAD|GIGYF2|IDH1|FBP1|RPL23|GNB2L1|CAPN1|PAFAH1B2|CDK5RAP3…	51	626|926|393|875|766|653|414|901|718|197|733|117|113|640|712|738|455|268|882|504|84|339|442|192|874|759|542|578|760|119|321|654|483|559|913|723|527|841|326|871|146|402|714|162|98|466|158|507|78|275|904|557|772|518|824|884|298|596|461|641|858|734|248|329|674|307|169	1.63e-07		GO.0031329	0.532239	0
2249	153	GO Process		regulation of catalytic activity	4.95e-06	GABARAPL2|LCP2|RFC2|ACAP1|CEACAM1|C12orf5|MIF|EIF5|EEF1A2|CTSH|CDC37|PPIF|DUSP3|CTSC|OAS3|ARHGDIB|MAPK14|STK38|EIF2AK2|HSPE1|AZU1|PRTN3|FKBP15|SERPINB10|PYCARD|PIN1|RAC2|VPS25|HSPBP1|SORT1|DOCK2|CAB39|PREB|IRAK3|PEBP1|USP14|FAF2|ARFGEF1|XRCC1|NAPA|ICAM1|SCARB2|ANXA3|MCM2|ARHGDIA|RALB|RPS3|PDCD4|HNRNPU|RASA2|ATP1B3|GNAQ|AIFM1|ARHGAP17|CCR2|BAX|PTX3|DTX3L|ANXA5|ALDH1A1|PRDX3|LRRK2|MAP2K1|ARF4|CYCS|…	51	626|349|247|83|774|926|464|148|766|199|653|845|819|414|227|61|901|118|88|779|279|206|855|70|109|584|265|419|733|335|877|658|224|866|150|640|238|364|153|423|127|439|502|161|669|504|756|481|442|724|719|827|192|422|671|874|233|759|462|429|907|542|519|623|667|434|760|288|165|214|650|777|321|80|291|487|828|793|407|280|559|562|672|134|527|841|178|885|354|326|138|871|146|801|798|797|611|402|448|162|804|…	1.7e-07		GO.0050790	0.530539	0
263	34	GO Process		nucleocytoplasmic transport	5.01e-06	SNRPD3|SRSF9|SRSF6|THOC2|XPO7|NUP210|SRSF1|TNPO3|POLR2D|U2AF1L4|HSPA9|NUP93|MAGOHB|PRKAG1|THOC6|NUP43|SNRPD2|NUP50|RPSA|TPR|MAGOH|SRSF3|SRSF4|EIF6|SYK|IPO7|SRSF2|RGS14|SNRPE|RPL23|PHB2|SRSF5|RBM8A|NUP62	51	212|776|642|698|849|920|753|610|100|207|273|747|752|321|362|751|318|311|522|715|741|309|688|98|791|188|872|135|635|461|435|555|475|825	1.73e-07		GO.0006913	0.530016	0
189	28	GO Process		RNA transport	5.2e-06	SRSF9|SRSF6|THOC2|XPO7|NUP210|SRSF1|LRPPRC|POLR2D|U2AF1L4|NUP93|MAGOHB|THOC6|NUP43|NUP50|RPSA|TOMM20|TPR|DHX9|MAGOH|SRSF3|SRSF4|EIF6|SRSF2|KHSRP|TST|SRSF5|RBM8A|NUP62	51	776|642|698|849|920|753|117|100|207|747|752|362|751|311|522|761|715|326|741|309|688|98|872|772|745|555|475|825	1.8e-07		GO.0050658	0.5284	0
859	74	GO Process		defense response to other organism	5.48e-06	PGLYRP1|VAMP3|UNC13D|MIF|CTSG|MPO|OAS3|EIF2AK2|AZU1|ZC3HAV1|NMI|PYCARD|KRT1|TRIM28|HLA-F|TLR2|USP14|BPI|ICAM1|ANXA3|PTX3|PPBP|PF4|DTX3L|RNASE3|CD14|STX8|TLR8|STAB1|PRKDC|EXOSC4|LILRB1|CFD|SHMT2|OAS2|PLSCR1|ATG7|HIST1H2BK|ARHGEF2|EPRS|CR1|NCF2|DHX9|IFI16|S100A8|S100A12|S100A9|FCN1|IFIT3|LCN2|PTAFR|SYK|IPO7|DEFA1|RPL13A|HLA-DRA|RAB27A|DDX17|NLRC4|CRISP3|PPP6C|IFI35|CD44|CD36|ILF3|PTPRC|RPL30|LYN|TY…	51	614|484|909|464|372|356|227|88|279|718|352|109|293|748|609|385|640|93|127|502|233|391|392|759|358|503|232|509|328|413|119|868|249|304|721|407|913|140|75|571|885|354|326|871|801|798|797|295|312|459|788|791|188|682|210|386|565|327|389|267|594|203|237|534|930|217|638|770|526|545|329|467|320|204	1.92e-07		GO.0098542	0.526122	0
144	24	GO Process		protein export from nucleus	5.77e-06	SRSF9|SRSF6|THOC2|XPO7|NUP210|SRSF1|POLR2D|U2AF1L4|HSPA9|NUP93|MAGOHB|THOC6|NUP43|NUP50|RPSA|TPR|MAGOH|SRSF3|SRSF4|EIF6|SRSF2|SRSF5|RBM8A|NUP62	51	776|642|698|849|920|753|100|207|273|747|752|362|751|311|522|715|741|309|688|98|872|555|475|825	2.03e-07		GO.0006611	0.523882	0
318	38	GO Process		vesicle organization	5.82e-06	VAMP3|CTSZ|CTSC|SNX3|VPS4B|SNAP23|LMAN1|VPS25|SORT1|PREB|SNX1|NAPA|LAMTOR1|SEC24D|AP2M1|RAB8A|TMED10|STX8|VPS41|CHMP6|EEA1|TMED9|ANXA2|TAP1|CD2AP|STX11|F5|STX7|S100A10|SEC23IP|BLOC1S2|SAR1A|STX12|RAB27A|CREB1|PPP6C|VTI1B|CHMP2A	51	484|692|414|625|854|115|689|419|335|224|473|423|339|595|778|578|506|232|787|214|839|524|559|897|157|305|315|662|611|479|649|668|374|565|560|594|351|781	2.05e-07		GO.0016050	0.523508	0
1638	119	GO Process		regulation of cell death	6.65e-06	C12orf5|CEACAM6|MIF|TOMM22|HMOX1|CTSZ|EEF1A2|CTSH|PPIF|MPO|CTSC|TMEM109|EIF2AK2|HSPE1|AZU1|VPS4B|SRSF6|PYCARD|PIN1|DAD1|IER3IP1|SORT1|AARS|RBM25|ACIN1|NDUFS3|NNT|ICAM1|ARHGDIA|PHIP|RPS3|PDCD4|ACAA2|AIFM1|ACTC1|BAX|PF4|ANXA5|HSPA9|PRDX3|LRRK2|PRDX2|MFF|MAP2K1|MTCH2|PPID|ARF4|CYCS|NUP93|CCAR2|GNAI2|PRKDC|LILRB1|HSPH1|PPP1CA|THOC6|P4HB|RPS27L|EVI2B|NME1|MTDH|PLAUR|CTSB|ATG7|COPS5|ARHGEF2|MT-CO2|PARP…	51	926|679|464|922|393|692|766|199|845|356|414|531|88|779|279|854|642|109|584|431|603|335|86|220|497|396|455|127|669|792|756|481|768|192|683|874|392|462|273|907|542|725|477|519|149|911|623|667|747|760|288|413|868|650|654|362|454|291|767|219|483|487|280|913|826|75|211|178|783|138|801|797|448|347|162|156|312|804|789|72|181|645|677|158|561|912|815|456|104|735|246|275|400|763|705|904|563|389|560|175|830…	2.37e-07		GO.0010941	0.517718	0
113	21	GO Process		glucose metabolic process	6.67e-06	SLC25A1|PCK2|SLC25A11|MAPK14|GOT2|CPT1A|DLAT|HK3|PDHB|MDH2|GOT1|PGAM1|AKR1A1|ALDOB|G6PD|ALDOA|SLC25A12|HK1|GPI|FBP1|ENO2	51	82|139|240|901|200|882|666|160|773|171|743|714|74|191|735|861|125|809|457|596|771	2.39e-07		GO.0006006	0.517587	0
124	22	GO Process		ribonucleoprotein complex export from nucleus	6.99e-06	SRSF9|SRSF6|THOC2|NUP210|SRSF1|POLR2D|U2AF1L4|NUP93|MAGOHB|THOC6|NUP43|NUP50|RPSA|TPR|MAGOH|SRSF3|SRSF4|EIF6|SRSF2|SRSF5|RBM8A|NUP62	51	776|642|698|920|753|100|207|747|752|362|751|311|522|715|741|309|688|98|872|555|475|825	2.52e-07		GO.0071426	0.515552	0
230	31	GO Process		nucleobase-containing compound transport	7.34e-06	SRSF9|SRSF6|THOC2|XPO7|NUP210|SRSF1|LRPPRC|POLR2D|U2AF1L4|NUP93|MAGOHB|THOC6|NUP43|NUP50|RPSA|TOMM20|TPR|DHX9|MAGOH|SLC25A5|SRSF3|SRSF4|EIF6|SLC25A6|SRSF2|KHSRP|TST|SRSF5|SLC25A24|RBM8A|NUP62	51	776|642|698|849|920|753|117|100|207|747|752|362|751|311|522|761|715|326|741|347|309|688|98|359|872|772|745|555|101|475|825	2.66e-07		GO.0015931	0.51343	0
953	79	GO Process		negative regulation of cell death	8.48e-06	C12orf5|CEACAM6|MIF|HMOX1|CTSH|PPIF|MPO|TMEM109|EIF2AK2|AZU1|VPS4B|SRSF6|PIN1|DAD1|AARS|NDUFS3|NNT|ICAM1|ARHGDIA|PHIP|PDCD4|ACAA2|ACTC1|BAX|PF4|ANXA5|HSPA9|PRDX3|LRRK2|PRDX2|ARF4|NUP93|CCAR2|GNAI2|PRKDC|LILRB1|HSPH1|THOC6|EVI2B|MTDH|PLAUR|ATG7|COPS5|ARHGEF2|CDC73|PEA15|SLC25A5|PTPN1|TXNDC12|IFIT3|MMP9|VDAC2|GLO1|HDAC1|TXN|IGBP1|HSPA1A|RPS6|HSPD1|NME2|PSAP|SULT1A3|CAST|ITGB1|SGK3|NLRC4|CREB1|MECP2…	51	926|679|464|393|199|845|356|531|88|279|854|642|584|431|86|396|455|127|669|792|481|768|683|874|392|462|273|907|542|725|623|747|760|288|413|868|650|362|767|483|487|913|826|75|783|138|347|162|156|312|804|789|72|181|645|677|158|912|815|104|275|400|763|705|563|389|560|175|237|451|582|641|435|545|340|781|825|133|316	3.1e-07		GO.0060548	0.50716	0
148	24	GO Process		mRNA transport	8.63e-06	SRSF9|SRSF6|THOC2|XPO7|NUP210|SRSF1|LRPPRC|POLR2D|U2AF1L4|NUP93|MAGOHB|THOC6|NUP43|NUP50|TPR|DHX9|MAGOH|SRSF3|SRSF4|SRSF2|KHSRP|SRSF5|RBM8A|NUP62	51	776|642|698|849|920|753|117|100|207|747|752|362|751|311|715|326|741|309|688|872|772|555|475|825	3.16e-07		GO.0051028	0.506399	0
77	17	GO Process		regulation of mRNA splicing, via spliceosome	1.13e-05	SF3A1|PRPF19|SRSF9|SRSF6|RBM25|ACIN1|SF3B4|HNRNPU|THRAP3|PTBP1|MAGOH|SRSF3|SRSF4|SRSF2|DDX17|RBM8A|SNRNP70	51	520|500|776|642|220|497|678|442|723|141|741|309|688|872|327|475|307	4.16e-07		GO.0048024	0.494692	0
198	28	GO Process		monosaccharide metabolic process	1.14e-05	SLC2A3|SLC25A1|PCK2|SLC25A11|MAPK14|GOT2|CPT1A|PGD|ABHD10|DLAT|HK3|ALDH1A1|GLB1|PDHB|MDH2|CYB5R3|GOT1|PGAM1|AKR1A1|ALDOB|G6PD|ALDOA|SLC25A12|HK1|GPI|FBP1|ENO2|GALE	51	931|82|139|240|901|200|882|673|360|666|160|429|357|773|171|785|743|714|74|191|735|861|125|809|457|596|771|902	4.21e-07		GO.0005996	0.49431	0
107	20	GO Process		mRNA export from nucleus	1.15e-05	SRSF9|SRSF6|THOC2|NUP210|SRSF1|POLR2D|U2AF1L4|NUP93|MAGOHB|THOC6|NUP43|NUP50|TPR|MAGOH|SRSF3|SRSF4|SRSF2|SRSF5|RBM8A|NUP62	51	776|642|698|920|753|100|207|747|752|362|751|311|715|741|309|688|872|555|475|825	4.25e-07		GO.0006406	0.49393	0
457	47	GO Process		carbohydrate metabolic process	1.19e-05	SLC2A3|SLC25A1|PCK2|IDH3G|SLC25A11|MLEC|MAPK14|GOT2|PGLS|HEXB|ALDH2|CPT1A|HEXA|PGD|ABHD10|DLAT|HK3|ALDH1A1|GLB1|PDHB|GYS1|PPP1CA|MDH2|PGP|IDH2|UGP2|GYG1|GM2A|CYB5R3|CHIT1|GOT1|PGAM1|AKR1A1|GLO1|ALDOB|G6PD|ALDOA|NAGA|SLC25A12|IDH1|MECP2|HK1|GPI|FBP1|GBE1|ENO2|GALE	51	931|82|139|661|240|121|901|200|145|488|223|882|532|673|360|666|160|429|357|773|889|654|171|835|618|417|546|134|785|147|743|714|74|72|191|735|861|433|125|298|175|809|457|596|116|771|902	4.45e-07		GO.0005975	0.492445	0
1553	113	GO Process		cellular response to stress	1.23e-05	GABARAPL2|RFC2|C12orf5|MIF|HMOX1|SUPT16H|CDC37|PPIF|MPO|PRPF19|TMEM109|MAPK14|EIF2AK2|SSR1|TMX4|PYCARD|TRIM28|CAB39|PREB|FAF2|XRCC1|EP300|ICAM1|RALB|POLR2D|SSRP1|RPS3|NIPBL|ACAA2|AIFM1|BAX|CLPB|STT3B|DTX3L|PRDX3|LRRK2|COPS2|PRDX2|MAP2K1|PDS5A|CYCS|CCAR2|GSTM1|HP1BP3|PRKDC|PDS5B|UBE2N|RUVBL1|INTS3|SMC1A|PPP1CA|P4HB|RPS27L|UBA7|PTPN11|PKN1|ATG7|UBA5|STOML2|UBE2D3|COPS5|MYOF|LONP1|SMC3|DCTN1|ARHGEF2…	51	626|247|926|464|393|707|653|845|356|500|531|901|88|726|501|109|748|658|224|238|153|738|127|504|100|346|756|685|768|192|874|355|144|759|907|542|729|725|519|384|667|760|449|717|413|301|165|281|489|253|654|454|291|426|828|793|913|361|878|895|826|221|525|686|586|75|178|873|715|568|138|871|448|634|162|804|158|791|521|708|915|665|456|187|735|78|400|860|904|201|135|884|324|91|534|282|817|812|447|770|332…	4.63e-07		GO.0033554	0.491009	0
120	21	GO Process		carbohydrate biosynthetic process	1.52e-05	SLC25A1|PCK2|SLC25A11|GOT2|PGD|GYS1|MDH2|PGP|UGP2|GYG1|GOT1|PGAM1|AKR1A1|ALDOB|G6PD|ALDOA|SLC25A12|GPI|FBP1|GBE1|ENO2	51	82|139|240|200|673|889|171|835|417|546|743|714|74|191|735|861|125|457|596|116|771	5.73e-07		GO.0016051	0.481816	0
154	24	GO Process		hexose metabolic process	1.58e-05	SLC25A1|PCK2|SLC25A11|MAPK14|GOT2|CPT1A|DLAT|HK3|ALDH1A1|GLB1|PDHB|MDH2|GOT1|PGAM1|AKR1A1|ALDOB|G6PD|ALDOA|SLC25A12|HK1|GPI|FBP1|ENO2|GALE	51	82|139|240|901|200|882|666|160|429|357|773|171|743|714|74|191|735|861|125|809|457|596|771|902	6e-07		GO.0019318	0.480134	0
192	27	GO Process		rRNA processing	1.96e-05	FBL|SKIV2L2|RPS16|NOP58|RPS9|MRPL1|EXOSC4|RPL7|RPS21|RPS17|RPSA|DDX21|DKC1|RPL7A|RPL10A|EIF6|RPL11|RPS6|NOP56|RPL14|RPS8|DDX17|NHP2L1|RPS14|RPL27|RPS19|WDR18	51	859|380|829|313|925|92|119|499|177|549|522|381|402|547|551|98|466|912|796|840|398|327|436|344|693|204|463	7.44e-07		GO.0006364	0.470774	0
218	29	GO Process		cofactor biosynthetic process	2.13e-05	DLD|SLC25A1|GCDH|ATIC|COQ9|ACAT1|NDUFA9|DLAT|HK3|FASN|PDHB|ACSS1|IDH2|ACSL4|ACSL3|TPK1|PGAM1|AKR1A1|ALDOB|ALDOA|TSPO|HAGH|GGT5|ALAD|HK1|GPI|ENO2|COASY|MGST2	51	137|82|615|172|486|870|711|666|160|106|773|403|618|514|236|731|714|74|191|861|904|846|306|824|809|457|771|694|577	8.17e-07		GO.0051188	0.467162	0
46	13	GO Process		gluconeogenesis	2.39e-05	SLC25A1|PCK2|SLC25A11|GOT2|MDH2|GOT1|PGAM1|ALDOB|ALDOA|SLC25A12|GPI|FBP1|ENO2	51	82|139|240|200|171|743|714|191|861|125|457|596|771	9.18e-07		GO.0006094	0.46216	0
114	20	GO Process		regulation of mRNA processing	2.65e-05	SF3A1|PRPF19|SRSF9|SNRPA|SRSF6|RBM25|ACIN1|SF3B4|HNRNPU|THRAP3|PTBP1|CDC73|DHX9|MAGOH|SRSF3|SRSF4|SRSF2|DDX17|RBM8A|SNRNP70	51	520|500|776|322|642|220|497|678|442|723|141|783|326|741|309|688|872|327|475|307	1.02e-06		GO.0050684	0.457675	0
64	15	GO Process		cellular aldehyde metabolic process	2.67e-05	GOT2|PGLS|PGD|ALDH1A1|IDH2|ALDH3A2|ALDH9A1|AKR1A1|GLO1|ALDOB|ALDH4A1|G6PD|HAGH|IDH1|ALDH3B1	51	200|145|673|429|618|750|810|74|72|191|823|735|846|298|722	1.04e-06		GO.0006081	0.457349	0
137	22	GO Process		proton transmembrane transport	2.89e-05	ATP5D|COX5B|ATP5B|NNT|TCIRG1|ATP5O|ATP5H|ATP5I|CYC1|COX5A|NDUFA4|STOML2|ATP5C1|HVCN1|MT-ATP6|MT-CO2|ATP5F1|COX7A2|ATP5A1|ATP5J|COX7C|COX4I1	51	848|675|418|455|701|111|833|570|597|468|837|878|670|616|215|211|287|112|420|550|194|209	1.12e-06		GO.1902600	0.45391	0
1075	84	GO Process		negative regulation of protein metabolic process	3.14e-05	GABARAPL2|CEACAM1|GLG1|MIF|CTSZ|DUSP3|STK38|SNX3|EIF2AK2|SERPINB10|NMI|PYCARD|PIN1|VPS25|IRAK3|PEBP1|USP14|XRCC1|NNT|RPS3|PDCD4|GNAQ|BAX|PTX3|DTX3L|PRDX3|LRRK2|SF3B3|CCAR2|GNAI2|PRKDC|LILRB1|CHMP6|HSPH1|CHORDC1|PURA|PLAUR|PKN1|ANXA2|FXR1|ATP2B4|EPRS|CR1|TPR|IFI16|PTPN1|MMP9|EIF6|IGBP1|RPL11|HSPA1A|RASSF2|IPO7|SERPINB1|TRIP12|LILRB2|RPL13A|G6PD|FLOT2|CAST|TSPO|PLAA|KHSRP|FKBP1A|SMCR8|NLRC4|RGS14|A…	51	626|774|297|464|692|819|118|625|88|70|352|109|584|419|866|150|640|153|455|756|481|827|874|233|759|907|542|458|760|288|413|868|214|650|777|676|487|793|559|617|527|571|885|715|871|162|804|98|677|466|158|561|188|806|665|646|210|735|259|763|904|290|772|631|518|389|135|824|884|175|237|930|217|451|461|180|641|770|248|320|825|307|591|169	1.23e-06		GO.0051248	0.450307	0
1501	108	GO Process		regulation of apoptotic process	3.56e-05	C12orf5|CEACAM6|MIF|TOMM22|HMOX1|CTSZ|EEF1A2|CTSH|PPIF|MPO|CTSC|EIF2AK2|HSPE1|AZU1|SRSF6|PYCARD|PIN1|DAD1|IER3IP1|SORT1|AARS|RBM25|ACIN1|NDUFS3|NNT|ICAM1|ARHGDIA|PHIP|RPS3|PDCD4|ACAA2|AIFM1|ACTC1|BAX|PF4|ANXA5|HSPA9|PRDX3|LRRK2|PRDX2|MFF|MAP2K1|MTCH2|PPID|ARF4|CYCS|CCAR2|GNAI2|PRKDC|LILRB1|HSPH1|PPP1CA|THOC6|P4HB|RPS27L|EVI2B|NME1|MTDH|PLAUR|CTSB|ATG7|COPS5|ARHGEF2|PARP1|CDC73|PEA15|S100A8|S100A9…	51	926|679|464|922|393|692|766|199|845|356|414|88|779|279|642|109|584|431|603|335|86|220|497|396|455|127|669|792|756|481|768|192|683|874|392|462|273|907|542|725|477|519|149|911|623|667|760|288|413|868|650|654|362|454|291|767|219|483|487|280|913|826|75|178|783|138|801|797|448|347|162|156|312|804|789|72|181|677|158|561|912|815|456|104|735|246|763|705|904|563|389|560|175|830|237|282|580|451|582|641|770…	1.4e-06		GO.0042981	0.444855	0
96	18	GO Process		negative regulation of intrinsic apoptotic signaling pathway	3.87e-05	MIF|PPIF|NDUFS3|LRRK2|CCAR2|HSPH1|PLAUR|ARHGEF2|PTPN1|TXNDC12|MMP9|VDAC2|HSPA1A|CD44|NDUFA13|SOD2|TPT1|HYOU1	51	464|845|396|542|760|650|487|75|162|156|804|789|158|237|582|340|133|316	1.53e-06		GO.2001243	0.441229	0
6516	358	GO Process		regulation of metabolic process	3.91e-05	GABARAPL2|LCP2|VAMP3|RFC2|CEACAM1|C12orf5|GLG1|CBX5|MIF|SF3A1|HMOX1|MYH9|PHF5A|SUPT16H|SPTLC2|EIF5|PNN|CTSZ|EEF1A2|STAG2|CTSH|EHD4|CDC37|PPIF|RPL19|DUSP3|CTSC|PRPF19|OAS3|SRSF9|MAPK14|STK38|RPS12|SNX3|EIF2AK2|HSPE1|AZU1|FKBP15|SERPINB10|ZC3HAV1|NMI|SNRPA|SRSF6|THOC2|CAPNS1|PYCARD|PIN1|RAC2|RPS16|TRIM28|RBM39|VPS25|HSPBP1|MBD2|SORT1|CCT7|FHOD1|CAB39|SRSF1|TLR2|PREB|LRPPRC|IRAK3|PEBP1|HEXB|VPS13C|U…	51	626|349|484|247|774|926|297|262|464|520|393|277|890|707|875|148|680|692|766|184|199|739|653|845|65|819|414|500|227|776|901|118|336|625|88|779|279|855|70|718|352|322|642|698|197|109|584|265|829|748|269|419|733|317|335|838|637|658|753|385|224|117|866|150|488|113|640|86|473|480|220|712|364|864|836|497|153|738|853|455|127|502|780|231|268|882|366|424|883|107|678|504|100|84|792|346|756|339|430|481|512|…	1.55e-06		GO.0019222	0.440782	0
1381	101	GO Process		positive regulation of catalytic activity	4.11e-05	GABARAPL2|LCP2|RFC2|ACAP1|C12orf5|MIF|EIF5|EEF1A2|CTSH|CTSC|ARHGDIB|MAPK14|EIF2AK2|HSPE1|AZU1|PRTN3|PYCARD|PIN1|DOCK2|CAB39|PREB|XRCC1|NAPA|ICAM1|ARHGDIA|RALB|RPS3|HNRNPU|RASA2|ATP1B3|GNAQ|AIFM1|ARHGAP17|BAX|DTX3L|ALDH1A1|LRRK2|MAP2K1|ARF4|CYCS|GNAI2|UBE2N|HSPH1|PRKAG1|RPS27L|PTPN11|PKN1|PLSCR1|RPLP1|UBE2I|GM2A|ATP2B4|RAB3GAP2|CR1|NCF2|DHX9|PEA15|IFI16|LAMTOR2|S100A8|S100A12|S100A9|S100A10|DKC1|S…	51	626|349|247|83|926|464|148|766|199|414|61|901|88|779|279|206|109|584|877|658|224|153|423|127|669|504|756|442|724|719|827|192|422|874|759|429|542|519|623|667|288|165|650|321|291|828|793|407|562|672|134|527|841|885|354|326|138|871|146|801|798|797|611|402|448|162|308|788|645|569|191|158|791|708|561|598|815|456|910|78|330|275|705|924|697|290|389|135|749|830|217|817|96|451|582|641|770|67|320|660|577	1.64e-06		GO.0043085	0.438616	0
653	58	GO Process		regulation of multi-organism process	4.35e-05	PGLYRP1|CEACAM1|MIF|CTSG|CDC37|MPO|OAS3|ARHGDIB|SNX3|WDFY1|EIF2AK2|VPS4B|ZC3HAV1|NMI|PYCARD|TRIM28|TLR2|IRAK3|EP300|SCARB2|STOM|PTX3|DTX3L|PPIB|PPID|CD14|TLR8|PRKDC|LILRB1|UBE2N|P4HB|LAMP1|PTPN11|PLSCR1|ANXA2|SMC3|CR1|DHX9|IFI16|S100A8|S100A9|CTSS|PTPN1|FCN1|HDAC1|PTAFR|HSPA1A|SYK|HSPD1|NLRC4|CD36|ILF3|LYN|HCK|CD300LF|ELANE|CHMP2A|RPS19	51	614|774|464|372|653|356|227|61|625|87|88|854|718|352|109|748|385|866|738|439|564|233|759|867|911|503|509|413|868|165|454|387|828|407|559|686|885|326|871|801|797|765|162|295|181|788|158|791|815|389|534|930|770|545|411|320|781|204	1.75e-06		GO.0043900	0.436151	0
7453	401	GO Process		macromolecule metabolic process	4.35e-05	PGLYRP1|RFC2|CEACAM1|HSD17B10|UQCRC1|DLD|SF3A1|SNRPD3|MCM5|TTLL12|MYH9|PHF5A|SUPT16H|CTSG|EIF5|PNN|CTSZ|EEF1A2|CTSH|FBL|CDC37|PPIF|RPL19|DUSP3|CTSC|PRPF19|SRSF9|MAPK14|STK38|RPS12|SNX3|SKIV2L2|EIF2AK2|NRBP1|AZU1|PRTN3|CTSD|MMP8|RPN2|VPS4B|CLTA|NMI|SNRPA|SRSF6|THOC2|SNRPB2|CAPNS1|PYCARD|PIN1|PMPCB|DAD1|RPS16|KRT1|TRIM28|RBM39|VPS25|NUP210|PTPRE|MBD2|PRPF38A|GNS|CAB39|SRSF1|TLR2|GGH|PREB|LRPPRC|DBR…	51	614|247|774|492|68|137|520|212|406|421|277|890|707|372|148|680|692|766|199|859|653|845|65|819|414|500|776|901|118|336|625|380|88|331|279|206|663|333|482|854|588|352|322|642|698|552|197|109|584|377|431|829|293|748|269|419|920|294|317|566|142|658|753|385|529|224|117|784|659|866|150|488|640|86|473|480|238|220|864|836|154|497|153|738|853|928|313|365|161|231|230|701|366|424|107|532|103|476|632|678|100…	1.75e-06		GO.0043170	0.436151	0
153	23	GO Process		response to unfolded protein	4.39e-05	EIF2AK2|HSPE1|SSR1|PREB|FAF2|EP300|BAX|STT3B|HSPA4|HSPH1|DCTN1|PTPN1|HSPA1A|HSPD1|HSPA2|SULT1A3|DNAJB11|SRPRB|MANF|ACADVL|CDK5RAP3|ASNA1|HYOU1	51	88|779|726|224|238|738|874|144|251|650|586|162|158|815|330|400|817|447|498|404|248|600|316	1.78e-06		GO.0006986	0.435754	0
1052	82	GO Process		response to abiotic stimulus	4.48e-05	C12orf5|HMOX1|TXN2|EEF1A2|RETN|MPO|TMEM109|MAPK14|MBD2|CAB39|TLR2|XRCC1|CNN2|EP300|ICAM1|POLR2D|NIPBL|ACAA2|GNAQ|AIFM1|BAX|CLPB|PPID|CD14|COL3A1|CCAR2|TLR8|HP1BP3|PRKDC|INTS3|SMC1A|PPP1CA|P4HB|RAB11B|PTPN11|PKN1|ATG7|RAC1|HVCN1|ATP2B4|MYOF|LONP1|MT-ATP6|ARHGEF2|MT-CO2|ADSS|PARP1|TPR|IFI16|CTSS|CYB5R4|GOT1|PDLIM1|ANXA7|PTAFR|TXN|HSPA1A|LZIC|PCNA|CD9|HSPD1|DNM2|HSPA2|ITGB1|TSPO|TM9SF4|RGS14|ALAD|CR…	51	926|393|278|766|272|356|531|901|317|658|385|153|185|738|127|100|685|768|827|192|874|355|911|503|538|760|509|717|413|489|253|654|454|746|828|793|913|543|616|527|221|525|215|75|211|250|178|715|871|765|862|743|786|102|788|645|158|822|708|441|815|456|330|705|904|310|135|824|560|196|175|282|270|770|332|404|435|242|320|71|316|917	1.82e-06		GO.0009628	0.434872	0
4656	269	GO Process		organic substance biosynthetic process	4.59e-05	MRI1|RFC2|DLD|ATP5D|MIF|SNRPD3|SLC25A1|MCM5|PHF5A|SUPT16H|SPTLC2|EIF5|PCK2|PNN|EEF1A2|GCDH|RPL19|SLC25A11|PRPF19|MAPK14|RPS12|UMPS|EIF2AK2|NRBP1|ATIC|RPN2|NMI|GOT2|DAD1|RPS16|TRIM28|RBM39|VPS25|MBD2|ARF3|COX5B|PREB|LRPPRC|LPCAT3|HEXB|AARS|ATP5B|COQ9|CHCHD3|RPL8|EP300|COMMD9|MCM2|SUB1|VCAN|PAPSS1|TCIRG1|SMARCA2|ACAT1|NDUFA9|SMARCC2|HEXA|PGD|POLR2D|GLUD1|SSRP1|RPS3|DLAT|NARS2|NIPBL|SMARCA5|HNRNPU|A…	51	590|247|137|848|464|212|82|406|890|707|875|148|139|680|766|615|65|240|500|901|336|399|88|331|172|482|352|200|431|829|748|269|419|317|608|675|224|117|471|488|86|418|486|864|836|738|853|161|231|230|574|701|424|870|711|107|532|673|100|887|346|756|666|556|685|382|442|768|126|111|160|874|491|144|378|729|833|876|925|106|633|570|773|218|856|303|760|300|449|92|684|403|597|889|281|489|782|737|321|379|80|1…	1.87e-06		GO.1901576	0.433819	0
625	56	GO Process		carbohydrate derivative biosynthetic process	5.07e-05	DLD|ATP5D|SLC25A1|GCDH|UMPS|ATIC|RPN2|DAD1|COX5B|ATP5B|VCAN|PAPSS1|TCIRG1|ACAT1|HEXA|DLAT|ADK|ATP5O|HK3|KRTCAP2|STT3B|RPN1|ATP5H|FASN|ATP5I|PDHB|GMPPB|ACSS1|CYC1|NME1|UGP2|ACSL4|AK2|STOML2|ATP5C1|ACSL3|MT-ATP6|ADSS|ATP5F1|PGAM1|AKR1A1|ALDOB|CDA|STT3A|NME2|G6PD|ALDOA|ATP5A1|CECR1|ATP5J|HK1|GPI|AK9|ENO2|COASY|ADSL	51	137|848|82|615|399|172|482|431|675|418|230|574|701|870|532|666|126|111|160|491|144|378|833|106|570|773|856|403|597|219|417|514|593|878|670|236|215|250|287|714|74|191|130|820|104|735|861|420|905|550|809|457|703|771|694|917	2.08e-06		GO.1901137	0.429499	0
59	14	GO Process		spliceosomal complex assembly	5.08e-05	SF3A1|SNRPD3|PRPF19|SRSF9|SRSF6|SRSF1|DDX23|SNRNP200|SF3B1|SNRPD2|SF3A3|DDX1|SNRPE|SRSF5	51	520|212|500|776|642|753|601|612|903|318|478|915|635|555	2.09e-06		GO.0000245	0.429414	0
2219	146	GO Process		cellular response to organic substance	5.09e-05	VAMP3|CEACAM1|MIF|HMOX1|CTSG|CTSH|EHD4|OAS3|MAPK14|EIF2AK2|PRTN3|NMI|SSR1|PYCARD|MBD2|SORT1|HLA-F|TLR2|PREB|IRAK3|LMNB1|RPL8|BPI|CNN2|EP300|ICAM1|F13A1|MCM2|CPT1A|TCIRG1|RALB|POLR2D|PHIP|RPS3|LAMTOR1|PDCD4|USP15|SMARCA5|HNRNPU|GNAQ|AIFM1|CCR2|BAX|PPBP|PF4|H2AFZ|HSPA9|LRRK2|RAB8A|CD14|COL3A1|FASN|STX8|HCFC1|GNAI2|PRKDC|LILRB1|UBE2N|P4HB|BOLA2|RAB11B|NME1|MTDH|PTPN11|OAS2|CTSB|RPL3|ANXA2|ATG7|THRAP…	51	484|774|464|393|372|199|739|227|901|88|206|352|726|109|317|335|609|385|224|866|363|836|93|185|738|127|365|161|882|701|504|100|792|756|339|481|512|382|442|827|192|671|874|391|392|97|273|542|578|503|538|106|232|303|288|413|868|165|454|744|746|219|483|828|721|280|847|559|913|723|141|895|527|586|75|178|571|783|715|326|146|765|743|347|162|312|804|459|309|788|548|205|158|791|255|682|456|646|210|78|275|…	2.1e-06		GO.0071310	0.429328	0
78	16	GO Process		mRNA 3'-end processing	5.09e-05	SRSF9|SRSF6|THOC2|SRSF1|POLR2D|U2AF1L4|MAGOHB|THOC6|CSTF2T|CDC73|MAGOH|SRSF3|SRSF4|SRSF2|SRSF5|RBM8A	51	776|642|698|753|100|207|752|362|764|783|741|309|688|872|555|475	2.1e-06		GO.0031124	0.429328	0
167	24	GO Process		coenzyme biosynthetic process	5.2e-05	DLD|SLC25A1|GCDH|ATIC|COQ9|ACAT1|NDUFA9|DLAT|HK3|FASN|PDHB|ACSS1|IDH2|ACSL4|ACSL3|TPK1|PGAM1|AKR1A1|ALDOB|ALDOA|HK1|GPI|ENO2|COASY	51	137|82|615|172|486|870|711|666|160|106|773|403|618|514|236|731|714|74|191|861|809|457|771|694	2.16e-06		GO.0009108	0.4284	0
1427	103	GO Process		response to oxygen-containing compound	5.31e-05	CEACAM1|HMOX1|TXN2|CTSG|CTSH|RETN|PPIF|MPO|MAPK14|SRSF6|GOT2|PYCARD|MBD2|SORT1|TLR2|GGH|IRAK3|BPI|XRCC1|ICAM1|CPT1A|TCIRG1|PHIP|RPS3|LAMTOR1|PDCD4|GNAQ|AIFM1|ACTC1|PPBP|PF4|H2AFZ|NDUFS4|PRDX3|LRRK2|RAB8A|PRDX2|CD14|COL3A1|GLB1|GNAI2|PRKDC|LILRB1|CYC1|TUFM|RAB11B|NME1|MTDH|ATG7|ATP2B4|ARHGEF2|TOMM20|PARP1|EPRS|CDC73|LAMTOR2|S100A8|GOT1|PTPN1|MMP9|RBBP4|SRSF4|PTAFR|RPL10A|EIF6|PCNA|HADHA|CD9|DNM2|L…	51	774|393|278|372|199|272|845|356|901|642|200|109|317|335|385|529|866|93|153|127|882|701|792|756|339|481|827|192|683|391|392|97|415|907|542|578|725|503|538|357|288|413|868|597|737|746|219|483|913|527|75|761|178|571|783|146|801|743|162|804|469|688|788|551|98|708|189|441|456|646|872|735|78|400|860|904|290|201|824|560|196|244|534|451|461|582|641|770|63|435|545|242|340|555|467|284|869|624|693|320|307|3…	2.22e-06		GO.1901700	0.427491	0
218	28	GO Process		negative regulation of apoptotic signaling pathway	5.55e-05	MIF|HMOX1|PPIF|NDUFS3|ICAM1|PHIP|ACAA2|BAX|PF4|LRRK2|CCAR2|GNAI2|HSPH1|PLAUR|ARHGEF2|PEA15|SLC25A5|PTPN1|TXNDC12|MMP9|VDAC2|HSPA1A|SGK3|CD44|NDUFA13|SOD2|TPT1|HYOU1	51	464|393|845|396|127|792|768|874|392|542|760|288|650|487|75|138|347|162|156|804|789|158|563|237|582|340|133|316	2.33e-06		GO.2001234	0.425571	0
873	71	GO Process		regulation of immune response	5.64e-05	PGLYRP1|LCP2|CEACAM1|UNC13D|MIF|HMOX1|CTSG|CTSH|CDC37|DUSP3|MAPK14|WDFY1|ZC3HAV1|NMI|PYCARD|RAC2|KRT1|HLA-F|TLR2|IRAK3|EP300|ICAM1|RPS3|CCR2|BAX|ARPC2|CD14|COL3A1|PRKCB|TLR8|PRKDC|LILRB1|UBE2N|CFD|LAMP1|PTPN11|PKN1|PLSCR1|RAC1|STOML2|ITGAL|CR1|DHX9|STX7|IFI16|S100A8|S100A9|CTSS|CPN1|PTPN1|FCN1|PTAFR|HSPA1A|SYK|HSPD1|LILRB2|HLA-DRA|ITGB1|FKBP1A|NLRC4|CD36|PTPRC|LAT2|LYN|CYFIP2|HCK|CD300LF|ELANE|RP…	51	614|349|774|909|464|393|372|199|653|819|901|87|718|352|109|265|293|609|385|866|738|127|756|671|874|493|503|538|633|509|413|868|165|249|387|828|793|407|543|878|69|885|326|662|871|801|797|765|341|162|295|788|158|791|815|646|386|705|631|389|534|217|222|770|67|545|411|320|204|591|918	2.38e-06		GO.0050776	0.424872	0
1234	92	GO Process		defense response	5.64e-05	PGLYRP1|VAMP3|UNC13D|MIF|HMOX1|CTSG|MPO|OAS3|EIF2AK2|AZU1|ZC3HAV1|CD97|NMI|PYCARD|SNAP23|KRT1|TRIM28|HLA-F|TLR2|USP14|BPI|ICAM1|SCARB2|ANXA3|TCIRG1|CCR2|PTX3|PPBP|PF4|DTX3L|RNASE3|CD14|STX8|TLR8|STAB1|PRKDC|EXOSC4|LILRB1|CFD|SHMT2|OAS2|PLSCR1|TAP1|ATG7|RAC1|ITGAL|HIST1H2BK|ARHGEF2|EPRS|CR1|NCF2|DHX9|IFI16|S100A8|S100A12|S100A9|FCN1|IFIT3|LCN2|PTAFR|ALOX5|SYK|IPO7|DEFA1|LILRB2|RPL13A|HLA-DRA|ITGB1…	51	614|484|909|464|393|372|356|227|88|279|718|919|352|109|115|293|748|609|385|640|93|127|439|502|701|671|233|391|392|759|358|503|232|509|328|413|119|868|249|304|721|407|897|913|543|69|140|75|571|885|354|326|871|801|798|797|295|312|459|788|205|791|188|682|646|210|386|705|565|327|290|306|389|267|594|175|203|237|534|930|580|217|638|256|770|526|545|329|467|320|204|918	2.39e-06		GO.0006952	0.424872	0
4714	271	GO Process		biosynthetic process	5.86e-05	MRI1|RFC2|DLD|ATP5D|MIF|SNRPD3|SLC25A1|MCM5|PHF5A|SUPT16H|SPTLC2|EIF5|PCK2|PNN|EEF1A2|GCDH|MPO|RPL19|SLC25A11|PRPF19|MAPK14|RPS12|UMPS|EIF2AK2|NRBP1|ATIC|RPN2|NMI|GOT2|DAD1|RPS16|TRIM28|RBM39|VPS25|MBD2|ARF3|COX5B|PREB|LRPPRC|LPCAT3|HEXB|AARS|ATP5B|COQ9|CHCHD3|RPL8|EP300|COMMD9|MCM2|SUB1|VCAN|PAPSS1|TCIRG1|SMARCA2|ACAT1|NDUFA9|SMARCC2|HEXA|PGD|POLR2D|GLUD1|SSRP1|RPS3|DLAT|NARS2|NIPBL|SMARCA5|HNRN…	51	590|247|137|848|464|212|82|406|890|707|875|148|139|680|766|615|356|65|240|500|901|336|399|88|331|172|482|352|200|431|829|748|269|419|317|608|675|224|117|471|488|86|418|486|864|836|738|853|161|231|230|574|701|424|870|711|107|532|673|100|887|346|756|666|556|685|382|442|768|126|111|160|874|491|144|378|729|833|876|925|106|633|570|773|218|856|303|760|300|449|92|684|403|597|889|281|489|782|737|321|379|…	2.49e-06		GO.0009058	0.42321	0
2152	142	GO Process		response to external stimulus	6.05e-05	PGLYRP1|GABARAPL2|VAMP3|UNC13D|MIF|HMOX1|TXN2|CTSG|RETN|MPO|OAS3|MAPK14|SNX3|EIF2AK2|AZU1|PRTN3|ZC3HAV1|NMI|VASP|PYCARD|RAC2|DAD1|KRT1|TRIM28|MBD2|DOCK2|HLA-F|TLR2|IRAK3|USP14|BPI|CNN2|NNT|ICAM1|ANXA3|ACAT1|AFG3L2|RALB|DOK2|PDCD4|GNAQ|AIFM1|CCR2|PTX3|PPBP|PF4|DTX3L|PRDX3|LRRK2|RNASE3|MAP2K1|CD14|COL3A1|STX8|DPYSL2|TLR8|STAB1|GNAI2|PRKDC|EXOSC4|LILRB1|PPP1CA|CFD|SHMT2|MTDH|PLAUR|ACSL4|PTPN11|OAS2|…	51	614|626|484|909|464|393|278|372|272|356|227|901|625|88|279|206|718|352|444|109|265|431|293|748|317|877|609|385|866|640|93|185|455|127|502|870|476|504|405|481|827|192|671|233|391|392|759|907|542|358|519|503|538|232|602|509|328|288|413|119|868|654|249|304|483|487|514|828|721|407|381|913|543|140|236|696|75|706|571|885|147|783|354|326|871|367|801|798|797|743|295|312|459|788|791|708|188|915|359|682|64…	2.58e-06		GO.0009605	0.421824	0
3559	214	GO Process		regulation of biological quality	6.37e-05	LCP2|RFC2|CEACAM1|DLD|CBX5|MIF|HMOX1|MYH9|TXN2|CTSG|CTSZ|CTSH|RETN|CYP4F2|CDC37|SFXN3|PPIF|MAPK14|UMPS|AZU1|PRTN3|GOT2|VASP|TMX4|PYCARD|PIN1|RAC2|SNAP23|LMAN1|KRT1|CCT7|TLR2|HEXB|AARS|ATP5B|ARFGEF1|ITGA2B|ACIN1|XRCC1|EP300|NAPA|COMMD9|NNT|ICAM1|F13A1|SCARB2|DGKG|CPT1A|TCIRG1|SRI|AFG3L2|SH3GL1|SH3BGRL3|PHIP|GLUD1|LAMTOR1|HNMT|HNRNPU|ACAA2|ATP1B3|GNAQ|CCR2|HK3|AP2M1|BAX|RNPEP|ARPC2|PTX3|PF4|OSBPL11…	51	349|247|774|137|262|464|393|277|278|372|692|199|272|412|653|299|845|901|399|279|206|200|444|501|109|584|265|115|689|293|838|385|488|86|418|364|151|497|153|738|423|853|455|127|365|439|769|882|701|366|476|168|644|792|887|339|394|442|768|719|827|671|160|778|874|541|493|233|392|445|462|273|429|844|907|542|867|515|578|725|925|538|633|602|303|760|717|288|413|119|432|700|654|454|225|690|387|746|304|219|…	2.72e-06		GO.0065008	0.419586	0
124	20	GO Process		oxidoreduction coenzyme metabolic process	7.51e-05	DLD|PGLS|COQ9|NNT|BST1|NDUFA9|PGD|HK3|PDHB|MDH2|IDH2|PGAM1|ALDOB|KCNAB2|G6PD|ALDOA|IDH1|HK1|GPI|ENO2	51	137|145|486|455|780|711|673|160|773|171|618|714|191|881|735|861|298|809|457|771	3.22e-06		GO.0006733	0.412436	0
2306	149	GO Process		regulation of cellular component organization	9.71e-05	CEACAM1|C12orf5|UNC13D|MYH9|CTSZ|STAG2|OLFM4|EHD4|CDC37|PPIF|ARHGDIB|MAPK14|SNX3|EIF2AK2|AZU1|PRTN3|VPS4B|THOC2|VASP|PYCARD|PIN1|RAC2|LMAN1|TRIM28|DOCK2|CCT7|FHOD1|TLR2|PREB|IRAK3|HEXB|VPS13C|ARFGEF1|XRCC1|EP300|NAPA|NDUFS3|ICAM1|SCARB2|BST1|MCM2|SUB1|VDAC1|SMARCA2|ARHGDIA|SH3GL1|RALB|PHIP|RPS3|LAMTOR1|NIPBL|HNRNPU|ATG3|ACAA2|AIFM1|OGFR|BAX|ARPC2|PTX3|ARF6|LRRK2|MFF|MAP2K1|CD14|VPS41|DPYSL2|HCFC1…	51	774|926|909|277|692|184|345|739|653|845|61|901|625|88|279|206|854|698|444|109|584|265|689|748|877|838|637|385|224|866|488|113|364|153|738|423|396|127|439|780|161|231|268|424|669|168|504|792|756|339|685|442|923|768|192|120|874|493|233|844|542|477|519|503|787|602|303|760|119|868|165|777|253|690|524|219|487|514|828|559|913|543|878|841|157|686|586|75|706|178|813|77|783|715|367|146|801|797|611|323|402…	4.18e-06		GO.0051128	0.401278	0
37	11	GO Process		regulation of mitotic spindle organization	9.73e-05	STAG2|VPS4B|HNRNPU|SMC1A|SMC3|DCTN1|TPR|HSPA1A|NUMA1|CHMP2A|NUP62	51	184|854|442|253|686|586|715|158|264|781|825	4.2e-06		GO.0060236	0.401189	0
742	62	GO Process		positive regulation of hydrolase activity	0.00011	GABARAPL2|ACAP1|EIF5|CTSH|CTSC|ARHGDIB|MAPK14|HSPE1|PRTN3|PYCARD|PIN1|DOCK2|PREB|NAPA|ICAM1|ARHGDIA|RPS3|HNRNPU|RASA2|ATP1B3|GNAQ|AIFM1|ARHGAP17|BAX|ALDH1A1|LRRK2|ARF4|CYCS|RPS27L|PLSCR1|GM2A|RAB3GAP2|CR1|DHX9|IFI16|S100A8|S100A9|S100A10|TBC1D13|PTAFR|ALDOB|HSPA1A|PCNA|HSPD1|DNM2|DYNLL1|LARS|HSPA2|ITGB1|DYNC1I2|PLAA|NLRC4|RGS14|ARHGAP25|DIABLO|DNAJB11|SSBP1|NDUFA13|GNB2L1|LYN|CYFIP2|TBC1D2	51	626|83|148|199|414|61|901|779|206|109|584|877|224|423|127|669|756|442|724|719|827|192|422|874|429|542|623|667|291|407|134|841|885|326|871|801|797|611|308|788|191|158|708|815|456|910|78|330|705|924|290|389|135|749|830|817|96|582|641|770|67|660	4.83e-06		GO.0051345	0.395861	0
296	33	GO Process		leukocyte migration	0.00011	CEACAM1|CEACAM6|GLG1|MIF|MYH9|AZU1|PRTN3|CEACAM8|ICAM1|DOK2|ATP1B3|CCR2|PF4|PTPN11|RAC1|ITGAL|CD47|S100A8|S100A12|S100A9|MMP9|SYK|DEFA1|ITGB1|CD44|ANO6|LYN|HCK|ITGAX|PECAM1|ELANE|RPS19|CD48	51	774|679|297|464|277|279|206|179|127|405|719|671|392|828|543|69|706|801|798|797|804|791|682|705|237|580|770|545|851|656|320|204|918	5.01e-06		GO.0050900	0.395861	0
2524	160	GO Process		regulation of localization	0.00011	VAMP3|CEACAM1|CEACAM6|UNC13D|MIF|HMOX1|CTSH|EHD4|RETN|CYP4F2|PPIF|TMEM109|ARHGDIB|MAPK14|SNX3|AZU1|PRTN3|VPS4B|THOC2|PYCARD|PIN1|RAC2|TRIM28|DOCK2|CCT7|CAB39|TLR2|PREB|ATP5B|ITGA2B|NAPA|ICAM1|ANXA3|BST1|CPT1A|SRI|SH3GL1|RALB|GLUD1|LAMTOR1|MTA2|FERMT3|NIPBL|HNRNPU|ATG3|ACAA2|ATP1B3|STOM|CCR2|AP2M1|BAX|PTX3|PPBP|PF4|DTX3L|OSBPL11|ARF6|LRRK2|RAB8A|MFF|MAP2K1|PPID|CD14|COL3A1|STX8|PRKCB|VPS41|TLR8|GN…	51	484|774|679|909|464|393|199|739|272|412|845|531|61|901|625|279|206|854|698|109|584|265|748|877|838|658|385|224|418|151|423|127|502|780|882|366|168|504|887|339|430|241|685|442|923|768|719|564|671|778|874|233|391|392|759|445|844|542|578|477|519|911|503|538|232|633|787|509|288|868|650|618|387|746|514|828|721|793|559|543|616|236|527|157|75|706|178|715|326|662|138|367|801|797|765|425|402|448|450|567|3…	4.82e-06		GO.0032879	0.395861	0
1299	94	GO Process		regulation of response to stress	0.00013	PGLYRP1|CEACAM1|C12orf5|MIF|CDC37|DUSP3|MAPK14|WDFY1|EIF2AK2|ZC3HAV1|NMI|SRSF6|PYCARD|KRT1|TRIM28|TLR2|IRAK3|VPS13C|USP14|ARFGEF1|XRCC1|EP300|BST1|RPS3|PDCD4|CCR2|BAX|DTX3L|LRRK2|MAP2K1|CD14|NUP93|CCAR2|TLR8|PRKDC|LILRB1|UBE2N|HSPH1|CHORDC1|P4HB|LAMP1|PLAUR|PTPN11|PKN1|PLSCR1|ANXA2|ATG7|ATP2B4|COPS5|ARHGEF2|CD47|PARP1|CR1|C6orf211|DHX9|IFI16|S100A8|S100A12|S100A9|CTSS|CPN1|PTPN1|TXNDC12|FCN1|PTAF…	51	614|774|926|464|653|819|901|87|88|718|352|642|109|293|748|385|866|113|640|364|153|738|780|756|481|671|874|759|542|519|503|747|760|509|413|868|165|650|777|454|387|487|828|793|407|559|913|527|826|75|706|178|885|873|326|871|801|798|797|765|341|162|156|295|788|645|677|158|791|708|561|359|441|815|665|275|389|237|534|580|180|641|770|498|332|545|340|411|320|204|133|591|316|577	5.84e-06		GO.0080134	0.388606	0
2668	167	GO Process		regulation of protein metabolic process	0.00013	GABARAPL2|LCP2|CEACAM1|GLG1|MIF|HMOX1|MYH9|EIF5|CTSZ|EEF1A2|CTSH|EHD4|CDC37|DUSP3|CTSC|MAPK14|STK38|SNX3|EIF2AK2|HSPE1|AZU1|SERPINB10|NMI|PYCARD|PIN1|RAC2|VPS25|HSPBP1|CAB39|LRPPRC|IRAK3|PEBP1|USP14|AARS|SNX1|ARFGEF1|XRCC1|EP300|NNT|ICAM1|BST1|RALB|POLR2D|PHIP|RPS3|LAMTOR1|PDCD4|NIPBL|GNAQ|AIFM1|CCR2|BAX|PTX3|DTX3L|NDUFS4|PRDX3|LRRK2|MAP2K1|RPS9|TMED10|SF3B3|CYCS|PSMD2|CCAR2|TLR8|GNAI2|PRKDC|LILR…	51	626|349|774|297|464|393|277|148|692|766|199|739|653|819|414|901|118|625|88|779|279|70|352|109|584|265|419|733|658|117|866|150|640|86|473|364|153|738|455|127|780|504|100|792|756|339|481|685|827|192|671|874|233|759|415|907|542|519|925|506|458|667|434|760|509|288|413|868|165|214|650|777|321|654|80|690|291|676|304|487|828|793|559|562|913|672|543|141|617|527|826|841|75|571|885|715|326|138|871|146|801|…	5.73e-06		GO.0051246	0.388606	0
4454	256	GO Process		negative regulation of cellular process	0.00013	PGLYRP1|GABARAPL2|VAMP3|CEACAM1|C12orf5|CEACAM6|GLG1|CBX5|MIF|HMOX1|MYH9|CTSZ|STAG2|CTSH|PPIF|MPO|DUSP3|PRPF19|TMEM109|ARHGDIB|SRSF9|MAPK14|STK38|SNX3|EIF2AK2|AZU1|PRTN3|FKBP15|VPS4B|SERPINB10|NMI|SRSF6|THOC2|PYCARD|PIN1|DAD1|TRIM28|VPS25|PTPRE|MBD2|SORT1|CAB39|TLR2|LRPPRC|IRAK3|PEBP1|VPS13C|USP14|AARS|ATP5B|RHEB|ARFGEF1|CHCHD3|ACIN1|BPI|XRCC1|EP300|NDUFS3|NNT|ICAM1|MCM2|SRI|SMARCA2|SMARCC2|ARHGD…	51	614|626|484|774|926|679|297|262|464|393|277|692|184|199|845|356|819|500|531|61|776|901|118|625|88|279|206|855|854|70|352|642|698|109|584|431|748|419|294|317|335|658|385|117|866|150|113|640|86|418|712|364|864|497|93|153|738|396|455|127|161|366|424|107|669|792|756|339|430|481|685|382|442|923|768|724|827|683|671|874|233|392|759|97|462|273|844|907|542|729|725|519|384|911|503|538|633|623|303|260|747|7…	5.69e-06		GO.0048523	0.388606	0
107	18	GO Process		nicotinamide nucleotide metabolic process	0.00013	DLD|PGLS|NNT|BST1|PGD|HK3|PDHB|MDH2|IDH2|PGAM1|ALDOB|KCNAB2|G6PD|ALDOA|IDH1|HK1|GPI|ENO2	51	137|145|455|780|673|160|773|171|618|714|191|881|735|861|298|809|457|771	5.91e-06		GO.0046496	0.388606	0
129	20	GO Process		platelet degranulation	0.00013	TUBA4A|ITGA2B|F13A1|FERMT3|PPBP|PF4|ANXA5|CFD|TOR4A|F5|SYK|CD9|ACTN1|PSAP|ALDOA|CD36|LYN|MANF|VTI1B|PECAM1	51	513|151|365|241|391|392|462|249|490|315|791|441|246|275|861|534|770|498|351|656	5.48e-06		GO.0002576	0.388606	0
882	70	GO Process		positive regulation of immune system process	0.00014	PGLYRP1|LCP2|UNC13D|MIF|HMOX1|CTSG|MAPK14|WDFY1|ZC3HAV1|PYCARD|RAC2|KRT1|TLR2|IRAK3|ITGA2B|ACIN1|EP300|ICAM1|BST1|RPS3|CCR2|BAX|ARPC2|PPBP|PF4|LRRK2|CD14|PRKCB|TLR8|PRKDC|LILRB1|UBE2N|HSPH1|CFD|LAMP1|EVI2B|PTPN11|PLSCR1|RAC1|STOML2|CD47|CR1|DHX9|STX7|IFI16|S100A8|S100A9|CTSS|FCN1|PTAFR|HSPA1A|SYK|HSPD1|LILRB2|FLOT2|HLA-DRA|NLRC4|CREB1|CD36|GPI|ANO6|PTPRC|LAT2|LYN|CYFIP2|HCK|CD300LF|ELANE|RPS19|PHB	51	614|349|909|464|393|372|901|87|718|109|265|293|385|866|151|497|738|127|780|756|671|874|493|391|392|542|503|633|509|413|868|165|650|249|387|767|828|407|543|878|706|885|326|662|871|801|797|765|295|788|158|791|815|646|259|386|389|560|534|457|580|217|222|770|67|545|411|320|204|591	6.11e-06		GO.0002684	0.385387	0
1391	99	GO Process		regulation of immune system process	0.00014	PGLYRP1|LCP2|CEACAM1|UNC13D|MIF|HMOX1|CTSG|CTSH|CDC37|DUSP3|MAPK14|WDFY1|EIF2AK2|ZC3HAV1|NMI|PYCARD|RAC2|KRT1|HLA-F|TLR2|IRAK3|ITGA2B|ACIN1|BPI|EP300|ICAM1|BST1|RPS3|CCR2|BAX|ARPC2|PPBP|PF4|DTX3L|HSPA9|LRRK2|CD14|COL3A1|PRKCB|TLR8|PRKDC|LILRB1|UBE2N|HSPH1|CFD|LAMP1|EVI2B|NME1|PTPN11|PKN1|PLSCR1|RAC1|STOML2|ITGAL|WDR5|CD47|H3F3A|CR1|CDC73|DHX9|STX7|IFI16|S100A8|S100A9|CTSS|MPP1|CPN1|PTPN1|FCN1|HDA…	51	614|349|774|909|464|393|372|199|653|819|901|87|88|718|352|109|265|293|609|385|866|151|497|93|738|127|780|756|671|874|493|391|392|759|273|542|503|538|633|509|413|868|165|650|249|387|767|219|828|793|407|543|878|69|472|706|813|885|783|326|662|871|801|797|765|425|341|162|295|181|788|98|158|791|561|815|646|259|386|705|631|389|505|560|534|457|580|217|222|770|67|545|411|320|204|166|591|539|918	6.22e-06		GO.0002682	0.385387	0
388	39	GO Process		regulation of apoptotic signaling pathway	0.00015	MIF|HMOX1|CTSH|PPIF|CTSC|PYCARD|NDUFS3|ICAM1|PHIP|RPS3|ACAA2|BAX|PF4|LRRK2|MFF|CCAR2|GNAI2|HSPH1|PPP1CA|P4HB|PLAUR|ARHGEF2|PARP1|PEA15|S100A8|S100A9|SLC25A5|PTPN1|TXNDC12|MMP9|VDAC2|HSPA1A|SGK3|CD44|NDUFA13|GNB2L1|SOD2|TPT1|HYOU1	51	464|393|199|845|414|109|396|127|792|756|768|874|392|542|477|760|288|650|654|454|487|75|178|138|801|797|347|162|156|804|789|158|563|237|582|641|340|133|316	6.92e-06		GO.2001233	0.382391	0
97	17	GO Process		dicarboxylic acid metabolic process	0.00015	DLD|ATIC|GOT2|SDHA|GLUD1|ME2|MDH2|IDH2|SHMT2|DLST|ADSS|FH|GOT1|ALDH4A1|SDHB|IDH1|SUCLG2	51	137|172|200|554|887|390|171|618|304|908|250|176|743|823|62|298|460	6.6e-06		GO.0043648	0.382391	0
873	69	GO Process		negative regulation of programmed cell death	0.00018	C12orf5|CEACAM6|MIF|HMOX1|CTSH|PPIF|MPO|EIF2AK2|AZU1|SRSF6|PIN1|DAD1|AARS|NDUFS3|NNT|ICAM1|ARHGDIA|PHIP|PDCD4|ACAA2|ACTC1|BAX|PF4|ANXA5|HSPA9|PRDX3|LRRK2|PRDX2|ARF4|CCAR2|GNAI2|PRKDC|LILRB1|HSPH1|THOC6|EVI2B|MTDH|PLAUR|COPS5|ARHGEF2|CDC73|PEA15|SLC25A5|PTPN1|TXNDC12|IFIT3|MMP9|VDAC2|GLO1|HDAC1|IGBP1|HSPA1A|RPS6|HSPD1|NME2|CAST|ITGB1|SGK3|NLRC4|MECP2|CD44|POR|NDUFA13|PHB2|HCK|SOD2|NUP62|TPT1|HYOU1	51	926|679|464|393|199|845|356|88|279|642|584|431|86|396|455|127|669|792|481|768|683|874|392|462|273|907|542|725|623|760|288|413|868|650|362|767|483|487|826|75|783|138|347|162|156|312|804|789|72|181|677|158|912|815|104|763|705|563|389|175|237|451|582|435|545|340|825|133|316	8.11e-06		GO.0043069	0.374473	0
170	23	GO Process		membrane fusion	0.00019	VAMP3|SNAP23|CHCHD3|NAPA|AFG3L2|BAX|RAB8A|MFF|STX8|VPS41|EEA1|NAPG|TAP1|ATG7|STOML2|STX11|STX7|ANXA7|STX12|CD9|DNM2|GCA|VTI1B	51	484|115|864|423|476|874|578|477|232|787|839|700|897|913|878|305|662|102|374|441|456|266|351	8.57e-06		GO.0061025	0.372125	0
68	14	GO Process		cell redox homeostasis	0.00019	DLD|TXN2|TMX4|NNT|SH3BGRL3|PRDX3|PRDX2|P4HB|GLRX5|TXNDC12|TXN|GLRX|TXNRD2|TMX1	51	137|278|501|455|644|907|725|454|225|156|645|709|201|324	8.7e-06		GO.0045454	0.372125	0
859	68	GO Process		negative regulation of apoptotic process	0.0002	CEACAM6|MIF|HMOX1|CTSH|PPIF|MPO|EIF2AK2|AZU1|SRSF6|PIN1|DAD1|AARS|NDUFS3|NNT|ICAM1|ARHGDIA|PHIP|PDCD4|ACAA2|ACTC1|BAX|PF4|ANXA5|HSPA9|PRDX3|LRRK2|PRDX2|ARF4|CCAR2|GNAI2|PRKDC|LILRB1|HSPH1|THOC6|EVI2B|MTDH|PLAUR|COPS5|ARHGEF2|CDC73|PEA15|SLC25A5|PTPN1|TXNDC12|IFIT3|MMP9|VDAC2|GLO1|HDAC1|IGBP1|HSPA1A|RPS6|HSPD1|NME2|CAST|ITGB1|SGK3|NLRC4|MECP2|CD44|POR|NDUFA13|PHB2|HCK|SOD2|NUP62|TPT1|HYOU1	51	679|464|393|199|845|356|88|279|642|584|431|86|396|455|127|669|792|481|768|683|874|392|462|273|907|542|725|623|760|288|413|868|650|362|767|483|487|826|75|783|138|347|162|156|312|804|789|72|181|677|158|912|815|104|763|705|563|389|175|237|451|582|435|545|340|825|133|316	9e-06		GO.0043066	0.369897	0
238	28	GO Process		regulation of mRNA metabolic process	0.00022	SF3A1|PRPF19|SRSF9|MAPK14|ZC3HAV1|SNRPA|SRSF6|RBM25|ACIN1|SF3B4|HNRNPU|EXOSC4|THRAP3|PTBP1|CDC73|DHX9|MAGOH|SRSF3|SRSF4|HSPA1A|SRSF2|CARHSP1|DDX17|KHSRP|GIGYF2|VIM|RBM8A|SNRNP70	51	520|500|776|901|718|322|642|220|497|678|442|119|723|141|783|326|741|309|688|158|872|557|327|772|884|329|475|307	1.05e-05		GO.1903311	0.365758	0
1035	78	GO Process		response to cytokine	0.00022	VAMP3|CEACAM1|MIF|HMOX1|OAS3|MAPK14|EIF2AK2|PRTN3|NMI|PYCARD|HLA-F|TLR2|IRAK3|LMNB1|CNN2|ICAM1|F13A1|MCM2|RPS3|PDCD4|SMARCA5|HNRNPU|CCR2|PPBP|PF4|HSPA9|CD14|COL3A1|FASN|STX8|UBE2N|P4HB|BOLA2|SHMT2|ACSL4|PTPN11|OAS2|PLSCR1|RPL3|ANXA2|ARHGEF2|EPRS|TPR|DHX9|SLC25A5|IFIT3|MMP9|LCN2|SRSF3|PTAFR|ALOX5|IGBP1|SYK|SRM|RPL13A|HLA-DRA|ITGB1|KHSRP|HIST2H3A|ALAD|CREB1|IFI35|CD44|CD36|NDUFA13|TYK2|HCK|VIM|SOD2…	51	484|774|464|393|227|901|88|206|352|109|609|385|866|363|185|127|365|161|756|481|382|442|671|391|392|273|503|538|106|232|165|454|744|304|514|828|721|407|847|559|75|571|715|326|347|312|804|459|309|788|205|677|791|255|210|386|705|772|505|824|560|203|237|534|582|526|545|329|340|286|851|467|674|284|411|307|591|539	1.03e-05		GO.0034097	0.365758	0
265	30	GO Process		lipid catabolic process	0.00022	DECR1|ECH1|CYP4F2|GCDH|HEXB|CPT1A|ACAT1|ACAA2|ECI1|CRAT|HADHB|ACAA1|ALDH3A2|ETFB|GM2A|ECHS1|ACADM|CPT2|SCP2|GPCPD1|HADHA|NAGA|PLD3|PNPLA6|HSD17B4|PAFAH1B2|ACADVL|ETFA|HADH|MGST2	51	929|736|412|615|488|882|870|768|802|94|537|302|750|129|134|716|271|795|567|437|189|433|410|453|409|734|404|438|383|577	1.02e-05		GO.0016042	0.365758	0
185	24	GO Process		phagocytosis	0.00022	UNC13D|MYH9|SCARB2|ANXA3|ARPC2|PTX3|CD14|RAC1|ITGAL|CD47|NCF2|FCN1|SYK|DNM2|NCF4|TM9SF4|ARHGAP25|ANXA11|CD36|LYN|CYFIP2|HCK|PECAM1|ELANE	51	909|277|439|502|493|233|503|543|69|706|354|295|791|456|697|310|749|213|534|770|67|545|656|320	1.04e-05		GO.0006909	0.365758	0
214	26	GO Process		protein folding	0.00027	CDC37|PPIF|MLEC|HSPE1|EMC3|TMX4|LMAN1|HSPBP1|CCT7|PPIG|HSPA9|PPIB|PPID|TBCA|GNAI2|HSPH1|CHORDC1|P4HB|HSPA1A|HSPD1|HSPA2|FKBP1A|TMX1|UNC45A|DNAJB11|TBCE	51	653|845|121|779|66|501|689|733|838|659|273|867|911|163|288|650|777|454|158|815|330|631|324|143|817|470	1.29e-05		GO.0006457	0.356864	0
3528	208	GO Process		cellular nitrogen compound biosynthetic process	0.00029	RFC2|DLD|ATP5D|SNRPD3|SLC25A1|PHF5A|SUPT16H|SPTLC2|EIF5|PNN|EEF1A2|GCDH|RPL19|MAPK14|RPS12|UMPS|EIF2AK2|NRBP1|ATIC|NMI|RPS16|TRIM28|RBM39|VPS25|MBD2|COX5B|PREB|LRPPRC|AARS|ATP5B|CHCHD3|RPL8|EP300|COMMD9|SUB1|PAPSS1|TCIRG1|SMARCA2|ACAT1|SMARCC2|POLR2D|SSRP1|RPS3|DLAT|NARS2|NIPBL|SMARCA5|HNRNPU|ADK|ATP5O|HK3|BAX|COPS2|ATP5H|UBTF|RPS9|FASN|PRKCB|ATP5I|PDHB|RPL13|GMPPB|HCFC1|CCAR2|RPL4|MRPL1|MRPS31|A…	51	247|137|848|212|82|890|707|875|148|680|766|615|65|901|336|399|88|331|172|352|829|748|269|419|317|675|224|117|86|418|864|836|738|853|231|574|701|424|870|107|100|346|756|666|556|685|382|442|126|111|160|874|729|833|876|925|106|633|570|773|218|856|303|760|300|92|684|403|597|281|489|782|737|379|80|131|291|618|764|676|325|219|417|239|514|499|376|793|604|407|177|847|834|562|549|522|381|723|810|593|832|9…	1.39e-05		GO.0044271	0.35376	0
589	51	GO Process		positive regulation of immune response	0.0003	PGLYRP1|LCP2|MIF|CTSG|MAPK14|WDFY1|ZC3HAV1|PYCARD|KRT1|TLR2|IRAK3|EP300|RPS3|CCR2|BAX|ARPC2|CD14|PRKCB|TLR8|PRKDC|LILRB1|UBE2N|CFD|LAMP1|PLSCR1|RAC1|STOML2|CR1|DHX9|STX7|IFI16|S100A8|S100A9|CTSS|FCN1|PTAFR|HSPA1A|SYK|HSPD1|HLA-DRA|NLRC4|CD36|PTPRC|LAT2|LYN|CYFIP2|HCK|CD300LF|ELANE|RPS19|PHB	51	614|349|464|372|901|87|718|109|293|385|866|738|756|671|874|493|503|633|509|413|868|165|249|387|407|543|878|885|326|662|871|801|797|765|295|788|158|791|815|386|389|534|217|222|770|67|545|411|320|204|591	1.41e-05		GO.0050778	0.352288	0
229	27	GO Process		regulation of endocytosis	0.0003	EHD4|SNX3|AZU1|PRTN3|PYCARD|DOCK2|TLR2|SH3GL1|ATG3|PTX3|ARF6|LRRK2|CD14|LILRB1|ANXA2|RAC1|CD2AP|CD47|PTPN1|SYK|DNM2|RAB27A|CD36|ANO6|GNB2L1|HCK|CD300LF	51	739|625|279|206|109|877|385|168|923|233|844|542|503|868|559|543|157|706|162|791|456|565|534|580|641|545|411	1.45e-05		GO.0030100	0.352288	0
27	9	GO Process		regulation of spindle assembly	0.00031	STAG2|VPS4B|HNRNPU|SMC1A|SMC3|TPR|HSPA1A|NUMA1|CHMP2A	51	184|854|442|253|686|715|158|264|781	1.48e-05		GO.0090169	0.350864	0
20	8	GO Process		regulation of mitotic spindle assembly	0.00032	STAG2|VPS4B|HNRNPU|SMC1A|SMC3|TPR|HSPA1A|CHMP2A	51	184|854|442|253|686|715|158|781	1.53e-05		GO.1901673	0.349485	0
11740	584	GO Process		biological regulation	0.00032	M6PR|PGLYRP1|GABARAPL2|LCP2|VAMP3|RFC2|ACAP1|CEACAM1|C12orf5|CEACAM6|GLG1|DLD|UNC13D|CBX5|MIF|SF3A1|TOMM22|HMOX1|MYH9|TXN2|PHF5A|SUPT16H|CTSG|SPTLC2|EIF5|PNN|CTSZ|EEF1A2|STAG2|OLFM4|CTSH|EHD4|RETN|CYP4F2|CDC37|SFXN3|PPIF|MPO|RPL19|DUSP3|CTSC|PRPF19|TMEM109|OAS3|ARHGDIB|SRSF9|MAPK14|STK38|RPS12|SNX3|UMPS|WDFY1|EIF2AK2|NRBP1|HSPE1|AZU1|PRTN3|FKBP15|VPS4B|SERPINB10|CLTA|ZC3HAV1|CD97|NMI|SNRPA|SRSF6|…	51	852|614|626|349|484|247|83|774|926|679|297|137|909|262|464|520|922|393|277|278|890|707|372|875|148|680|692|766|184|345|199|739|272|412|653|299|845|356|65|819|414|500|531|227|61|776|901|118|336|625|399|87|88|331|779|279|206|855|854|70|588|718|919|352|322|642|726|200|698|444|501|197|109|584|513|265|115|431|689|829|293|748|269|419|294|733|317|603|335|877|838|637|658|753|609|385|224|117|866|150|363|4…	1.55e-05		GO.0065007	0.349485	0
203	25	GO Process		regulation of symbiosis, encompassing mutualism through parasitism	0.00032	CTSG|MPO|OAS3|SNX3|EIF2AK2|VPS4B|ZC3HAV1|TRIM28|EP300|STOM|PTX3|PPIB|PPID|P4HB|PLSCR1|ANXA2|SMC3|DHX9|IFI16|FCN1|HDAC1|CD36|ILF3|ELANE|CHMP2A	51	372|356|227|625|88|854|718|748|738|564|233|867|911|454|407|559|686|326|871|295|181|534|930|320|781	1.53e-05		GO.0043903	0.349485	0
203	25	GO Process		myeloid cell differentiation	0.00032	MYH9|MAPK14|PRTN3|TLR2|ACIN1|EP300|HSPA9|PRDX3|FASN|SFXN1|EVI2B|PTPN11|ANXA2|PARP1|IFI16|MMP9|GLO1|RPS6|G6PD|ACTN1|RPS14|NBEAL2|LYN|FLI1|RPS19	51	277|901|206|385|497|738|273|907|106|432|767|828|559|178|871|804|72|912|735|246|344|886|770|589|204	1.53e-05		GO.0030099	0.349485	0
53	12	GO Process		positive regulation of ATPase activity	0.00034	GABARAPL2|NAPA|HNRNPU|ATP1B3|PLSCR1|DHX9|ALDOB|DNM2|DYNLL1|HSPA2|DYNC1I2|DNAJB11	51	626|423|442|719|407|326|191|456|910|330|924|817	1.67e-05		GO.0032781	0.346852	0
14	7	GO Process		establishment of protein localization to mitochondrial membrane	0.00035	TIMM13|TOMM22|HSPA4|SAMM50|AGK|TIMM9|NDUFA13	51	544|922|251|254|832|443|582	1.72e-05		GO.0090151	0.345593	0
259	29	GO Process		positive regulation of innate immune response	0.00035	PGLYRP1|WDFY1|ZC3HAV1|PYCARD|TLR2|IRAK3|EP300|CD14|TLR8|PRKDC|UBE2N|LAMP1|PLSCR1|DHX9|IFI16|S100A8|S100A9|CTSS|FCN1|PTAFR|HSPA1A|SYK|HSPD1|NLRC4|CD36|LYN|HCK|CD300LF|RPS19	51	614|87|718|109|385|866|738|503|509|413|165|387|407|326|871|801|797|765|295|788|158|791|815|389|534|770|545|411|204	1.72e-05		GO.0045089	0.345593	0
361	36	GO Process		regulation of innate immune response	0.00037	PGLYRP1|CEACAM1|CDC37|WDFY1|ZC3HAV1|NMI|PYCARD|TLR2|IRAK3|EP300|CD14|TLR8|PRKDC|LILRB1|UBE2N|LAMP1|PTPN11|PLSCR1|CR1|DHX9|IFI16|S100A8|S100A9|CTSS|PTPN1|FCN1|PTAFR|HSPA1A|SYK|HSPD1|NLRC4|CD36|LYN|HCK|CD300LF|RPS19	51	614|774|653|87|718|352|109|385|866|738|503|509|413|868|165|387|828|407|885|326|871|801|797|765|162|295|788|158|791|815|389|534|770|545|411|204	1.81e-05		GO.0045088	0.34318	0
21	8	GO Process		protein insertion into mitochondrial membrane	0.00041	TIMM13|TOMM22|BAX|HSPA4|SAMM50|AGK|TIMM9|NDUFA13	51	544|922|874|251|254|832|443|582	2.04e-05		GO.0051204	0.338722	0
1732	115	GO Process		regulation of transport	0.00042	VAMP3|CEACAM1|UNC13D|MIF|HMOX1|EHD4|RETN|CYP4F2|PPIF|TMEM109|MAPK14|SNX3|AZU1|PRTN3|VPS4B|THOC2|PYCARD|RAC2|TRIM28|DOCK2|CAB39|TLR2|PREB|NAPA|ICAM1|CPT1A|SRI|SH3GL1|RALB|GLUD1|LAMTOR1|ATG3|ACAA2|ATP1B3|STOM|CCR2|BAX|PTX3|ARF6|LRRK2|RAB8A|MFF|MAP2K1|PPID|CD14|PRKCB|VPS41|TLR8|GNAI2|LILRB1|IDH2|LAMP1|RAB11B|ACSL4|PTPN11|OAS2|ANXA2|RAC1|HVCN1|ACSL3|ATP2B4|CD2AP|CD47|TPR|DHX9|PEA15|S100A8|S100A9|CTSS…	51	484|774|909|464|393|739|272|412|845|531|901|625|279|206|854|698|109|265|748|877|658|385|224|423|127|882|366|168|504|887|339|923|768|719|564|671|874|233|844|542|578|477|519|911|503|633|787|509|288|868|618|387|746|514|828|721|559|543|616|236|527|157|706|715|326|138|801|797|765|450|567|347|162|295|804|308|788|195|645|158|791|587|285|881|709|359|456|646|910|408|735|264|330|904|565|563|290|310|631|274…	2.08e-05		GO.0051049	0.337675	0
379	37	GO Process		regulation of cellular amide metabolic process	0.00043	C12orf5|EIF5|EEF1A2|EIF2AK2|LRPPRC|AARS|POLR2D|RPS3|PDPR|RPS9|TMED10|PPP1CA|EIF4A2|RPS27L|PURA|SHMT2|FXR1|EPRS|TPR|DHX9|S100A9|PGAM1|MAGOH|RPS4X|PTAFR|EIF6|DDX1|RPL13A|KHSRP|RPS14|GIGYF2|EIF4B|ILF3|GNB2L1|VIM|RBM8A|SNRNP70	51	926|148|766|88|117|86|100|756|576|925|506|654|80|291|676|304|617|571|715|326|797|714|741|575|788|98|915|210|772|344|884|216|930|641|329|475|307	2.13e-05		GO.0034248	0.336653	0
277	30	GO Process		positive regulation of response to biotic stimulus	0.00044	PGLYRP1|MIF|WDFY1|ZC3HAV1|PYCARD|TLR2|IRAK3|EP300|CD14|TLR8|PRKDC|UBE2N|LAMP1|PLSCR1|DHX9|IFI16|S100A8|S100A9|CTSS|FCN1|PTAFR|HSPA1A|SYK|HSPD1|NLRC4|CD36|LYN|HCK|CD300LF|RPS19	51	614|464|87|718|109|385|866|738|503|509|413|165|387|407|326|871|801|797|765|295|788|158|791|815|389|534|770|545|411|204	2.2e-05		GO.0002833	0.335655	0
2307	145	GO Process		negative regulation of nitrogen compound metabolic process	0.00045	GABARAPL2|CEACAM1|C12orf5|GLG1|CBX5|MIF|CTSZ|STAG2|PPIF|DUSP3|SRSF9|MAPK14|STK38|SNX3|EIF2AK2|SERPINB10|NMI|SRSF6|PYCARD|PIN1|TRIM28|VPS25|MBD2|LRPPRC|IRAK3|PEBP1|USP14|CHCHD3|ACIN1|XRCC1|EP300|NNT|SMARCA2|SMARCC2|RPS3|MTA2|PDCD4|NIPBL|SMARCA5|HNRNPU|GNAQ|BAX|PTX3|DTX3L|H2AFZ|PRDX3|LRRK2|COPS2|PDS5A|PPID|SF3B3|HCFC1|CCAR2|GNAI2|PRKDC|LILRB1|CHMP6|HSPH1|CHORDC1|SMC1A|SMARCE1|EIF4A2|HIST1H1B|PURA|M…	51	626|774|926|297|262|464|692|184|845|819|776|901|118|625|88|70|352|642|109|584|748|419|317|117|866|150|640|864|497|153|738|455|424|107|756|430|481|685|382|442|827|874|233|759|97|907|542|729|384|911|458|303|760|288|413|868|214|650|777|253|808|80|690|676|483|487|793|559|913|723|672|927|141|895|617|527|607|686|178|813|571|77|885|783|715|326|871|402|755|162|804|181|688|548|98|645|677|466|130|158|561|1…	2.24e-05		GO.0051172	0.334679	0
365	36	GO Process		positive regulation of defense response	0.00045	PGLYRP1|WDFY1|ZC3HAV1|PYCARD|TLR2|IRAK3|EP300|PDCD4|CCR2|LRRK2|CD14|TLR8|PRKDC|UBE2N|LAMP1|PLSCR1|CD47|DHX9|IFI16|S100A8|S100A12|S100A9|CTSS|FCN1|PTAFR|HSPA1A|SYK|SLC25A6|HSPD1|NLRC4|CD36|LYN|HCK|CD300LF|RPS19|MGST2	51	614|87|718|109|385|866|738|481|671|542|503|509|413|165|387|407|706|326|871|801|798|797|765|295|788|158|791|359|815|389|534|770|545|411|204|577	2.24e-05		GO.0031349	0.334679	0
426	40	GO Process		regulation of response to biotic stimulus	0.00045	PGLYRP1|CEACAM1|C12orf5|MIF|CDC37|WDFY1|ZC3HAV1|NMI|PYCARD|TLR2|IRAK3|EP300|SCARB2|DTX3L|CD14|TLR8|PRKDC|LILRB1|UBE2N|LAMP1|PTPN11|PLSCR1|CR1|DHX9|IFI16|S100A8|S100A9|CTSS|PTPN1|FCN1|PTAFR|HSPA1A|SYK|HSPD1|NLRC4|CD36|LYN|HCK|CD300LF|RPS19	51	614|774|926|464|653|87|718|352|109|385|866|738|439|759|503|509|413|868|165|387|828|407|885|326|871|801|797|765|162|295|788|158|791|815|389|534|770|545|411|204	2.27e-05		GO.0002831	0.334679	0
2486	154	GO Process		regulation of cellular protein metabolic process	0.00048	GABARAPL2|LCP2|CEACAM1|GLG1|MIF|MYH9|EIF5|CTSZ|CTSH|EHD4|CDC37|DUSP3|CTSC|MAPK14|STK38|EIF2AK2|HSPE1|AZU1|SERPINB10|NMI|PYCARD|PIN1|RAC2|VPS25|HSPBP1|CAB39|LRPPRC|IRAK3|PEBP1|USP14|AARS|ARFGEF1|XRCC1|EP300|NNT|ICAM1|BST1|RALB|POLR2D|PHIP|RPS3|LAMTOR1|PDCD4|NIPBL|GNAQ|AIFM1|BAX|DTX3L|NDUFS4|PRDX3|LRRK2|MAP2K1|RPS9|CYCS|CCAR2|TLR8|GNAI2|PRKDC|UBE2N|CHMP6|HSPH1|CHORDC1|PRKAG1|PPP1CA|EIF4A2|HIST1H1B|…	51	626|349|774|297|464|277|148|692|199|739|653|819|414|901|118|88|779|279|70|352|109|584|265|419|733|658|117|866|150|640|86|364|153|738|455|127|780|504|100|792|756|339|481|685|827|192|874|759|415|907|542|519|925|667|760|509|288|413|165|214|650|777|321|654|80|690|291|676|304|487|828|793|559|562|913|672|543|141|617|527|826|841|75|571|885|715|326|138|871|146|801|798|797|448|741|162|804|575|788|548|98|6…	2.43e-05		GO.0032268	0.331876	0
293	31	GO Process		hemostasis	0.00048	LCP2|CBX5|CYP4F2|PRTN3|LMAN1|ITGA2B|F13A1|DGKG|GNAQ|PF4|ANXA5|COL3A1|PRKCB|PLAUR|PTPN11|PLSCR1|RAC1|H3F3A|F5|ANXA7|HDAC1|SYK|CD9|RAB27A|HIST2H3A|CD36|GPI|ANO6|LYN|FLI1|HIST1H3A	51	349|262|412|206|689|151|365|769|827|392|462|538|633|487|828|407|543|813|315|102|181|791|441|565|505|534|457|580|770|589|539	2.44e-05		GO.0007599	0.331876	0
86	15	GO Process		vesicle budding from membrane	0.00048	CTSZ|CTSC|SNX3|LMAN1|PREB|NAPA|SEC24D|TMED10|TMED9|ANXA2|F5|S100A10|SEC23IP|SAR1A|PPP6C	51	692|414|625|689|224|423|595|506|524|559|315|611|479|668|594	2.39e-05		GO.0006900	0.331876	0
958	72	GO Process		organonitrogen compound catabolic process	0.00049	PGLYRP1|CEACAM1|HSD17B10|HMOX1|TXN2|CTSZ|CTSH|GCDH|CTSC|PRPF19|CTSD|VPS4B|CLTA|GOT2|VPS25|GNS|HEXB|USP14|FAF2|BLVRB|VCAN|TCIRG1|ACAT1|HEXA|GLUD1|HNMT|USP15|AP2M1|RNPEP|STT3B|DTX3L|ANPEP|GLB1|PSMD2|SGSH|BCKDHB|AP2A2|UBA7|DLST|NT5C2|CTSB|ANXA2|UBE2I|GM2A|UBE2D3|CD2AP|LONP1|CHIT1|BUB3|CTSS|CPN1|GOT1|UBE2D1|SLC44A1|CDA|UBR4|ALDH4A1|AUP1|TRIP12|CUL5|SULT1A3|NAGA|PLAA|GGT5|CECR1|TST|CD44|ASRGL1|PSMD6|U…	51	614|774|492|393|278|692|199|615|414|500|663|854|588|200|419|142|488|640|238|283|230|701|870|532|887|394|512|778|541|144|759|515|357|434|906|167|110|426|908|239|280|559|672|134|895|157|525|147|323|765|341|743|548|605|130|73|823|521|665|187|400|433|290|306|905|745|237|338|495|674|320|71	2.48e-05		GO.1901565	0.33098	0
76	14	GO Process		regulation of ATPase activity	0.00051	GABARAPL2|PPIF|NAPA|HNRNPU|ATP1B3|PLSCR1|DHX9|ALDOB|DNM2|DYNLL1|HSPA2|DYNC1I2|DNAJB11|SNRNP70	51	626|845|423|442|719|407|326|191|456|910|330|924|817|307	2.61e-05		GO.0043462	0.329243	0
555	48	GO Process		response to bacterium	0.00051	PGLYRP1|CTSG|MPO|MAPK14|SNX3|AZU1|PYCARD|TLR2|IRAK3|BPI|ICAM1|ANXA3|PDCD4|PPBP|PF4|PRDX3|RNASE3|CD14|STAB1|LILRB1|MTDH|OAS2|HIST1H2BK|CD47|CHIT1|CDC73|S100A8|S100A12|S100A9|PTAFR|SYK|DEFA1|LILRB2|MGST1|TSPO|PLAA|NLRC4|ALAD|CD36|RPL30|LYN|ATP2A2|HCK|MRC1|PRPF8|ELANE|RPS19|MGST2	51	614|372|356|901|625|279|109|385|866|93|127|502|481|391|392|907|358|503|328|868|483|721|140|706|147|783|801|798|797|788|791|682|646|860|904|290|389|824|534|638|770|63|545|467|284|320|204|577	2.58e-05		GO.0009617	0.329243	0
56	12	GO Process		purine nucleoside bisphosphate biosynthetic process	0.00052	DLD|SLC25A1|GCDH|PAPSS1|ACAT1|DLAT|FASN|PDHB|ACSS1|ACSL4|ACSL3|COASY	51	137|82|615|574|870|666|106|773|403|514|236|694	2.68e-05		GO.0034033	0.3284	0
56	12	GO Process		ribonucleoside bisphosphate biosynthetic process	0.00052	DLD|SLC25A1|GCDH|PAPSS1|ACAT1|DLAT|FASN|PDHB|ACSS1|ACSL4|ACSL3|COASY	51	137|82|615|574|870|666|106|773|403|514|236|694	2.68e-05		GO.0034030	0.3284	0
146	20	GO Process		cellular response to lipopolysaccharide	0.00053	CTSG|MAPK14|PYCARD|TLR2|BPI|ICAM1|PDCD4|CD14|LILRB1|MTDH|CDC73|PTAFR|LILRB2|TSPO|PLAA|CD36|LYN|HCK|MRC1|PRPF8	51	372|901|109|385|93|127|481|503|868|483|783|788|646|904|290|534|770|545|467|284	2.78e-05		GO.0071222	0.327572	0
1014	75	GO Process		negative regulation of cellular protein metabolic process	0.00053	GABARAPL2|CEACAM1|GLG1|MIF|CTSZ|DUSP3|STK38|EIF2AK2|SERPINB10|PYCARD|PIN1|VPS25|IRAK3|PEBP1|USP14|XRCC1|NNT|RPS3|PDCD4|GNAQ|BAX|DTX3L|PRDX3|LRRK2|CCAR2|GNAI2|PRKDC|CHMP6|HSPH1|CHORDC1|PURA|PLAUR|PKN1|ANXA2|FXR1|ATP2B4|EPRS|CR1|TPR|IFI16|PTPN1|MMP9|EIF6|IGBP1|RPL11|HSPA1A|RASSF2|IPO7|SERPINB1|TRIP12|RPL13A|G6PD|CAST|TSPO|PLAA|KHSRP|FKBP1A|SMCR8|NLRC4|RGS14|ALAD|GIGYF2|MECP2|CD44|ILF3|PTPRC|POR|RPL…	51	626|774|297|464|692|819|118|88|70|109|584|419|866|150|640|153|455|756|481|827|874|759|907|542|760|288|413|214|650|777|676|487|793|559|617|527|571|885|715|871|162|804|98|677|466|158|561|188|806|665|210|735|763|904|290|772|631|518|389|135|824|884|175|237|930|217|451|461|180|641|770|248|825|591|169	2.76e-05		GO.0032269	0.327572	0
66	13	GO Process		pyruvate metabolic process	0.00053	DLD|DLAT|HK3|PDHB|ME2|PGAM1|GLO1|ALDOB|ALDOA|HAGH|HK1|GPI|ENO2	51	137|666|160|773|390|714|72|191|861|846|809|457|771	2.73e-05		GO.0006090	0.327572	0
47	11	GO Process		interleukin-12-mediated signaling pathway	0.00055	MIF|LMNB1|CNN2|PDCD4|HSPA9|P4HB|BOLA2|ANXA2|TYK2|SOD2|RPLP0	51	464|363|185|481|273|454|744|559|526|340|286	2.87e-05		GO.0035722	0.325964	0
172	22	GO Process		sulfur compound biosynthetic process	0.00056	MRI1|DLD|SLC25A1|GCDH|VCAN|PAPSS1|ACAT1|DLAT|FASN|PDHB|GSTM1|ACSS1|ACSL4|ACSL3|TPK1|MGST3|GSTM4|AKR1A1|MGST1|HAGH|GGT5|MGST2	51	590|137|82|615|230|574|870|666|106|773|449|403|514|236|731|816|730|74|860|846|306|577	2.91e-05		GO.0044272	0.325181	0
340	34	GO Process		ncRNA processing	0.00056	HSD17B10|FBL|SKIV2L2|RPS16|USP14|AARS|NOP58|RPS9|MRPL1|EXOSC4|INTS3|RPL7|RPS21|RPS17|RPSA|DDX21|DKC1|RPL7A|RPL10A|EIF6|RPL11|PUS1|RPS6|NOP56|DDX1|RPL14|RPS8|DDX17|NHP2L1|RPS14|RPL27|RPS19|WDR18|SRRT	51	492|859|380|829|640|86|313|925|92|119|489|499|177|549|522|381|402|547|551|98|466|655|912|796|915|840|398|327|436|344|693|204|463|651	2.91e-05		GO.0034470	0.325181	0
5	5	GO Process		isocitrate metabolic process	0.00056	ACO2|IDH3G|IDH2|IDH3B|IDH1	51	891|661|618|342|298	2.93e-05		GO.0006102	0.325181	0
240	27	GO Process		autophagy	0.00058	GABARAPL2|C12orf5|CTSD|VPS4B|VPS25|VDAC1|TCIRG1|CISD2|ATG3|LRRK2|RAB8A|VPS41|CHMP6|PRKAG1|ATG7|IFI16|S100A8|S100A9|ANXA7|STX12|DYNLL1|PLAA|SMCR8|MAP1LC3B2|USP10|CHMP2A|C9orf72	51	626|926|663|854|419|268|701|84|923|542|578|787|214|321|913|871|801|797|102|374|910|290|518|258|674|781|169	3.07e-05		GO.0006914	0.323657	0
123	18	GO Process		purine nucleoside bisphosphate metabolic process	0.0006	DLD|SLC25A1|GCDH|ACOT13|PAPSS1|ACAT1|DLAT|FASN|PDHB|ACSS1|DLST|ACSL4|ACSL3|SULT1A3|SULT1A1|SUCLG2|HSD17B4|COASY	51	137|82|615|334|574|870|666|106|773|403|908|514|236|400|516|460|409|694	3.18e-05		GO.0034032	0.322185	0
123	18	GO Process		ribonucleoside bisphosphate metabolic process	0.0006	DLD|SLC25A1|GCDH|ACOT13|PAPSS1|ACAT1|DLAT|FASN|PDHB|ACSS1|DLST|ACSL4|ACSL3|SULT1A3|SULT1A1|SUCLG2|HSD17B4|COASY	51	137|82|615|334|574|870|666|106|773|403|908|514|236|400|516|460|409|694	3.18e-05		GO.0033875	0.322185	0
676	55	GO Process		innate immune response	0.00061	PGLYRP1|VAMP3|UNC13D|MIF|OAS3|EIF2AK2|ZC3HAV1|NMI|PYCARD|KRT1|TRIM28|HLA-F|TLR2|USP14|ICAM1|PTX3|DTX3L|RNASE3|CD14|STX8|TLR8|PRKDC|CFD|SHMT2|OAS2|HIST1H2BK|ARHGEF2|EPRS|CR1|NCF2|DHX9|IFI16|S100A8|S100A12|S100A9|FCN1|IFIT3|LCN2|PTAFR|SYK|IPO7|DEFA1|RPL13A|HLA-DRA|RAB27A|NLRC4|CRISP3|PPP6C|IFI35|CD44|LYN|TYK2|HCK|VIM|MRC1	51	614|484|909|464|227|88|718|352|109|293|748|609|385|640|127|233|759|358|503|232|509|413|249|304|721|140|75|571|885|354|326|871|801|798|797|295|312|459|788|791|188|682|210|386|565|389|267|594|203|237|770|526|545|329|467	3.3e-05		GO.0045087	0.321467	0
298	31	GO Process		response to lipopolysaccharide	0.00061	CTSG|MPO|MAPK14|PYCARD|TLR2|IRAK3|BPI|ICAM1|PDCD4|PPBP|PF4|PRDX3|CD14|LILRB1|MTDH|CDC73|S100A8|PTAFR|LILRB2|MGST1|TSPO|PLAA|ALAD|CD36|LYN|ATP2A2|HCK|MRC1|PRPF8|ELANE|MGST2	51	372|356|901|109|385|866|93|127|481|391|392|907|503|868|483|783|801|788|646|860|904|290|824|534|770|63|545|467|284|320|577	3.28e-05		GO.0032496	0.321467	0
4567	256	GO Process		cellular biosynthetic process	0.00063	MRI1|RFC2|DLD|ATP5D|MIF|SNRPD3|SLC25A1|MCM5|PHF5A|SUPT16H|SPTLC2|EIF5|PNN|EEF1A2|GCDH|RPL19|MAPK14|RPS12|UMPS|EIF2AK2|NRBP1|ATIC|RPN2|NMI|GOT2|DAD1|RPS16|TRIM28|RBM39|VPS25|MBD2|ARF3|COX5B|PREB|LRPPRC|LPCAT3|HEXB|AARS|ATP5B|COQ9|CHCHD3|RPL8|EP300|COMMD9|MCM2|SUB1|VCAN|PAPSS1|TCIRG1|SMARCA2|ACAT1|NDUFA9|SMARCC2|POLR2D|GLUD1|SSRP1|RPS3|DLAT|NARS2|NIPBL|SMARCA5|HNRNPU|ADK|ATP5O|HK3|BAX|KRTCAP2|STT3B…	51	590|247|137|848|464|212|82|406|890|707|875|148|680|766|615|65|901|336|399|88|331|172|482|352|200|431|829|748|269|419|317|608|675|224|117|471|488|86|418|486|864|836|738|853|161|231|230|574|701|424|870|711|107|100|887|346|756|666|556|685|382|442|126|111|160|874|491|144|378|729|833|876|925|106|633|570|773|218|856|303|760|300|449|92|684|403|597|889|281|489|782|737|321|379|80|131|835|291|618|764|676|3…	3.4e-05		GO.0044249	0.320066	0
988	73	GO Process		response to nitrogen compound	0.00067	CEACAM1|UQCRC1|RETN|SRSF9|MAPK14|SRSF6|GOT2|SORT1|TLR2|GGH|IRAK3|FAF2|ICAM1|TCIRG1|RALB|PHIP|LAMTOR1|GNAQ|AIFM1|STT3B|NDUFS4|LRRK2|RAB8A|TMED10|COL3A1|GSTM1|GNAI2|PRKDC|CYC1|DHX15|NME1|DDX21|ATG7|ATP2B4|ARHGEF2|ADSS|TOMM20|PARP1|EPRS|DHX9|MGST3|PEA15|LAMTOR2|GOT1|PTPN1|RBBP4|SRSF4|PTAFR|EIF6|SYK|AUP1|PCNA|HADHA|DDX1|CD9|DNM2|LARS|SULT1A3|ITGB1|MGST1|TSPO|ALAD|CREB1|EFTUD2|CD36|POR|RPL23|LYN|SRSF5…	51	774|68|272|776|901|642|200|335|385|529|866|238|127|701|504|792|339|827|192|144|415|542|578|506|538|449|288|413|597|263|219|381|913|527|75|250|761|178|571|326|816|138|146|743|162|469|688|788|98|791|521|708|189|915|441|456|78|400|705|860|904|824|560|244|534|451|461|770|555|624|383|651|577	3.65e-05		GO.1901698	0.317393	0
953	71	GO Process		cellular response to cytokine stimulus	0.00067	VAMP3|CEACAM1|MIF|HMOX1|OAS3|MAPK14|PRTN3|NMI|PYCARD|HLA-F|TLR2|IRAK3|LMNB1|CNN2|ICAM1|F13A1|MCM2|RPS3|PDCD4|SMARCA5|HNRNPU|CCR2|PPBP|PF4|HSPA9|FASN|STX8|UBE2N|P4HB|BOLA2|PTPN11|OAS2|RPL3|ANXA2|ARHGEF2|EPRS|TPR|DHX9|SLC25A5|IFIT3|MMP9|LCN2|SRSF3|PTAFR|ALOX5|SYK|SRM|RPL13A|HLA-DRA|ITGB1|KHSRP|HIST2H3A|ALAD|CREB1|IFI35|CD44|CD36|NDUFA13|TYK2|HCK|VIM|SOD2|RPLP0|ITGAX|MRC1|USP10|PRPF8|CD300LF|SNRNP70…	51	484|774|464|393|227|901|206|352|109|609|385|866|363|185|127|365|161|756|481|382|442|671|391|392|273|106|232|165|454|744|828|721|847|559|75|571|715|326|347|312|804|459|309|788|205|791|255|210|386|705|772|505|824|560|203|237|534|582|526|545|329|340|286|851|467|674|284|411|307|591|539	3.66e-05		GO.0071345	0.317393	0
1238	87	GO Process		regulation of hydrolase activity	0.00067	GABARAPL2|ACAP1|EIF5|CTSH|PPIF|CTSC|OAS3|ARHGDIB|MAPK14|EIF2AK2|HSPE1|PRTN3|FKBP15|SERPINB10|PYCARD|PIN1|SORT1|DOCK2|PREB|PEBP1|USP14|ARFGEF1|NAPA|ICAM1|SCARB2|MCM2|ARHGDIA|RPS3|HNRNPU|RASA2|ATP1B3|GNAQ|AIFM1|ARHGAP17|BAX|PTX3|ALDH1A1|PRDX3|LRRK2|ARF4|CYCS|GNAI2|RPS27L|PLAUR|PLSCR1|GM2A|RAB3GAP2|CR1|DHX9|IFI16|S100A8|S100A9|S100A10|MMP9|TBC1D13|PTAFR|IGBP1|ALDOB|HSPA1A|PCNA|SERPINB1|HSPD1|DNM2|DY…	51	626|83|148|199|845|414|227|61|901|88|779|206|855|70|109|584|335|877|224|150|640|364|423|127|439|161|669|756|442|724|719|827|192|422|874|233|429|907|542|623|667|288|291|487|407|134|841|885|326|871|801|797|611|804|308|788|677|191|158|708|806|815|456|910|78|330|763|705|924|290|631|740|389|135|749|830|237|817|96|451|582|641|770|248|67|307|660	3.64e-05		GO.0051336	0.317393	0
58	12	GO Process		ribosome assembly	0.00067	RPS27L|RPL3|RPS17|RPSA|RPL12|EIF6|RPL11|RPS14|RPL23A|RPL6|RPS19|RPS5	51	291|847|549|522|664|98|466|344|900|427|204|348	3.63e-05		GO.0042255	0.317393	0
175	22	GO Process		endoplasmic reticulum to Golgi vesicle-mediated transport	0.00068	CTSZ|CTSC|NRBP1|LMAN1|IER3IP1|PREB|RAB2A|NAPA|SEC24D|TMED10|ARF4|TMED9|DCTN1|F5|SEC23IP|SAR1A|DYNLL1|DYNC1I2|PPP6C|TMED7|VTI1B|HYOU1	51	692|414|331|689|603|224|154|423|595|506|623|524|586|315|479|668|910|924|594|296|351|316	3.69e-05		GO.0006888	0.316749	0
1042	76	GO Process		programmed cell death	0.00069	C12orf5|CEACAM6|HMOX1|CTSH|PPIF|CTSC|TMEM109|MAPK14|CAPNS1|KRT9|PYCARD|DAD1|KRT5|KRT1|SORT1|TLR2|ACIN1|EP300|MCM2|VDAC1|KRT10|RALB|RPS3|PDCD4|ATG3|ACAA2|AIFM1|BAX|ARF6|PRDX3|MFF|PPID|CD14|PRKCB|CYCS|MLKL|CCAR2|KRT2|PRKDC|THOC6|RPS27L|LAMP1|PKN1|PLSCR1|ANXA6|UBE2D3|FXR1|TOP1|PARP1|DHX9|PEA15|IFI16|DAP3|S100A8|S100A9|SLK|BLOC1S2|LCN2|YARS|RPS6|SLC25A6|HSPD1|DYNLL1|CUL5|TSPO|NLRC4|NDUFS1|DIABLO|NDUF…	51	926|679|393|199|845|414|531|901|197|619|109|431|292|293|335|385|497|738|161|268|632|504|756|481|923|768|192|874|844|907|477|911|503|633|667|805|760|159|413|362|291|387|793|407|452|895|617|629|178|326|138|871|921|801|797|448|649|459|681|912|359|815|910|187|904|389|831|830|582|641|858|754|248|67|340|811	3.76e-05		GO.0012501	0.316115	0
176	22	GO Process		cellular response to biotic stimulus	0.00072	CTSG|MAPK14|PYCARD|TLR2|BPI|ICAM1|PDCD4|CD14|LILRB1|SMC1A|MTDH|CDC73|PTAFR|SYK|LILRB2|TSPO|PLAA|CD36|LYN|HCK|MRC1|PRPF8	51	372|901|109|385|93|127|481|503|868|253|483|783|788|791|646|904|290|534|770|545|467|284	3.99e-05		GO.0071216	0.314267	0
5459	298	GO Process		positive regulation of biological process	0.00072	PGLYRP1|LCP2|VAMP3|RFC2|CEACAM1|C12orf5|CEACAM6|UNC13D|MIF|TOMM22|HMOX1|MYH9|PHF5A|SUPT16H|CTSG|SPTLC2|CTSZ|EEF1A2|OLFM4|CTSH|EHD4|RETN|CYP4F2|CDC37|PPIF|DUSP3|CTSC|PRPF19|MAPK14|SNX3|WDFY1|EIF2AK2|HSPE1|AZU1|PRTN3|VPS4B|ZC3HAV1|NMI|SRSF6|SSR1|VASP|CAPNS1|PYCARD|PIN1|RAC2|LMAN1|KRT1|TRIM28|HSPBP1|MBD2|SORT1|DOCK2|CCT7|FHOD1|CAB39|SRSF1|TLR2|IRAK3|HEXB|SNX1|ATP5B|RHEB|ARFGEF1|ITGA2B|ACIN1|XRCC1|EP…	51	614|349|484|247|774|926|679|909|464|922|393|277|890|707|372|875|692|766|345|199|739|272|412|653|845|819|414|500|901|625|87|88|779|279|206|854|718|352|642|726|444|197|109|584|265|689|293|748|733|317|335|877|838|637|658|753|385|866|488|473|418|712|364|151|497|153|738|455|127|439|502|780|231|882|701|366|424|107|669|632|168|678|504|100|792|405|887|756|339|430|241|481|685|382|442|719|564|192|683|671|8…	3.98e-05		GO.0048518	0.314267	0
3733	215	GO Process		gene expression	0.00072	HSD17B10|UQCRC1|SF3A1|SNRPD3|PHF5A|SUPT16H|CTSG|EIF5|PNN|CTSZ|EEF1A2|CTSH|FBL|RPL19|PRPF19|SRSF9|MAPK14|RPS12|SKIV2L2|EIF2AK2|NRBP1|NMI|SNRPA|SRSF6|THOC2|SNRPB2|PMPCB|RPS16|TRIM28|RBM39|VPS25|NUP210|MBD2|PRPF38A|SRSF1|PREB|LRPPRC|DBR1|PPIG|USP14|AARS|RBM25|CHCHD3|RPL8|ACIN1|EP300|COMMD9|SNRNP40|NOP58|SUB1|SMARCA2|SMARCC2|UQCRC2|AFG3L2|SF3B4|POLR2D|SSRP1|RPS3|NARS2|NIPBL|SMARCA5|HNRNPU|U2AF1L4|BAX…	51	492|68|520|212|890|707|372|148|680|692|766|199|859|65|500|776|901|336|380|88|331|352|322|642|698|552|377|829|748|269|419|920|317|566|753|224|117|784|659|640|86|220|864|836|497|738|853|928|313|231|424|107|103|476|678|100|346|756|556|685|382|442|207|874|620|729|876|925|633|458|218|303|260|747|760|601|300|92|684|119|612|281|489|752|782|737|379|80|362|131|225|291|744|764|676|325|903|263|636|499|376|7…	4e-05		GO.0010467	0.314267	0
49	11	GO Process		leukocyte cell-cell adhesion	0.00072	RAC2|ICAM1|FERMT3|CCR2|ITGAL|S100A8|S100A9|SYK|ITGB1|CD44|PECAM1	51	265|127|241|671|69|801|797|791|705|237|656	4e-05		GO.0007159	0.314267	0
1080	78	GO Process		cell death	0.00073	C12orf5|CEACAM6|HMOX1|CTSH|PPIF|CTSC|TMEM109|MAPK14|CAPNS1|KRT9|PYCARD|DAD1|KRT5|KRT1|SORT1|TLR2|ACIN1|EP300|MCM2|VDAC1|KRT10|RALB|RPS3|PDCD4|ATG3|ACAA2|AIFM1|BAX|ARF6|PRDX3|LRRK2|MFF|PPID|CD14|PRKCB|CYCS|MLKL|CCAR2|KRT2|PRKDC|THOC6|RPS27L|LAMP1|PKN1|PLSCR1|ANXA6|UBE2D3|FXR1|TOP1|PARP1|DHX9|PEA15|IFI16|DAP3|S100A8|S100A9|SLK|BLOC1S2|LCN2|YARS|RPS6|SLC25A6|HSPD1|DYNLL1|CUL5|TSPO|NLRC4|NDUFS1|DIABL…	51	926|679|393|199|845|414|531|901|197|619|109|431|292|293|335|385|497|738|161|268|632|504|756|481|923|768|192|874|844|907|542|477|911|503|633|667|805|760|159|413|362|291|387|793|407|452|895|617|629|178|326|138|871|921|801|797|448|649|459|681|912|359|815|910|187|904|389|831|830|582|641|858|754|248|67|340|825|811	4.04e-05		GO.0008219	0.313668	0
1155	82	GO Process		regulation of organelle organization	0.00079	C12orf5|STAG2|CDC37|PPIF|ARHGDIB|VPS4B|VASP|PYCARD|PIN1|LMAN1|TRIM28|CCT7|FHOD1|PREB|VPS13C|ARFGEF1|XRCC1|ICAM1|SCARB2|BST1|MCM2|VDAC1|ARHGDIA|RALB|PHIP|RPS3|NIPBL|HNRNPU|ATG3|ACAA2|BAX|ARPC2|ARF6|LRRK2|MFF|MAP2K1|VPS41|UBE2N|CHORDC1|SMC1A|HIST1H1B|TMED9|PLAUR|ANXA2|ATG7|RAC1|STOML2|RAB3GAP2|CD2AP|SMC3|DCTN1|ARHGEF2|PARP1|H3F3A|CENPF|TPR|S100A8|S100A9|S100A10|BUB3|DKC1|SLC25A5|MMP9|TBC1D13|CLIC4|…	51	926|184|653|845|61|854|444|109|584|689|748|838|637|224|113|364|153|127|439|780|161|268|669|504|792|756|685|442|923|768|874|493|844|542|477|519|787|165|777|253|690|524|487|559|913|543|878|841|157|686|586|75|178|813|77|715|801|797|611|323|402|347|804|308|195|158|665|456|646|264|904|518|175|180|256|435|545|652|781|825|660|169	4.45e-05		GO.0033043	0.310237	0
274	29	GO Process		negative regulation of catabolic process	0.00079	GABARAPL2|C12orf5|HMOX1|MAPK14|SNX3|PIN1|LRPPRC|IRAK3|USP14|HNRNPU|LRRK2|SF3B3|CCAR2|ANXA2|ATG7|THRAP3|ATP2B4|DHX9|DKC1|RPL11|LARS|TSPO|SMCR8|ALAD|FBP1|RPL23|CDK5RAP3|SNRNP70|PHB	51	626|926|393|901|625|584|117|866|640|442|542|458|760|559|913|723|527|326|402|466|78|904|518|824|596|461|248|307|591	4.39e-05		GO.0009895	0.310237	0
394	37	GO Process		positive regulation of multi-organism process	0.00081	PGLYRP1|MIF|WDFY1|VPS4B|ZC3HAV1|PYCARD|TLR2|IRAK3|EP300|STOM|PPIB|PPID|CD14|TLR8|PRKDC|UBE2N|P4HB|LAMP1|PLSCR1|SMC3|DHX9|IFI16|S100A8|S100A9|CTSS|FCN1|PTAFR|HSPA1A|SYK|HSPD1|NLRC4|CD36|LYN|HCK|CD300LF|CHMP2A|RPS19	51	614|464|87|854|718|109|385|866|738|564|867|911|503|509|413|165|454|387|407|686|326|871|801|797|765|295|788|158|791|815|389|534|770|545|411|781|204	4.55e-05		GO.0043902	0.309151	0
441	40	GO Process		posttranscriptional regulation of gene expression	0.00082	EIF5|CDC37|MAPK14|EIF2AK2|LRPPRC|AARS|POLR2D|RPS3|HNRNPU|RPS9|EXOSC4|PPP1CA|EIF4A2|RPS27L|PURA|SHMT2|THRAP3|FXR1|EPRS|TPR|DHX9|S100A9|DKC1|MAGOH|RPS4X|PTAFR|EIF6|HSPA1A|DDX1|RPL13A|CARHSP1|KHSRP|RPS14|GIGYF2|EIF4B|ILF3|GNB2L1|VIM|RBM8A|SRRT	51	148|653|901|88|117|86|100|756|442|925|119|654|80|291|676|304|723|617|571|715|326|797|402|741|575|788|98|158|915|210|557|772|344|884|216|930|641|329|475|651	4.63e-05		GO.0010608	0.308619	0
364	35	GO Process		cellular component disassembly	0.00083	GABARAPL2|SUPT16H|CTSG|MMP8|VPS4B|ACIN1|NAPA|SMARCC2|SH3GL1|CISD2|ATG3|PRKCB|PRSS1|MRPL1|MRPS31|SMARCE1|PPP1CA|MRPL40|MRPL43|ATG7|DCTN1|DAP3|CTSS|MCTS1|MMP9|MRPL2|HSPA2|GSPT1|CD44|KLC1|RPL23|CDK5RAP3|MAP1LC3B2|ELANE|CHMP2A	51	626|707|372|333|854|497|423|107|168|84|923|633|95|92|684|808|654|325|376|913|586|921|765|634|804|592|330|370|237|643|461|248|258|320|781	4.68e-05		GO.0022411	0.308092	0
41	10	GO Process		acyl-CoA biosynthetic process	0.00086	DLD|SLC25A1|GCDH|ACAT1|DLAT|FASN|PDHB|ACSS1|ACSL4|ACSL3	51	137|82|615|870|666|106|773|403|514|236	4.89e-05		GO.0071616	0.30655	0
6072	326	GO Process		regulation of macromolecule metabolic process	0.00088	GABARAPL2|LCP2|VAMP3|RFC2|CEACAM1|C12orf5|GLG1|CBX5|MIF|SF3A1|HMOX1|MYH9|PHF5A|SUPT16H|EIF5|PNN|CTSZ|EEF1A2|STAG2|CTSH|EHD4|CDC37|RPL19|DUSP3|CTSC|PRPF19|OAS3|SRSF9|MAPK14|STK38|RPS12|SNX3|EIF2AK2|HSPE1|AZU1|SERPINB10|ZC3HAV1|NMI|SNRPA|SRSF6|THOC2|PYCARD|PIN1|RAC2|RPS16|TRIM28|RBM39|VPS25|HSPBP1|MBD2|SORT1|CCT7|FHOD1|CAB39|SRSF1|TLR2|PREB|LRPPRC|IRAK3|PEBP1|HEXB|USP14|AARS|SNX1|RBM25|ARFGEF1|CHCH…	51	626|349|484|247|774|926|297|262|464|520|393|277|890|707|148|680|692|766|184|199|739|653|65|819|414|500|227|776|901|118|336|625|88|779|279|70|718|352|322|642|698|109|584|265|829|748|269|419|733|317|335|838|637|658|753|385|224|117|866|150|488|640|86|473|220|364|864|836|497|153|738|853|455|127|502|780|231|366|424|883|107|678|504|100|792|346|756|339|430|481|512|685|382|442|827|192|683|671|874|233|392…	5.01e-05		GO.0060255	0.305552	0
104	16	GO Process		carbohydrate catabolic process	0.00088	HEXB|ABHD10|HK3|ALDH1A1|GLB1|GM2A|CHIT1|PGAM1|AKR1A1|ALDOB|ALDOA|NAGA|HK1|GPI|ENO2|GALE	51	488|360|160|429|357|134|147|714|74|191|861|433|809|457|771|902	5.05e-05		GO.0016052	0.305552	0
999	73	GO Process		chromosome organization	0.00089	RFC2|SUPT16H|STAG2|FBL|VPS4B|NCAPG|TRIM28|MBD2|ACIN1|XRCC1|EP300|MCM2|SMARCA2|SMARCC2|MTA2|USP15|NIPBL|SMARCA5|HNRNPU|AIFM1|DTX3L|H2AFZ|COPS2|PDS5A|PRKCB|HCFC1|HP1BP3|PRKDC|PDS5B|UBE2N|CHMP6|RUVBL1|SMC1A|SMARCE1|SETD3|H1FX|HIST1H1B|PURA|PKN1|HIST1H2BK|CHD4|SMC4|COPS5|WDR5|HIST1H2AG|MCMBP|TOP1|SMC3|PARP1|H3F3A|CENPF|CDC73|DHX9|BUB3|DKC1|RBBP4|HDAC1|PCNA|DDX1|HSPA2|HIST2H3A|MECP2|ACTL6A|RECQL|H2AFY…	51	247|707|184|859|854|888|748|317|497|153|738|161|424|107|430|512|685|382|442|192|759|97|729|384|633|303|717|413|301|165|214|281|253|808|131|226|690|676|793|140|857|893|826|472|607|428|629|686|178|813|77|783|326|323|402|469|181|708|915|330|505|175|91|812|180|332|435|781|825|166|591|539|170	5.08e-05		GO.0051276	0.305061	0
166	21	GO Process		protein stabilization	0.00089	CDC37|PIN1|CCT7|EP300|ATP1B3|GNAQ|PPIB|HCFC1|NAPG|HIST1H1B|LAMP1|STX12|RPL11|HSPA1A|RASSF2|HSPD1|FLOT2|CREB1|RPL23|PHB2|PHB	51	653|584|838|738|719|827|867|303|700|690|387|374|466|158|561|815|259|560|461|435|591	5.07e-05		GO.0050821	0.305061	0
42	10	GO Process		regulation of alternative mRNA splicing, via spliceosome	0.001	SF3A1|SRSF6|RBM25|HNRNPU|THRAP3|PTBP1|MAGOH|SRSF2|DDX17|RBM8A	51	520|642|220|442|723|141|741|872|327|475	5.83e-05		GO.0000381	0.3	0
95	15	GO Process		receptor metabolic process	0.0011	CEACAM1|CLTA|SNX1|AP2M1|LILRB1|AP2A2|RAB11B|LMBRD1|SYK|CD9|DNM2|ITGB1|CD36|CAPN1|RAB31	51	774|588|473|778|868|110|746|450|791|441|456|705|534|858|624	6.62e-05		GO.0043112	0.295861	0
182	22	GO Process		modification of morphology or physiology of other organism	0.0011	PGLYRP1|CTSG|EIF2AK2|AZU1|EP300|STOM|PTX3|PPBP|PF4|PPIB|ANXA2|ATG7|HIST1H2BK|SMC3|S100A12|S100A9|HDAC1|SLC25A6|DEFA1|RPL30|ELANE|RPS19	51	614|372|88|279|738|564|233|391|392|867|559|913|140|686|798|797|181|359|682|638|320|204	6.28e-05		GO.0035821	0.295861	0
497	43	GO Process		ncRNA metabolic process	0.0011	HSD17B10|FBL|SKIV2L2|RPS16|USP14|AARS|NOP58|POLR2D|NARS2|RPS9|MRPL1|EXOSC4|INTS3|RPL7|PPA2|RPS21|RPS17|RPSA|DDX21|DARS2|IARS2|EPRS|DKC1|RPL7A|YARS|RPL10A|EIF6|RPL11|PUS1|RPS6|NOP56|DDX1|LARS|RPL14|RPS8|DDX17|KHSRP|NHP2L1|RPS14|RPL27|RPS19|WDR18|SRRT	51	492|859|380|829|640|86|313|100|556|925|92|119|489|499|604|177|549|522|381|369|581|571|402|547|681|551|98|466|655|912|796|915|78|840|398|327|772|436|344|693|204|463|651	6.68e-05		GO.0034660	0.295861	0
483	42	GO Process		regulation of body fluid levels	0.0012	LCP2|CEACAM1|CBX5|CYP4F2|UMPS|PRTN3|GOT2|LMAN1|KRT1|ITGA2B|F13A1|DGKG|GNAQ|PF4|ANXA5|COL3A1|PRKCB|GNAI2|NME1|PLAUR|PTPN11|OAS2|PLSCR1|ANXA2|RAC1|MT-CO2|H3F3A|F5|S100A9|ANXA7|HDAC1|SYK|CD9|RAB27A|HIST2H3A|CREB1|CD36|GPI|ANO6|LYN|FLI1|HIST1H3A	51	349|774|262|412|399|206|200|689|293|151|365|769|827|392|462|538|633|288|219|487|828|721|407|559|543|211|813|315|797|102|181|791|441|565|505|560|534|457|580|770|589|539	7.29e-05		GO.0050878	0.292082	0
499	43	GO Process		positive regulation of response to external stimulus	0.0012	PGLYRP1|MIF|MAPK14|WDFY1|AZU1|ZC3HAV1|PYCARD|RAC2|TLR2|IRAK3|EP300|PDCD4|CCR2|PPBP|PF4|LRRK2|CD14|TLR8|PRKDC|UBE2N|LAMP1|PLSCR1|RAC1|CD47|DHX9|IFI16|S100A8|S100A12|S100A9|CTSS|FCN1|PTAFR|HSPA1A|SYK|HSPD1|NLRC4|CD36|ANO6|LYN|HCK|CD300LF|RPS19|MGST2	51	614|464|901|87|279|718|109|265|385|866|738|481|671|391|392|542|503|509|413|165|387|407|543|706|326|871|801|798|797|765|295|788|158|791|815|389|534|580|770|545|411|204|577	7.26e-05		GO.0032103	0.292082	0
12	6	GO Process		mitochondrial electron transport, ubiquinol to cytochrome c	0.0012	UQCRC1|PMPCB|CYCS|CYC1|MECP2|UQCRB	51	68|377|667|597|175|81	7.04e-05		GO.0006122	0.292082	0
158	20	GO Process		antigen processing and presentation	0.0013	VAMP3|CTSH|CTSD|CLTA|SNAP23|HLA-F|ICAM1|SEC24D|AP2M1|AP2A2|TAP1|DCTN1|CTSS|DNM2|DYNLL1|HLA-DRA|RAB27A|DYNC1I2|CD36|KLC1	51	484|199|663|588|115|609|127|595|778|110|897|586|765|456|910|386|565|924|534|643	7.54e-05		GO.0019882	0.288606	0
186	22	GO Process		activation of innate immune response	0.0014	PGLYRP1|PYCARD|TLR2|IRAK3|EP300|CD14|TLR8|PRKDC|UBE2N|IFI16|S100A8|S100A9|CTSS|FCN1|PTAFR|SYK|HSPD1|NLRC4|CD36|LYN|HCK|CD300LF	51	614|109|385|866|738|503|509|413|165|871|801|797|765|295|788|791|815|389|534|770|545|411	8.39e-05		GO.0002218	0.285387	0
75	13	GO Process		interaction with symbiont	0.0015	CTSG|AZU1|EP300|STOM|PTX3|PF4|PPIB|ANXA2|SMC3|HDAC1|DEFA1|HSPD1|ELANE	51	372|279|738|564|233|392|867|559|686|181|682|815|320	8.71e-05		GO.0051702	0.282391	0
286	29	GO Process		regulation of autophagy	0.0015	C12orf5|HMOX1|SPTLC2|EEF1A2|CDC37|CAPNS1|VPS13C|RHEB|EP300|VDAC1|RALB|CISD2|LAMTOR1|LRRK2|RAB8A|MTDH|ATG7|RAB3GAP2|IFI16|LAMTOR2|LARS|PSAP|TSPO|SMCR8|CAPN1|PAFAH1B2|USP10|SNRNP70|C9orf72	51	926|393|875|766|653|197|113|712|738|268|504|84|339|542|578|483|913|841|871|146|78|275|904|518|858|734|674|307|169	8.81e-05		GO.0010506	0.282391	0
876	65	GO Process		response to organonitrogen compound	0.0015	CEACAM1|UQCRC1|RETN|SRSF9|MAPK14|SRSF6|GOT2|SORT1|TLR2|GGH|IRAK3|FAF2|ICAM1|TCIRG1|PHIP|LAMTOR1|AIFM1|STT3B|NDUFS4|LRRK2|RAB8A|TMED10|COL3A1|PRKDC|CYC1|DHX15|NME1|ATG7|ATP2B4|ARHGEF2|ADSS|TOMM20|PARP1|EPRS|MGST3|PEA15|LAMTOR2|GOT1|PTPN1|RBBP4|SRSF4|PTAFR|EIF6|SYK|AUP1|PCNA|HADHA|CD9|DNM2|LARS|SULT1A3|ITGB1|MGST1|TSPO|ALAD|CREB1|EFTUD2|CD36|POR|RPL23|LYN|SRSF5|RAB31|HADH|MGST2	51	774|68|272|776|901|642|200|335|385|529|866|238|127|701|792|339|192|144|415|542|578|506|538|413|597|263|219|913|527|75|250|761|178|571|816|138|146|743|162|469|688|788|98|791|521|708|189|441|456|78|400|705|860|904|824|560|244|534|451|461|770|555|624|383|577	8.74e-05		GO.0010243	0.282391	0
123	17	GO Process		antigen processing and presentation of exogenous peptide antigen	0.0016	VAMP3|CTSD|CLTA|SNAP23|HLA-F|SEC24D|AP2M1|AP2A2|TAP1|DCTN1|CTSS|DNM2|DYNLL1|HLA-DRA|DYNC1I2|CD36|KLC1	51	484|663|588|115|609|595|778|110|897|586|765|456|910|386|924|534|643	9.84e-05		GO.0002478	0.279588	0
245	26	GO Process		lipid modification	0.0017	DECR1|ECH1|GCDH|MAPK14|DGKG|CPT1A|ACAT1|ACAA2|ECI1|CRAT|HADHB|ACAA1|PTPN11|ALDH3A2|ETFB|AGK|ECHS1|ACADM|CPT2|SCP2|HADHA|POR|HSD17B4|ACADVL|ETFA|HADH	51	929|736|615|901|769|882|870|768|802|94|537|302|828|750|129|832|716|271|795|567|189|451|409|404|438|383	0.0001		GO.0030258	0.276955	0
491	42	GO Process		response to inorganic substance	0.0017	C12orf5|ATP5D|HMOX1|EEF1A2|PPIF|MPO|ATIC|GGH|ICAM1|RPS3|AIFM1|CPNE2|PRDX3|LRRK2|PRDX2|CD14|PPP1CA|ATG7|HVCN1|ATP2B4|LONP1|PARP1|S100A8|GOT1|MMP9|ANXA7|CLIC4|PCNA|CD9|DNM2|G6PD|TSPO|TXNRD2|ALAD|CREB1|SLC25A12|ANXA11|NDRG1|FBP1|SOD2|SLC25A24|CPNE3	51	926|848|393|766|845|356|172|529|127|756|192|350|907|542|725|503|654|913|616|527|525|178|801|743|804|102|195|708|441|456|735|904|201|824|560|125|213|282|596|340|101|228	0.0001		GO.0010035	0.276955	0
88	14	GO Process		acyl-CoA metabolic process	0.0018	DLD|SLC25A1|GCDH|ACOT13|ACAT1|DLAT|FASN|PDHB|ACSS1|DLST|ACSL4|ACSL3|SUCLG2|HSD17B4	51	137|82|615|334|870|666|106|773|403|908|514|236|460|409	0.00011		GO.0006637	0.274473	0
37	9	GO Process		protein insertion into membrane	0.0019	TIMM13|TOMM22|BAX|HSPA4|SAMM50|AGK|TIMM9|NDUFA13|ASNA1	51	544|922|874|251|254|832|443|582|600	0.00012		GO.0051205	0.272125	0
11116	550	GO Process		regulation of biological process	0.0019	M6PR|PGLYRP1|GABARAPL2|LCP2|VAMP3|RFC2|CEACAM1|C12orf5|CEACAM6|GLG1|DLD|UNC13D|CBX5|MIF|SF3A1|TOMM22|HMOX1|MYH9|TXN2|PHF5A|SUPT16H|CTSG|SPTLC2|EIF5|PNN|CTSZ|EEF1A2|STAG2|OLFM4|CTSH|EHD4|RETN|CYP4F2|CDC37|PPIF|MPO|RPL19|DUSP3|CTSC|PRPF19|TMEM109|OAS3|ARHGDIB|SRSF9|MAPK14|STK38|RPS12|SNX3|WDFY1|EIF2AK2|NRBP1|HSPE1|AZU1|PRTN3|FKBP15|VPS4B|SERPINB10|CLTA|ZC3HAV1|CD97|NMI|SNRPA|SRSF6|SSR1|THOC2|VASP|T…	51	852|614|626|349|484|247|774|926|679|297|137|909|262|464|520|922|393|277|278|890|707|372|875|148|680|692|766|184|345|199|739|272|412|653|845|356|65|819|414|500|531|227|61|776|901|118|336|625|87|88|331|779|279|206|855|854|70|588|718|919|352|322|642|726|698|444|501|197|109|584|513|265|431|689|829|293|748|269|419|294|733|317|603|335|877|838|637|658|753|609|385|224|117|866|150|363|471|488|113|640|86|4…	0.00012		GO.0050789	0.272125	0
56	11	GO Process		receptor internalization	0.0019	CEACAM1|SNX1|AP2M1|LILRB1|LMBRD1|SYK|CD9|DNM2|ITGB1|CD36|RAB31	51	774|473|778|868|450|791|441|456|705|534|624	0.00011		GO.0031623	0.272125	0
67	12	GO Process		positive regulation of tumor necrosis factor production	0.002	MIF|AZU1|PYCARD|TLR2|CCR2|PF4|LRRK2|CD14|ARHGEF2|DHX9|PTAFR|CD36	51	464|279|109|385|671|392|542|503|75|326|788|534	0.00012		GO.0032760	0.269897	0
178	21	GO Process		positive regulation of peptidase activity	0.002	CTSH|CTSC|MAPK14|HSPE1|PYCARD|RPS3|AIFM1|BAX|CYCS|RPS27L|CR1|IFI16|S100A8|S100A9|HSPD1|NLRC4|DIABLO|NDUFA13|GNB2L1|LYN|CYFIP2	51	199|414|901|779|109|756|192|874|667|291|885|871|801|797|815|389|830|582|641|770|67	0.00012		GO.0010952	0.269897	0
47	10	GO Process		positive regulation of phagocytosis	0.0021	AZU1|PYCARD|DOCK2|PTX3|CD47|DNM2|RAB27A|CD36|ANO6|CD300LF	51	279|109|877|233|706|456|565|534|580|411	0.00013		GO.0050766	0.267778	0
663	52	GO Process		positive regulation of cell death	0.0021	C12orf5|TOMM22|HMOX1|CTSZ|EEF1A2|CTSH|PPIF|CTSC|HSPE1|PYCARD|PIN1|SORT1|ACIN1|RPS3|PDCD4|AIFM1|BAX|LRRK2|MFF|MTCH2|PPID|CYCS|CCAR2|PRKDC|LILRB1|PPP1CA|RPS27L|PLAUR|ATG7|ARHGEF2|MT-CO2|PARP1|PEA15|S100A8|S100A9|MMP9|RASSF2|RPS6|HSPD1|DNM2|ITGB1|TSPO|NLRC4|CREB1|DIABLO|CD36|ANO6|NDUFA13|GNB2L1|LYN|SOD2|PHB	51	926|922|393|692|766|199|845|414|779|109|584|335|497|756|481|192|874|542|477|149|911|667|760|413|868|654|291|487|913|75|211|178|138|801|797|804|561|912|815|456|705|904|389|560|830|534|580|582|641|770|340|591	0.00013		GO.0010942	0.267778	0
514	43	GO Process		negative regulation of intracellular signal transduction	0.0022	MIF|PPIF|DUSP3|STK38|PYCARD|PIN1|IRAK3|NDUFS3|SRI|PDCD4|RASA2|LRRK2|CCAR2|GNAI2|HSPH1|PLAUR|ATP2B4|CD2AP|ARHGEF2|LMBRD1|PTPN1|TXNDC12|MMP9|VDAC2|IGBP1|HSPA1A|CCDC22|RASSF2|ITGB1|RGS14|ARHGAP25|CD44|FBP1|NDUFA13|GNB2L1|LYN|CDK5RAP3|SOD2|USP10|NUP62|TPT1|PHB|HYOU1	51	464|845|819|118|109|584|866|396|366|481|724|542|760|288|650|487|527|157|75|450|162|156|804|789|677|158|507|561|705|135|749|237|596|582|641|770|248|340|674|825|133|591|316	0.00013		GO.1902532	0.265758	0
68	12	GO Process		regulation of mitochondrial membrane potential	0.0023	NNT|BAX|PRDX3|LRRK2|PPA2|STOML2|PARP1|GOT1|CLIC1|TSPO|NDUFS1|GNB2L1	51	455|874|907|542|604|878|178|743|587|904|831|641	0.00014		GO.0051881	0.263827	0
4898	267	GO Process		positive regulation of cellular process	0.0023	PGLYRP1|LCP2|VAMP3|RFC2|CEACAM1|C12orf5|CEACAM6|UNC13D|MIF|TOMM22|HMOX1|MYH9|PHF5A|SUPT16H|SPTLC2|CTSZ|EEF1A2|OLFM4|CTSH|EHD4|RETN|CDC37|PPIF|DUSP3|CTSC|PRPF19|MAPK14|SNX3|WDFY1|EIF2AK2|HSPE1|AZU1|PRTN3|VPS4B|ZC3HAV1|NMI|SRSF6|SSR1|VASP|CAPNS1|PYCARD|PIN1|RAC2|LMAN1|TRIM28|HSPBP1|MBD2|SORT1|DOCK2|CCT7|FHOD1|CAB39|SRSF1|TLR2|HEXB|ATP5B|RHEB|ARFGEF1|ITGA2B|ACIN1|XRCC1|EP300|NNT|ICAM1|SCARB2|ANXA3|B…	51	614|349|484|247|774|926|679|909|464|922|393|277|890|707|875|692|766|345|199|739|272|653|845|819|414|500|901|625|87|88|779|279|206|854|718|352|642|726|444|197|109|584|265|689|748|733|317|335|877|838|637|658|753|385|488|418|712|364|151|497|153|738|455|127|439|502|780|231|882|701|366|424|107|669|168|678|504|100|792|405|887|756|339|430|241|481|685|382|442|719|192|671|874|493|233|391|392|759|97|415|84…	0.00014		GO.0048522	0.263827	0
68	12	GO Process		ribosomal large subunit biogenesis	0.0023	MRPL1|RPL7|RPL3|RPL12|RPL7A|RPL10A|EIF6|RPL11|RPL14|NHP2L1|RPL23A|RPL6	51	92|499|847|664|547|551|98|466|840|436|900|427	0.00014		GO.0042273	0.263827	0
115	16	GO Process		regulation of tumor necrosis factor production	0.0023	MIF|AZU1|PYCARD|TLR2|IRAK3|BPI|CCR2|PF4|LRRK2|CD14|LILRB1|ARHGEF2|DHX9|PTAFR|TSPO|CD36	51	464|279|109|385|866|93|671|392|542|503|868|75|326|788|904|534	0.00015		GO.0032680	0.263827	0
2463	148	GO Process		negative regulation of cellular metabolic process	0.0023	GABARAPL2|CEACAM1|C12orf5|GLG1|CBX5|MIF|HMOX1|CTSZ|STAG2|PPIF|DUSP3|SRSF9|MAPK14|STK38|EIF2AK2|FKBP15|SERPINB10|NMI|SRSF6|PYCARD|PIN1|TRIM28|VPS25|MBD2|LRPPRC|IRAK3|PEBP1|USP14|CHCHD3|ACIN1|XRCC1|EP300|NNT|SMARCA2|SMARCC2|RPS3|MTA2|PDCD4|NIPBL|SMARCA5|HNRNPU|GNAQ|BAX|PTX3|DTX3L|H2AFZ|PRDX3|LRRK2|COPS2|PDS5A|PPID|HCFC1|CCAR2|GNAI2|PRKDC|LILRB1|CHMP6|HSPH1|CHORDC1|SMC1A|SMARCE1|EIF4A2|HIST1H1B|PGP|…	51	626|774|926|297|262|464|393|692|184|845|819|776|901|118|88|855|70|352|642|109|584|748|419|317|117|866|150|640|864|497|153|738|455|424|107|756|430|481|685|382|442|827|874|233|759|97|907|542|729|384|911|303|760|288|413|868|214|650|777|253|808|80|690|835|676|483|487|793|559|913|723|672|927|141|895|617|527|607|686|178|813|571|77|885|783|715|326|871|402|755|162|804|181|688|548|98|645|677|466|130|158|5…	0.00015		GO.0031324	0.263827	0
311	30	GO Process		carboxylic acid biosynthetic process	0.0024	MRI1|MIF|ATIC|GOT2|VCAN|GLUD1|HK3|FASN|ACSS1|PRKAG1|SHMT2|UGP2|ACSL3|MGST3|GSTM4|GOT1|PGAM1|SCP2|AKR1A1|ALOX5|ALDOB|SYK|SEPHS1|ALDOA|GGT5|HK1|GPI|HSD17B4|ENO2|MGST2	51	590|464|172|200|230|887|160|106|403|321|304|417|236|816|730|743|714|567|74|205|191|791|373|861|306|809|457|409|771|577	0.00015		GO.0046394	0.261979	0
251	26	GO Process		regulation of protein stability	0.0024	CTSH|CDC37|PYCARD|PIN1|CCT7|EP300|ATP1B3|GNAQ|PPIB|HCFC1|CCAR2|PRKDC|NAPG|HIST1H1B|LAMP1|CDC73|STX12|RPL11|HSPA1A|RASSF2|HSPD1|FLOT2|CREB1|RPL23|PHB2|PHB	51	199|653|109|584|838|738|719|827|867|303|760|413|700|690|387|783|374|466|158|561|815|259|560|461|435|591	0.00015		GO.0031647	0.261979	0
168	20	GO Process		regulation of organelle assembly	0.0025	STAG2|VPS4B|RALB|HNRNPU|ATG3|LRRK2|SMC1A|RAB3GAP2|SMC3|ARHGEF2|TPR|HSPA1A|DNM2|NUMA1|SMCR8|VDAC3|HCK|CHMP2A|NUP62|C9orf72	51	184|854|504|442|923|542|253|841|686|75|715|158|456|264|518|256|545|781|825|169	0.00016		GO.1902115	0.260206	0
618	49	GO Process		regulation of cellular response to stress	0.0025	C12orf5|MIF|DUSP3|EIF2AK2|PYCARD|TRIM28|VPS13C|USP14|XRCC1|EP300|RPS3|PDCD4|BAX|DTX3L|LRRK2|MAP2K1|NUP93|CCAR2|PRKDC|UBE2N|HSPH1|CHORDC1|P4HB|PKN1|ATG7|COPS5|ARHGEF2|PARP1|C6orf211|DHX9|PTPN1|TXNDC12|TXN|IGBP1|HSPA1A|SYK|PCNA|RASSF2|TRIP12|PSAP|CD44|CD36|GNB2L1|LYN|MANF|H2AFX|SOD2|TPT1|HYOU1	51	926|464|819|88|109|748|113|640|153|738|756|481|874|759|542|519|747|760|413|165|650|777|454|793|913|826|75|178|873|326|162|156|645|677|158|791|708|561|665|275|237|534|641|770|498|332|340|133|316	0.00016		GO.0080135	0.260206	0
223	24	GO Process		protein-containing complex localization	0.0025	SRSF9|SRSF6|THOC2|NUP210|SRSF1|POLR2D|U2AF1L4|RAB8A|NUP93|MAGOHB|THOC6|NUP43|NUP50|RPSA|TPR|MAGOH|SRSF3|SRSF4|EIF6|SRSF2|DYNLL1|SRSF5|RBM8A|NUP62	51	776|642|698|920|753|100|207|578|747|752|362|751|311|522|715|741|309|688|98|872|910|555|475|825	0.00015		GO.0031503	0.260206	0
373	34	GO Process		response to oxidative stress	0.0025	NDUFB4|HMOX1|TXN2|PPIF|MPO|KRT1|XRCC1|RPS3|AIFM1|PRDX3|LRRK2|PRDX2|CYCS|NDUFA12|LONP1|PARP1|NDUFS2|PDLIM1|MMP9|HSPA1A|PCNA|DNM2|G6PD|MGST1|TXNRD2|RGS14|ALAD|IDH1|CD36|ATP2A2|SOD2|SLC25A24|ALDH3B1|HMOX2	51	647|393|278|845|356|293|153|756|192|907|542|725|667|510|525|178|585|786|804|158|708|456|735|860|201|135|824|298|534|63|340|101|722|71	0.00015		GO.0006979	0.260206	0
327	31	GO Process		regulation of translation	0.0025	EIF5|EIF2AK2|LRPPRC|AARS|POLR2D|RPS3|RPS9|PPP1CA|EIF4A2|RPS27L|PURA|SHMT2|FXR1|EPRS|TPR|DHX9|S100A9|MAGOH|RPS4X|PTAFR|EIF6|DDX1|RPL13A|KHSRP|RPS14|GIGYF2|EIF4B|ILF3|GNB2L1|VIM|RBM8A	51	148|88|117|86|100|756|925|654|80|291|676|304|617|571|715|326|797|741|575|788|98|915|210|772|344|884|216|930|641|329|475	0.00016		GO.0006417	0.260206	0
142	18	GO Process		positive regulation of NF-kappaB transcription factor activity	0.0026	EIF2AK2|PYCARD|TLR2|IRAK3|ICAM1|RPS3|PRDX3|PRKCB|UBE2N|MTDH|ARHGEF2|DHX9|S100A8|S100A12|S100A9|HSPA1A|NLRC4|CD36	51	88|109|385|866|127|756|907|633|165|483|75|326|801|798|797|158|389|534	0.00017		GO.0051092	0.258503	0
169	20	GO Process		regulation of reactive oxygen species metabolic process	0.0027	C12orf5|MAPK14|RAC2|NNT|ICAM1|BST1|PTX3|ARF4|GNAI2|RAC1|ATP2B4|MT-CO2|EIF6|SYK|DNM2|G6PD|TSPO|RAB27A|KHSRP|CD36	51	926|901|265|455|127|780|233|623|288|543|527|211|98|791|456|735|904|565|772|534	0.00017		GO.2000377	0.256864	0
59	11	GO Process		monosaccharide catabolic process	0.0027	HK3|ALDH1A1|GLB1|PGAM1|AKR1A1|ALDOB|ALDOA|HK1|GPI|ENO2|GALE	51	160|429|357|714|74|191|861|809|457|771|902	0.00017		GO.0046365	0.256864	0
15	6	GO Process		negative regulation of phagocytosis	0.0028	SNX3|PRTN3|TLR2|ATG3|GNB2L1|CD300LF	51	625|206|385|923|641|411	0.00018		GO.0050765	0.255284	0
143	18	GO Process		antimicrobial humoral response	0.0028	PGLYRP1|CTSG|AZU1|PRTN3|BPI|PPBP|PF4|RNASE3|HIST1H2BK|PRSS3|S100A8|S100A12|S100A9|LCN2|DEFA1|RPL30|ELANE|RPS19	51	614|372|279|206|93|391|392|358|140|696|801|798|797|459|682|638|320|204	0.00018		GO.0019730	0.255284	0
49	10	GO Process		hexose catabolic process	0.0028	HK3|ALDH1A1|GLB1|PGAM1|ALDOB|ALDOA|HK1|GPI|ENO2|GALE	51	160|429|357|714|191|861|809|457|771|902	0.00018		GO.0019320	0.255284	0
15	6	GO Process		mitochondrial electron transport, cytochrome c to oxygen	0.0028	COX5B|CYCS|COX5A|MT-CO2|COX7C|COX4I1	51	675|667|468|211|194|209	0.00018		GO.0006123	0.255284	0
157	19	GO Process		protein tetramerization	0.0029	HSD17B10|DECR1|ACOT13|VASP|KRT1|KRT10|ACPP|SHMT2|ANXA2|S100A10|CDA|ALDOA|CRYZ|FBP1|SOD2|RPS19|HIST1H4A|HIST1H3A|ADSL	51	492|929|334|444|293|632|371|304|559|611|130|861|606|596|340|204|166|539|917	0.00019		GO.0051262	0.25376	0
212	23	GO Process		negative regulation of multi-organism process	0.0029	CEACAM1|CTSG|MPO|OAS3|ARHGDIB|SNX3|EIF2AK2|ZC3HAV1|NMI|TRIM28|IRAK3|PTX3|LILRB1|PLSCR1|ANXA2|CR1|IFI16|FCN1|HDAC1|CD36|ILF3|ELANE|RPS19	51	774|372|356|227|61|625|88|718|352|748|866|233|868|407|559|885|871|295|181|534|930|320|204	0.00019		GO.0043901	0.25376	0
393	35	GO Process		activation of immune response	0.0029	PGLYRP1|LCP2|PYCARD|KRT1|TLR2|IRAK3|EP300|BAX|ARPC2|CD14|PRKCB|TLR8|PRKDC|UBE2N|CFD|RAC1|STOML2|CR1|IFI16|S100A8|S100A9|CTSS|FCN1|PTAFR|SYK|HSPD1|HLA-DRA|NLRC4|CD36|PTPRC|LAT2|LYN|CYFIP2|HCK|CD300LF	51	614|349|109|293|385|866|738|874|493|503|633|509|413|165|249|543|878|885|871|801|797|765|295|788|791|815|386|389|534|217|222|770|67|545|411	0.00019		GO.0002253	0.25376	0
71	12	GO Process		modification by host of symbiont morphology or physiology	0.003	CTSG|AZU1|EP300|STOM|PTX3|PF4|PPIB|ANXA2|SMC3|HDAC1|DEFA1|ELANE	51	372|279|738|564|233|392|867|559|686|181|682|320	0.0002		GO.0051851	0.252288	0
213	23	GO Process		response to insulin	0.0031	CEACAM1|RETN|SRSF6|GOT2|SORT1|TLR2|GGH|ICAM1|TCIRG1|PHIP|RAB8A|PRKDC|PARP1|EPRS|GOT1|PTPN1|SRSF4|EIF6|HADHA|LYN|SRSF5|RAB31|HADH	51	774|272|642|200|335|385|529|127|701|792|578|413|178|571|743|162|688|98|189|770|555|624|383	0.0002		GO.0032868	0.250864	0
185	21	GO Process		cellular modified amino acid metabolic process	0.0031	ATIC|GOT2|GGH|LPCAT3|CPT1A|GSTM1|CRAT|P4HB|SHMT2|PLSCR1|ALDH9A1|GSTM4|ACADM|GLO1|ALDH4A1|G6PD|HAGH|GGT5|IDH1|POR|MGST2	51	172|200|529|471|882|449|94|454|304|407|810|730|271|72|823|735|846|306|298|451|577	0.0002		GO.0006575	0.250864	0
610	48	GO Process		positive regulation of programmed cell death	0.0032	C12orf5|TOMM22|HMOX1|CTSZ|EEF1A2|CTSH|PPIF|CTSC|HSPE1|PYCARD|PIN1|SORT1|ACIN1|RPS3|PDCD4|AIFM1|BAX|LRRK2|MFF|MTCH2|PPID|CYCS|CCAR2|PRKDC|LILRB1|PPP1CA|RPS27L|PLAUR|ATG7|ARHGEF2|PEA15|S100A8|S100A9|MMP9|RASSF2|RPS6|HSPD1|DNM2|ITGB1|TSPO|NLRC4|CREB1|DIABLO|ANO6|NDUFA13|GNB2L1|LYN|SOD2	51	926|922|393|692|766|199|845|414|779|109|584|335|497|756|481|192|874|542|477|149|911|667|760|413|868|654|291|487|913|75|138|801|797|804|561|912|815|456|705|904|389|560|830|580|582|641|770|340	0.00021		GO.0043068	0.249485	0
107	15	GO Process		modification of morphology or physiology of other organism involved in symbiotic interaction	0.0033	CTSG|EIF2AK2|AZU1|EP300|STOM|PTX3|PF4|PPIB|ANXA2|ATG7|SMC3|HDAC1|SLC25A6|DEFA1|ELANE	51	372|88|279|738|564|233|392|867|559|913|686|181|359|682|320	0.00022		GO.0051817	0.248149	0
159	19	GO Process		positive regulation of endopeptidase activity	0.0033	CTSH|HSPE1|PYCARD|RPS3|AIFM1|BAX|CYCS|RPS27L|CR1|IFI16|S100A8|S100A9|HSPD1|NLRC4|DIABLO|NDUFA13|GNB2L1|LYN|CYFIP2	51	199|779|109|756|192|874|667|291|885|871|801|797|815|389|830|582|641|770|67	0.00022		GO.0010950	0.248149	0
288	28	GO Process		blood coagulation	0.0033	LCP2|CBX5|CYP4F2|PRTN3|LMAN1|ITGA2B|F13A1|DGKG|GNAQ|PF4|ANXA5|COL3A1|PRKCB|PLAUR|PTPN11|PLSCR1|RAC1|H3F3A|F5|HDAC1|SYK|CD9|RAB27A|HIST2H3A|CD36|ANO6|LYN|HIST1H3A	51	349|262|412|206|689|151|365|769|827|392|462|538|633|487|828|407|543|813|315|181|791|441|565|505|534|580|770|539	0.00022		GO.0007596	0.248149	0
120	16	GO Process		organelle fusion	0.0034	VAMP3|SNAP23|CHCHD3|AFG3L2|BAX|RAB8A|MFF|STX8|VPS41|EEA1|TAP1|STOML2|STX11|STX7|STX12|VTI1B	51	484|115|864|476|874|578|477|232|787|839|897|878|305|662|374|351	0.00023		GO.0048284	0.246852	0
512	42	GO Process		protein complex oligomerization	0.0035	HSD17B10|MIF|HMOX1|OLFM4|EHD4|DECR1|ACOT13|VASP|KRT1|TRIM28|CAB39|CPT1A|ACAT1|KRT10|STOM|BAX|MFF|TMED10|MLKL|ACPP|SHMT2|ANXA2|ANXA6|STOML2|LONP1|S100A10|CDA|RASEF|AHNAK|ALDOA|MGST1|NLRC4|ALAD|CRYZ|FBP1|SOD2|CHMP2A|RPS19|NUP62|HIST1H4A|HIST1H3A|ADSL	51	492|464|393|345|739|929|334|444|293|748|658|882|870|632|564|874|477|506|805|371|304|559|452|878|525|611|130|496|285|861|860|389|824|606|596|340|781|204|825|166|539|917	0.00024		GO.0051259	0.245593	0
84	13	GO Process		integrin-mediated signaling pathway	0.0035	CEACAM1|MYH9|FERMT3|COL3A1|DST|PTPN11|ITGAL|CD47|SYK|NME2|ITGB1|HCK|ITGAX	51	774|277|241|538|485|828|69|706|791|104|705|545|851	0.00024		GO.0007229	0.245593	0
174	20	GO Process		regulation of viral process	0.0036	OAS3|SNX3|EIF2AK2|VPS4B|ZC3HAV1|TRIM28|EP300|STOM|PTX3|PPIB|PPID|P4HB|PLSCR1|SMC3|DHX9|IFI16|FCN1|HDAC1|ILF3|CHMP2A	51	227|625|88|854|718|748|738|564|233|867|911|454|407|686|326|871|295|181|930|781	0.00024		GO.0050792	0.24437	0
3322	189	GO Process		regulation of molecular function	0.0038	GABARAPL2|LCP2|RFC2|ACAP1|CEACAM1|C12orf5|MIF|HMOX1|EIF5|CTSZ|EEF1A2|CTSH|RETN|CDC37|PPIF|DUSP3|CTSC|OAS3|ARHGDIB|MAPK14|STK38|EIF2AK2|HSPE1|AZU1|PRTN3|FKBP15|SERPINB10|PYCARD|PIN1|RAC2|TRIM28|VPS25|HSPBP1|MBD2|SORT1|DOCK2|CAB39|TLR2|PREB|IRAK3|PEBP1|USP14|FAF2|ARFGEF1|XRCC1|EP300|NAPA|ICAM1|SCARB2|ANXA3|MCM2|SRI|ARHGDIA|RALB|RPS3|PDCD4|NIPBL|HNRNPU|RASA2|ATP1B3|GNAQ|STOM|AIFM1|ARHGAP17|CCR2|BAX|…	51	626|349|247|83|774|926|464|393|148|692|766|199|272|653|845|819|414|227|61|901|118|88|779|279|206|855|70|109|584|265|748|419|733|317|335|877|658|385|224|866|150|640|238|364|153|738|423|127|439|502|161|366|669|504|756|481|685|442|724|719|827|564|192|422|671|874|233|391|392|759|462|429|907|542|519|232|633|623|667|434|760|288|165|214|650|777|321|654|80|291|219|483|487|828|793|720|407|280|559|562|672|…	0.00026		GO.0065009	0.242022	0
806	59	GO Process		cellular homeostasis	0.0038	RFC2|DLD|HMOX1|TXN2|TMX4|HEXB|ATP5B|NNT|ICAM1|TCIRG1|SRI|AFG3L2|SH3BGRL3|ATP1B3|CCR2|HK3|BAX|PRDX3|LRRK2|PRDX2|P4HB|GLRX5|RAB11B|NME1|ANXA6|STOML2|ATP2B4|DCTN1|S100A8|S100A9|GOT1|TXNDC12|ANXA7|LCN2|CLIC4|TXN|CCDC22|GPCPD1|PCNA|GLRX|STEAP4|ALDOA|PLAA|TM9SF4|TXNRD2|ATP2B1|TMX1|CD36|HK1|ANO6|PTPRC|GNB2L1|CHERP|ATP2A2|ATP1A1|GTF2I|ELANE|HMOX2|TPT1	51	247|137|393|278|501|488|418|455|127|701|366|476|644|719|671|160|874|907|542|725|454|225|746|219|452|878|527|586|801|797|743|156|102|459|195|645|507|437|708|709|252|861|290|310|201|196|324|534|809|580|217|641|691|63|242|843|320|71|133	0.00026		GO.0019725	0.242022	0
135	17	GO Process		regulation of viral life cycle	0.0039	OAS3|SNX3|EIF2AK2|VPS4B|ZC3HAV1|TRIM28|STOM|PTX3|PPIB|PPID|P4HB|PLSCR1|SMC3|IFI16|FCN1|ILF3|CHMP2A	51	227|625|88|854|718|748|564|233|867|911|454|407|686|871|295|930|781	0.00027		GO.1903900	0.240894	0
896	64	GO Process		cellular response to oxygen-containing compound	0.0039	CEACAM1|CTSG|PPIF|MPO|MAPK14|PYCARD|TLR2|BPI|ICAM1|CPT1A|TCIRG1|PHIP|RPS3|LAMTOR1|PDCD4|GNAQ|AIFM1|H2AFZ|PRDX3|LRRK2|RAB8A|PRDX2|CD14|COL3A1|GNAI2|PRKDC|LILRB1|RAB11B|NME1|MTDH|ATP2B4|ARHGEF2|PARP1|EPRS|CDC73|LAMTOR2|GOT1|PTPN1|MMP9|PTAFR|PCNA|DNM2|LILRB2|LARS|SULT1A3|MGST1|TSPO|PLAA|CREB1|ATP2B1|CD36|POR|RPL23|NDUFA13|GNB2L1|LYN|PHB2|HCK|SOD2|SRSF5|MRC1|PRPF8|RAB31|SNRNP70	51	774|372|845|356|901|109|385|93|127|882|701|792|756|339|481|827|192|97|907|542|578|725|503|538|288|413|868|746|219|483|527|75|178|571|783|146|743|162|804|788|708|456|646|78|400|860|904|290|560|196|534|451|461|582|641|770|435|545|340|555|467|284|624|307	0.00027		GO.1901701	0.240894	0
42	9	GO Process		regulation of leukocyte degranulation	0.0039	CEACAM1|UNC13D|HMOX1|RAC2|CCR2|LAMP1|PTAFR|SYK|LYN	51	774|909|393|265|671|387|788|791|770	0.00027		GO.0043300	0.240894	0
52	10	GO Process		IRE1-mediated unfolded protein response	0.0039	SSR1|PREB|DCTN1|PTPN1|SULT1A3|DNAJB11|SRPRB|ACADVL|ASNA1|HYOU1	51	726|224|586|162|400|817|447|404|600|316	0.00027		GO.0036498	0.240894	0
85	13	GO Process		activation of cysteine-type endopeptidase activity involved in apoptotic process	0.0039	CTSH|HSPE1|PYCARD|AIFM1|BAX|CYCS|RPS27L|S100A8|S100A9|HSPD1|NLRC4|DIABLO|GNB2L1	51	199|779|109|192|874|667|291|801|797|815|389|830|641	0.00026		GO.0006919	0.240894	0
915	65	GO Process		apoptotic process	0.004	C12orf5|CEACAM6|HMOX1|CTSH|PPIF|CTSC|TMEM109|MAPK14|PYCARD|DAD1|SORT1|TLR2|ACIN1|EP300|MCM2|VDAC1|RALB|RPS3|PDCD4|ATG3|ACAA2|AIFM1|BAX|ARF6|PRDX3|MFF|PPID|CD14|PRKCB|CYCS|CCAR2|PRKDC|THOC6|RPS27L|LAMP1|PKN1|PLSCR1|ANXA6|UBE2D3|FXR1|PARP1|PEA15|IFI16|DAP3|S100A8|S100A9|SLK|BLOC1S2|LCN2|YARS|RPS6|SLC25A6|HSPD1|DYNLL1|CUL5|TSPO|NLRC4|NDUFS1|DIABLO|NDUFA13|GNB2L1|PUF60|CDK5RAP3|CYFIP2|SOD2	51	926|679|393|199|845|414|531|901|109|431|335|385|497|738|161|268|504|756|481|923|768|192|874|844|907|477|911|503|633|667|760|413|362|291|387|793|407|452|895|617|178|138|871|921|801|797|448|649|459|681|912|359|815|910|187|904|389|831|830|582|641|754|248|67|340	0.00027		GO.0006915	0.239794	0
308	29	GO Process		cellular amino acid metabolic process	0.0041	MRI1|HSD17B10|TXN2|GCDH|GOT2|AARS|ACAT1|GLUD1|HNMT|NARS2|BCKDHB|P4HB|SHMT2|DLST|PPA2|DARS2|ADSS|IARS2|EPRS|GOT1|YARS|ALDH4A1|SEPHS1|LARS|GGT5|SMS|TST|MECP2|ASRGL1	51	590|492|278|615|200|86|870|887|394|556|167|454|304|908|604|369|250|581|571|743|681|823|373|78|306|155|745|175|338	0.00028		GO.0006520	0.238722	0
234	24	GO Process		negative regulation of cellular catabolic process	0.0043	GABARAPL2|C12orf5|HMOX1|MAPK14|LRPPRC|USP14|HNRNPU|LRRK2|CCAR2|ANXA2|ATG7|THRAP3|ATP2B4|DHX9|DKC1|RPL11|LARS|TSPO|SMCR8|ALAD|FBP1|RPL23|CDK5RAP3|SNRNP70	51	626|926|393|901|117|640|442|542|760|559|913|723|527|326|402|466|78|904|518|824|596|461|248|307	0.0003		GO.0031330	0.236653	0
1192	80	GO Process		lipid metabolic process	0.0043	HSD17B10|DLD|MIF|SPTLC2|DECR1|ECH1|CYP4F2|GCDH|PRPF19|MAPK14|ARF3|LPCAT3|HEXB|LACTB|ATP5B|SCARB2|DGKG|CPT1A|ACAT1|HEXA|NDUFS6|ACAA2|BAX|ALDH1A1|ECI1|FASN|GLB1|CRAT|GLTP|ACSS1|PRKAG1|HADHB|PGP|ACAA1|CECR5|ACSL4|PTPN11|PLSCR1|ALDH3A2|ETFB|AGK|FDPS|GM2A|ACSL3|CES1|CYB5R3|MGST3|ECHS1|GSTM4|ACADM|CPT2|SCP2|ALOX5|SLC44A1|GPCPD1|HADHA|G6PD|PSAP|SULT1A3|SULT1A1|TSPO|NAGA|PLAA|GGT5|ATP5A1|PLD3|MECP2|CD36|…	51	492|137|464|875|929|736|412|615|500|901|608|471|488|480|418|439|769|882|870|532|727|768|874|429|802|106|357|94|235|403|321|537|835|302|528|514|828|407|750|129|832|186|134|236|105|785|816|716|730|271|795|567|205|605|437|189|735|275|400|516|904|433|290|306|420|410|175|534|453|451|409|734|404|850|438|234|722|383|228|577	0.0003		GO.0006629	0.236653	0
53	10	GO Process		positive regulation of DNA repair	0.0044	C12orf5|TRIM28|XRCC1|RPS3|DTX3L|UBE2N|PARP1|DHX9|PCNA|H2AFX	51	926|748|153|756|759|165|178|326|708|332	0.00031		GO.0045739	0.235655	0
75	12	GO Process		Golgi vesicle budding	0.0045	CTSZ|CTSC|LMAN1|PREB|NAPA|SEC24D|TMED10|TMED9|F5|SEC23IP|SAR1A|PPP6C	51	692|414|689|224|423|595|506|524|315|479|668|594	0.00031		GO.0048194	0.234679	0
604	47	GO Process		positive regulation of apoptotic process	0.0045	C12orf5|TOMM22|HMOX1|CTSZ|EEF1A2|CTSH|PPIF|CTSC|HSPE1|PYCARD|PIN1|SORT1|ACIN1|RPS3|PDCD4|AIFM1|BAX|MFF|MTCH2|PPID|CYCS|CCAR2|PRKDC|LILRB1|PPP1CA|RPS27L|PLAUR|ATG7|ARHGEF2|PEA15|S100A8|S100A9|MMP9|RASSF2|RPS6|HSPD1|DNM2|ITGB1|TSPO|NLRC4|CREB1|DIABLO|ANO6|NDUFA13|GNB2L1|LYN|SOD2	51	926|922|393|692|766|199|845|414|779|109|584|335|497|756|481|192|874|477|149|911|667|760|413|868|654|291|487|913|75|138|801|797|804|561|912|815|456|705|904|389|560|830|580|582|641|770|340	0.00031		GO.0043065	0.234679	0
2054	125	GO Process		positive regulation of response to stimulus	0.0046	PGLYRP1|LCP2|C12orf5|MIF|CTSG|CTSH|RETN|PPIF|CTSC|MAPK14|WDFY1|EIF2AK2|AZU1|ZC3HAV1|PYCARD|PIN1|RAC2|KRT1|TRIM28|MBD2|TLR2|IRAK3|RHEB|ARFGEF1|XRCC1|EP300|ICAM1|SRI|PHIP|DOK2|RPS3|LAMTOR1|PDCD4|CCR2|BAX|ARPC2|PPBP|PF4|DTX3L|LRRK2|MFF|MAP2K1|CD14|COL3A1|PRKCB|NUP93|CCAR2|TLR8|GNAI2|PRKDC|LILRB1|UBE2N|RUVBL1|ACPP|PPP1CA|CFD|LAMP1|MTDH|PLAUR|PTPN11|PKN1|PLSCR1|UBE2I|RAC1|STOML2|PTBP1|CD47|PARP1|CR1|C…	51	614|349|926|464|372|199|272|845|414|901|87|88|279|718|109|584|265|293|748|317|385|866|712|364|153|738|127|366|792|405|756|339|481|671|874|493|391|392|759|542|477|519|503|538|633|747|760|509|288|413|868|165|281|371|654|249|387|483|487|828|793|407|672|543|878|141|706|178|885|783|326|662|138|871|146|801|798|797|765|743|162|295|804|630|788|645|158|791|507|807|708|561|359|815|910|264|78|275|386|705|51…	0.00032		GO.0048584	0.233724	0
17	6	GO Process		ribosomal small subunit assembly	0.0046	RPS27L|RPS17|RPSA|RPS14|RPS19|RPS5	51	291|549|522|344|204|348	0.00032		GO.0000028	0.233724	0
25	7	GO Process		canonical glycolysis	0.0047	HK3|PGAM1|ALDOB|ALDOA|HK1|GPI|ENO2	51	160|714|191|861|809|457|771	0.00033		GO.0061621	0.23279	0
25	7	GO Process		NADH regeneration	0.0047	HK3|PGAM1|ALDOB|ALDOA|HK1|GPI|ENO2	51	160|714|191|861|809|457|771	0.00033		GO.0006735	0.23279	0
112	15	GO Process		regulation of type I interferon production	0.0048	ZC3HAV1|NMI|PYCARD|PIN1|TLR2|EP300|CD14|TLR8|PRKDC|LILRB1|UBA7|DHX9|IFI16|SYK|HSPD1	51	718|352|109|584|385|738|503|509|413|868|426|326|871|791|815	0.00034		GO.0032479	0.231876	0
34	8	GO Process		NADH metabolic process	0.0048	HK3|MDH2|PGAM1|ALDOB|ALDOA|HK1|GPI|ENO2	51	160|171|714|191|861|809|457|771	0.00034		GO.0006734	0.231876	0
222	23	GO Process		cellular response to oxidative stress	0.0049	HMOX1|PPIF|MPO|RPS3|AIFM1|PRDX3|LRRK2|PRDX2|CYCS|LONP1|PARP1|MMP9|HSPA1A|PCNA|DNM2|G6PD|MGST1|TXNRD2|CD36|ATP2A2|SOD2|SLC25A24|ALDH3B1	51	393|845|356|756|192|907|542|725|667|525|178|804|158|708|456|735|860|201|534|63|340|101|722	0.00035		GO.0034599	0.23098	0
574	45	GO Process		organelle localization	0.005	VAMP3|MYH9|CTSZ|CTSC|VPS4B|TUBA4A|SNAP23|LMAN1|FHOD1|PREB|LRPPRC|NAPA|ESYT1|LAMTOR1|SEC24D|LRRK2|RAB8A|TMED10|STX8|CHMP6|TMED9|RAB11B|AP3M1|DCTN1|ARHGEF2|CENPF|STX11|F5|STX7|SEC23IP|BLOC1S2|STX12|EIF6|DNM2|DYNLL1|RAB37|NUMA1|RAB27A|DYNC1I2|PPP6C|LAT2|LYN|VTI1B|CHMP2A|NUP62	51	484|277|692|414|854|513|115|689|637|224|117|423|572|339|595|542|578|506|232|214|524|746|440|586|75|77|305|315|662|479|649|374|98|456|910|408|264|565|924|594|222|770|351|781|825	0.00036		GO.0051640	0.230103	0
252	25	GO Process		humoral immune response	0.005	PGLYRP1|CTSG|AZU1|PRTN3|KRT1|BPI|BST1|CCR2|PPBP|PF4|RNASE3|CFD|HIST1H2BK|PRSS3|CR1|S100A8|S100A12|S100A9|FCN1|LCN2|DEFA1|GPI|RPL30|ELANE|RPS19	51	614|372|279|206|293|93|780|671|391|392|358|249|140|696|885|801|798|797|295|459|682|457|638|320|204	0.00036		GO.0006959	0.230103	0
65	11	GO Process		vesicle coating	0.005	CTSZ|CTSC|LMAN1|PREB|NAPA|SEC24D|TMED10|TMED9|F5|SEC23IP|PPP6C	51	692|414|689|224|423|595|506|524|315|479|594	0.00036		GO.0006901	0.230103	0
139	17	GO Process		positive regulation of cysteine-type endopeptidase activity	0.0051	CTSH|HSPE1|PYCARD|RPS3|AIFM1|BAX|CYCS|RPS27L|IFI16|S100A8|S100A9|HSPD1|NLRC4|DIABLO|NDUFA13|GNB2L1|CYFIP2	51	199|779|109|756|192|874|667|291|871|801|797|815|389|830|582|641|67	0.00037		GO.2001056	0.229243	0
44	9	GO Process		ADP metabolic process	0.0051	HK3|AK2|PGAM1|ALDOB|ALDOA|HK1|GPI|AK9|ENO2	51	160|593|714|191|861|809|457|703|771	0.00036		GO.0046031	0.229243	0
113	15	GO Process		drug catabolic process	0.0051	CTSH|MPO|ALDH2|ACAT1|PRDX3|PRDX2|DLST|CHIT1|CPN1|SULT1A3|SULT1A1|CECR1|ASRGL1|POR|ALDH3B1	51	199|356|223|870|907|725|908|147|341|400|516|905|338|451|722	0.00037		GO.0042737	0.229243	0
766	56	GO Process		regulation of cellular localization	0.0052	UNC13D|HMOX1|MAPK14|SNX3|THOC2|PIN1|RAC2|TRIM28|CCT7|PREB|NAPA|SRI|SH3GL1|RALB|HNRNPU|STOM|AP2M1|BAX|DTX3L|ARF6|LRRK2|MFF|MAP2K1|STX8|HSPH1|LAMP1|RAB11B|PTPN11|ANXA2|ACSL3|CD2AP|PARP1|TPR|DHX9|STX7|DKC1|SCP2|PTPN1|TXN|SYK|KCNAB2|DYNLL1|NUMA1|ITGB1|PLAA|TM9SF4|FKBP1A|NUCB1|CD36|H2AFY|GNB2L1|LYN|CDK5RAP3|ATP2A2|VTI1B|NUP62	51	909|393|901|625|698|584|265|748|838|224|423|366|168|504|442|564|778|874|759|844|542|477|519|232|650|387|746|828|559|236|157|178|715|326|662|402|567|162|645|791|881|910|264|705|290|310|631|274|534|180|641|770|248|63|351|825	0.00038		GO.0060341	0.2284	0
209	22	GO Process		receptor-mediated endocytosis	0.0052	M6PR|CEACAM1|CLTA|SNX1|SCARB2|AP2M1|CD14|CLTB|STAB1|LILRB1|HSPH1|AP2A2|LMBRD1|SYK|CD9|DNM2|ITGB1|CD36|MRC1|APOBR|RAB31|HYOU1	51	852|774|588|473|439|778|503|182|328|868|650|110|450|791|441|456|705|534|467|234|624|316	0.00038		GO.0006898	0.2284	0
18	6	GO Process		2-oxoglutarate metabolic process	0.0056	DLD|GOT2|IDH2|DLST|GOT1|IDH1	51	137|200|618|908|743|298	0.00041		GO.0006103	0.225181	0
240	24	GO Process		response to endoplasmic reticulum stress	0.0057	EIF2AK2|SSR1|TMX4|PREB|FAF2|EP300|AIFM1|BAX|STT3B|P4HB|UBA5|DCTN1|UFC1|PTPN1|AUP1|SULT1A3|TMX1|DNAJB11|SRPRB|ACADVL|CDK5RAP3|ATP2A2|ASNA1|HYOU1	51	88|726|501|224|238|738|192|874|144|454|361|586|568|162|521|400|324|817|447|404|248|63|600|316	0.00042		GO.0034976	0.224413	0
115	15	GO Process		cellular response to unfolded protein	0.0059	EIF2AK2|SSR1|PREB|EP300|BAX|DCTN1|PTPN1|HSPA1A|SULT1A3|DNAJB11|SRPRB|ACADVL|CDK5RAP3|ASNA1|HYOU1	51	88|726|224|738|874|586|162|158|400|817|447|404|248|600|316	0.00043		GO.0034620	0.222915	0
115	15	GO Process		vacuolar transport	0.0059	M6PR|VPS4B|VPS25|SORT1|SCARB2|DTX3L|STX8|VPS41|CHMP6|LAMP1|AP3M1|LARS|VTI1B|CHMP2A|C9orf72	51	852|854|419|335|439|759|232|787|214|387|440|78|351|781|169	0.00043		GO.0007034	0.222915	0
90	13	GO Process		regulation of nucleotide metabolic process	0.0059	C12orf5|PPIF|PDPR|ME2|PRKAG1|SHMT2|MT-CO2|PARP1|PGAM1|EIF6|CDA|TSPO|FBP1	51	926|845|576|390|321|304|211|178|714|98|130|904|596	0.00043		GO.0006140	0.222915	0
169	19	GO Process		regulation of exocytosis	0.0061	CEACAM1|UNC13D|HMOX1|VPS4B|RAC2|NAPA|RALB|CCR2|LRRK2|RAB8A|GNAI2|LAMP1|PTAFR|SYK|RAB37|RAB27A|LYN|ATP2A2|CHMP2A	51	774|909|393|854|265|423|504|671|542|578|288|387|788|791|408|565|770|63|781	0.00044		GO.0017157	0.221467	0
365	32	GO Process		immune response-regulating signaling pathway	0.0061	PGLYRP1|LCP2|CTSH|TLR2|IRAK3|EP300|BAX|ARPC2|CD14|PRKCB|TLR8|LILRB1|UBE2N|RAC1|STOML2|CR1|S100A8|S100A9|CTSS|FCN1|PTAFR|SYK|HSPD1|LILRB2|HLA-DRA|CD36|PTPRC|LAT2|LYN|CYFIP2|HCK|CD300LF	51	614|349|199|385|866|738|874|493|503|633|509|868|165|543|878|885|801|797|765|295|788|791|815|646|386|534|217|222|770|67|545|411	0.00045		GO.0002764	0.221467	0
103	14	GO Process		reactive oxygen species metabolic process	0.0062	MPO|TLR2|NDUFS3|NNT|NDUFS4|PRDX3|LRRK2|PRDX2|NCF2|CYB5R4|NDUFS1|POR|NDUFA13|SOD2	51	356|385|396|455|415|907|542|725|354|862|831|451|582|340	0.00046		GO.0072593	0.220761	0
56	10	GO Process		nucleoside diphosphate phosphorylation	0.0062	HK3|NME1|PGAM1|ALDOB|NME2|ALDOA|HK1|GPI|AK9|ENO2	51	160|219|714|191|104|861|809|457|703|771	0.00045		GO.0006165	0.220761	0
156	18	GO Process		interaction with host	0.0064	EIF2AK2|VPS4B|THOC2|ICAM1|SCARB2|ANPEP|PPID|THOC6|LAMP1|CTSB|RPSA|ATG7|CR1|HSPA1A|SLC25A6|DEFA1|ITGB1|MRC1	51	88|854|698|127|439|515|911|362|387|280|522|913|885|158|359|682|705|467	0.00047		GO.0051701	0.219382	0
335	30	GO Process		regulation of intracellular transport	0.0065	UNC13D|HMOX1|MAPK14|SNX3|THOC2|RAC2|TRIM28|PREB|NAPA|STOM|LRRK2|MFF|MAP2K1|LAMP1|RAB11B|PTPN11|ANXA2|TPR|DHX9|SCP2|PTPN1|TXN|SYK|NUMA1|TM9SF4|NUCB1|CD36|LYN|ATP2A2|NUP62	51	909|393|901|625|698|265|748|224|423|564|542|477|519|387|746|828|559|715|326|567|162|645|791|264|310|274|534|770|63|825	0.00048		GO.0032386	0.218709	0
243	24	GO Process		regulation of cysteine-type endopeptidase activity	0.0066	CTSH|HSPE1|PYCARD|RPS3|AIFM1|BAX|PRDX3|CYCS|RPS27L|PLAUR|IFI16|S100A8|S100A9|MMP9|IGBP1|HSPD1|CAST|NLRC4|DIABLO|CD44|POR|NDUFA13|GNB2L1|CYFIP2	51	199|779|109|756|192|874|907|667|291|487|871|801|797|804|677|815|763|389|830|237|451|582|641|67	0.00049		GO.2000116	0.218046	0
27	7	GO Process		acetyl-CoA metabolic process	0.0066	DLD|ACAT1|DLAT|FASN|PDHB|ACSS1|DLST	51	137|870|666|106|773|403|908	0.00049		GO.0006084	0.218046	0
68	11	GO Process		COPII-coated vesicle budding	0.0068	CTSZ|CTSC|LMAN1|PREB|NAPA|SEC24D|TMED10|F5|SEC23IP|SAR1A|PPP6C	51	692|414|689|224|423|595|506|315|479|668|594	0.00051		GO.0090114	0.216749	0
68	11	GO Process		vesicle targeting, to, from or within Golgi	0.0068	CTSZ|CTSC|LMAN1|PREB|NAPA|SEC24D|TMED10|TMED9|F5|SEC23IP|PPP6C	51	692|414|689|224|423|595|506|524|315|479|594	0.00051		GO.0048199	0.216749	0
68	11	GO Process		ribosomal small subunit biogenesis	0.0068	RPS16|RPS27L|RPS21|RPS17|RPSA|RPS6|RPS8|NHP2L1|RPS14|RPS19|RPS5	51	829|291|177|549|522|912|398|436|344|204|348	0.00051		GO.0042274	0.216749	0
19	6	GO Process		negative regulation of cellular response to drug	0.0069	LRRK2|NUP93|HSPH1|TXN|PSAP|GNB2L1	51	542|747|650|645|275|641	0.00052		GO.2001039	0.216115	0
19	6	GO Process		negative regulation of hydrogen peroxide-induced cell death	0.0069	LRRK2|NUP93|HSPH1|TXN|PSAP|GNB2L1	51	542|747|650|645|275|641	0.00052		GO.1903206	0.216115	0
450	37	GO Process		negative regulation of transport	0.0069	VAMP3|CEACAM1|HMOX1|CYP4F2|PPIF|SNX3|PRTN3|VPS4B|CAB39|TLR2|ICAM1|SRI|ATG3|ACAA2|CCR2|ARF6|LRRK2|PRKCB|TLR8|GNAI2|LILRB1|IDH2|ACSL4|PTPN11|RAC1|TPR|PEA15|LMBRD1|SLC25A5|MMP9|TXN|HSPA1A|LILRB2|CD36|GNB2L1|CD300LF|HADH	51	484|774|393|412|845|625|206|854|658|385|127|366|923|768|671|844|542|633|509|288|868|618|514|828|543|715|138|450|347|804|645|158|646|534|641|411|383	0.00052		GO.0051051	0.216115	0
80	12	GO Process		nucleoside diphosphate metabolic process	0.0069	HK3|NME1|AK2|MPP1|PGAM1|ALDOB|NME2|ALDOA|HK1|GPI|AK9|ENO2	51	160|219|593|425|714|191|104|861|809|457|703|771	0.00053		GO.0009132	0.216115	0
1292	84	GO Process		ion transport	0.0071	SLC2A3|CEACAM1|ATP5D|SLC25A1|SFXN3|SLC25A11|TMEM109|VPS4B|GOT2|PMPCB|SNAP23|COX5B|ATP5B|COMMD9|NNT|VDAC1|CPT1A|TCIRG1|SRI|NDUFA9|AFG3L2|SLC12A9|ATP1B3|ATP5O|BAX|ATP5H|ATP5I|SFXN1|CYC1|COX5A|RAB11B|NDUFA4|ACSL4|PLSCR1|ANXA6|STOML2|ATP5C1|HVCN1|ACSL3|ATP2B4|MT-ATP6|MT-CO2|EPRS|CYB5R4|ATP5F1|COX7A2|CPT2|SCP2|SLC25A5|VDAC2|LCN2|CLIC4|SLC44A1|SYK|CLIC1|KCNAB2|STEAP4|SLC25A6|DNM2|CUL5|PSAP|TSPO|SGK3|AT…	51	931|774|848|82|299|240|531|854|200|377|115|675|418|853|455|268|882|701|366|711|476|123|719|111|874|833|570|432|597|468|746|837|514|407|452|878|670|616|236|527|215|211|571|862|287|112|795|567|347|789|459|195|605|791|587|881|252|359|456|187|275|904|563|420|631|125|550|196|534|580|217|194|256|770|691|63|435|242|850|209|101|600|133|591	0.00054		GO.0006811	0.214874	0
47	9	GO Process		negative regulation of response to oxidative stress	0.0073	LRRK2|NUP93|HSPH1|ATG7|TXN|PSAP|H2AFY|GNB2L1|SOD2	51	542|747|650|913|645|275|180|641|340	0.00056		GO.1902883	0.213668	0
58	10	GO Process		purine ribonucleoside diphosphate metabolic process	0.0076	HK3|AK2|MPP1|PGAM1|ALDOB|ALDOA|HK1|GPI|AK9|ENO2	51	160|593|425|714|191|861|809|457|703|771	0.00058		GO.0009179	0.211919	0
854	60	GO Process		response to hormone	0.0079	CEACAM1|TXN2|CTSH|RETN|SRSF6|GOT2|MBD2|SORT1|TLR2|GGH|ICAM1|ANXA3|TCIRG1|ACAT1|PHIP|HNRNPU|GNAQ|AIFM1|H2AFZ|RAB8A|UQCRFS1|GLB1|GNAI2|PRKDC|CYC1|NME1|PTPN11|CTSB|ANXA2|THRAP3|LONP1|TOMM20|PARP1|EPRS|CTSS|CPN1|GOT1|PTPN1|RBBP4|SRSF4|PTAFR|EIF6|PCNA|HADHA|DEFA1|TSPO|DDX17|ALAD|CREB1|IDH1|ATP2B1|POR|LYN|ATP1A1|SRSF5|RAB31|RPL27|NUP62|HADH|PHB	51	774|278|199|272|642|200|317|335|385|529|127|502|701|870|792|442|827|192|97|578|775|357|288|413|597|219|828|280|559|723|525|761|178|571|765|341|743|162|469|688|788|98|708|189|682|904|327|824|560|298|196|451|770|242|555|624|693|825|383|591	0.00061		GO.0009725	0.210237	0
6212	323	GO Process		cellular response to stimulus	0.008	M6PR|PGLYRP1|GABARAPL2|LCP2|VAMP3|RFC2|CEACAM1|C12orf5|CEACAM6|MIF|HMOX1|MYH9|TXN2|SUPT16H|CTSG|CTSH|EHD4|CDC37|PPIF|MPO|PRPF19|TMEM109|OAS3|MAPK14|STK38|SNX3|UMPS|EIF2AK2|NRBP1|AZU1|PRTN3|CD97|NMI|SSR1|TMX4|PYCARD|RAC2|KRT1|TRIM28|PTPRE|MBD2|SORT1|DOCK2|CAB39|HLA-F|TLR2|PREB|IRAK3|PEBP1|LMNB1|FAF2|RHEB|RPL8|BPI|XRCC1|CNN2|EP300|NNT|ICAM1|F13A1|SCARB2|BST1|DGKG|MCM2|SUB1|TNPO3|CPT1A|TCIRG1|SRI|AR…	51	852|614|626|349|484|247|774|926|679|464|393|277|278|707|372|199|739|653|845|356|500|531|227|901|118|625|399|88|331|279|206|919|352|726|501|109|265|293|748|294|317|335|877|658|609|385|224|866|150|363|238|712|836|93|153|185|738|455|127|365|439|780|769|161|231|610|882|701|366|669|168|504|100|792|405|346|756|339|241|481|512|685|382|442|768|724|827|192|422|120|350|671|778|874|355|493|144|391|392|759|9…	0.00062		GO.0051716	0.209691	0
70	11	GO Process		regulation of plasma lipoprotein particle levels	0.0082	HMOX1|MPO|CLTA|LPCAT3|AP2M1|AP2A2|P4HB|ACSL3|CD36|NPC2|APOBR	51	393|356|588|471|778|110|454|236|534|850|234	0.00063		GO.0097006	0.208619	0
946	65	GO Process		cellular lipid metabolic process	0.0082	DLD|MIF|SPTLC2|DECR1|ECH1|CYP4F2|GCDH|MAPK14|ARF3|LPCAT3|HEXB|SCARB2|DGKG|CPT1A|ACAT1|HEXA|NDUFS6|ACAA2|BAX|ALDH1A1|ECI1|FASN|GLB1|CRAT|GLTP|ACSS1|PRKAG1|HADHB|PGP|ACAA1|CECR5|ACSL4|PTPN11|PLSCR1|ALDH3A2|ETFB|AGK|FDPS|GM2A|ACSL3|CES1|ECHS1|GSTM4|ACADM|CPT2|SCP2|ALOX5|SLC44A1|GPCPD1|HADHA|PSAP|NAGA|PLAA|GGT5|MECP2|PNPLA6|POR|HSD17B4|ACADVL|ETFA|APOBR|ALDH3B1|HADH|CPNE3|MGST2	51	137|464|875|929|736|412|615|901|608|471|488|439|769|882|870|532|727|768|874|429|802|106|357|94|235|403|321|537|835|302|528|514|828|407|750|129|832|186|134|236|105|716|730|271|795|567|205|605|437|189|275|433|290|306|175|453|451|409|404|438|234|722|383|228|577	0.00063		GO.0044255	0.208619	0
82	12	GO Process		fatty acid derivative biosynthetic process	0.0083	MIF|SLC25A1|GCDH|ACAT1|FASN|ACSL4|ACSL3|MGST3|ALOX5|SYK|GGT5|MGST2	51	464|82|615|870|106|514|236|816|205|791|306|577	0.00064		GO.1901570	0.208092	0
592	45	GO Process		negative regulation of protein modification process	0.0085	CEACAM1|DUSP3|STK38|PYCARD|PIN1|VPS25|IRAK3|XRCC1|NNT|RPS3|PDCD4|GNAQ|BAX|DTX3L|LRRK2|GNAI2|PRKDC|CHMP6|HSPH1|CHORDC1|PKN1|ATP2B4|PTPN1|IGBP1|RPL11|HSPA1A|RASSF2|IPO7|TRIP12|G6PD|TSPO|PLAA|FKBP1A|SMCR8|RGS14|MECP2|PTPRC|RPL23|H2AFY|GNB2L1|LYN|CDK5RAP3|NUP62|PHB|C9orf72	51	774|819|118|109|584|419|866|153|455|756|481|827|874|759|542|288|413|214|650|777|793|527|162|677|466|158|561|188|665|735|904|290|631|518|135|175|217|461|180|641|770|248|825|591|169	0.00066		GO.0031400	0.207058	0
29	7	GO Process		negative regulation of response to drug	0.009	LRRK2|NUP93|HSPH1|PTPN11|TXN|PSAP|GNB2L1	51	542|747|650|828|645|275|641	0.0007		GO.2001024	0.204576	0
83	12	GO Process		regulation of response to oxidative stress	0.009	LRRK2|NUP93|HSPH1|P4HB|ATG7|PARP1|TXN|PSAP|CD36|H2AFY|GNB2L1|SOD2	51	542|747|650|454|913|178|645|275|534|180|641|340	0.0007		GO.1902882	0.204576	0
312	28	GO Process		protein homooligomerization	0.009	HSD17B10|MIF|HMOX1|OLFM4|EHD4|DECR1|ACOT13|VASP|CPT1A|ACAT1|STOM|BAX|MFF|MLKL|ACPP|SHMT2|ANXA6|LONP1|CDA|RASEF|ALDOA|MGST1|NLRC4|ALAD|CRYZ|FBP1|SOD2|CHMP2A	51	492|464|393|345|739|929|334|444|882|870|564|874|477|805|371|304|452|525|130|496|861|860|389|824|606|596|340|781	0.00071		GO.0051260	0.204576	0
71	11	GO Process		regulation of cofactor metabolic process	0.009	C12orf5|RAC2|NNT|PDPR|ME2|PRKAG1|RAC1|MT-CO2|PGAM1|EIF6|FBP1	51	926|265|455|576|390|321|543|211|714|98|596	0.0007		GO.0051193	0.204576	0
458	37	GO Process		negative regulation of phosphorylation	0.009	CEACAM1|C12orf5|PPIF|DUSP3|STK38|PYCARD|PIN1|VPS25|IRAK3|NNT|PDCD4|HNRNPU|GNAQ|BAX|PRDX3|LRRK2|PRKDC|CHMP6|HSPH1|CHORDC1|PKN1|PTPN1|IGBP1|RASSF2|IPO7|DYNLL1|SMCR8|RGS14|FBP1|PTPRC|H2AFY|GNB2L1|LYN|CDK5RAP3|NUP62|PHB|C9orf72	51	774|926|845|819|118|109|584|419|866|455|481|442|827|874|907|542|413|214|650|777|793|162|677|561|188|910|518|135|596|217|180|641|770|248|825|591|169	0.0007		GO.0042326	0.204576	0
148	17	GO Process		regulation of mitochondrion organization	0.009	C12orf5|CDC37|PPIF|PYCARD|VPS13C|VDAC1|ACAA2|BAX|LRRK2|MFF|PLAUR|ATG7|STOML2|SLC25A5|MMP9|HSPA1A|TSPO	51	926|653|845|109|113|268|768|874|542|477|487|913|878|347|804|158|904	0.0007		GO.0010821	0.204576	0
83	12	GO Process		vesicle targeting	0.009	CTSZ|CTSC|SNAP23|LMAN1|PREB|NAPA|SEC24D|TMED10|TMED9|F5|SEC23IP|PPP6C	51	692|414|115|689|224|423|595|506|524|315|479|594	0.0007		GO.0006903	0.204576	0
29	7	GO Process		leukotriene metabolic process	0.009	CYP4F2|TLR2|MGST3|ALOX5|SYK|GGT5|MGST2	51	412|385|816|205|791|306|577	0.0007		GO.0006691	0.204576	0
825	58	GO Process		response to lipid	0.0093	CTSG|CTSH|MPO|MAPK14|VPS4B|PYCARD|MBD2|TLR2|IRAK3|BPI|ICAM1|ANXA3|CPT1A|PDCD4|HNRNPU|AIFM1|PPBP|PF4|H2AFZ|PRDX3|CD14|GLB1|LILRB1|NME1|MTDH|THRAP3|PARP1|CDC73|S100A8|CPN1|GOT1|PTAFR|PCNA|DEFA1|LILRB2|MGST1|TSPO|DDX17|PLAA|ALAD|CREB1|IDH1|ATP2B1|CD36|NDUFA13|LYN|ATP2A2|PHB2|HCK|ATP1A1|MRC1|PRPF8|OVCA2|RPL27|ELANE|SNRNP70|PHB|MGST2	51	372|199|356|901|854|109|317|385|866|93|127|502|882|481|442|192|391|392|97|907|503|357|868|219|483|723|178|783|801|341|743|788|708|682|646|860|904|327|290|824|560|298|196|534|582|770|63|435|545|242|467|284|869|693|320|307|591|577	0.00073		GO.0033993	0.203152	0
60	10	GO Process		apoptotic mitochondrial changes	0.0093	PPIF|ATG3|ACAA2|BAX|MFF|CCAR2|BLOC1S2|HSPD1|NDUFS1|SOD2	51	845|923|768|874|477|760|649|815|831|340	0.00073		GO.0008637	0.203152	0
13	5	GO Process		killing by host of symbiont cells	0.0094	CTSG|AZU1|PF4|DEFA1|ELANE	51	372|279|392|682|320	0.00075		GO.0051873	0.202687	0
13	5	GO Process		carnitine metabolic process	0.0094	CPT1A|CRAT|ALDH9A1|ACADM|POR	51	882|94|810|271|451	0.00075		GO.0009437	0.202687	0
13	5	GO Process		acetyl-CoA biosynthetic process	0.0094	DLD|ACAT1|DLAT|PDHB|ACSS1	51	137|870|666|773|403	0.00075		GO.0006085	0.202687	0
562	43	GO Process		negative regulation of phosphate metabolic process	0.0095	CEACAM1|C12orf5|PPIF|DUSP3|STK38|FKBP15|PYCARD|PIN1|VPS25|IRAK3|NNT|PDCD4|HNRNPU|GNAQ|BAX|PRDX3|LRRK2|GNAI2|PRKDC|CHMP6|HSPH1|CHORDC1|PKN1|PARP1|PTPN1|IGBP1|CDA|RASSF2|IPO7|DYNLL1|TSPO|FKBP1A|SMCR8|RGS14|FBP1|PTPRC|H2AFY|GNB2L1|LYN|CDK5RAP3|NUP62|PHB|C9orf72	51	774|926|845|819|118|855|109|584|419|866|455|481|442|827|874|907|542|288|413|214|650|777|793|178|162|677|130|561|188|910|904|631|518|135|596|217|180|641|770|248|825|591|169	0.00076		GO.0045936	0.202228	0
39	8	GO Process		sister chromatid cohesion	0.0095	STAG2|NIPBL|PDS5A|PDS5B|SMC1A|MCMBP|SMC3|PHB2	51	184|685|384|301|253|428|686|435	0.00076		GO.0007062	0.202228	0
39	8	GO Process		ATP generation from ADP	0.0095	HK3|PGAM1|ALDOB|ALDOA|HK1|GPI|AK9|ENO2	51	160|714|191|861|809|457|703|771	0.00076		GO.0006757	0.202228	0
122	15	GO Process		cell killing	0.0095	PGLYRP1|UNC13D|CTSG|CTSH|CTSC|AZU1|PPBP|PF4|HIST1H2BK|S100A12|DEFA1|RAB27A|RPL30|ELANE|RPS19	51	614|909|372|199|414|279|391|392|140|798|682|565|638|320|204	0.00076		GO.0001906	0.202228	0
809	57	GO Process		negative regulation of catalytic activity	0.0096	CEACAM1|PPIF|DUSP3|STK38|FKBP15|SERPINB10|PYCARD|VPS25|HSPBP1|SORT1|IRAK3|PEBP1|USP14|FAF2|ARFGEF1|ANXA3|MCM2|PDCD4|HNRNPU|GNAQ|CCR2|PTX3|DTX3L|ANXA5|PRDX3|LRRK2|CCAR2|GNAI2|CHMP6|CHORDC1|EIF4A2|PLAUR|PKN1|ANXA2|ATP2B4|CR1|IFI16|PTPN1|MMP9|IGBP1|RPL11|IPO7|SERPINB1|CAST|FKBP1A|SMCR8|NLRC4|RGS14|CD44|PTPRC|POR|RPL23|H2AFY|GNB2L1|LYN|CDK5RAP3|NUP62	51	774|845|819|118|855|70|109|419|733|335|866|150|640|238|364|502|161|481|442|827|671|233|759|462|907|542|760|288|214|777|80|487|793|559|527|885|871|162|804|677|466|188|806|763|631|518|389|135|237|217|451|461|180|641|770|248|825	0.00077		GO.0043086	0.201773	0
150	17	GO Process		protein import	0.0099	TIMM13|TOMM22|TNPO3|HSPA4|SAMM50|NUP50|AGK|TOMM20|TPR|SYK|IPO7|HSPD1|TIMM9|RPL23|NDUFA13|PHB2|NUP62	51	544|922|610|251|254|311|832|761|715|791|188|815|443|461|582|435|825	0.0008		GO.0017038	0.200436	0
21	6	GO Process		glutathione derivative biosynthetic process	0.01	GSTM1|MGST3|GSTM4|AKR1A1|MGST1|MGST2	51	449|816|730|74|860|577	0.00081		GO.1901687	0.2	0
123	15	GO Process		positive regulation of cysteine-type endopeptidase activity involved in apoptotic process	0.01	CTSH|HSPE1|PYCARD|RPS3|AIFM1|BAX|CYCS|RPS27L|S100A8|S100A9|HSPD1|NLRC4|DIABLO|NDUFA13|GNB2L1	51	199|779|109|756|192|874|667|291|801|797|815|389|830|582|641	0.00081		GO.0043280	0.2	0
21	6	GO Process		ethanol metabolic process	0.01	ALDH2|ALDH1A1|ACSS1|SULT1A3|SULT1A1|ALDH3B1	51	223|429|403|400|516|722	0.00081		GO.0006067	0.2	0
123	15	GO Process		sister chromatid segregation	0.01	STAG2|VPS4B|NCAPG|NIPBL|PDS5A|PDS5B|CHMP6|SMC1A|SMC4|MCMBP|SMC3|BUB3|PHB2|CHMP2A|NUP62	51	184|854|888|685|384|301|214|253|893|428|686|323|435|781|825	0.00081		GO.0000819	0.2	0
50	9	GO Process		negative regulation of endocytosis	0.0101	SNX3|PRTN3|TLR2|ATG3|ARF6|LILRB1|RAC1|GNB2L1|CD300LF	51	625|206|385|923|844|868|543|641|411	0.00082		GO.0045806	0.199568	0
30	7	GO Process		NADP metabolic process	0.0102	PGLS|NNT|PGD|IDH2|KCNAB2|G6PD|IDH1	51	145|455|673|618|881|735|298	0.00084		GO.0006739	0.19914	0
7	4	GO Process		positive regulation of leukocyte adhesion to vascular endothelial cell	0.0104	ICAM1|CCR2|PTAFR|ELANE	51	127|671|788|320	0.00085		GO.1904996	0.198297	0
7	4	GO Process		fructose 1,6-bisphosphate metabolic process	0.0104	C12orf5|ALDOB|ALDOA|FBP1	51	926|191|861|596	0.00085		GO.0030388	0.198297	0
7	4	GO Process		regulation of microtubule nucleation	0.0104	DCTN1|HSPA1A|MECP2|EML2	51	586|158|175|652	0.00085		GO.0010968	0.198297	0
7	4	GO Process		outer mitochondrial membrane organization	0.0104	TOMM22|HSPA4|SAMM50|TOMM20	51	922|251|254|761	0.00085		GO.0007008	0.198297	0
332	29	GO Process		immune response-activating signal transduction	0.0104	PGLYRP1|LCP2|TLR2|IRAK3|EP300|BAX|ARPC2|CD14|PRKCB|TLR8|UBE2N|RAC1|STOML2|CR1|S100A8|S100A9|CTSS|FCN1|PTAFR|SYK|HSPD1|HLA-DRA|CD36|PTPRC|LAT2|LYN|CYFIP2|HCK|CD300LF	51	614|349|385|866|738|874|493|503|633|509|165|543|878|885|801|797|765|295|788|791|815|386|534|217|222|770|67|545|411	0.00085		GO.0002757	0.198297	0
4533	243	GO Process		regulation of gene expression	0.0105	GLG1|CBX5|MIF|SF3A1|HMOX1|MYH9|PHF5A|SUPT16H|EIF5|PNN|CTSZ|CTSH|CDC37|RPL19|PRPF19|SRSF9|MAPK14|RPS12|EIF2AK2|AZU1|ZC3HAV1|SNRPA|SRSF6|THOC2|PYCARD|PIN1|RPS16|TRIM28|RBM39|VPS25|MBD2|SORT1|FHOD1|SRSF1|TLR2|PREB|LRPPRC|IRAK3|HEXB|AARS|RBM25|CHCHD3|RPL8|ACIN1|EP300|COMMD9|ICAM1|ANXA3|SUB1|SRI|SMARCA2|TMPO|SMARCC2|SF3B4|POLR2D|PHIP|SSRP1|RPS3|MTA2|PDCD4|USP15|NIPBL|SMARCA5|HNRNPU|ACTC1|PF4|DTX3L|H2A…	51	297|262|464|520|393|277|890|707|148|680|692|199|653|65|500|776|901|336|88|279|718|322|642|698|109|584|829|748|269|419|317|335|637|753|385|224|117|866|488|86|220|864|836|497|738|853|127|502|231|366|424|883|107|678|100|792|346|756|430|481|512|685|382|442|683|392|759|97|907|542|729|519|876|925|911|633|623|218|303|260|760|300|717|413|119|868|165|281|650|752|782|321|808|379|654|80|131|690|291|744|676|…	0.00087		GO.0010468	0.197881	0
209	21	GO Process		regulation of cysteine-type endopeptidase activity involved in apoptotic process	0.0106	CTSH|HSPE1|PYCARD|RPS3|AIFM1|BAX|PRDX3|CYCS|RPS27L|PLAUR|S100A8|S100A9|MMP9|IGBP1|HSPD1|NLRC4|DIABLO|CD44|POR|NDUFA13|GNB2L1	51	199|779|109|756|192|874|907|667|291|487|801|797|804|677|815|389|830|237|451|582|641	0.00088		GO.0043281	0.197469	0
111	14	GO Process		regulation of regulated secretory pathway	0.0107	CEACAM1|UNC13D|HMOX1|RAC2|NAPA|CCR2|LRRK2|GNAI2|LAMP1|PTAFR|SYK|RAB27A|LYN|ATP2A2	51	774|909|393|265|423|671|542|288|387|788|791|565|770|63	0.00089		GO.1903305	0.197062	0
3060	172	GO Process		positive regulation of cellular metabolic process	0.0107	LCP2|VAMP3|RFC2|C12orf5|MIF|HMOX1|MYH9|PHF5A|SUPT16H|SPTLC2|EEF1A2|CTSH|EHD4|CDC37|CTSC|PRPF19|MAPK14|EIF2AK2|HSPE1|AZU1|ZC3HAV1|NMI|PYCARD|PIN1|TRIM28|HSPBP1|CCT7|FHOD1|CAB39|SRSF1|TLR2|HEXB|ARFGEF1|XRCC1|EP300|NNT|ICAM1|ANXA3|SUB1|CPT1A|SMARCA2|SMARCC2|SF3B4|RALB|POLR2D|PHIP|RPS3|LAMTOR1|MTA2|NIPBL|SMARCA5|HNRNPU|AIFM1|CCR2|BAX|PTX3|PF4|DTX3L|H2AFZ|LRRK2|MAP2K1|UBTF|RPS9|FASN|PRKCB|ARF4|CYCS|HC…	51	349|484|247|926|464|393|277|890|707|875|766|199|739|653|414|500|901|88|779|279|718|352|109|584|748|733|838|637|658|753|385|488|364|153|738|455|127|502|231|882|424|107|678|504|100|792|756|339|430|685|382|442|192|671|874|233|392|759|97|542|519|876|925|106|633|623|667|303|509|288|413|868|165|281|650|321|808|131|690|291|483|487|828|793|407|559|562|913|723|672|543|878|141|236|527|826|472|841|75|211|17…	0.0009		GO.0031325	0.197062	0
1353	86	GO Process		response to endogenous stimulus	0.0107	CEACAM1|TXN2|CTSH|RETN|SRSF6|GOT2|MBD2|SORT1|TLR2|GGH|RPL8|ICAM1|ANXA3|TCIRG1|ACAT1|POLR2D|PHIP|LAMTOR1|PDCD4|USP15|HNRNPU|GNAQ|AIFM1|H2AFZ|LRRK2|RAB8A|COL3A1|UQCRFS1|GLB1|GNAI2|PRKDC|CYC1|SMC1A|NME1|PTPN11|CTSB|ANXA2|ATG7|THRAP3|PTBP1|UBE2D3|ATP2B4|LONP1|ARHGEF2|TOMM20|PARP1|EPRS|TPR|LAMTOR2|CTSS|CPN1|GOT1|PTPN1|RBBP4|SRSF4|PTAFR|UBE2D1|EIF6|SYK|PCNA|HADHA|CD9|DEFA1|DNM2|LARS|SULT1A3|ITGB1|TSPO|…	51	774|278|199|272|642|200|317|335|385|529|836|127|502|701|870|100|792|339|481|512|442|827|192|97|542|578|538|775|357|288|413|597|253|219|828|280|559|913|723|141|895|527|525|75|761|178|571|715|146|765|341|743|162|469|688|788|548|98|791|708|189|441|682|456|78|400|705|904|327|824|560|298|196|237|534|451|461|770|242|555|624|693|825|307|383|591	0.00089		GO.0009719	0.197062	0
270	25	GO Process		response to virus	0.0107	UNC13D|OAS3|MAPK14|EIF2AK2|AZU1|ZC3HAV1|PYCARD|IRAK3|DTX3L|TLR8|EXOSC4|LILRB1|OAS2|PLSCR1|DDX21|ATG7|IFI16|IFIT3|DDX1|DEFA1|DDX17|ILF3|PTPRC|NPC2|TPT1	51	909|227|901|88|279|718|109|866|759|509|119|868|721|407|381|913|871|312|915|682|327|930|217|850|133	0.00089		GO.0009615	0.197062	0
98	13	GO Process		chromatin silencing	0.0107	MBD2|SMARCA5|H2AFZ|HIST1H2AG|H3F3A|HDAC1|HIST2H3A|MECP2|H2AFY|H2AFX|HIST1H4A|HIST1H3A|HIST1H2AB	51	317|382|97|607|813|181|505|175|180|332|166|539|170	0.00089		GO.0006342	0.197062	0
62	10	GO Process		regulation of ATP metabolic process	0.0109	C12orf5|PPIF|PRKAG1|SHMT2|MT-CO2|PARP1|PGAM1|EIF6|TSPO|FBP1	51	926|845|321|304|211|178|714|98|904|596	0.00092		GO.1903578	0.196257	0
74	11	GO Process		regulation of cellular response to oxidative stress	0.0113	LRRK2|NUP93|HSPH1|P4HB|ATG7|PARP1|TXN|PSAP|CD36|GNB2L1|SOD2	51	542|747|650|454|913|178|645|275|534|641|340	0.00095		GO.1900407	0.194692	0
181	19	GO Process		defense response to virus	0.0113	UNC13D|OAS3|EIF2AK2|AZU1|ZC3HAV1|PYCARD|DTX3L|TLR8|EXOSC4|LILRB1|OAS2|PLSCR1|ATG7|IFI16|IFIT3|DEFA1|DDX17|ILF3|PTPRC	51	909|227|88|279|718|109|759|509|119|868|721|407|913|871|312|682|327|930|217	0.00095		GO.0051607	0.194692	0
14	5	GO Process		production of molecular mediator involved in inflammatory response	0.0116	SNAP23|SCARB2|ALOX5|SYK|LYN	51	115|439|205|791|770	0.00098		GO.0002532	0.193554	0
22	6	GO Process		mast cell activation	0.0117	LCP2|SNAP23|S100A12|NDRG1|LAT2|LYN	51	349|115|798|282|222|770	0.00099		GO.0045576	0.193181	0
31	7	GO Process		positive regulation of RNA splicing	0.0117	PRPF19|SRSF1|SF3B4|THRAP3|HSPA1A|SRSF5|SNRNP70	51	500|753|678|723|158|555|307	0.00099		GO.0033120	0.193181	0
31	7	GO Process		lipopolysaccharide-mediated signaling pathway	0.0117	MAPK14|TLR2|CD14|MTDH|PTAFR|LYN|HCK	51	901|385|503|483|788|770|545	0.00099		GO.0031663	0.193181	0
1263	81	GO Process		cell cycle	0.0117	RFC2|MCM5|MYH9|STAG2|VPS4B|CLTA|PIN1|TUBA4A|NCAPG|CAB39|RHEB|EP300|MCM2|RALB|RPS3|LAMTOR1|NIPBL|HNRNPU|BAX|ARF6|MAP2K1|PDS5A|PRKCB|HCFC1|CCAR2|GNAI2|PRKDC|PDS5B|CHMP6|RUVBL1|INTS3|EML4|SMC1A|PRKAG1|PPP1CA|RPS27L|PTPN11|NUP43|UBE2I|SMC4|CD2AP|MCMBP|SMC3|DCTN1|ARHGEF2|CENPF|CDC73|TPR|LAMTOR2|BUB3|MCTS1|RBBP4|CCNY|PCNA|RASSF2|RPS6|DNM2|SRSF2|DYNLL1|CUL5|NUMA1|HSPA2|ITGB1|DYNC1I2|RGS14|PRPF40A|GIGYF2…	51	247|406|277|184|854|588|584|513|888|658|712|738|161|504|756|339|685|442|874|844|519|384|633|303|760|288|413|301|214|281|489|164|253|321|654|291|828|751|672|893|157|428|686|586|75|77|783|715|146|323|634|469|569|708|561|912|456|872|910|187|264|330|705|924|135|99|884|594|175|370|213|217|641|332|248|470|435|494|781|825|85	0.00099		GO.0007049	0.193181	0
257	24	GO Process		DNA conformation change	0.0119	NCAPG|ACIN1|MCM2|SMARCA5|AIFM1|HP1BP3|RUVBL1|H1FX|HIST1H1B|PURA|HIST1H2BK|CHD4|SMC4|TOP1|H3F3A|DHX9|RBBP4|DDX1|HIST2H3A|RECQL|H2AFY|H2AFX|HIST1H4A|HIST1H3A	51	888|497|161|382|192|717|281|226|690|676|140|857|893|629|813|326|469|915|505|812|180|332|166|539	0.001		GO.0071103	0.192445	0
676	49	GO Process		regulation of defense response	0.0119	PGLYRP1|CEACAM1|CDC37|MAPK14|WDFY1|ZC3HAV1|NMI|PYCARD|TLR2|IRAK3|EP300|BST1|PDCD4|CCR2|DTX3L|LRRK2|CD14|TLR8|PRKDC|LILRB1|UBE2N|LAMP1|PTPN11|PLSCR1|CD47|CR1|DHX9|IFI16|S100A8|S100A12|S100A9|CTSS|CPN1|PTPN1|FCN1|PTAFR|HSPA1A|SYK|SLC25A6|HSPD1|NLRC4|CD36|LYN|HCK|CD300LF|ELANE|RPS19|PHB|MGST2	51	614|774|653|901|87|718|352|109|385|866|738|780|481|671|759|542|503|509|413|868|165|387|828|407|706|885|326|871|801|798|797|765|341|162|295|788|158|791|359|815|389|534|770|545|411|320|204|591|577	0.001		GO.0031347	0.192445	0
468	37	GO Process		response to toxic substance	0.0119	HMOX1|PPIF|MPO|SRSF9|EIF2AK2|GOT2|TLR2|GGH|NNT|ICAM1|RPS3|AIFM1|ACTC1|BAX|PRDX3|PRDX2|CD14|GSTM1|TUFM|DHX15|CES1|MGST3|S100A8|S100A9|RPL10A|TXN|PCNA|DNM2|G6PD|MGST1|TXNRD2|NUCB1|ALAD|CREB1|LYN|SOD2|MGST2	51	393|845|356|776|88|200|385|529|455|127|756|192|683|874|907|725|503|449|737|263|105|816|801|797|551|645|708|456|735|860|201|274|824|560|770|340|577	0.001		GO.0009636	0.192445	0
63	10	GO Process		COPII vesicle coating	0.012	CTSZ|CTSC|LMAN1|PREB|NAPA|SEC24D|TMED10|F5|SEC23IP|PPP6C	51	692|414|689|224|423|595|506|315|479|594	0.001		GO.0048208	0.192082	0
168	18	GO Process		innate immune response-activating signal transduction	0.012	PGLYRP1|TLR2|IRAK3|EP300|CD14|TLR8|UBE2N|S100A8|S100A9|CTSS|FCN1|PTAFR|SYK|HSPD1|CD36|LYN|HCK|CD300LF	51	614|385|866|738|503|509|165|801|797|765|295|788|791|815|534|770|545|411	0.001		GO.0002758	0.192082	0
52	9	GO Process		cofactor catabolic process	0.0122	HMOX1|CYP4F2|MPO|BLVRB|ACAT1|PRDX3|PRDX2|GGT5|HMOX2	51	393|412|356|283|870|907|725|306|71	0.0011		GO.0051187	0.191364	0
387	32	GO Process		establishment of organelle localization	0.0128	MYH9|CTSZ|CTSC|VPS4B|SNAP23|LMAN1|FHOD1|PREB|LRPPRC|NAPA|SEC24D|TMED10|CHMP6|TMED9|RAB11B|AP3M1|DCTN1|ARHGEF2|CENPF|STX11|F5|SEC23IP|BLOC1S2|EIF6|DNM2|NUMA1|RAB27A|PPP6C|LAT2|LYN|CHMP2A|NUP62	51	277|692|414|854|115|689|637|224|117|423|595|506|214|524|746|440|586|75|77|305|315|479|649|98|456|264|565|594|222|770|781|825	0.0011		GO.0051656	0.189279	0
114	14	GO Process		pattern recognition receptor signaling pathway	0.0131	PGLYRP1|TLR2|IRAK3|CD14|TLR8|UBE2N|S100A8|S100A9|CTSS|FCN1|PTAFR|HSPD1|CD36|CD300LF	51	614|385|866|503|509|165|801|797|765|295|788|815|534|411	0.0011		GO.0002221	0.188273	0
339	29	GO Process		response to metal ion	0.0133	C12orf5|ATP5D|HMOX1|PPIF|GGH|ICAM1|CPNE2|LRRK2|CD14|PPP1CA|HVCN1|LONP1|PARP1|S100A8|GOT1|MMP9|ANXA7|CLIC4|PCNA|G6PD|TSPO|ALAD|CREB1|SLC25A12|ANXA11|NDRG1|FBP1|SLC25A24|CPNE3	51	926|848|393|845|529|127|350|542|503|654|616|525|178|801|743|804|102|195|708|735|904|824|560|125|213|282|596|101|228	0.0012		GO.0010038	0.187615	0
53	9	GO Process		sulfur compound catabolic process	0.0137	TXN2|GNS|HEXB|VCAN|ACAT1|HEXA|GLB1|GGT5|TST	51	278|142|488|230|870|532|357|306|745	0.0012		GO.0044273	0.186328	0
65	10	GO Process		regulation of oxidative stress-induced cell death	0.0145	LRRK2|NUP93|HSPH1|P4HB|ATG7|PARP1|TXN|PSAP|GNB2L1|SOD2	51	542|747|650|454|913|178|645|275|641|340	0.0013		GO.1903201	0.183863	0
129	15	GO Process		positive regulation of endocytosis	0.0145	AZU1|PYCARD|DOCK2|SH3GL1|PTX3|LRRK2|CD14|ANXA2|CD47|SYK|DNM2|RAB27A|CD36|ANO6|CD300LF	51	279|109|877|168|233|542|503|559|706|791|456|565|534|580|411	0.0013		GO.0045807	0.183863	0
15	5	GO Process		fatty acid beta-oxidation using acyl-CoA dehydrogenase	0.0145	GCDH|ETFB|ACADM|ACADVL|ETFA	51	615|129|271|404|438	0.0013		GO.0033539	0.183863	0
65	10	GO Process		positive regulation of type I interferon production	0.0145	ZC3HAV1|TLR2|EP300|CD14|TLR8|PRKDC|DHX9|IFI16|SYK|HSPD1	51	718|385|738|503|509|413|326|871|791|815	0.0013		GO.0032481	0.183863	0
15	5	GO Process		NADPH regeneration	0.0145	PGLS|NNT|PGD|G6PD|IDH1	51	145|455|673|735|298	0.0013		GO.0006740	0.183863	0
310	27	GO Process		negative regulation of transferase activity	0.015	CEACAM1|DUSP3|STK38|PYCARD|VPS25|IRAK3|PDCD4|HNRNPU|GNAQ|DTX3L|PRDX3|CHMP6|CHORDC1|EIF4A2|PKN1|PTPN1|RPL11|IPO7|SMCR8|RGS14|PTPRC|RPL23|H2AFY|GNB2L1|LYN|CDK5RAP3|NUP62	51	774|819|118|109|419|866|481|442|827|759|907|214|777|80|793|162|466|188|518|135|217|461|180|641|770|248|825	0.0013		GO.0051348	0.182391	0
172	18	GO Process		positive regulation of binding	0.015	PIN1|TRIM28|MBD2|EP300|RALB|NIPBL|DTX3L|LRRK2|NME1|PLAUR|ANXA2|PARP1|DHX9|S100A10|MMP9|TXN|RPL11|FKBP1A	51	584|748|317|738|504|685|759|542|219|487|559|178|326|611|804|645|466|631	0.0013		GO.0051099	0.182391	0
90	12	GO Process		cellular detoxification	0.0151	MPO|NNT|PRDX3|PRDX2|GSTM1|MGST3|S100A9|TXN|MGST1|TXNRD2|SOD2|MGST2	51	356|455|907|725|449|816|797|645|860|201|340|577	0.0013		GO.1990748	0.182102	0
103	13	GO Process		endoplasmic reticulum unfolded protein response	0.0152	EIF2AK2|SSR1|PREB|EP300|DCTN1|PTPN1|SULT1A3|DNAJB11|SRPRB|ACADVL|CDK5RAP3|ASNA1|HYOU1	51	88|726|224|738|586|162|400|817|447|404|248|600|316	0.0013		GO.0030968	0.181816	0
202	20	GO Process		protein maturation	0.0154	UQCRC1|CTSG|CTSZ|CTSH|PMPCB|EP300|UQCRC2|AFG3L2|GLRX5|BOLA2|STOML2|PRSS3|PARP1|IFI16|CTSS|CPN1|HSPD1|FKBP1A|CYFIP2|SEC11A	51	68|372|692|199|377|738|103|476|225|744|878|696|178|871|765|341|815|631|67|136	0.0014		GO.0051604	0.181248	0
144	16	GO Process		cellular carbohydrate metabolic process	0.0154	PGD|ABHD10|HK3|GLB1|GYS1|PPP1CA|PGP|IDH2|UGP2|GYG1|GOT1|IDH1|MECP2|HK1|FBP1|GBE1	51	673|360|160|357|889|654|835|618|417|546|743|298|175|809|596|116	0.0014		GO.0044262	0.181248	0
3941	213	GO Process		nucleic acid metabolic process	0.0156	RFC2|HSD17B10|SF3A1|SNRPD3|MCM5|PHF5A|SUPT16H|PNN|FBL|RPL19|PRPF19|SRSF9|MAPK14|RPS12|SKIV2L2|EIF2AK2|NRBP1|NMI|SNRPA|SRSF6|THOC2|SNRPB2|RPS16|TRIM28|RBM39|VPS25|MBD2|PRPF38A|SRSF1|PREB|LRPPRC|DBR1|PPIG|USP14|AARS|RBM25|CHCHD3|RPL8|ACIN1|XRCC1|EP300|COMMD9|SNRNP40|NOP58|MCM2|SUB1|SMARCA2|SMARCC2|SF3B4|POLR2D|SSRP1|RPS3|MTA2|NARS2|NIPBL|SMARCA5|HNRNPU|U2AF1L4|BAX|RAVER1|DTX3L|COPS2|RNASE3|UBTF|RPS…	51	247|492|520|212|406|890|707|680|859|65|500|776|901|336|380|88|331|352|322|642|698|552|829|748|269|419|317|566|753|224|117|784|659|640|86|220|864|836|497|153|738|853|928|313|161|231|424|107|678|100|346|756|430|556|685|382|442|207|874|620|759|729|358|876|925|384|633|458|218|303|260|760|601|300|413|301|92|119|165|612|281|489|752|782|253|379|80|362|131|764|676|903|263|219|636|499|721|318|793|604|407|…	0.0014		GO.0090304	0.180688	0
78	11	GO Process		protein homotetramerization	0.0157	HSD17B10|DECR1|ACOT13|VASP|ACPP|SHMT2|CDA|ALDOA|CRYZ|FBP1|SOD2	51	492|929|334|444|371|304|130|861|606|596|340	0.0014		GO.0051289	0.18041	0
117	14	GO Process		negative regulation of gene expression, epigenetic	0.0158	MBD2|SMARCA5|H2AFZ|HIST1H2AG|H3F3A|RBBP4|HDAC1|HIST2H3A|MECP2|H2AFY|H2AFX|HIST1H4A|HIST1H3A|HIST1H2AB	51	317|382|97|607|813|469|181|505|175|180|332|166|539|170	0.0014		GO.0045814	0.180134	0
3	3	GO Process		pentose-phosphate shunt, oxidative branch	0.0158	PGLS|PGD|G6PD	51	145|673|735	0.0014		GO.0009051	0.180134	0
3	3	GO Process		fumarate metabolic process	0.0158	GOT2|FH|GOT1	51	200|176|743	0.0014		GO.0006106	0.180134	0
3	3	GO Process		Fc receptor mediated inhibitory signaling pathway	0.0158	LILRB1|LILRB2|LYN	51	868|646|770	0.0014		GO.0002774	0.180134	0
547	41	GO Process		response to wounding	0.0161	LCP2|CEACAM1|CBX5|HMOX1|TXN2|CYP4F2|MAPK14|PRTN3|LMAN1|ITGA2B|F13A1|DGKG|GNAQ|CCR2|BAX|PF4|ANXA5|COL3A1|PRKCB|ARF4|DST|PLAUR|PTPN11|PLSCR1|RAC1|MYOF|H3F3A|F5|S100A8|HDAC1|SYK|CD9|TSPO|RAB27A|HIST2H3A|CD44|CD36|ANO6|LYN|PHB2|HIST1H3A	51	349|774|262|393|278|412|901|206|689|151|365|769|827|671|874|392|462|538|633|623|485|487|828|407|543|221|813|315|801|181|791|441|904|565|505|237|534|580|770|435|539	0.0014		GO.0009611	0.179317	0
24	6	GO Process		negative regulation of nucleotide metabolic process	0.0162	C12orf5|PPIF|PARP1|CDA|TSPO|FBP1	51	926|845|178|130|904|596	0.0015		GO.0045980	0.179048	0
249	23	GO Process		regulation of myeloid cell differentiation	0.0162	CEACAM1|MAPK14|ITGA2B|ACIN1|EP300|PF4|HSPA9|PRKCB|LILRB1|EVI2B|NME1|WDR5|H3F3A|CDC73|HDAC1|EIF6|HSPA1A|RASSF2|HIST2H3A|CREB1|LYN|HIST1H4A|HIST1H3A	51	774|901|151|497|738|392|273|633|868|767|219|472|813|783|181|98|158|561|505|560|770|166|539	0.0015		GO.0045637	0.179048	0
24	6	GO Process		low-density lipoprotein particle clearance	0.0162	HMOX1|CLTA|AP2M1|AP2A2|CD36|NPC2	51	393|588|778|110|534|850	0.0015		GO.0034383	0.179048	0
24	6	GO Process		maturation of LSU-rRNA	0.0162	MRPL1|RPL7|RPL7A|RPL10A|EIF6|NHP2L1	51	92|499|547|551|98|436	0.0015		GO.0000470	0.179048	0
174	18	GO Process		chromatin assembly or disassembly	0.0164	SUPT16H|MCM2|SMARCC2|MTA2|SMARCA5|HP1BP3|RUVBL1|SMARCE1|H1FX|HIST1H1B|HIST1H2BK|H3F3A|RBBP4|HIST2H3A|H2AFY|H2AFX|HIST1H4A|HIST1H3A	51	707|161|107|430|382|717|281|808|226|690|140|813|469|505|180|332|166|539	0.0015		GO.0006333	0.178516	0
44	8	GO Process		negative regulation of oxidative stress-induced cell death	0.0166	LRRK2|NUP93|HSPH1|ATG7|TXN|PSAP|GNB2L1|SOD2	51	542|747|650|913|645|275|641|340	0.0015		GO.1903202	0.177989	0
250	23	GO Process		positive regulation of DNA-binding transcription factor activity	0.0168	EIF2AK2|PYCARD|TLR2|IRAK3|EP300|ICAM1|ANXA3|RPS3|PRDX3|PRKCB|UBE2N|MTDH|UBE2I|COPS5|ARHGEF2|DHX9|S100A8|S100A12|S100A9|HSPA1A|NLRC4|CD36|PHB2	51	88|109|385|866|738|127|502|756|907|633|165|483|672|826|75|326|801|798|797|158|389|534|435	0.0015		GO.0051091	0.177469	0
282	25	GO Process		cellular response to abiotic stimulus	0.0172	TMEM109|MAPK14|CAB39|CNN2|EP300|NIPBL|BAX|PPID|TLR8|RAB11B|PTPN11|RAC1|HVCN1|ARHGEF2|ADSS|PARP1|IFI16|GOT1|PTAFR|PCNA|DNM2|TSPO|EEF1D|H2AFX|ATP1A1	51	531|901|658|185|738|685|874|911|509|746|828|543|616|75|250|178|871|743|788|708|456|904|270|332|242	0.0016		GO.0071214	0.176447	0
16	5	GO Process		respiratory burst	0.0175	MPO|NCF2|PGAM1|NCF4|HCK	51	356|354|714|697|545	0.0016		GO.0045730	0.175696	0
251	23	GO Process		regulation of gene expression, epigenetic	0.0175	MBD2|EP300|SMARCA5|HNRNPU|H2AFZ|SF3B1|DDX21|HIST1H2AG|H3F3A|DHX9|IFI16|RBBP4|HDAC1|EIF6|HIST2H3A|GIGYF2|MECP2|H2AFY|H2AFX|HIST1H4A|SRRT|HIST1H3A|HIST1H2AB	51	317|738|382|442|97|903|381|607|813|326|871|469|181|98|505|884|175|180|332|166|651|539|170	0.0016		GO.0040029	0.175696	0
16	5	GO Process		mitochondrial fusion	0.0175	CHCHD3|AFG3L2|BAX|MFF|STOML2	51	864|476|874|477|878	0.0016		GO.0008053	0.175696	0
552	41	GO Process		positive regulation of organelle organization	0.0183	CDC37|PPIF|VPS4B|VASP|PYCARD|LMAN1|TRIM28|CCT7|FHOD1|ICAM1|RALB|PHIP|RPS3|NIPBL|HNRNPU|BAX|ARPC2|ARF6|LRRK2|MFF|UBE2N|HIST1H1B|TMED9|PLAUR|ANXA2|RAC1|STOML2|RAB3GAP2|DCTN1|TPR|S100A10|DKC1|MMP9|HSPA1A|NUMA1|SMCR8|MECP2|H2AFY|PHB2|HCK|NUP62	51	653|845|854|444|109|689|748|838|637|127|504|792|756|685|442|874|493|844|542|477|165|690|524|487|559|543|878|841|586|715|611|402|804|158|264|518|175|180|435|545|825	0.0017		GO.0010638	0.173755	0
1657	100	GO Process		regulation of phosphate metabolic process	0.0185	LCP2|CEACAM1|C12orf5|MIF|EEF1A2|EHD4|CDC37|PPIF|DUSP3|MAPK14|STK38|EIF2AK2|AZU1|FKBP15|PYCARD|PIN1|RAC2|VPS25|CAB39|IRAK3|NNT|ICAM1|BST1|RALB|PHIP|RPS3|LAMTOR1|PDCD4|HNRNPU|GNAQ|PDPR|BAX|NDUFS4|PRDX3|LRRK2|MAP2K1|TLR8|GNAI2|PRKDC|UBE2N|CHMP6|HSPH1|CHORDC1|ME2|PRKAG1|SHMT2|PLAUR|PTPN11|PKN1|ANXA2|RPLP1|RAC1|STOML2|PTBP1|ACSL3|ATP2B4|COPS5|ARHGEF2|MT-CO2|PARP1|PEA15|LAMTOR2|S100A12|SLK|PGAM1|PTPN1|…	51	349|774|926|464|766|739|653|845|819|901|118|88|279|855|109|584|265|419|658|866|455|127|780|504|792|756|339|481|442|827|576|874|415|907|542|519|509|288|413|165|214|650|777|390|321|304|487|828|793|559|562|543|878|141|236|527|826|75|211|178|138|146|798|448|714|162|804|788|98|645|677|569|130|791|807|561|188|646|910|330|275|904|631|740|518|135|298|237|534|596|217|180|641|770|248|435|320|825|591|169	0.0017		GO.0019220	0.173283	0
1483	91	GO Process		negative regulation of response to stimulus	0.0187	PGLYRP1|CEACAM1|GLG1|MIF|HMOX1|PPIF|DUSP3|MAPK14|STK38|NMI|PYCARD|PIN1|KRT1|VPS25|PTPRE|IRAK3|VPS13C|USP14|XRCC1|NDUFS3|ICAM1|SRI|PHIP|RPS3|PDCD4|ACAA2|RASA2|CCR2|BAX|PF4|LRRK2|CD14|COL3A1|PRKCB|NUP93|CCAR2|GNAI2|PRKDC|LILRB1|CHMP6|HSPH1|PLAUR|PTPN11|ANXA2|ATG7|ATP2B4|CD2AP|DDIT4L|ARHGEF2|CR1|PEA15|IFI16|LMBRD1|SLC25A5|PTPN1|TXNDC12|MMP9|VDAC2|HDAC1|TXN|IGBP1|HSPA1A|CCDC22|RASSF2|CD9|TRIP12|DNM2|…	51	614|774|297|464|393|845|819|901|118|352|109|584|293|419|294|866|113|640|153|396|127|366|792|756|481|768|724|671|874|392|542|503|538|633|747|760|288|413|868|214|650|487|828|559|913|527|157|79|75|885|138|871|450|347|162|156|804|789|181|645|677|158|507|561|441|665|456|275|705|563|135|749|319|237|596|217|180|582|641|770|248|435|340|674|411|320|204|825|133|591|316	0.0017		GO.0048585	0.172816	0
9	4	GO Process		glyoxylate metabolic process	0.0187	GOT2|IDH2|ALDH4A1|IDH1	51	200|618|823|298	0.0017		GO.0046487	0.172816	0
9	4	GO Process		protein insertion into mitochondrial inner membrane	0.0187	TIMM13|AGK|TIMM9|NDUFA13	51	544|832|443|582	0.0017		GO.0045039	0.172816	0
9	4	GO Process		mitochondrial fragmentation involved in apoptotic process	0.0187	ATG3|BAX|MFF|CCAR2	51	923|874|477|760	0.0017		GO.0043653	0.172816	0
148	16	GO Process		fatty acid derivative metabolic process	0.0189	MIF|SLC25A1|CYP4F2|GCDH|TLR2|ACAT1|FASN|ACSL4|ACSL3|MGST3|ALOX5|SYK|PLAA|GGT5|HSD17B4|MGST2	51	464|82|412|615|385|870|106|514|236|816|205|791|290|306|409|577	0.0018		GO.1901568	0.172354	0
253	23	GO Process		chromosome segregation	0.0189	STAG2|VPS4B|NCAPG|RPS3|NIPBL|PDS5A|PDS5B|CHMP6|SMC1A|NUP43|UBE2I|SMC4|MCMBP|TOP1|SMC3|CENPF|BUB3|SLC25A5|NUMA1|RGS14|PHB2|CHMP2A|NUP62	51	184|854|888|756|685|384|301|214|253|751|672|893|428|629|686|77|323|347|264|135|435|781|825	0.0018		GO.0007059	0.172354	0
81	11	GO Process		regulation of coagulation	0.0195	CEACAM1|KRT1|ANXA5|PLAUR|ANXA2|S100A9|SYK|CD9|CD36|ANO6|LYN	51	774|293|462|487|559|797|791|441|534|580|770	0.0018		GO.0050818	0.170997	0
121	14	GO Process		negative regulation of protein catabolic process	0.0202	GABARAPL2|SNX3|PIN1|IRAK3|USP14|SF3B3|CCAR2|ANXA2|RPL11|ALAD|RPL23|CDK5RAP3|SNRNP70|PHB	51	626|625|584|866|640|458|760|559|466|824|461|248|307|591	0.0019		GO.0042177	0.169465	0
3280	180	GO Process		positive regulation of metabolic process	0.0204	LCP2|VAMP3|RFC2|C12orf5|MIF|HMOX1|MYH9|PHF5A|SUPT16H|SPTLC2|EEF1A2|CTSH|EHD4|CDC37|CTSC|PRPF19|MAPK14|EIF2AK2|HSPE1|AZU1|ZC3HAV1|NMI|PYCARD|PIN1|TRIM28|HSPBP1|CCT7|FHOD1|CAB39|SRSF1|TLR2|HEXB|SNX1|ARFGEF1|XRCC1|EP300|NNT|ICAM1|ANXA3|SUB1|CPT1A|SMARCA2|SMARCC2|SF3B4|RALB|POLR2D|PHIP|RPS3|LAMTOR1|MTA2|NIPBL|SMARCA5|HNRNPU|AIFM1|ACTC1|CCR2|BAX|PTX3|PF4|DTX3L|H2AFZ|LRRK2|MAP2K1|UBTF|RPS9|FASN|PRKCB|A…	51	349|484|247|926|464|393|277|890|707|875|766|199|739|653|414|500|901|88|779|279|718|352|109|584|748|733|838|637|658|753|385|488|473|364|153|738|455|127|502|231|882|424|107|678|504|100|792|756|339|430|685|382|442|192|683|671|874|233|392|759|97|542|519|876|925|106|633|623|667|303|509|288|413|868|165|281|650|321|808|131|690|291|903|483|487|828|793|407|559|562|381|913|723|672|543|878|141|236|527|826|4…	0.0019		GO.0009893	0.169037	0
955	63	GO Process		regulation of response to external stimulus	0.0205	PGLYRP1|CEACAM1|MIF|CDC37|MAPK14|WDFY1|AZU1|ZC3HAV1|NMI|PYCARD|RAC2|KRT1|TLR2|IRAK3|USP14|EP300|SCARB2|BST1|PDCD4|CCR2|PPBP|PF4|DTX3L|LRRK2|MAP2K1|CD14|TLR8|PRKDC|LILRB1|UBE2N|LAMP1|PLAUR|PTPN11|PLSCR1|ANXA2|RAC1|CD47|CR1|DHX9|IFI16|S100A8|S100A12|S100A9|CTSS|MPP1|CPN1|PTPN1|FCN1|PTAFR|HSPA1A|SYK|CD9|HSPD1|NLRC4|CD36|ANO6|LYN|HCK|CD300LF|ELANE|RPS19|PHB|MGST2	51	614|774|464|653|901|87|279|718|352|109|265|293|385|866|640|738|439|780|481|671|391|392|759|542|519|503|509|413|868|165|387|487|828|407|559|543|706|885|326|871|801|798|797|765|425|341|162|295|788|158|791|441|815|389|534|580|770|545|411|320|204|591|577	0.0019		GO.0032101	0.168825	0
255	23	GO Process		aging	0.0205	DLD|MIF|RETN|MPO|CTSC|MAPK14|RPN2|MBD2|ICAM1|CISD2|NDUFS6|PDCD4|LRRK2|MAP2K1|ATG7|LONP1|MT-ATP6|TSPO|CREB1|ATP2B1|H2AFX|SOD2|NUP62	51	137|464|272|356|414|901|482|317|127|84|727|481|542|519|913|525|215|904|560|196|332|340|825	0.0019		GO.0007568	0.168825	0
628	45	GO Process		mitotic cell cycle	0.021	MCM5|VPS4B|TUBA4A|NCAPG|EP300|MCM2|NIPBL|BAX|PDS5A|PRKCB|PRKDC|PDS5B|CHMP6|INTS3|EML4|SMC1A|RPS27L|PTPN11|SMC4|SMC3|DCTN1|ARHGEF2|CENPF|TPR|BUB3|CCNY|PCNA|RPS6|DNM2|SRSF2|DYNLL1|CUL5|NUMA1|ITGB1|DYNC1I2|RGS14|GIGYF2|PPP6C|MECP2|GSPT1|CDK5RAP3|TBCE|CHMP2A|NUP62|MCM3	51	406|854|513|888|738|161|685|874|384|633|413|301|214|489|164|253|291|828|893|686|586|75|77|715|323|569|708|912|456|872|910|187|264|705|924|135|884|594|175|370|248|470|781|825|85	0.002		GO.0000278	0.167778	0
17	5	GO Process		regulation of translational fidelity	0.0212	AARS|RPS9|IARS2|LARS|RPS5	51	86|925|581|78|348	0.002		GO.0006450	0.167366	0
3430	187	GO Process		RNA metabolic process	0.0214	HSD17B10|SF3A1|SNRPD3|PHF5A|SUPT16H|PNN|FBL|RPL19|PRPF19|SRSF9|MAPK14|RPS12|SKIV2L2|EIF2AK2|NRBP1|NMI|SNRPA|SRSF6|THOC2|SNRPB2|RPS16|TRIM28|RBM39|VPS25|MBD2|PRPF38A|SRSF1|PREB|LRPPRC|DBR1|PPIG|USP14|AARS|RBM25|CHCHD3|RPL8|ACIN1|EP300|COMMD9|SNRNP40|NOP58|SUB1|SMARCA2|SMARCC2|SF3B4|POLR2D|SSRP1|RPS3|NARS2|NIPBL|SMARCA5|HNRNPU|U2AF1L4|BAX|RAVER1|COPS2|RNASE3|UBTF|RPS9|PRKCB|SF3B3|RPL13|HCFC1|LSM1|C…	51	492|520|212|890|707|680|859|65|500|776|901|336|380|88|331|352|322|642|698|552|829|748|269|419|317|566|753|224|117|784|659|640|86|220|864|836|497|738|853|928|313|231|424|107|678|100|346|756|556|685|382|442|207|874|620|729|358|876|925|633|458|218|303|260|760|601|300|92|119|612|281|489|752|782|379|80|362|131|764|676|903|263|636|499|721|318|793|604|407|177|847|834|562|549|522|381|723|927|141|857|826|…	0.002		GO.0016070	0.166959	0
26	6	GO Process		negative regulation of RNA splicing	0.0218	SRSF9|SRSF6|ACIN1|RPS26|PTBP1|SRSF4	51	776|642|497|927|141|688	0.0021		GO.0033119	0.166154	0
180	18	GO Process		gene silencing	0.022	MBD2|SMARCA5|H2AFZ|HIST1H2AG|H3F3A|DHX9|HDAC1|EIF6|DDX17|HIST2H3A|GIGYF2|MECP2|H2AFY|H2AFX|HIST1H4A|SRRT|HIST1H3A|HIST1H2AB	51	317|382|97|607|813|326|181|98|327|505|884|175|180|332|166|651|539|170	0.0021		GO.0016458	0.165758	0
36	7	GO Process		regulation of response to reactive oxygen species	0.0221	LRRK2|NUP93|HSPH1|TXN|PSAP|CD36|GNB2L1	51	542|747|650|645|275|534|641	0.0021		GO.1901031	0.165561	0
83	11	GO Process		regulation of purine nucleotide metabolic process	0.0228	C12orf5|PPIF|PDPR|PRKAG1|SHMT2|MT-CO2|PARP1|PGAM1|EIF6|TSPO|FBP1	51	926|845|576|321|304|211|178|714|98|904|596	0.0022		GO.1900542	0.164207	0
96	12	GO Process		antigen processing and presentation of exogenous peptide antigen via MHC class II	0.0228	CTSD|CLTA|SEC24D|AP2M1|AP2A2|DCTN1|CTSS|DNM2|DYNLL1|HLA-DRA|DYNC1I2|KLC1	51	663|588|595|778|110|586|765|456|910|386|924|643	0.0022		GO.0019886	0.164207	0
83	11	GO Process		post-Golgi vesicle-mediated transport	0.0228	VAMP3|SNAP23|SORT1|VPS13C|SCAMP2|SCAMP3|LAMP1|CCDC22|DNM2|VTI1B|RAB31	51	484|115|335|113|533|794|387|507|456|351|624	0.0022		GO.0006892	0.164207	0
290	25	GO Process		alcohol metabolic process	0.0231	ACO2|SPTLC2|IDH3G|ALDH2|ACAA2|ALDH1A1|ACSS1|PGP|IDH2|ALDH3A2|FDPS|CES1|CYB5R3|GOT1|SCP2|PTAFR|IDH3B|G6PD|SULT1A3|SULT1A1|IDH1|MECP2|NPC2|APOBR|ALDH3B1	51	891|875|661|223|768|429|403|835|618|750|186|105|785|743|567|788|342|735|400|516|298|175|850|234|722	0.0022		GO.0006066	0.163639	0
167	17	GO Process		nucleosome organization	0.0241	SUPT16H|MCM2|SMARCC2|SMARCA5|HP1BP3|RUVBL1|SMARCE1|H1FX|HIST1H1B|HIST1H2BK|H3F3A|RBBP4|HIST2H3A|H2AFY|H2AFX|HIST1H4A|HIST1H3A	51	707|161|107|382|717|281|808|226|690|140|813|469|505|180|332|166|539	0.0023		GO.0034728	0.161798	0
10	4	GO Process		leukocyte aggregation	0.0242	RAC2|S100A8|S100A9|CD44	51	265|801|797|237	0.0023		GO.0070486	0.161618	0
10	4	GO Process		adenosine metabolic process	0.0242	ADK|ACPP|NT5C2|CECR1	51	126|371|239|905	0.0023		GO.0046085	0.161618	0
10	4	GO Process		mitochondrial protein processing	0.0242	PMPCB|UQCRC2|AFG3L2|STOML2	51	377|103|476|878	0.0023		GO.0034982	0.161618	0
84	11	GO Process		positive regulation of response to DNA damage stimulus	0.0244	C12orf5|TRIM28|XRCC1|RPS3|DTX3L|CCAR2|UBE2N|PARP1|DHX9|PCNA|H2AFX	51	926|748|153|756|759|760|165|178|326|708|332	0.0024		GO.2001022	0.161261	0
4	3	GO Process		positive regulation of leukocyte tethering or rolling	0.0244	CCR2|PTAFR|ELANE	51	671|788|320	0.0024		GO.1903238	0.161261	0
4	3	GO Process		cellular response to diacyl bacterial lipopeptide	0.0244	TLR2|CD14|CD36	51	385|503|534	0.0024		GO.0071726	0.161261	0
4	3	GO Process		toll-like receptor TLR6:TLR2 signaling pathway	0.0244	TLR2|CD14|CD36	51	385|503|534	0.0024		GO.0038124	0.161261	0
4	3	GO Process		adenine transport	0.0244	SLC25A5|SLC25A6|VDAC3	51	347|359|256	0.0024		GO.0015853	0.161261	0
37	7	GO Process		fatty-acyl-CoA metabolic process	0.0246	SLC25A1|GCDH|ACAT1|FASN|ACSL4|ACSL3|HSD17B4	51	82|615|870|106|514|236|409	0.0024		GO.0035337	0.160906	0
27	6	GO Process		positive regulation of microtubule polymerization	0.0248	RPS3|RAC1|DCTN1|HSPA1A|NUMA1|MECP2	51	756|543|586|158|264|175	0.0024		GO.0031116	0.160555	0
48	8	GO Process		tRNA aminoacylation for protein translation	0.0249	AARS|NARS2|PPA2|DARS2|IARS2|EPRS|YARS|LARS	51	86|556|604|369|581|571|681|78	0.0024		GO.0006418	0.16038	0
18	5	GO Process		disruption of cells of other organism involved in symbiotic interaction	0.0251	CTSG|AZU1|PF4|DEFA1|ELANE	51	372|279|392|682|320	0.0025		GO.0051818	0.160033	0
18	5	GO Process		leukotriene biosynthetic process	0.0251	MGST3|ALOX5|SYK|GGT5|MGST2	51	816|205|791|306|577	0.0025		GO.0019370	0.160033	0
155	16	GO Process		cellular response to interferon-gamma	0.0274	VAMP3|OAS3|NMI|HLA-F|TLR2|ICAM1|STX8|OAS2|EPRS|PTAFR|RPL13A|HLA-DRA|CD44|HCK|VIM|MRC1	51	484|227|352|609|385|127|232|721|571|788|210|386|237|545|329|467	0.0027		GO.0071346	0.156225	0
49	8	GO Process		intracellular protein transmembrane transport	0.0277	TIMM13|TOMM22|SRP72|AGK|TOMM20|HSPD1|TIMM9|NDUFA13	51	544|922|257|832|761|815|443|582	0.0027		GO.0065002	0.155752	0
38	7	GO Process		protein transmembrane import into intracellular organelle	0.0278	TIMM13|TOMM22|AGK|TOMM20|HSPD1|TIMM9|NDUFA13	51	544|922|832|761|815|443|582	0.0027		GO.0044743	0.155596	0
38	7	GO Process		leukocyte mediated cytotoxicity	0.0278	UNC13D|CTSG|CTSH|CTSC|AZU1|RAB27A|ELANE	51	909|372|199|414|279|565|320	0.0027		GO.0001909	0.155596	0
86	11	GO Process		cellular oxidant detoxification	0.028	MPO|NNT|PRDX3|PRDX2|MGST3|S100A9|TXN|MGST1|TXNRD2|SOD2|MGST2	51	356|455|907|725|816|797|645|860|201|340|577	0.0028		GO.0098869	0.155284	0
749	51	GO Process		cellular response to DNA damage stimulus	0.028	RFC2|C12orf5|MIF|HMOX1|SUPT16H|PRPF19|TMEM109|MAPK14|PYCARD|TRIM28|XRCC1|EP300|POLR2D|SSRP1|RPS3|NIPBL|BAX|DTX3L|COPS2|PDS5A|CCAR2|PRKDC|PDS5B|UBE2N|RUVBL1|INTS3|SMC1A|RPS27L|UBA7|PTPN11|UBE2D3|COPS5|SMC3|PARP1|C6orf211|PEA15|IFI16|MCTS1|PCNA|DDX1|TRIP12|CUL5|GIGYF2|ACTL6A|NDRG1|RECQL|LYN|H2AFX|CDK5RAP3|USP10|HIST1H4A	51	247|926|464|393|707|500|531|901|109|748|153|738|100|346|756|685|874|759|729|384|760|413|301|165|281|489|253|291|426|828|895|826|686|178|873|138|871|634|708|915|665|187|884|91|282|812|770|332|248|674|166	0.0028		GO.0006974	0.155284	0
61	9	GO Process		response to fungus	0.0282	CTSG|MPO|PTX3|S100A8|S100A12|S100A9|SYK|DEFA1|ELANE	51	372|356|233|801|798|797|791|682|320	0.0028		GO.0009620	0.154975	0
517	38	GO Process		negative regulation of cell cycle	0.0287	CBX5|MIF|STAG2|PRPF19|MAPK14|CAB39|RHEB|EP300|LAMTOR1|PDCD4|BAX|MAP2K1|PRKDC|LILRB1|INTS3|SMC1A|PRKAG1|RPS27L|EVI2B|PTPN11|SMC3|CENPF|CDC73|TPR|PEA15|LAMTOR2|BUB3|RBBP4|PCNA|IPO7|RPS6|CUL5|GIGYF2|RPL23|H2AFY|H2AFX|CDK5RAP3|CHMP2A	51	262|464|184|500|901|658|712|738|339|481|874|519|413|868|489|253|321|291|767|828|686|77|783|715|138|146|323|469|708|188|912|187|884|461|180|332|248|781	0.0029		GO.0045786	0.154212	0
1491	90	GO Process		homeostatic process	0.0287	RFC2|DLD|HMOX1|TXN2|CTSH|CYP4F2|SFXN3|TMX4|RAC2|HEXB|ATP5B|ACIN1|XRCC1|COMMD9|NNT|ICAM1|TCIRG1|SRI|AFG3L2|SH3BGRL3|LAMTOR1|ATP1B3|CCR2|HK3|BAX|HSPA9|PRDX3|LRRK2|PRDX2|PRKDC|SFXN1|P4HB|GLRX5|RAB11B|NME1|PTPN11|PKN1|RPS17|ANXA6|RAC1|STOML2|ATP2B4|DCTN1|FH|PARP1|S100A8|S100A9|DKC1|CYB5R4|GOT1|TXNDC12|ANXA7|LCN2|CLIC4|TXN|CCDC22|GPCPD1|PCNA|RASSF2|GLRX|STEAP4|RPS6|G6PD|ALDOA|TSPO|PLAA|TM9SF4|TXNRD2|R…	51	247|137|393|278|199|412|299|501|265|488|418|497|153|853|455|127|701|366|476|644|339|719|671|160|874|273|907|542|725|413|432|454|225|746|219|828|793|549|452|543|878|527|586|176|178|801|797|402|862|743|156|102|459|195|645|507|437|708|561|709|252|912|735|861|904|290|310|201|344|884|196|324|534|809|580|217|641|770|404|691|63|242|340|850|843|320|204|71|133|166	0.0029		GO.0042592	0.154212	0
482	36	GO Process		inflammatory response	0.0287	UNC13D|MIF|HMOX1|AZU1|CD97|NMI|PYCARD|SNAP23|TLR2|ICAM1|SCARB2|CCR2|PTX3|PPBP|PF4|CD14|TLR8|STAB1|PLSCR1|RAC1|ITGAL|DHX9|IFI16|S100A8|S100A12|S100A9|PTAFR|ALOX5|SYK|PLAA|GGT5|NLRC4|ANO6|LYN|HCK|ELANE	51	909|464|393|279|919|352|109|115|385|127|439|671|233|391|392|503|509|328|407|543|69|326|871|801|798|797|788|205|791|290|306|389|580|770|545|320	0.0029		GO.0006954	0.154212	0
186	18	GO Process		positive regulation of immune effector process	0.0288	UNC13D|MIF|HMOX1|MAPK14|ZC3HAV1|RAC2|CCR2|LILRB1|LAMP1|STX7|PTAFR|SYK|HSPD1|CD36|GPI|LYN|RPS19|PHB	51	909|464|393|901|718|265|671|868|387|662|788|791|815|534|457|770|204|591	0.0029		GO.0002699	0.154061	0
465	35	GO Process		regulation of cellular protein localization	0.0289	MAPK14|THOC2|PIN1|TRIM28|CCT7|RALB|STOM|AP2M1|DTX3L|ARF6|LRRK2|MFF|STX8|HSPH1|RAB11B|PTPN11|ACSL3|CD2AP|PARP1|TPR|STX7|DKC1|PTPN1|TXN|KCNAB2|NUMA1|ITGB1|TM9SF4|NUCB1|CD36|H2AFY|GNB2L1|CDK5RAP3|VTI1B|NUP62	51	901|698|584|748|838|504|564|778|759|844|542|477|232|650|746|828|236|157|178|715|662|402|162|645|881|264|705|310|274|534|180|641|248|351|825	0.0029		GO.1903827	0.15391	0
483	36	GO Process		cell division	0.0294	MYH9|STAG2|VPS4B|CLTA|THOC2|NCAPG|RALB|RPS3|HNRNPU|ARF6|TUBA1C|PDS5A|GNAI2|PDS5B|CHMP6|RUVBL1|SMC1A|PPP1CA|NUP43|UBE2I|SMC4|CD2AP|MCMBP|TOP1|SMC3|DCTN1|ARHGEF2|CENPF|TPR|BUB3|CCNY|NUMA1|RGS14|PRPF40A|ANXA11|CHMP2A	51	277|184|854|588|698|888|504|756|442|844|64|384|288|301|214|281|253|654|751|672|893|157|428|629|686|586|75|77|715|323|569|264|135|99|213|781	0.003		GO.0051301	0.153165	0
142	15	GO Process		protein processing	0.0294	UQCRC1|CTSG|CTSZ|CTSH|PMPCB|UQCRC2|AFG3L2|STOML2|PRSS3|PARP1|IFI16|CTSS|CPN1|CYFIP2|SEC11A	51	68|372|692|199|377|103|476|878|696|178|871|765|341|67|136	0.003		GO.0016485	0.153165	0
19	5	GO Process		negative regulation of endoplasmic reticulum stress-induced intrinsic apoptotic signaling pathway	0.0297	LRRK2|PTPN1|TXNDC12|HSPA1A|HYOU1	51	542|162|156|158|316	0.003		GO.1902236	0.152724	0
19	5	GO Process		platelet formation	0.0297	MYH9|EP300|PTPN11|ACTN1|NBEAL2	51	277|738|828|246|886	0.003		GO.0030220	0.152724	0
19	5	GO Process		glyceraldehyde-3-phosphate metabolic process	0.0297	PGLS|PGD|ALDH1A1|ALDOB|G6PD	51	145|673|429|191|735	0.003		GO.0019682	0.152724	0
114	13	GO Process		cellular amino acid catabolic process	0.0297	HSD17B10|TXN2|GCDH|GOT2|ACAT1|GLUD1|HNMT|BCKDHB|DLST|GOT1|ALDH4A1|TST|ASRGL1	51	492|278|615|200|870|887|394|167|908|743|823|745|338	0.003		GO.0009063	0.152724	0
1203	75	GO Process		proteolysis	0.0297	UQCRC1|DLD|MYH9|CTSG|CTSZ|CTSH|CTSC|PRPF19|SNX3|AZU1|PRTN3|CTSD|MMP8|VPS4B|CAPNS1|PYCARD|PMPCB|VPS25|GGH|USP14|LACTB|FAF2|SRI|UQCRC2|AFG3L2|USP15|RNPEP|STT3B|DTX3L|COPS2|ANPEP|PRSS1|HCFC1|PSMD2|UBE2N|RUVBL1|CFD|UBA7|SHMT2|CTSB|UBE2I|STOML2|UBE2D3|COPS5|CD2AP|DPP3|LONP1|PRSS3|TOMM20|PARP1|IFI16|BUB3|CTSS|CPN1|DPP7|FCN1|MMP9|UBE2D1|UBR4|AUP1|PITRM1|TRIP12|CUL5|PLAA|GGT5|GCA|ACTL6A|ASRGL1|PSMD6|CAPN…	51	68|137|277|372|692|199|414|500|625|279|206|663|333|854|197|109|377|419|529|640|480|238|366|103|476|512|541|144|759|729|515|95|303|434|165|281|249|426|304|280|672|878|895|826|157|128|525|696|761|178|871|323|765|341|289|295|804|548|73|521|598|665|187|290|306|266|91|338|495|858|67|136|674|320|198	0.003		GO.0006508	0.152724	0
157	16	GO Process		regulation of macroautophagy	0.0298	C12orf5|HMOX1|SPTLC2|CDC37|CAPNS1|VPS13C|RHEB|RALB|LAMTOR1|LRRK2|RAB3GAP2|LAMTOR2|SMCR8|CAPN1|PAFAH1B2|C9orf72	51	926|393|875|653|197|113|712|504|339|542|841|146|518|858|734|169	0.003		GO.0016241	0.152578	0
11	4	GO Process		cellular response to lipoteichoic acid	0.03	MAPK14|TLR2|CD14|CD36	51	901|385|503|534	0.0031		GO.0071223	0.152288	0
50	8	GO Process		negative regulation of mitochondrion organization	0.03	C12orf5|PPIF|ACAA2|LRRK2|ATG7|SLC25A5|HSPA1A|TSPO	51	926|845|768|542|913|347|158|904	0.0031		GO.0010823	0.152288	0
11	4	GO Process		pinocytosis	0.03	EHD4|PYCARD|DOCK2|DNM2	51	739|109|877|456	0.0031		GO.0006907	0.152288	0
250	22	GO Process		defense response to bacterium	0.0307	PGLYRP1|CTSG|MPO|AZU1|PYCARD|TLR2|BPI|ANXA3|PPBP|RNASE3|STAB1|HIST1H2BK|S100A8|S100A12|S100A9|SYK|DEFA1|NLRC4|CD36|RPL30|ELANE|RPS19	51	614|372|356|279|109|385|93|502|391|358|328|140|801|798|797|791|682|389|534|638|320|204	0.0031		GO.0042742	0.151286	0
29	6	GO Process		positive regulation of release of cytochrome c from mitochondria	0.0323	PPIF|PYCARD|BAX|MFF|PLAUR|MMP9	51	845|109|874|477|487|804	0.0033		GO.0090200	0.14908	0
29	6	GO Process		fatty-acyl-CoA biosynthetic process	0.0323	SLC25A1|GCDH|ACAT1|FASN|ACSL4|ACSL3	51	82|615|870|106|514|236	0.0033		GO.0046949	0.14908	0
63	9	GO Process		chaperone-mediated protein folding	0.0331	HSPE1|CCT7|PPIB|PPID|HSPH1|CHORDC1|HSPD1|FKBP1A|UNC45A	51	779|838|867|911|650|777|815|631|143	0.0034		GO.0061077	0.148017	0
102	12	GO Process		myeloid cell homeostasis	0.0331	HMOX1|ACIN1|CCR2|BAX|HSPA9|SFXN1|RPS17|RPS6|G6PD|RPS14|LYN|RPS19	51	393|497|671|874|273|432|549|912|735|344|770|204	0.0034		GO.0002262	0.148017	0
205	19	GO Process		regulation of microtubule-based process	0.0336	STAG2|VPS4B|RPS3|HNRNPU|CHORDC1|SMC1A|LAMP1|RAC1|SMC3|DCTN1|ARHGEF2|TPR|IGBP1|HSPA1A|NUMA1|MECP2|EML2|CHMP2A|NUP62	51	184|854|756|442|777|253|387|543|686|586|75|715|677|158|264|175|652|781|825	0.0035		GO.0032886	0.147366	0
89	11	GO Process		disruption of cells of other organism	0.0341	PGLYRP1|CTSG|AZU1|PPBP|PF4|HIST1H2BK|S100A12|DEFA1|RPL30|ELANE|RPS19	51	614|372|279|391|392|140|798|682|638|320|204	0.0035		GO.0044364	0.146725	0
40	7	GO Process		plasma lipoprotein particle clearance	0.0341	HMOX1|CLTA|AP2M1|AP2A2|CD36|NPC2|APOBR	51	393|588|778|110|534|850|234	0.0035		GO.0034381	0.146725	0
40	7	GO Process		regulation of mast cell activation	0.0341	UNC13D|HMOX1|RAC2|PLSCR1|SYK|LYN|CD300LF	51	909|393|265|407|791|770|411	0.0035		GO.0033003	0.146725	0
89	11	GO Process		killing of cells of other organism	0.0341	PGLYRP1|CTSG|AZU1|PPBP|PF4|HIST1H2BK|S100A12|DEFA1|RPL30|ELANE|RPS19	51	614|372|279|391|392|140|798|682|638|320|204	0.0035		GO.0031640	0.146725	0
160	16	GO Process		regulation of mitotic nuclear division	0.0345	STAG2|VPS4B|PIN1|PHIP|HNRNPU|SMC1A|SMC3|CENPF|TPR|BUB3|HSPA1A|NUMA1|H2AFY|PHB2|CHMP2A|NUP62	51	184|854|584|792|442|253|686|77|715|323|158|264|180|435|781|825	0.0036		GO.0007088	0.146218	0
175	17	GO Process		regulation of leukocyte migration	0.0345	MIF|HMOX1|MAPK14|PYCARD|RAC2|ITGA2B|ICAM1|BST1|CCR2|PPBP|PF4|RAC1|MPP1|PTAFR|ANO6|LYN|ELANE	51	464|393|901|109|265|151|127|780|671|391|392|543|425|788|580|770|320	0.0036		GO.0002685	0.146218	0
420	32	GO Process		regulation of peptidase activity	0.0347	CTSH|CTSC|MAPK14|HSPE1|SERPINB10|PYCARD|PEBP1|USP14|RPS3|AIFM1|BAX|PRDX3|CYCS|RPS27L|PLAUR|CR1|IFI16|S100A8|S100A9|MMP9|IGBP1|SERPINB1|HSPD1|CAST|NLRC4|DIABLO|CD44|POR|NDUFA13|GNB2L1|LYN|CYFIP2	51	199|414|901|779|70|109|150|640|756|192|874|907|667|291|487|885|871|801|797|804|677|806|815|763|389|830|237|451|582|641|770|67	0.0036		GO.0052547	0.145967	0
20	5	GO Process		regulation of mitochondrial depolarization	0.0347	LRRK2|PARP1|GOT1|TSPO|GNB2L1	51	542|178|743|904|641	0.0036		GO.0051900	0.145967	0
632	44	GO Process		negative regulation of cellular component organization	0.0347	C12orf5|CTSZ|PPIF|SNX3|PRTN3|THOC2|TLR2|IRAK3|ARFGEF1|XRCC1|EP300|MCM2|ARHGDIA|HNRNPU|ATG3|ACAA2|ARF6|LRRK2|LILRB1|ATG7|RAC1|ARHGEF2|PARP1|H3F3A|CENPF|TPR|BUB3|SLC25A5|VDAC2|HSPA1A|TRIP12|DNM2|LILRB2|RPL13A|HSPA2|TSPO|SMCR8|MECP2|H2AFY|GNB2L1|VIM|CD300LF|EML2|CHMP2A	51	926|692|845|625|206|698|385|866|364|153|738|161|669|442|923|768|844|542|868|913|543|75|178|813|77|715|323|347|789|158|665|456|646|210|330|904|518|175|180|641|329|411|652|781	0.0036		GO.0051129	0.145967	0
5	3	GO Process		response to aldosterone	0.035	AIFM1|PARP1|RPL27	51	192|178|693	0.0037		GO.1904044	0.145593	0
5	3	GO Process		positive regulation of microtubule nucleation	0.035	DCTN1|HSPA1A|MECP2	51	586|158|175	0.0037		GO.0090063	0.145593	0
5	3	GO Process		neutrophil mediated killing of bacterium	0.035	CTSG|AZU1|ELANE	51	372|279|320	0.0037		GO.0070944	0.145593	0
5	3	GO Process		glycolipid transport	0.035	GLTP|PSAP|NPC2	51	235|275|850	0.0037		GO.0046836	0.145593	0
5	3	GO Process		protein insertion into mitochondrial outer membrane	0.035	TOMM22|HSPA4|SAMM50	51	922|251|254	0.0037		GO.0045040	0.145593	0
5	3	GO Process		negative regulation of DNA endoreduplication	0.035	STAG2|SMC1A|SMC3	51	184|253|686	0.0037		GO.0032876	0.145593	0
52	8	GO Process		glutathione metabolic process	0.0356	GSTM1|GSTM4|GLO1|G6PD|HAGH|GGT5|IDH1|MGST2	51	449|730|72|735|846|306|298|577	0.0038		GO.0006749	0.144855	0
90	11	GO Process		lysosomal transport	0.0358	M6PR|VPS4B|SORT1|SCARB2|DTX3L|STX8|VPS41|LAMP1|AP3M1|LARS|C9orf72	51	852|854|335|439|759|232|787|387|440|78|169	0.0038		GO.0007041	0.144612	0
77	10	GO Process		negative regulation of viral life cycle	0.0359	OAS3|SNX3|EIF2AK2|ZC3HAV1|TRIM28|PTX3|PLSCR1|IFI16|FCN1|ILF3	51	227|625|88|718|748|233|407|871|295|930	0.0039		GO.1903901	0.144491	0
1235	76	GO Process		transmembrane transport	0.0359	M6PR|SLC2A3|CEACAM1|ATP5D|TIMM13|SLC25A1|TOMM22|SFXN3|SLC25A11|TMEM109|PMPCB|SORT1|COX5B|ATP5B|NNT|VDAC1|CPT1A|TCIRG1|AFG3L2|SLC12A9|ATP1B3|ATP5O|BAX|PPBP|ATP5H|ATP5I|SFXN1|CYC1|COX5A|NDUFA4|SRP72|TAP1|ANXA6|AGK|STOML2|ATP5C1|HVCN1|ATP2B4|MT-ATP6|MT-CO2|TOMM20|ATP5F1|COX7A2|LMBRD1|CPT2|SLC25A5|VDAC2|CLIC4|SLC44A1|CLIC1|KCNAB2|STEAP4|SLC25A6|HSPD1|CUL5|TIMM9|SGK3|ATP5A1|FKBP1A|TST|SLC25A12|ATP5J|A…	51	852|931|774|848|544|82|922|299|240|531|377|335|675|418|455|268|882|701|476|123|719|111|874|391|833|570|432|597|468|837|257|897|452|832|878|670|616|527|215|211|761|287|112|450|795|347|789|195|605|587|881|252|359|815|187|443|563|420|631|745|125|550|196|580|217|582|194|256|691|63|435|242|209|101|600|591	0.0038		GO.0055085	0.144491	0
30	6	GO Process		regulation of defense response to virus by virus	0.0359	EIF2AK2|DOCK2|AP2M1|AP2A2|RAC1|HCK	51	88|877|778|110|543|545	0.0038		GO.0050690	0.144491	0
3882	206	GO Process		regulation of response to stimulus	0.0359	PGLYRP1|LCP2|CEACAM1|C12orf5|GLG1|UNC13D|MIF|HMOX1|SUPT16H|CTSG|CTSH|RETN|CDC37|PPIF|DUSP3|CTSC|ARHGDIB|MAPK14|STK38|SNX3|WDFY1|EIF2AK2|AZU1|ZC3HAV1|NMI|SRSF6|PYCARD|PIN1|RAC2|KRT1|TRIM28|VPS25|PTPRE|MBD2|HLA-F|TLR2|IRAK3|VPS13C|USP14|RHEB|ARFGEF1|XRCC1|EP300|NDUFS3|ICAM1|SCARB2|BST1|SRI|ARHGDIA|SH3GL1|PHIP|DOK2|SSRP1|RPS3|LAMTOR1|PDCD4|ACAA2|RASA2|GNAQ|ARHGAP17|CCR2|BAX|ARPC2|PPBP|PF4|DTX3L|ARF6…	51	614|349|774|926|297|909|464|393|707|372|199|272|653|845|819|414|61|901|118|625|87|88|279|718|352|642|109|584|265|293|748|419|294|317|609|385|866|113|640|712|364|153|738|396|127|439|780|366|669|168|792|405|346|756|339|481|768|724|827|422|671|874|493|391|392|759|844|542|477|519|503|538|633|747|760|509|288|413|868|165|214|281|650|777|371|654|454|249|387|483|487|828|793|720|407|559|913|672|543|361|87…	0.0039		GO.0048583	0.144491	0
30	6	GO Process		ncRNA 3'-end processing	0.0359	HSD17B10|FBL|EXOSC4|RPS21|RPSA|DKC1	51	492|859|119|177|522|402	0.0038		GO.0043628	0.144491	0
271	23	GO Process		negative regulation of kinase activity	0.0359	CEACAM1|DUSP3|STK38|PYCARD|VPS25|IRAK3|PDCD4|HNRNPU|GNAQ|PRDX3|CHMP6|CHORDC1|PKN1|PTPN1|IPO7|SMCR8|RGS14|PTPRC|H2AFY|GNB2L1|LYN|CDK5RAP3|NUP62	51	774|819|118|109|419|866|481|442|827|907|214|777|793|162|188|518|135|217|180|641|770|248|825	0.0039		GO.0033673	0.144491	0
77	10	GO Process		regulation of blood coagulation	0.0359	CEACAM1|KRT1|PLAUR|ANXA2|S100A9|SYK|CD9|CD36|ANO6|LYN	51	774|293|487|559|797|791|441|534|580|770	0.0039		GO.0030193	0.144491	0
132	14	GO Process		macroautophagy	0.0359	GABARAPL2|VPS4B|VPS25|VDAC1|TCIRG1|ATG3|CHMP6|PRKAG1|ATG7|STX12|DYNLL1|PLAA|MAP1LC3B2|CHMP2A	51	626|854|419|268|701|923|214|321|913|374|910|290|258|781	0.0039		GO.0016236	0.144491	0
337	27	GO Process		endomembrane system organization	0.0359	SNX3|GORASP2|VPS4B|LMAN1|VPS25|ARFGEF1|RAB2A|LAMTOR1|LRRK2|TMED10|PRKCB|NUP93|CHMP6|TMED9|PLSCR1|MYOF|DCTN1|SEC23IP|TMED5|BLOC1S2|RAB27A|CREB1|NDRG1|ANO6|ATP2A2|ASNA1|CHMP2A	51	625|114|854|689|419|364|154|339|542|506|633|747|214|524|407|221|586|479|762|649|565|560|282|580|63|600|781	0.0039		GO.0010256	0.144491	0
30	6	GO Process		mRNA splice site selection	0.0359	SF3A1|SRSF9|SRSF6|SRSF1|SF3A3|SRSF5	51	520|776|642|753|478|555	0.0038		GO.0006376	0.144491	0
12	4	GO Process		AMP metabolic process	0.0364	ADK|ADSS|AK9|ADSL	51	126|250|703|917	0.004		GO.0046033	0.14389	0
12	4	GO Process		keratan sulfate catabolic process	0.0364	GNS|HEXB|HEXA|GLB1	51	142|488|532|357	0.004		GO.0042340	0.14389	0
12	4	GO Process		ethanol catabolic process	0.0364	ALDH2|SULT1A3|SULT1A1|ALDH3B1	51	223|400|516|722	0.004		GO.0006068	0.14389	0
177	17	GO Process		regulation of microtubule cytoskeleton organization	0.0365	STAG2|VPS4B|RPS3|HNRNPU|CHORDC1|SMC1A|RAC1|SMC3|DCTN1|ARHGEF2|TPR|HSPA1A|NUMA1|MECP2|EML2|CHMP2A|NUP62	51	184|854|756|442|777|253|543|686|586|75|715|158|264|175|652|781|825	0.004		GO.0070507	0.143771	0
41	7	GO Process		regulation of vacuole organization	0.0365	SCARB2|RALB|LRRK2|ANXA2|RAB3GAP2|SMCR8|C9orf72	51	439|504|542|559|841|518|169	0.004		GO.0044088	0.143771	0
41	7	GO Process		cellular modified amino acid biosynthetic process	0.0365	ATIC|PLSCR1|ALDH9A1|ACADM|HAGH|GGT5|MGST2	51	172|407|810|271|846|306|577	0.004		GO.0042398	0.143771	0
564	40	GO Process		mitotic cell cycle process	0.0368	MCM5|VPS4B|TUBA4A|NCAPG|EP300|MCM2|NIPBL|BAX|PDS5A|PRKCB|PRKDC|PDS5B|CHMP6|INTS3|SMC1A|RPS27L|SMC4|DCTN1|ARHGEF2|CENPF|TPR|BUB3|CCNY|PCNA|RPS6|DNM2|DYNLL1|CUL5|NUMA1|ITGB1|DYNC1I2|GIGYF2|PPP6C|MECP2|GSPT1|CDK5RAP3|TBCE|CHMP2A|NUP62|MCM3	51	406|854|513|888|738|161|685|874|384|633|413|301|214|489|253|291|893|586|75|77|715|323|569|708|912|456|910|187|264|705|924|884|594|175|370|248|470|781|825|85	0.004		GO.1903047	0.143415	0
78	10	GO Process		regulation of megakaryocyte differentiation	0.0382	ITGA2B|EP300|PF4|WDR5|H3F3A|HDAC1|EIF6|HIST2H3A|HIST1H4A|HIST1H3A	51	151|738|392|472|813|181|98|505|166|539	0.0042		GO.0045652	0.141794	0
425	32	GO Process		regulation of protein complex assembly	0.0388	EIF2AK2|VASP|PYCARD|PREB|ARFGEF1|EP300|NAPA|ICAM1|SUB1|RALB|RPS3|BAX|ARPC2|ARF6|VPS41|HCFC1|PTPN11|RAC1|DCTN1|ARHGEF2|PARP1|H3F3A|VDAC2|HSPA1A|RPL13A|NUMA1|CREB1|MECP2|CD36|GNB2L1|HCK|EML2	51	88|444|109|224|364|738|423|127|231|504|756|874|493|844|787|303|828|543|586|75|178|813|789|158|210|264|560|175|534|641|545|652	0.0043		GO.0043254	0.141117	0
21	5	GO Process		negative regulation of ATP metabolic process	0.0393	C12orf5|PPIF|PARP1|TSPO|FBP1	51	926|845|178|904|596	0.0043		GO.1903579	0.140561	0
21	5	GO Process		glucose 6-phosphate metabolic process	0.0393	PGLS|PGD|HK3|G6PD|HK1	51	145|673|160|735|809	0.0043		GO.0051156	0.140561	0
21	5	GO Process		negative regulation of mRNA splicing, via spliceosome	0.0393	SRSF9|SRSF6|ACIN1|PTBP1|SRSF4	51	776|642|497|141|688	0.0043		GO.0048025	0.140561	0
21	5	GO Process		aspartate family amino acid catabolic process	0.0393	GCDH|GOT2|DLST|GOT1|ASRGL1	51	615|200|908|743|338	0.0043		GO.0009068	0.140561	0
21	5	GO Process		mitochondrial calcium ion transmembrane transport	0.0393	PMPCB|AFG3L2|STOML2|PHB2|PHB	51	377|476|878|435|591	0.0043		GO.0006851	0.140561	0
134	14	GO Process		protein secretion	0.0395	M6PR|LCP2|TLR2|PREB|RAB8A|LILRB1|RAB11B|S100A12|CYB5R4|RAB37|NLRC4|CD36|TMEM167A|LYN	51	852|349|385|224|578|868|746|798|862|408|389|534|508|770	0.0044		GO.0009306	0.14034	0
461	34	GO Process		wound healing	0.0399	LCP2|CEACAM1|CBX5|HMOX1|CYP4F2|MAPK14|PRTN3|LMAN1|ITGA2B|F13A1|DGKG|GNAQ|PF4|ANXA5|COL3A1|PRKCB|PLAUR|PTPN11|PLSCR1|RAC1|MYOF|H3F3A|F5|S100A8|HDAC1|SYK|CD9|RAB27A|HIST2H3A|CD44|CD36|ANO6|LYN|HIST1H3A	51	349|774|262|393|412|901|206|689|151|365|769|827|392|462|538|633|487|828|407|543|221|813|315|801|181|791|441|565|505|237|534|580|770|539	0.0044		GO.0042060	0.139903	0
149	15	GO Process		nucleobase-containing small molecule biosynthetic process	0.0401	UMPS|ACAT1|ADK|HK3|NME1|NT5C2|PGAM1|ALDOB|CDA|NME2|ALDOA|CECR1|HK1|GPI|ENO2	51	399|870|126|160|219|239|714|191|130|104|861|905|809|457|771	0.0045		GO.0034404	0.139686	0
149	15	GO Process		response to ionizing radiation	0.0401	C12orf5|TMEM109|MAPK14|ICAM1|NIPBL|BAX|PRKDC|INTS3|PARP1|IFI16|LZIC|DNM2|ALAD|EEF1D|H2AFX	51	926|531|901|127|685|874|413|489|178|871|822|456|824|270|332	0.0045		GO.0010212	0.139686	0
42	7	GO Process		pyruvate biosynthetic process	0.0402	HK3|PGAM1|ALDOB|ALDOA|HK1|GPI|ENO2	51	160|714|191|861|809|457|771	0.0045		GO.0042866	0.139577	0
66	9	GO Process		NAD metabolic process	0.0402	BST1|HK3|MDH2|PGAM1|ALDOB|ALDOA|HK1|GPI|ENO2	51	780|160|171|714|191|861|809|457|771	0.0045		GO.0019674	0.139577	0
42	7	GO Process		antibiotic catabolic process	0.0402	MPO|ALDH2|PRDX3|PRDX2|SULT1A3|SULT1A1|ALDH3B1	51	356|223|907|725|400|516|722	0.0045		GO.0017001	0.139577	0
195	18	GO Process		cellular response to toxic substance	0.0407	HMOX1|PPIF|MPO|NNT|RPS3|AIFM1|PRDX3|PRDX2|GSTM1|MGST3|S100A9|TXN|PCNA|DNM2|MGST1|TXNRD2|SOD2|MGST2	51	393|845|356|455|756|192|907|725|449|816|797|645|708|456|860|201|340|577	0.0046		GO.0097237	0.139041	0
195	18	GO Process		DNA packaging	0.0407	NCAPG|ACIN1|MCM2|SMARCA5|AIFM1|HP1BP3|RUVBL1|H1FX|HIST1H1B|HIST1H2BK|SMC4|H3F3A|RBBP4|HIST2H3A|H2AFY|H2AFX|HIST1H4A|HIST1H3A	51	888|497|161|382|192|717|281|226|690|140|893|813|469|505|180|332|166|539	0.0046		GO.0006323	0.139041	0
54	8	GO Process		myeloid cell development	0.0413	TLR2|EP300|EVI2B|PTPN11|ANXA2|RPS6|G6PD|FLI1	51	385|738|767|828|559|912|735|589	0.0046		GO.0061515	0.138405	0
393	30	GO Process		regulation of endopeptidase activity	0.0413	CTSH|HSPE1|SERPINB10|PYCARD|PEBP1|USP14|RPS3|AIFM1|BAX|PRDX3|CYCS|RPS27L|PLAUR|CR1|IFI16|S100A8|S100A9|MMP9|IGBP1|SERPINB1|HSPD1|CAST|NLRC4|DIABLO|CD44|POR|NDUFA13|GNB2L1|LYN|CYFIP2	51	199|779|70|109|150|640|756|192|874|907|667|291|487|885|871|801|797|804|677|806|815|763|389|830|237|451|582|641|770|67	0.0046		GO.0052548	0.138405	0
901	58	GO Process		regulation of protein localization	0.0413	MIF|MAPK14|SNX3|THOC2|PYCARD|PIN1|TRIM28|CCT7|TLR2|CPT1A|SRI|RALB|GLUD1|STOM|AP2M1|DTX3L|ARF6|LRRK2|RAB8A|MFF|PPID|CD14|STX8|TLR8|LILRB1|HSPH1|IDH2|RAB11B|PTPN11|ACSL3|CD2AP|PARP1|TPR|DHX9|STX7|DKC1|SLC25A5|PTPN1|FCN1|TXN|SYK|KCNAB2|SLC25A6|DYNLL1|NUMA1|ITGB1|TM9SF4|FKBP1A|NUCB1|CD36|GPI|H2AFY|GNB2L1|LYN|CDK5RAP3|VTI1B|NUP62|HADH	51	464|901|625|698|109|584|748|838|385|882|366|504|887|564|778|759|844|542|578|477|911|503|232|509|868|650|618|746|828|236|157|178|715|326|662|402|347|162|295|645|791|881|359|910|264|705|310|631|274|534|457|180|641|770|248|351|825|383	0.0047		GO.0032880	0.138405	0
93	11	GO Process		negative regulation of viral process	0.0424	OAS3|SNX3|EIF2AK2|ZC3HAV1|TRIM28|PTX3|PLSCR1|IFI16|FCN1|HDAC1|ILF3	51	227|625|88|718|748|233|407|871|295|181|930	0.0048		GO.0048525	0.137263	0
107	12	GO Process		antimicrobial humoral immune response mediated by antimicrobial peptide	0.0429	PGLYRP1|BPI|PPBP|PF4|RNASE3|HIST1H2BK|S100A12|S100A9|DEFA1|RPL30|ELANE|RPS19	51	614|93|391|392|358|140|798|797|682|638|320|204	0.0048		GO.0061844	0.136754	0
293	24	GO Process		lipid localization	0.043	CEACAM1|VPS4B|GOT2|HEXB|CPT1A|ESYT1|OSBPL11|GLTP|ACSL4|PLSCR1|STOML2|GM2A|ACSL3|CES1|EPRS|CPT2|SCP2|STX12|PSAP|TSPO|CD36|ANO6|NPC2|APOBR	51	774|854|200|488|882|572|445|235|514|407|878|134|236|105|571|795|567|374|275|904|534|580|850|234	0.0049		GO.0010876	0.136653	0
67	9	GO Process		aminoglycan catabolic process	0.0434	PGLYRP1|GNS|HEXB|VCAN|HEXA|GLB1|SGSH|CHIT1|CD44	51	614|142|488|230|532|357|906|147|237	0.0049		GO.0006026	0.136251	0
13	4	GO Process		IMP metabolic process	0.0441	ATIC|NT5C2|ADSS|ADSL	51	172|239|250|917	0.005		GO.0046040	0.135556	0
13	4	GO Process		negative regulation of growth of symbiont in host	0.0441	CTSG|MPO|CD36|ELANE	51	372|356|534|320	0.005		GO.0044130	0.135556	0
32	6	GO Process		positive regulation of substrate adhesion-dependent cell spreading	0.0445	UNC13D|OLFM4|ARPC2|RAC1|S100A10|DNM2	51	909|345|493|543|611|456	0.0051		GO.1900026	0.135164	0
32	6	GO Process		establishment of protein localization to vacuole	0.0445	VPS25|SCARB2|VPS41|AP3M1|LARS|VTI1B	51	419|439|787|440|78|351	0.0051		GO.0072666	0.135164	0
55	8	GO Process		aspartate family amino acid metabolic process	0.0449	MRI1|GCDH|GOT2|DLST|ADSS|GOT1|SMS|ASRGL1	51	590|615|200|908|250|743|155|338	0.0051		GO.0009066	0.134775	0
362	28	GO Process		regulation of immune effector process	0.0454	PGLYRP1|CEACAM1|UNC13D|MIF|HMOX1|MAPK14|ZC3HAV1|RAC2|IRAK3|CCR2|DTX3L|PRKDC|LILRB1|LAMP1|PKN1|CR1|DHX9|STX7|CPN1|PTAFR|SYK|HSPD1|CD36|GPI|PTPRC|LYN|RPS19|PHB	51	614|774|909|464|393|901|718|265|866|671|759|413|868|387|793|885|326|662|341|788|791|815|534|457|217|770|204|591	0.0052		GO.0002697	0.134294	0
2946	160	GO Process		positive regulation of nitrogen compound metabolic process	0.0455	LCP2|RFC2|C12orf5|MIF|HMOX1|MYH9|PHF5A|SUPT16H|CTSH|EHD4|CTSC|PRPF19|MAPK14|EIF2AK2|HSPE1|AZU1|ZC3HAV1|NMI|PYCARD|PIN1|TRIM28|HSPBP1|CCT7|FHOD1|CAB39|SRSF1|TLR2|HEXB|SNX1|ARFGEF1|XRCC1|EP300|ICAM1|ANXA3|SUB1|SMARCA2|SMARCC2|SF3B4|RALB|POLR2D|PHIP|RPS3|LAMTOR1|MTA2|NIPBL|SMARCA5|HNRNPU|AIFM1|CCR2|BAX|PTX3|PF4|DTX3L|H2AFZ|LRRK2|MAP2K1|UBTF|RPS9|PRKCB|ARF4|CYCS|HCFC1|TLR8|GNAI2|PRKDC|LILRB1|UBE2N|RU…	51	349|247|926|464|393|277|890|707|199|739|414|500|901|88|779|279|718|352|109|584|748|733|838|637|658|753|385|488|473|364|153|738|127|502|231|424|107|678|504|100|792|756|339|430|685|382|442|192|671|874|233|392|759|97|542|519|876|925|633|623|667|303|509|288|413|868|165|281|650|321|808|131|690|291|483|487|828|793|407|559|562|913|723|672|543|878|141|236|527|826|472|841|75|211|178|885|783|326|138|871|14…	0.0052		GO.0051173	0.134199	0
137	14	GO Process		nucleosome assembly	0.0457	MCM2|SMARCA5|HP1BP3|RUVBL1|H1FX|HIST1H1B|HIST1H2BK|H3F3A|RBBP4|HIST2H3A|H2AFY|H2AFX|HIST1H4A|HIST1H3A	51	161|382|717|281|226|690|140|813|469|505|180|332|166|539	0.0052		GO.0006334	0.134008	0
6	3	GO Process		positive regulation of DNA topoisomerase (ATP-hydrolyzing) activity	0.0465	HNRNPU|PLSCR1|DHX9	51	442|407|326	0.0053		GO.2000373	0.133255	0
81	10	GO Process		regulation of response to endoplasmic reticulum stress	0.0465	USP14|BAX|LRRK2|COPS5|PTPN1|TXNDC12|HSPA1A|GNB2L1|MANF|HYOU1	51	640|874|542|826|162|156|158|641|498|316	0.0053		GO.1905897	0.133255	0
6	3	GO Process		protein ufmylation	0.0465	UBA5|UFC1|CDK5RAP3	51	361|568|248	0.0053		GO.0071569	0.133255	0
6	3	GO Process		negative regulation of T cell mediated cytotoxicity	0.0465	CEACAM1|LILRB1|PTPRC	51	774|868|217	0.0053		GO.0001915	0.133255	0
486	35	GO Process		cellular response to lipid	0.0475	CTSG|MAPK14|PYCARD|TLR2|BPI|ICAM1|CPT1A|PDCD4|HNRNPU|AIFM1|H2AFZ|CD14|LILRB1|NME1|MTDH|THRAP3|CDC73|PTAFR|DEFA1|LILRB2|TSPO|DDX17|PLAA|CREB1|ATP2B1|CD36|NDUFA13|LYN|PHB2|HCK|ATP1A1|MRC1|PRPF8|SNRNP70|PHB	51	372|901|109|385|93|127|882|481|442|192|97|503|868|219|483|723|783|788|682|646|904|327|290|560|196|534|582|770|435|545|242|467|284|307|591	0.0055		GO.0071396	0.132331	0
890	57	GO Process		cell cycle process	0.0475	RFC2|MCM5|MYH9|STAG2|VPS4B|TUBA4A|NCAPG|CAB39|RHEB|EP300|MCM2|RPS3|LAMTOR1|NIPBL|BAX|MAP2K1|PDS5A|PRKCB|PRKDC|PDS5B|CHMP6|INTS3|SMC1A|PRKAG1|RPS27L|SMC4|MCMBP|SMC3|DCTN1|ARHGEF2|CENPF|TPR|LAMTOR2|BUB3|CCNY|PCNA|RPS6|DNM2|DYNLL1|CUL5|NUMA1|HSPA2|ITGB1|DYNC1I2|RGS14|GIGYF2|PPP6C|MECP2|GSPT1|ANXA11|PTPRC|CDK5RAP3|TBCE|PHB2|CHMP2A|NUP62|MCM3	51	247|406|277|184|854|513|888|658|712|738|161|756|339|685|874|519|384|633|413|301|214|489|253|321|291|893|428|686|586|75|77|715|146|323|569|708|912|456|910|187|264|330|705|924|135|884|594|175|370|213|217|248|470|435|781|825|85	0.0055		GO.0022402	0.132331	0
95	11	GO Process		vesicle fusion	0.0475	VAMP3|SNAP23|RAB8A|STX8|VPS41|EEA1|TAP1|STX11|STX7|STX12|VTI1B	51	484|115|578|232|787|839|897|305|662|374|351	0.0055		GO.0006906	0.132331	0
347	27	GO Process		positive regulation of proteolysis	0.0477	MYH9|CTSH|CTSC|MAPK14|HSPE1|PYCARD|HSPBP1|RPS3|AIFM1|BAX|LRRK2|CYCS|RPS27L|CR1|IFI16|S100A8|S100A9|HSPA1A|CCDC22|HSPD1|NLRC4|DIABLO|NDUFA13|GNB2L1|LYN|CYFIP2|PHB	51	277|199|414|901|779|109|733|756|192|874|542|667|291|885|871|801|797|158|507|815|389|830|582|641|770|67|591	0.0056		GO.0045862	0.132148	0
44	7	GO Process		negative regulation of response to endoplasmic reticulum stress	0.0482	USP14|LRRK2|PTPN1|TXNDC12|HSPA1A|GNB2L1|HYOU1	51	640|542|162|156|158|641|316	0.0056		GO.1903573	0.131695	0
44	7	GO Process		cytokine secretion	0.0482	LCP2|TLR2|LILRB1|S100A12|NLRC4|CD36|LYN	51	349|385|868|798|389|534|770	0.0056		GO.0050663	0.131695	0
56	8	GO Process		glycosphingolipid metabolic process	0.0483	HEXB|HEXA|BAX|GLB1|GLTP|GM2A|PSAP|NAGA	51	488|532|874|357|235|134|275|433	0.0056		GO.0006687	0.131605	0
33	6	GO Process		MyD88-dependent toll-like receptor signaling pathway	0.0492	TLR2|IRAK3|CD14|TLR8|HSPD1|CD36	51	385|866|503|509|815|534	0.0058		GO.0002755	0.130803	0
69	9	GO Process		interferon-gamma-mediated signaling pathway	0.0497	OAS3|NMI|HLA-F|ICAM1|OAS2|PTAFR|HLA-DRA|CD44|HCK	51	227|352|609|127|721|788|386|237|545	0.0058		GO.0060333	0.130364	0

## Sheet: Cellular component
# background genes	# genes	category	chart color	description	FDR value	genes	network.SUID	nodes.SUID	p-value	PMID	term name	transferred FDR value	year
11238	760	GO Component		cytoplasm	5.28e-76	M6PR|PGLYRP1|SYPL1|GABARAPL2|MRI1|LCP2|VAMP3|SLC2A3|ACAP1|CEACAM1|HSD17B10|C12orf5|NDUFB4|CEACAM6|UQCRC1|GLG1|DLD|UNC13D|ATP5D|NDUFB7|TIMM13|MIF|SNRPD3|SLC25A1|TOMM22|HMOX1|MCM5|MYH9|TXN2|ACO2|CTSG|SPTLC2|EIF5|PCK2|CTSZ|EEF1A2|IDH3G|STAG2|OLFM4|CTSH|EHD4|DECR1|ECH1|RETN|CYP4F2|CDC37|GCDH|SFXN3|PPIF|MPO|RPL19|SLC25A11|LRRC59|DUSP3|CTSC|PRPF19|TMEM109|MLEC|OAS3|ARHGDIB|MAPK14|STK38|ACOT13|RPS12|SNX…	51	852|614|353|626|590|349|484|931|83|774|492|926|647|679|68|297|137|909|848|536|544|464|212|82|922|393|406|277|278|891|372|875|148|139|692|766|661|184|345|199|739|929|736|272|412|653|615|299|845|356|65|240|599|819|414|500|531|121|227|61|901|118|334|336|625|399|87|88|331|732|779|279|114|206|663|333|172|482|855|854|70|588|718|919|352|179|726|66|200|444|501|197|619|109|584|513|265|377|124|115|431|689|…	5.78e-79		GO.0005737	7.52774	0
14286	840	GO Component		intracellular	3.91e-71	M6PR|PGLYRP1|SYPL1|GABARAPL2|MRI1|LCP2|VAMP3|RFC2|SLC2A3|ACAP1|CEACAM1|HSD17B10|C12orf5|NDUFB4|CEACAM6|UQCRC1|GLG1|DLD|UNC13D|CBX5|ATP5D|NDUFB7|TIMM13|MIF|SF3A1|SNRPD3|SLC25A1|TOMM22|HMOX1|MCM5|MYH9|TXN2|PHF5A|ACO2|SUPT16H|CTSG|SPTLC2|EIF5|PCK2|PNN|CTSZ|EEF1A2|IDH3G|STAG2|OLFM4|CTSH|EHD4|DECR1|ECH1|RETN|CYP4F2|FBL|CDC37|GCDH|SFXN3|PPIF|MPO|RPL19|SLC25A11|LRRC59|DUSP3|CTSC|PRPF19|TMEM109|MLEC|OAS3…	51	852|614|353|626|590|349|484|247|931|83|774|492|926|647|679|68|297|137|909|262|848|536|544|464|520|212|82|922|393|406|277|278|890|891|707|372|875|148|139|680|692|766|661|184|345|199|739|929|736|272|412|859|653|615|299|845|356|65|240|599|819|414|500|531|121|227|61|776|901|118|334|336|625|380|399|87|88|331|732|779|279|114|206|663|333|172|482|855|854|70|588|718|919|352|322|642|179|726|66|200|698|444|…	8.55e-74		GO.0005622	7.04078	0
11244	742	GO Component		membrane-bounded organelle	9.39e-65	M6PR|PGLYRP1|SYPL1|GABARAPL2|MRI1|VAMP3|RFC2|SLC2A3|ACAP1|CEACAM1|HSD17B10|C12orf5|NDUFB4|CEACAM6|UQCRC1|GLG1|DLD|UNC13D|CBX5|ATP5D|NDUFB7|TIMM13|MIF|SF3A1|SNRPD3|SLC25A1|TOMM22|HMOX1|MCM5|MYH9|TXN2|PHF5A|ACO2|SUPT16H|CTSG|SPTLC2|PCK2|PNN|CTSZ|EEF1A2|IDH3G|STAG2|OLFM4|CTSH|EHD4|DECR1|ECH1|RETN|CYP4F2|FBL|GCDH|SFXN3|PPIF|MPO|SLC25A11|LRRC59|DUSP3|CTSC|PRPF19|TMEM109|MLEC|OAS3|ARHGDIB|SRSF9|MAPK14|…	51	852|614|353|626|590|484|247|931|83|774|492|926|647|679|68|297|137|909|262|848|536|544|464|520|212|82|922|393|406|277|278|890|891|707|372|875|139|680|692|766|661|184|345|199|739|929|736|272|412|859|615|299|845|356|240|599|819|414|500|531|121|227|61|776|901|118|334|336|625|380|399|87|88|331|732|779|279|114|206|663|333|482|855|854|70|588|718|919|352|322|642|179|726|66|200|698|501|552|109|584|265|377…	3.08e-67		GO.0043227	6.40273	0
12193	767	GO Component		intracellular organelle	1.28e-60	M6PR|PGLYRP1|SYPL1|GABARAPL2|MRI1|VAMP3|RFC2|SLC2A3|ACAP1|CEACAM1|HSD17B10|C12orf5|NDUFB4|CEACAM6|UQCRC1|GLG1|DLD|UNC13D|CBX5|ATP5D|NDUFB7|TIMM13|MIF|SF3A1|SNRPD3|SLC25A1|TOMM22|HMOX1|MCM5|MYH9|TXN2|PHF5A|ACO2|SUPT16H|CTSG|SPTLC2|PCK2|PNN|CTSZ|EEF1A2|IDH3G|STAG2|OLFM4|CTSH|EHD4|DECR1|ECH1|RETN|CYP4F2|FBL|GCDH|SFXN3|PPIF|MPO|RPL19|SLC25A11|LRRC59|DUSP3|CTSC|PRPF19|TMEM109|MLEC|OAS3|ARHGDIB|SRSF9|M…	51	852|614|353|626|590|484|247|931|83|774|492|926|647|679|68|297|137|909|262|848|536|544|464|520|212|82|922|393|406|277|278|890|891|707|372|875|139|680|692|766|661|184|345|199|739|929|736|272|412|859|615|299|845|356|65|240|599|819|414|500|531|121|227|61|776|901|118|334|336|625|380|399|87|88|331|732|779|279|114|206|663|333|482|855|854|70|588|718|919|352|322|642|179|726|66|200|698|444|501|552|619|109|…	5.62e-63		GO.0043229	5.98928	0
12432	769	GO Component		organelle	3.9e-57	M6PR|PGLYRP1|SYPL1|GABARAPL2|MRI1|VAMP3|RFC2|SLC2A3|ACAP1|CEACAM1|HSD17B10|C12orf5|NDUFB4|CEACAM6|UQCRC1|GLG1|DLD|UNC13D|CBX5|ATP5D|NDUFB7|TIMM13|MIF|SF3A1|SNRPD3|SLC25A1|TOMM22|HMOX1|MCM5|MYH9|TXN2|PHF5A|ACO2|SUPT16H|CTSG|SPTLC2|PCK2|PNN|CTSZ|EEF1A2|IDH3G|STAG2|OLFM4|CTSH|EHD4|DECR1|ECH1|RETN|CYP4F2|FBL|GCDH|SFXN3|PPIF|MPO|RPL19|SLC25A11|LRRC59|DUSP3|CTSC|PRPF19|TMEM109|MLEC|OAS3|ARHGDIB|SRSF9|M…	51	852|614|353|626|590|484|247|931|83|774|492|926|647|679|68|297|137|909|262|848|536|544|464|520|212|82|922|393|406|277|278|890|891|707|372|875|139|680|692|766|661|184|345|199|739|929|736|272|412|859|615|299|845|356|65|240|599|819|414|500|531|121|227|61|776|901|118|334|336|625|380|399|87|88|331|732|779|279|114|206|663|333|482|855|854|70|588|718|919|352|322|642|179|726|66|200|698|444|501|552|619|109|…	2.13e-59		GO.0043226	5.64089	0
5162	436	GO Component		intracellular organelle lumen	1.43e-45	PGLYRP1|MRI1|RFC2|HSD17B10|DLD|UNC13D|CBX5|ATP5D|NDUFB7|TIMM13|MIF|SF3A1|SNRPD3|HMOX1|MCM5|TXN2|PHF5A|ACO2|SUPT16H|CTSG|PCK2|PNN|CTSZ|IDH3G|STAG2|OLFM4|CTSH|DECR1|ECH1|RETN|FBL|GCDH|PPIF|MPO|LRRC59|DUSP3|CTSC|PRPF19|OAS3|SRSF9|MAPK14|RPS12|SKIV2L2|NRBP1|NDUFS7|HSPE1|AZU1|PRTN3|CTSD|MMP8|NMI|SNRPA|SRSF6|GOT2|THOC2|SNRPB2|PYCARD|PIN1|PMPCB|MTX2|SNAP23|RPS16|KRT1|NDUFA10|TRIM28|RBM39|VPS25|MBD2|DOCK…	51	614|590|247|492|137|909|262|848|536|544|464|520|212|393|406|278|890|891|707|372|139|680|692|661|184|345|199|929|736|272|859|615|845|356|599|819|414|500|227|776|901|336|380|331|732|779|279|206|663|333|352|322|642|200|698|552|109|584|377|124|115|829|293|553|748|269|419|317|877|566|142|658|753|529|117|784|659|363|488|223|238|220|418|364|497|93|153|185|738|283|853|928|396|313|365|439|554|161|231|230|…	9.38e-48		GO.0070013	4.48447	0
10365	669	GO Component		intracellular membrane-bounded organelle	4.14e-44	M6PR|GABARAPL2|MRI1|VAMP3|RFC2|HSD17B10|C12orf5|NDUFB4|CEACAM6|UQCRC1|GLG1|DLD|UNC13D|CBX5|ATP5D|NDUFB7|TIMM13|MIF|SF3A1|SNRPD3|SLC25A1|TOMM22|HMOX1|MCM5|MYH9|TXN2|PHF5A|ACO2|SUPT16H|CTSG|SPTLC2|PCK2|PNN|CTSZ|EEF1A2|IDH3G|STAG2|OLFM4|CTSH|EHD4|DECR1|ECH1|RETN|CYP4F2|FBL|GCDH|SFXN3|PPIF|MPO|SLC25A11|LRRC59|DUSP3|CTSC|PRPF19|TMEM109|MLEC|OAS3|SRSF9|MAPK14|STK38|ACOT13|RPS12|SKIV2L2|UMPS|WDFY1|EIF2A…	51	852|626|590|484|247|492|926|647|679|68|297|137|909|262|848|536|544|464|520|212|82|922|393|406|277|278|890|891|707|372|875|139|680|692|766|661|184|345|199|739|929|736|272|412|859|615|299|845|356|240|599|819|414|500|531|121|227|776|901|118|334|336|380|399|87|88|331|732|779|279|114|206|663|482|854|70|588|718|352|322|642|179|726|66|200|698|501|552|109|584|265|377|124|115|431|689|829|888|894|849|553|7…	4.08e-46		GO.0043231	4.3383	0
1531	201	GO Component		mitochondrion	2.48e-39	HSD17B10|C12orf5|NDUFB4|UQCRC1|DLD|ATP5D|NDUFB7|TIMM13|SLC25A1|TOMM22|TXN2|ACO2|PCK2|IDH3G|OLFM4|DECR1|ECH1|GCDH|SFXN3|PPIF|SLC25A11|LRRC59|MAPK14|ACOT13|NDUFS7|HSPE1|GOT2|PYCARD|PIN1|PMPCB|MTX2|NDUFA2|NDUFA10|COX5B|LRPPRC|VPS13C|ALDH2|LACTB|ATP5B|COQ9|CHCHD3|NDUFS3|NNT|SDHA|VDAC1|CPT1A|SRI|ACAT1|NDUFA9|UQCRC2|NDUFB10|AFG3L2|ABHD10|CISD2|NDUFS6|NDUFB9|GLUD1|RPS3|DLAT|USP15|NARS2|ACAA2|STOM|AIFM1|…	51	492|926|647|68|137|848|536|544|82|922|278|891|139|661|345|929|736|615|299|845|240|599|901|334|732|779|200|109|584|377|124|894|553|675|117|113|223|480|418|486|864|396|455|554|268|882|366|870|711|103|628|476|360|84|727|276|887|756|666|512|556|768|564|192|576|111|874|355|415|273|907|542|833|802|477|519|149|570|775|773|667|622|760|94|92|684|432|403|597|468|167|390|737|695|700|537|171|208|225|510|639|…	2.72e-41		GO.0005739	3.86055	0
16271	849	GO Component		cell	4.69e-39	M6PR|PGLYRP1|SYPL1|GABARAPL2|MRI1|LCP2|VAMP3|RFC2|SLC2A3|ACAP1|CEACAM1|HSD17B10|C12orf5|NDUFB4|CEACAM6|UQCRC1|GLG1|DLD|UNC13D|CBX5|ATP5D|NDUFB7|TIMM13|MIF|SF3A1|SNRPD3|SLC25A1|TOMM22|HMOX1|MCM5|MYH9|TXN2|PHF5A|ACO2|SUPT16H|CTSG|SPTLC2|EIF5|PCK2|PNN|CTSZ|EEF1A2|IDH3G|STAG2|OLFM4|CTSH|EHD4|DECR1|ECH1|RETN|CYP4F2|FBL|CDC37|GCDH|SFXN3|PPIF|MPO|RPL19|SLC25A11|LRRC59|DUSP3|CTSC|PRPF19|TMEM109|MLEC|OAS3…	51	852|614|353|626|590|349|484|247|931|83|774|492|926|647|679|68|297|137|909|262|848|536|544|464|520|212|82|922|393|406|277|278|890|891|707|372|875|148|139|680|692|766|661|184|345|199|739|929|736|272|412|859|653|615|299|845|356|65|240|599|819|414|500|531|121|227|61|776|901|118|334|336|625|380|399|87|88|331|732|779|279|114|206|663|333|172|482|855|854|70|588|718|919|352|322|642|179|726|66|200|698|444|…	5.65e-41		GO.0005623	3.83288	0
828	143	GO Component		secretory granule	1.84e-38	PGLYRP1|SYPL1|VAMP3|SLC2A3|CEACAM1|CEACAM6|DLD|UNC13D|MIF|CTSG|CTSZ|OLFM4|CTSH|RETN|MPO|CTSC|MLEC|MAPK14|AZU1|PRTN3|CTSD|MMP8|SERPINB10|CD97|CEACAM8|PYCARD|SNAP23|KRT1|DOCK2|GNS|CAB39|TLR2|GGH|HEXB|FAF2|ITGA2B|BPI|CNN2|COMMD9|F13A1|ANXA3|BST1|TCIRG1|HEXA|LAMTOR1|FERMT3|STOM|HK3|RNPEP|PTX3|PPBP|PF4|S100P|ANPEP|RAB8A|RNASE3|TMED10|CD14|GLB1|PSMD2|ACPP|AP2A2|CFD|LAMP1|ACAA1|PLAUR|GYG1|CTSB|ANXA2|ATG…	51	614|353|484|931|774|679|137|909|464|372|692|345|199|272|356|414|121|901|279|206|663|333|70|919|179|109|115|293|877|142|658|385|529|488|238|151|93|185|853|365|502|780|701|532|339|241|564|160|541|233|391|392|842|515|578|358|506|503|357|434|371|110|249|387|302|487|546|280|559|913|543|616|69|134|879|490|696|785|706|885|147|354|315|662|146|801|798|797|765|341|755|714|289|295|804|789|459|788|205|130|73…	2.42e-40		GO.0030141	3.77352	0
948	149	GO Component		secretory vesicle	5.28e-36	PGLYRP1|SYPL1|VAMP3|SLC2A3|CEACAM1|CEACAM6|DLD|UNC13D|MIF|CTSG|CTSZ|OLFM4|CTSH|RETN|MPO|CTSC|MLEC|MAPK14|AZU1|PRTN3|CTSD|MMP8|SERPINB10|CLTA|CD97|CEACAM8|PYCARD|SNAP23|KRT1|DOCK2|GNS|CAB39|TLR2|GGH|HEXB|FAF2|ITGA2B|BPI|CNN2|COMMD9|F13A1|ANXA3|BST1|TCIRG1|HEXA|LAMTOR1|FERMT3|STOM|HK3|RNPEP|PTX3|PPBP|PF4|S100P|LRRK2|ANPEP|RAB8A|MFF|RNASE3|TMED10|CD14|GLB1|PSMD2|ACPP|AP2A2|CFD|LAMP1|RAB11B|ACAA1|PLA…	51	614|353|484|931|774|679|137|909|464|372|692|345|199|272|356|414|121|901|279|206|663|333|70|588|919|179|109|115|293|877|142|658|385|529|488|238|151|93|185|853|365|502|780|701|532|339|241|564|160|541|233|391|392|842|542|515|578|477|358|506|503|357|434|371|110|249|387|746|302|487|546|280|559|913|543|616|69|134|879|490|826|696|785|706|885|147|354|305|315|662|146|801|798|797|765|341|755|714|289|295|80…	7.51e-38		GO.0099503	3.52774	0
4792	389	GO Component		protein-containing complex	6.34e-35	LCP2|VAMP3|RFC2|HSD17B10|NDUFB4|UQCRC1|DLD|CBX5|ATP5D|NDUFB7|TIMM13|SF3A1|SNRPD3|TOMM22|MCM5|MYH9|PHF5A|SUPT16H|CTSG|SPTLC2|PNN|EEF1A2|STAG2|CTSH|FBL|CDC37|PPIF|RPL19|PRPF19|RPS12|SKIV2L2|EIF2AK2|NDUFS7|RPN2|CLTA|SNRPA|EMC3|GOT2|THOC2|SNRPB2|PYCARD|PMPCB|SNAP23|DAD1|RPS16|NCAPG|NDUFA2|XPO7|NDUFA10|TRIM28|RBM39|VPS25|NUP210|MBD2|PRPF38A|CCT7|CAB39|COX5B|SRSF1|HLA-F|TLR2|LRPPRC|USP14|SNX1|FAF2|RBM2…	51	349|484|247|492|647|68|137|262|848|536|544|520|212|922|406|277|890|707|372|875|680|766|184|199|859|653|845|65|500|336|380|88|732|482|588|322|66|200|698|552|109|377|115|431|829|888|894|849|553|748|269|419|920|317|566|838|658|675|753|609|385|117|640|473|238|220|418|712|364|151|864|836|497|93|153|738|423|928|396|313|554|161|231|268|701|424|711|107|103|628|476|168|678|100|84|727|276|756|339|430|241|6…	9.71e-37		GO.0032991	3.41979	0
2318	245	GO Component		vesicle	9.64e-35	M6PR|PGLYRP1|SYPL1|GABARAPL2|VAMP3|SLC2A3|ACAP1|CEACAM1|CEACAM6|DLD|UNC13D|MIF|CTSG|CTSZ|OLFM4|CTSH|EHD4|RETN|MPO|CTSC|MLEC|ARHGDIB|MAPK14|SNX3|WDFY1|AZU1|PRTN3|CTSD|MMP8|FKBP15|VPS4B|SERPINB10|CLTA|CD97|CEACAM8|PYCARD|RAC2|SNAP23|LMAN1|KRT1|VPS25|IER3IP1|SORT1|DOCK2|GNS|CAB39|HLA-F|TLR2|GGH|HEXB|USP14|SNX1|FAF2|ITGA2B|RAB2A|BPI|CNN2|COMMD9|ICAM1|F13A1|SCARB2|ANXA3|BST1|TCIRG1|SRI|HEXA|SCAMP2|SH3…	51	852|614|353|626|484|931|83|774|679|137|909|464|372|692|345|199|739|272|356|414|121|61|901|625|87|279|206|663|333|855|854|70|588|919|179|109|265|115|689|293|419|603|335|877|142|658|609|385|529|488|640|473|238|151|154|93|185|853|127|365|439|502|780|701|366|532|533|168|339|241|595|719|564|160|778|541|493|233|391|392|759|445|378|842|844|907|542|867|515|578|477|358|519|251|506|503|106|232|357|485|182|…	1.58e-36		GO.0031982	3.40159	0
2226	237	GO Component		cytoplasmic vesicle	7.07e-34	M6PR|PGLYRP1|SYPL1|GABARAPL2|VAMP3|SLC2A3|ACAP1|CEACAM1|CEACAM6|DLD|UNC13D|MIF|CTSG|CTSZ|OLFM4|CTSH|EHD4|RETN|MPO|CTSC|MLEC|ARHGDIB|MAPK14|SNX3|WDFY1|AZU1|PRTN3|CTSD|MMP8|FKBP15|VPS4B|SERPINB10|CLTA|CD97|CEACAM8|PYCARD|RAC2|SNAP23|LMAN1|KRT1|VPS25|IER3IP1|SORT1|DOCK2|GNS|CAB39|HLA-F|TLR2|GGH|HEXB|USP14|SNX1|FAF2|ITGA2B|RAB2A|BPI|CNN2|COMMD9|F13A1|SCARB2|ANXA3|BST1|TCIRG1|HEXA|SCAMP2|SH3GL1|LAMTOR…	51	852|614|353|626|484|931|83|774|679|137|909|464|372|692|345|199|739|272|356|414|121|61|901|625|87|279|206|663|333|855|854|70|588|919|179|109|265|115|689|293|419|603|335|877|142|658|609|385|529|488|640|473|238|151|154|93|185|853|365|439|502|780|701|532|533|168|339|241|595|719|564|160|778|541|493|233|391|392|759|445|378|842|844|907|542|867|515|578|477|358|519|506|503|106|232|357|485|182|787|434|509|…	1.24e-35		GO.0031410	3.31506	0
3337	299	GO Component		organelle membrane	1.76e-31	M6PR|SYPL1|GABARAPL2|VAMP3|SLC2A3|ACAP1|CEACAM1|C12orf5|NDUFB4|CEACAM6|UQCRC1|GLG1|ATP5D|NDUFB7|TIMM13|SLC25A1|TOMM22|HMOX1|SPTLC2|CTSZ|EEF1A2|EHD4|CYP4F2|SFXN3|PPIF|SLC25A11|LRRC59|CTSC|TMEM109|MLEC|SNX3|NDUFS7|AZU1|GORASP2|RPN2|VPS4B|SERPINB10|CLTA|CD97|CEACAM8|SSR1|EMC3|GOT2|RAC2|PMPCB|MTX2|SNAP23|DAD1|LMAN1|NDUFA2|NDUFA10|VPS25|NUP210|IER3IP1|SORT1|ARF3|PRPF38A|COX5B|HLA-F|NRM|TLR2|PREB|LRPPR…	51	852|353|626|484|931|83|774|926|647|679|68|297|848|536|544|82|922|393|875|692|766|739|412|299|845|240|599|414|531|121|625|732|279|114|482|854|70|588|919|179|726|66|200|265|377|124|115|431|689|894|553|419|920|603|335|608|566|675|609|621|385|224|117|363|471|113|473|238|418|712|364|151|486|864|154|423|396|455|439|502|554|780|193|268|610|882|701|366|711|883|572|533|103|628|476|168|84|727|276|756|339|5…	3.46e-33		GO.0031090	3.07545	0
4958	384	GO Component		cytosol	4.59e-30	GABARAPL2|MRI1|LCP2|VAMP3|C12orf5|UQCRC1|UNC13D|MIF|SNRPD3|HMOX1|MCM5|MYH9|EIF5|STAG2|CTSH|DECR1|ECH1|CDC37|RPL19|DUSP3|OAS3|ARHGDIB|MAPK14|STK38|ACOT13|RPS12|SNX3|UMPS|WDFY1|EIF2AK2|NRBP1|PRTN3|ATIC|VPS4B|CLTA|ZC3HAV1|NMI|VASP|CAPNS1|KRT9|PYCARD|PIN1|TUBA4A|RAC2|RPS16|NCAPG|KRT5|KRT1|PGLS|VPS25|MBD2|SORT1|DOCK2|CCT7|FHOD1|CAB39|GGH|PPIG|PEBP1|VPS13C|USP14|AARS|SNX1|LACTB|RHEB|ARFGEF1|RPL8|RAB2A|…	51	626|590|349|484|926|68|909|464|212|393|406|277|148|184|199|929|736|653|65|819|227|61|901|118|334|336|625|399|87|88|331|206|172|854|588|718|352|444|197|619|109|584|513|265|829|888|292|293|145|419|317|335|877|838|637|658|529|659|150|113|640|86|473|480|712|364|836|154|497|738|423|283|853|928|313|502|574|366|669|632|168|673|100|360|405|756|394|481|512|595|556|923|724|126|192|422|683|671|160|778|874|4…	9.54e-32		GO.0005829	2.93382	0
1146	153	GO Component		organelle envelope	5.93e-30	C12orf5|NDUFB4|UQCRC1|CBX5|ATP5D|NDUFB7|TIMM13|SLC25A1|TOMM22|SFXN3|PPIF|SLC25A11|LRRC59|TMEM109|NDUFS7|GOT2|RAC2|PMPCB|MTX2|NDUFA2|XPO7|NDUFA10|NUP210|SORT1|PRPF38A|COX5B|NRM|LRPPRC|LMNB1|VPS13C|ATP5B|COQ9|CHCHD3|NDUFS3|NNT|SDHA|VDAC1|TNPO3|CPT1A|NDUFA9|TMPO|UQCRC2|NDUFB10|AFG3L2|CISD2|NDUFS6|NDUFB9|RPS3|GNAQ|AIFM1|ATP5O|BAX|NDUFS4|LRRK2|ATP5H|MFF|MTCH2|ATP5I|UQCRFS1|CYCS|DST|CYB5B|NUP93|CRAT|MR…	51	926|647|68|262|848|536|544|82|922|299|845|240|599|531|732|200|265|377|124|894|849|553|920|335|566|675|621|117|363|113|418|486|864|396|455|554|268|610|882|711|883|103|628|476|84|727|276|756|827|192|111|874|415|542|833|477|149|570|775|667|485|622|747|94|92|684|432|597|468|695|537|190|208|510|639|325|304|219|483|837|514|376|751|254|311|593|832|672|878|670|236|221|785|215|586|211|761|178|77|715|816|5…	1.3e-31		GO.0031967	2.92269	0
679	112	GO Component		mitochondrial membrane	2.76e-28	C12orf5|NDUFB4|UQCRC1|ATP5D|NDUFB7|TIMM13|SLC25A1|TOMM22|SFXN3|PPIF|SLC25A11|NDUFS7|GOT2|PMPCB|MTX2|NDUFA2|NDUFA10|COX5B|VPS13C|ATP5B|COQ9|CHCHD3|NDUFS3|NNT|SDHA|VDAC1|CPT1A|NDUFA9|UQCRC2|NDUFB10|AFG3L2|CISD2|NDUFS6|NDUFB9|RPS3|AIFM1|ATP5O|BAX|NDUFS4|LRRK2|ATP5H|MFF|MTCH2|ATP5I|UQCRFS1|CYCS|CYB5B|CRAT|MRPL1|MRPS31|SFXN1|CYC1|COX5A|NDUFV1|HADHB|NDUFV2|NDUFA12|NDUFB1|MRPL40|SHMT2|NME1|NDUFA4|ACSL4|…	51	926|647|68|848|536|544|82|922|299|845|240|732|200|377|124|894|553|675|113|418|486|864|396|455|554|268|882|711|103|628|476|84|727|276|756|192|111|874|415|542|833|477|149|570|775|667|622|94|92|684|432|597|468|695|537|208|510|639|325|304|219|837|514|376|254|832|878|670|236|785|215|211|761|585|921|287|742|112|271|795|347|789|174|605|62|229|189|359|592|815|456|443|860|904|420|125|550|831|809|465|582|1…	6.65e-30		GO.0031966	2.75591	0
4347	344	GO Component		endomembrane system	1.68e-27	M6PR|PGLYRP1|SYPL1|GABARAPL2|VAMP3|SLC2A3|ACAP1|CEACAM1|NDUFB4|CEACAM6|GLG1|DLD|UNC13D|CBX5|MIF|HMOX1|CTSG|SPTLC2|CTSZ|OLFM4|CTSH|EHD4|RETN|CYP4F2|MPO|LRRC59|CTSC|TMEM109|MLEC|MAPK14|RPS12|SNX3|WDFY1|NRBP1|AZU1|GORASP2|PRTN3|CTSD|MMP8|RPN2|FKBP15|VPS4B|SERPINB10|CLTA|CD97|CEACAM8|SSR1|EMC3|TMX4|PYCARD|RAC2|SNAP23|DAD1|LMAN1|KRT1|XPO7|VPS25|NUP210|IER3IP1|SORT1|ARF3|DOCK2|PRPF38A|GNS|CAB39|HLA-F|N…	51	852|614|353|626|484|931|83|774|647|679|297|137|909|262|464|393|372|875|692|345|199|739|272|412|356|599|414|531|121|901|336|625|87|331|279|114|206|663|333|482|855|854|70|588|919|179|726|66|501|109|265|115|431|689|293|849|419|920|603|335|608|877|566|142|658|609|621|385|529|224|117|363|471|488|473|238|712|364|151|154|93|185|423|853|365|439|502|780|193|230|610|701|366|883|572|532|533|168|84|756|339|2…	4.24e-29		GO.0012505	2.67747	0
722	114	GO Component		mitochondrial envelope	2.25e-27	C12orf5|NDUFB4|UQCRC1|ATP5D|NDUFB7|TIMM13|SLC25A1|TOMM22|SFXN3|PPIF|SLC25A11|NDUFS7|GOT2|PMPCB|MTX2|NDUFA2|NDUFA10|COX5B|VPS13C|ATP5B|COQ9|CHCHD3|NDUFS3|NNT|SDHA|VDAC1|CPT1A|NDUFA9|UQCRC2|NDUFB10|AFG3L2|CISD2|NDUFS6|NDUFB9|RPS3|AIFM1|ATP5O|BAX|NDUFS4|LRRK2|ATP5H|MFF|MTCH2|ATP5I|UQCRFS1|CYCS|CYB5B|CRAT|MRPL1|MRPS31|SFXN1|CYC1|COX5A|NDUFV1|HADHB|NDUFV2|NDUFA12|NDUFB1|MRPL40|SHMT2|NME1|NDUFA4|ACSL4|…	51	926|647|68|848|536|544|82|922|299|845|240|732|200|377|124|894|553|675|113|418|486|864|396|455|554|268|882|711|103|628|476|84|727|276|756|192|111|874|415|542|833|477|149|570|775|667|622|94|92|684|432|597|468|695|537|208|510|639|325|304|219|837|514|376|254|593|832|878|670|236|785|215|211|761|585|921|287|742|112|271|795|347|789|174|605|62|229|189|359|592|815|456|443|860|904|420|125|550|831|830|809|4…	5.9e-29		GO.0005740	2.66478	0
251	67	GO Component		mitochondrial protein complex	1.45e-26	HSD17B10|NDUFB4|UQCRC1|ATP5D|NDUFB7|TIMM13|TOMM22|PPIF|NDUFS7|PMPCB|NDUFA2|NDUFA10|COX5B|ATP5B|CHCHD3|NDUFS3|SDHA|VDAC1|NDUFA9|UQCRC2|NDUFB10|AFG3L2|NDUFS6|NDUFB9|DLAT|ATP5O|BAX|NDUFS4|ATP5H|ATP5I|UQCRFS1|MRPS31|CYC1|COX5A|BCKDHB|NDUFV1|NDUFV2|NDUFA12|NDUFB1|MRPL40|NDUFA4|MRPL43|SAMM50|AGK|ATP5C1|MT-ATP6|MT-CO2|TOMM20|NDUFS2|DAP3|ATP5F1|USMG5|NDUFA8|SDHB|HADHA|SLC25A6|MRPL2|TIMM9|ATP5A1|ATP5J|NDU…	51	492|647|68|848|536|544|922|845|732|377|894|553|675|418|864|396|554|268|711|103|628|476|727|276|666|111|874|415|833|570|775|684|597|468|167|695|208|510|639|325|837|376|254|832|670|215|211|761|585|921|287|742|174|62|189|359|592|443|420|550|831|465|460|582|194|81|209	3.97e-28		GO.0098798	2.58386	0
128	50	GO Component		inner mitochondrial membrane protein complex	8.15e-26	NDUFB4|UQCRC1|ATP5D|NDUFB7|NDUFS7|PMPCB|NDUFA2|NDUFA10|COX5B|ATP5B|CHCHD3|NDUFS3|SDHA|NDUFA9|UQCRC2|NDUFB10|AFG3L2|NDUFS6|NDUFB9|ATP5O|NDUFS4|ATP5H|ATP5I|UQCRFS1|CYC1|COX5A|NDUFV1|NDUFV2|NDUFA12|NDUFB1|NDUFA4|AGK|ATP5C1|MT-ATP6|MT-CO2|NDUFS2|ATP5F1|USMG5|NDUFA8|SDHB|SLC25A6|TIMM9|ATP5A1|ATP5J|NDUFS1|NDUFA5|NDUFA13|COX7C|UQCRB|COX4I1	51	647|68|848|536|732|377|894|553|675|418|864|396|554|711|103|628|476|727|276|111|415|833|570|775|597|468|695|208|510|639|837|832|670|215|211|585|287|742|174|62|359|443|420|550|831|465|582|194|81|209	2.32e-27		GO.0098800	2.50888	0
340	74	GO Component		cytoplasmic vesicle lumen	1.14e-24	PGLYRP1|UNC13D|MIF|CTSG|CTSZ|OLFM4|CTSH|RETN|MPO|CTSC|MAPK14|AZU1|PRTN3|CTSD|MMP8|PYCARD|DOCK2|GNS|CAB39|GGH|HEXB|FAF2|BPI|CNN2|COMMD9|F13A1|FERMT3|HK3|PTX3|PPBP|PF4|S100P|RNASE3|GLB1|PSMD2|HSPH1|CFD|ACAA1|GYG1|ANXA2|ATG7|GM2A|TOR4A|CYB5R3|CHIT1|F5|S100A8|S100A12|S100A9|CREG1|PGAM1|DPP7|FCN1|LCN2|ALOX5|CDA|SERPINB1|DEFA1|NME2|ACTN1|ALDOA|RAB27A|CECR1|ALAD|CRISP3|IDH1|GCA|GPI|PSMD6|PAFAH1B2|VTI1B|…	51	614|909|464|372|692|345|199|272|356|414|901|279|206|663|333|109|877|142|658|529|488|238|93|185|853|365|241|160|233|391|392|842|358|357|434|650|249|302|546|559|913|134|490|785|147|315|801|798|797|755|714|289|295|459|205|130|806|682|104|246|861|565|905|824|267|298|266|457|495|734|351|850|320|316	3.36e-26		GO.0060205	2.39431	0
323	72	GO Component		secretory granule lumen	1.49e-24	PGLYRP1|UNC13D|MIF|CTSG|CTSZ|OLFM4|CTSH|RETN|MPO|CTSC|MAPK14|AZU1|PRTN3|CTSD|MMP8|PYCARD|DOCK2|GNS|CAB39|GGH|HEXB|FAF2|BPI|CNN2|COMMD9|F13A1|FERMT3|HK3|PTX3|PPBP|PF4|S100P|RNASE3|GLB1|PSMD2|CFD|ACAA1|GYG1|ANXA2|ATG7|GM2A|TOR4A|CYB5R3|CHIT1|F5|S100A8|S100A12|S100A9|CREG1|PGAM1|DPP7|FCN1|LCN2|ALOX5|CDA|SERPINB1|DEFA1|NME2|ACTN1|ALDOA|RAB27A|CECR1|ALAD|CRISP3|IDH1|GCA|GPI|PSMD6|PAFAH1B2|VTI1B|NPC2|E…	51	614|909|464|372|692|345|199|272|356|414|901|279|206|663|333|109|877|142|658|529|488|238|93|185|853|365|241|160|233|391|392|842|358|357|434|249|302|546|559|913|134|490|785|147|315|801|798|797|755|714|289|295|459|205|130|806|682|104|246|861|565|905|824|267|298|266|457|495|734|351|850|320	4.71e-26		GO.0034774	2.38268	0
463	85	GO Component		mitochondrial matrix	4.9e-24	HSD17B10|DLD|ATP5D|TXN2|ACO2|PCK2|IDH3G|DECR1|GCDH|PPIF|LRRC59|NDUFS7|HSPE1|GOT2|PMPCB|NDUFA10|LRPPRC|ALDH2|ATP5B|NDUFS3|VDAC1|ACAT1|NDUFA9|ABHD10|GLUD1|RPS3|DLAT|NARS2|ACAA2|PDPR|HSPA9|PRDX3|LRRK2|ECI1|PDHB|CCAR2|MRPS31|ACSS1|BCKDHB|ME2|TUFM|HADHB|MDH2|GLRX5|IDH2|MRPL40|SHMT2|DLST|MRPL43|PPA2|ETFB|ATP5C1|LONP1|DARS2|FH|IARS2|NDUFS2|DAP3|ECHS1|ATP5F1|ACADM|SLC25A5|VDAC2|ALDH4A1|PUS1|HADHA|IDH3B|P…	51	492|137|848|278|891|139|661|929|615|845|599|732|779|200|377|553|117|223|418|396|268|870|711|360|887|756|666|556|768|576|273|907|542|802|773|760|684|403|167|390|737|537|171|225|618|325|304|908|376|604|129|670|525|369|176|581|585|921|716|287|271|347|789|823|655|189|342|598|648|592|815|375|846|420|201|745|560|831|460|96|404|340|438|694|383	1.61e-25		GO.0005759	2.33098	0
770	111	GO Component		ribonucleoprotein complex	8.93e-24	HSD17B10|CBX5|SF3A1|SNRPD3|PHF5A|CTSG|PNN|CTSH|FBL|RPL19|PRPF19|RPS12|SKIV2L2|EIF2AK2|SNRPA|SNRPB2|RPS16|PRPF38A|SRSF1|LRPPRC|RBM25|RHEB|ARFGEF1|RPL8|BPI|SNRNP40|NOP58|SF3B4|POLR2D|RPS3|HNRNPU|U2AF1L4|LRRK2|RPS9|SF3B3|RPL13|LSM1|DDX23|RPL4|SRP68|MRPL1|MRPS31|SNRNP200|RUVBL1|MAGOHB|RPLP2|RPS27L|MRPL40|SF3B1|DHX15|PRPF4B|RPL7|MRPL43|SRP72|SNRPD2|RPS21|RPLP1|RPS17|RPSA|RAC1|RPS26|FXR1|TOP1|EPRS|DHX9…	51	492|262|520|212|890|372|680|199|859|65|500|336|380|88|322|552|829|566|753|117|220|712|364|836|93|928|313|678|100|756|442|207|542|925|458|218|260|601|300|540|92|684|612|281|752|782|291|325|903|263|636|499|376|257|318|177|562|549|522|543|927|617|629|571|326|921|416|402|741|547|478|575|551|98|466|158|912|796|915|592|210|872|557|398|772|436|344|99|884|216|244|579|635|427|930|461|641|638|474|818|329|7…	3.03e-25		GO.1990904	2.30491	0
456	83	GO Component		mitochondrial inner membrane	2.91e-23	NDUFB4|UQCRC1|ATP5D|NDUFB7|TIMM13|SLC25A1|PPIF|SLC25A11|NDUFS7|GOT2|PMPCB|NDUFA2|NDUFA10|COX5B|ATP5B|COQ9|CHCHD3|NDUFS3|NNT|SDHA|NDUFA9|UQCRC2|NDUFB10|AFG3L2|NDUFS6|NDUFB9|RPS3|AIFM1|ATP5O|NDUFS4|LRRK2|ATP5H|MTCH2|ATP5I|UQCRFS1|CYCS|CRAT|MRPL1|MRPS31|CYC1|COX5A|NDUFV1|HADHB|NDUFV2|NDUFA12|NDUFB1|MRPL40|SHMT2|NDUFA4|MRPL43|AGK|STOML2|ATP5C1|MT-ATP6|MT-CO2|NDUFS2|DAP3|ATP5F1|USMG5|COX7A2|CPT2|SLC25…	51	647|68|848|536|544|82|845|240|732|200|377|894|553|675|418|486|864|396|455|554|711|103|628|476|727|276|756|192|111|415|542|833|149|570|775|667|94|92|684|597|468|695|537|208|510|639|325|304|837|376|832|878|670|215|211|585|921|287|742|112|795|347|174|62|189|359|592|815|443|420|125|550|831|465|582|194|770|81|404|435|209|101|591	1.02e-24		GO.0005743	2.25361	0
513	88	GO Component		organelle inner membrane	3.76e-23	NDUFB4|UQCRC1|ATP5D|NDUFB7|TIMM13|SLC25A1|PPIF|SLC25A11|NDUFS7|GOT2|PMPCB|NDUFA2|NDUFA10|COX5B|NRM|LRPPRC|LMNB1|ATP5B|COQ9|CHCHD3|NDUFS3|NNT|SDHA|NDUFA9|TMPO|UQCRC2|NDUFB10|AFG3L2|NDUFS6|NDUFB9|RPS3|AIFM1|ATP5O|NDUFS4|LRRK2|ATP5H|MTCH2|ATP5I|UQCRFS1|CYCS|CRAT|MRPL1|MRPS31|CYC1|COX5A|NDUFV1|HADHB|LMNB2|NDUFV2|NDUFA12|NDUFB1|MRPL40|SHMT2|NDUFA4|MRPL43|AGK|STOML2|ATP5C1|MT-ATP6|MT-CO2|NDUFS2|DAP3|AT…	51	647|68|848|536|544|82|845|240|732|200|377|894|553|675|621|117|363|418|486|864|396|455|554|711|883|103|628|476|727|276|756|192|111|415|542|833|149|570|775|667|94|92|684|597|468|695|537|190|208|510|639|325|304|837|376|832|878|670|215|211|585|921|287|742|112|795|347|174|62|189|359|592|815|443|420|125|550|831|465|582|194|770|81|404|435|209|101|591	1.36e-24		GO.0019866	2.24248	0
1554	162	GO Component		whole membrane	2.76e-21	M6PR|SYPL1|GABARAPL2|LCP2|VAMP3|SLC2A3|ACAP1|CEACAM1|C12orf5|CEACAM6|TOMM22|HMOX1|EEF1A2|EHD4|TMEM109|MLEC|SNX3|AZU1|PRTN3|CTSD|RPN2|VPS4B|SERPINB10|CLTA|CD97|CEACAM8|RAC2|MTX2|SNAP23|LMAN1|VPS25|SORT1|HLA-F|TLR2|LRPPRC|VPS13C|SNX1|RHEB|ITGA2B|NAPA|ICAM1|SCARB2|ANXA3|BST1|VDAC1|CPT1A|TCIRG1|SCAMP2|SH3GL1|CISD2|LAMTOR1|SEC24D|ATP1B3|STOM|AP2M1|BAX|DTX3L|OSBPL11|ARF6|LRRK2|ANPEP|RAB8A|MFF|TMED10|CD…	51	852|353|626|349|484|931|83|774|926|679|922|393|766|739|531|121|625|279|206|663|482|854|70|588|919|179|265|124|115|689|419|335|609|385|117|113|473|712|151|423|127|439|502|780|268|882|701|533|168|84|339|595|719|564|778|874|759|445|844|542|515|578|477|506|503|232|622|182|787|509|328|288|214|839|371|537|110|387|746|219|487|514|254|407|750|559|897|452|832|543|878|616|69|895|879|236|527|221|785|706|761…	1.03e-22		GO.0098805	2.05591	0
1047	125	GO Component		membrane protein complex	1.91e-20	VAMP3|NDUFB4|UQCRC1|ATP5D|NDUFB7|TOMM22|SPTLC2|PPIF|NDUFS7|RPN2|CLTA|EMC3|PMPCB|SNAP23|DAD1|NDUFA2|NDUFA10|VPS25|COX5B|HLA-F|TLR2|SNX1|FAF2|ATP5B|ITGA2B|CHCHD3|NAPA|NDUFS3|SDHA|VDAC1|TCIRG1|NDUFA9|UQCRC2|NDUFB10|AFG3L2|NDUFS6|NDUFB9|LAMTOR1|SEC24D|ATP1B3|GNAQ|ATP5O|AP2M1|BAX|KRTCAP2|STT3B|RPN1|NDUFS4|ATP5H|TMED10|CD14|STX8|ATP5I|UQCRFS1|CLTB|VPS41|GNAI2|CYC1|CHMP6|COX5A|NDUFV1|NAPG|NDUFV2|AP2A2|N…	51	484|647|68|848|536|922|875|845|732|482|588|66|377|115|431|894|553|419|675|609|385|473|238|418|151|864|423|396|554|268|701|711|103|628|476|727|276|339|595|719|827|111|778|874|491|144|378|415|833|506|503|232|570|775|182|787|288|597|214|468|695|700|208|110|510|639|837|254|897|440|832|670|69|215|211|761|354|305|662|585|146|287|742|789|668|174|374|195|62|791|587|521|881|359|815|820|330|259|443|386|705…	7.3e-22		GO.0098796	1.9719	0
85	36	GO Component		mitochondrial respirasome	1.42e-19	NDUFB4|UQCRC1|NDUFB7|NDUFS7|PMPCB|NDUFA2|NDUFA10|COX5B|NDUFS3|NNT|SDHA|NDUFA9|UQCRC2|NDUFB10|NDUFS6|NDUFB9|NDUFS4|UQCRFS1|CYC1|COX5A|NDUFV1|NDUFV2|NDUFA12|NDUFB1|NDUFA4|MT-CO2|NDUFS2|COX7A2|NDUFA8|SDHB|NDUFS1|NDUFA5|NDUFA13|COX7C|UQCRB|COX4I1	51	647|68|536|732|377|894|553|675|396|455|554|711|103|628|727|276|415|775|597|468|695|208|510|639|837|211|585|112|174|62|831|465|582|194|81|209	5.59e-21		GO.0005746	1.88477	0
93	37	GO Component		respirasome	2.15e-19	NDUFB4|UQCRC1|NDUFB7|NDUFS7|PMPCB|NDUFA2|NDUFA10|COX5B|NDUFS3|NNT|SDHA|NDUFA9|UQCRC2|NDUFB10|NDUFS6|NDUFB9|NDUFS4|UQCRFS1|CYCS|CYC1|COX5A|NDUFV1|NDUFV2|NDUFA12|NDUFB1|NDUFA4|MT-CO2|NDUFS2|COX7A2|NDUFA8|SDHB|NDUFS1|NDUFA5|NDUFA13|COX7C|UQCRB|COX4I1	51	647|68|536|732|377|894|553|675|396|455|554|711|103|628|727|276|415|775|667|597|468|695|208|510|639|837|211|585|112|174|62|831|465|582|194|81|209	8.7e-21		GO.0070469	1.86676	0
79	34	GO Component		respiratory chain complex	1.11e-18	NDUFB4|UQCRC1|NDUFB7|NDUFS7|PMPCB|NDUFA2|NDUFA10|COX5B|NDUFS3|SDHA|NDUFA9|UQCRC2|NDUFB10|NDUFS6|NDUFB9|NDUFS4|UQCRFS1|CYC1|COX5A|NDUFV1|NDUFV2|NDUFA12|NDUFB1|NDUFA4|MT-CO2|NDUFS2|NDUFA8|SDHB|NDUFS1|NDUFA5|NDUFA13|COX7C|UQCRB|COX4I1	51	647|68|536|732|377|894|553|675|396|554|711|103|628|727|276|415|775|597|468|695|208|510|639|837|211|585|174|62|831|465|582|194|81|209	4.63e-20		GO.0098803	1.79547	0
103	37	GO Component		oxidoreductase complex	3.3e-18	NDUFB4|UQCRC1|DLD|NDUFB7|NDUFS7|PMPCB|NDUFA2|NDUFA10|NDUFS3|SDHA|NDUFA9|UQCRC2|NDUFB10|NDUFS6|NDUFB9|DLAT|NDUFS4|UQCRFS1|PDHB|CYC1|BCKDHB|NDUFV1|NDUFV2|P4HB|NDUFA12|NDUFB1|DLST|NDUFA4|NCF2|NDUFS2|NDUFA8|SDHB|NCF4|NDUFS1|NDUFA5|NDUFA13|UQCRB	51	647|68|137|536|732|377|894|553|396|554|711|103|628|727|276|666|415|775|773|597|167|695|208|454|510|639|908|837|354|585|174|62|697|831|465|582|81	1.41e-19		GO.1990204	1.74815	0
186	45	GO Component		ficolin-1-rich granule	1.68e-16	SLC2A3|MIF|CTSZ|CTSH|MAPK14|CTSD|SERPINB10|KRT1|GNS|CAB39|COMMD9|TCIRG1|LAMTOR1|HK3|GLB1|PSMD2|AP2A2|CFD|LAMP1|GYG1|CTSB|ATG7|RAC1|DOK3|CR1|CTSS|PGAM1|FCN1|MMP9|ALOX5|CDA|UBR4|HSPA1A|LILRB2|DYNLL1|NME2|ALDOA|ALAD|IDH1|GPI|NBEAL2|PSMD6|CAPN1|PAFAH1B2|ITGAX	51	931|464|692|199|901|663|70|293|142|658|853|701|339|160|357|434|110|249|387|546|280|913|543|879|885|765|714|295|804|205|130|73|158|646|910|104|861|824|298|457|886|495|858|734|851	7.37e-18		GO.0101002	1.57747	0
582	81	GO Component		lysosome	2.04e-16	M6PR|CEACAM6|UNC13D|CTSG|CTSZ|EEF1A2|CTSH|RETN|MPO|CTSC|AZU1|PRTN3|CTSD|CLTA|CEACAM8|PYCARD|SNAP23|SORT1|GNS|GGH|HEXB|SNX1|FAF2|RHEB|BPI|SCARB2|VCAN|HEXA|LAMTOR1|STOM|AP2M1|DTX3L|LRRK2|RNASE3|STX8|GLB1|VPS41|TLR8|SGSH|ACPP|AP2A2|LAMP1|GYG1|CTSB|ANXA2|ANXA6|AP3M1|GM2A|CYB5R3|CHIT1|NCF2|STX7|CTSS|BLOC1S2|GOT1|CREG1|LMBRD1|DPP7|DEFA1|RAB37|LARS|PSAP|HLA-DRA|MGST1|RAB27A|NAGA|NCF4|CECR1|GCA|ANXA11|TO…	51	852|679|909|372|692|766|199|272|356|414|279|206|663|588|179|109|115|335|142|529|488|473|238|712|93|439|230|532|339|564|778|759|542|358|232|357|787|509|906|371|110|387|546|280|559|452|440|134|785|147|354|662|765|649|743|755|450|289|682|408|78|275|386|860|565|433|697|905|266|213|704|222|770|858|545|351|850|320|228|880|169	9.16e-18		GO.0005764	1.56904	0
164	42	GO Component		tertiary granule	3.51e-16	PGLYRP1|SLC2A3|CEACAM1|OLFM4|CTSH|CTSD|MMP8|SERPINB10|CEACAM8|SNAP23|GGH|CNN2|TCIRG1|LAMTOR1|STOM|PTX3|PPBP|AP2A2|LAMP1|RAC1|DOK3|PRSS3|CD47|CR1|CHIT1|STX7|LAMTOR2|CTSS|MMP9|PTAFR|CDA|UBR4|KCNAB2|LILRB2|DYNLL1|ALDOA|CRISP3|IDH1|ANO6|NBEAL2|METTL7A|ITGAX	51	614|931|774|345|199|663|333|70|179|115|529|185|701|339|564|233|391|110|387|543|879|696|706|885|147|662|146|765|804|788|130|73|881|646|910|861|267|298|580|886|814|851	1.65e-17		GO.0070820	1.54547	0
682	87	GO Component		vacuole	1.33e-15	M6PR|GABARAPL2|CEACAM6|DLD|UNC13D|CTSG|CTSZ|EEF1A2|CTSH|RETN|MPO|CTSC|AZU1|PRTN3|CTSD|RPN2|CLTA|CEACAM8|PYCARD|SNAP23|SORT1|GNS|GGH|HEXB|SNX1|FAF2|RHEB|BPI|NAPA|SCARB2|VCAN|TCIRG1|HEXA|LAMTOR1|STOM|AP2M1|DTX3L|LRRK2|RNASE3|STX8|GLB1|VPS41|TLR8|SGSH|ACPP|AP2A2|LAMP1|GYG1|CTSB|ANXA2|ANXA6|AP3M1|GM2A|CYB5R3|CHIT1|NCF2|STX7|CTSS|BLOC1S2|GOT1|CREG1|LMBRD1|DPP7|DEFA1|RAB37|LARS|PSAP|HLA-DRA|MGST1|RAB27…	51	852|626|679|137|909|372|692|766|199|272|356|414|279|206|663|482|588|179|109|115|335|142|529|488|473|238|712|93|423|439|230|701|532|339|564|778|759|542|358|232|357|787|509|906|371|110|387|546|280|559|452|440|134|785|147|354|662|765|649|743|755|450|289|682|408|78|275|386|860|565|433|697|905|266|213|704|222|770|858|545|258|351|850|320|228|880|169	6.41e-17		GO.0005773	1.48761	0
155	40	GO Component		azurophil granule	1.59e-15	CEACAM6|UNC13D|CTSG|RETN|MPO|CTSC|AZU1|PRTN3|CEACAM8|PYCARD|SNAP23|GNS|GGH|HEXB|FAF2|BPI|HEXA|LAMTOR1|STOM|RNASE3|GLB1|ACPP|LAMP1|ANXA2|GM2A|CYB5R3|STX7|CREG1|DPP7|DEFA1|RAB37|PSAP|MGST1|CECR1|GCA|ANXA11|TOM1|NPC2|ELANE|CPNE3	51	679|909|372|272|356|414|279|206|179|109|115|142|529|488|238|93|532|339|564|358|357|371|387|559|134|785|662|755|289|682|408|275|860|905|266|213|704|850|320|228	7.81e-17		GO.0042582	1.47986	0
159	40	GO Component		specific granule	3.19e-15	PGLYRP1|SLC2A3|CEACAM1|CTSZ|OLFM4|RETN|MLEC|CTSD|MMP8|CEACAM8|SNAP23|DOCK2|GGH|BPI|CNN2|ANXA3|BST1|LAMTOR1|STOM|PTX3|ACAA1|PLAUR|HVCN1|ITGAL|CD47|CHIT1|LAMTOR2|LCN2|UBR4|KCNAB2|RAB37|RAB27A|CRISP3|ANXA11|CD36|ANO6|TOM1|ELANE|ALDH3B1|HMOX2	51	614|931|774|692|345|272|121|663|333|179|115|877|529|93|185|502|780|339|564|233|302|487|616|69|706|147|146|459|73|881|408|565|267|213|534|580|704|320|722|71	1.64e-16		GO.0042581	1.44962	0
157	39	GO Component		myelin sheath	1.07e-14	UQCRC1|DLD|MIF|ACO2|EEF1A2|GOT2|NDUFA10|ATP5B|NAPA|NDUFS3|SDHA|UQCRC2|DLAT|HSPA9|ARF6|PRDX3|ATP5H|COX5A|TUFM|NAPG|MDH2|NDUFV2|DLST|NME1|ANXA2|ATP5C1|ATP5F1|PGAM1|SLC25A5|VDAC2|HSPA2|ITGB1|ATP5A1|SLC25A12|NDUFS1|NDRG1|ENO2|ATP1A1|PHB	51	68|137|464|891|766|200|553|418|423|396|554|103|666|273|844|907|833|468|737|700|171|208|908|219|559|670|287|714|347|789|330|705|420|125|831|282|771|242|591	5.64e-16		GO.0043209	1.39706	0
78	29	GO Component		cytosolic ribosome	1.1e-14	RPL19|RPS12|RPS16|RPL8|RPS3|RPS9|RPL13|RPLP2|RPS27L|RPS21|RPLP1|RPS17|RPSA|RPS26|RPS4X|RPL10A|RPL11|RPS6|RPS8|RPS14|RPS18|RPL6|RPL30|RPS20|RPS25|RPL18|RPLP0|RPS19|RPS5	51	65|336|829|836|756|925|218|782|291|177|562|549|522|927|575|551|466|912|398|344|579|427|638|474|818|702|286|204|348	5.91e-16		GO.0022626	1.39586	0
298	53	GO Component		secretory granule membrane	1.61e-14	SLC2A3|CEACAM1|CEACAM6|MLEC|AZU1|SERPINB10|CD97|CEACAM8|SNAP23|TLR2|ITGA2B|BST1|TCIRG1|LAMTOR1|STOM|ANPEP|RAB8A|TMED10|CD14|ACPP|AP2A2|LAMP1|PLAUR|RAC1|HVCN1|ITGAL|DOK3|CD47|CR1|LAMTOR2|PTAFR|UBR4|KCNAB2|CD9|LILRB2|DYNLL1|RAB37|FLOT2|PSAP|MGST1|RAB27A|CD44|CD36|ANO6|PTPRC|TOM1|NBEAL2|ITGAX|PECAM1|RAB31|ALDH3B1|HMOX2|CPNE3	51	931|774|679|121|279|70|919|179|115|385|151|780|701|339|564|515|578|506|503|371|110|387|487|543|616|69|879|706|885|146|788|73|881|441|646|910|408|259|275|860|565|237|534|580|217|704|886|851|656|624|722|71|228	8.81e-16		GO.0030667	1.37932	0
1295	126	GO Component		catalytic complex	3.11e-14	HSD17B10|NDUFB4|UQCRC1|DLD|CBX5|NDUFB7|SF3A1|SNRPD3|PHF5A|SPTLC2|PNN|PRPF19|SKIV2L2|NDUFS7|RPN2|SNRPB2|PYCARD|PMPCB|DAD1|NDUFA2|NDUFA10|MBD2|CAB39|SRSF1|USP14|EP300|SNRNP40|NDUFS3|SDHA|SMARCA2|NDUFA9|SMARCC2|UQCRC2|NDUFB10|AFG3L2|POLR2D|NDUFS6|NDUFB9|MTA2|DLAT|NIPBL|SMARCA5|HNRNPU|ATG3|ATP1B3|GNAQ|KRTCAP2|STT3B|RPN1|NDUFS4|SF3B3|UQCRFS1|PDHB|CYCS|HCFC1|PSMD2|DDX23|GNAI2|MRPL1|EXOSC4|UBE2N|SNRNP20…	51	492|647|68|137|262|536|520|212|890|875|680|500|380|732|482|552|109|377|431|894|553|317|658|753|640|738|928|396|554|424|711|107|103|628|476|100|727|276|430|666|685|382|442|923|719|827|491|144|378|415|458|775|773|667|303|434|601|288|92|119|165|612|597|839|281|167|489|752|695|321|808|654|208|454|510|639|908|903|636|837|318|672|857|472|586|783|715|354|326|585|416|402|741|478|469|181|174|548|569|62|52…	1.73e-15		GO.1902494	1.35072	0
201	43	GO Component		ribosome	3.19e-14	RPL19|RPS12|EIF2AK2|RPS16|RPL8|RPS3|RPS9|RPL13|SRP68|MRPL1|MRPS31|RPLP2|RPS27L|MRPL40|MRPL43|RPS21|RPLP1|RPS17|RPSA|RPS26|DHX9|DAP3|RPL7A|RPS4X|RPL10A|RPL11|RPS6|MRPL2|RPL13A|RPS8|RPS14|RPS18|RPL6|RPL23|GNB2L1|RPL30|RPS20|RPS25|RPL18|RPLP0|RPL27|RPS19|RPS5	51	65|336|88|829|836|756|925|218|540|92|684|782|291|325|376|177|562|549|522|927|326|921|547|575|551|466|912|592|210|398|344|579|427|461|641|638|474|818|702|286|693|204|348	1.81e-15		GO.0005840	1.34962	0
1950	166	GO Component		bounding membrane of organelle	4.49e-14	M6PR|SYPL1|GABARAPL2|VAMP3|SLC2A3|ACAP1|CEACAM1|C12orf5|CEACAM6|GLG1|TOMM22|CTSZ|EEF1A2|EHD4|CTSC|TMEM109|MLEC|SNX3|AZU1|GORASP2|RPN2|VPS4B|SERPINB10|CLTA|CD97|CEACAM8|RAC2|MTX2|SNAP23|LMAN1|VPS25|IER3IP1|SORT1|ARF3|HLA-F|TLR2|PREB|LRPPRC|VPS13C|SNX1|RHEB|ARFGEF1|ITGA2B|RAB2A|NAPA|SCARB2|ANXA3|BST1|VDAC1|CPT1A|TCIRG1|SRI|SCAMP2|SH3GL1|CISD2|LAMTOR1|SEC24D|STOM|AP2M1|BAX|DTX3L|OSBPL11|ARF6|LRRK2|A…	51	852|353|626|484|931|83|774|926|679|297|922|692|766|739|414|531|121|625|279|114|482|854|70|588|919|179|265|124|115|689|419|603|335|608|609|385|224|117|113|473|712|364|151|154|423|439|502|780|268|882|701|366|533|168|84|339|595|564|778|874|759|445|844|542|515|578|477|699|506|503|232|622|182|787|509|328|214|839|371|537|110|524|387|746|219|487|514|254|750|559|897|452|832|543|927|616|69|895|879|236|785…	2.6e-15		GO.0098588	1.33478	0
4030	279	GO Component		nuclear lumen	1.44e-13	MRI1|RFC2|DLD|CBX5|TIMM13|MIF|SF3A1|SNRPD3|HMOX1|MCM5|TXN2|PHF5A|SUPT16H|PNN|IDH3G|STAG2|DECR1|FBL|DUSP3|CTSC|PRPF19|OAS3|SRSF9|MAPK14|RPS12|SKIV2L2|NRBP1|NMI|SNRPA|SRSF6|THOC2|SNRPB2|PYCARD|PIN1|MTX2|SNAP23|RPS16|TRIM28|RBM39|VPS25|MBD2|PRPF38A|SRSF1|LRPPRC|DBR1|PPIG|LMNB1|RBM25|ARFGEF1|ACIN1|XRCC1|EP300|BLVRB|SNRNP40|NDUFS3|NOP58|SDHA|MCM2|SUB1|SRI|SMARCA2|NDUFA9|SMARCC2|UQCRC2|SH3BGRL3|SF3B4|P…	51	590|247|137|262|544|464|520|212|393|406|278|890|707|680|661|184|929|859|819|414|500|227|776|901|336|380|331|352|322|642|698|552|109|584|124|115|829|748|269|419|317|566|753|117|784|659|363|220|364|497|153|738|283|928|396|313|554|161|231|366|424|711|107|103|644|678|100|346|756|430|556|685|382|442|126|152|207|759|445|842|97|273|729|833|892|876|925|384|911|633|458|163|773|218|303|434|747|760|601|540|…	8.51e-15		GO.0031981	1.28416	0
4005	277	GO Component		intracellular non-membrane-bounded organelle	2.11e-13	MRI1|RFC2|CBX5|TIMM13|HMOX1|MYH9|TXN2|SUPT16H|CTSG|PNN|IDH3G|STAG2|CTSH|FBL|RPL19|LRRC59|CTSC|PRPF19|ARHGDIB|SRSF9|MAPK14|ACOT13|RPS12|SKIV2L2|EIF2AK2|FKBP15|VPS4B|CLTA|VASP|SNRPB2|KRT9|PYCARD|TUBA4A|MTX2|LMAN1|RPS16|NCAPG|KRT5|KRT1|TRIM28|RBM39|MBD2|DOCK2|CCT7|FHOD1|LRPPRC|LMNB1|FAF2|ATP5B|ARFGEF1|RPL8|ACIN1|BPI|XRCC1|CNN2|EP300|NOP58|SDHA|MCM2|SUB1|VDAC1|SRI|SMARCA2|TMPO|SMARCC2|ARHGDIA|KRT10|S…	51	590|247|262|544|393|277|278|707|372|680|661|184|199|859|65|599|414|500|61|776|901|334|336|380|88|855|854|588|444|552|619|109|513|124|689|829|888|292|293|748|269|317|877|838|637|117|363|238|418|364|836|497|93|153|185|738|313|554|161|231|268|366|424|883|107|669|632|168|100|346|756|430|241|685|382|442|564|683|493|97|273|578|64|519|876|925|384|911|458|163|218|485|787|602|260|760|601|159|540|717|288|4…	1.27e-14		GO.0043232	1.26757	0
152	36	GO Component		ribosomal subunit	4.19e-13	RPL19|RPS12|RPS16|RPL8|RPS3|RPS9|MRPL1|MRPS31|RPLP2|RPS27L|MRPL40|MRPL43|RPS21|RPLP1|RPS17|RPSA|RPS26|DAP3|RPS4X|RPL10A|RPL11|RPS6|MRPL2|RPL13A|RPS8|RPS14|RPS18|RPL6|GNB2L1|RPL30|RPS20|RPS25|RPL18|RPLP0|RPS19|RPS5	51	65|336|829|836|756|925|92|684|782|291|325|376|177|562|549|522|927|921|575|551|466|912|592|210|398|344|579|427|641|638|474|818|702|286|204|348	2.62e-14		GO.0044391	1.23778	0
46	21	GO Component		mitochondrial respiratory chain complex I	4.19e-12	NDUFB4|NDUFB7|NDUFS7|NDUFA2|NDUFA10|NDUFS3|NDUFA9|NDUFB10|NDUFS6|NDUFB9|NDUFS4|NDUFV1|NDUFV2|NDUFA12|NDUFB1|NDUFA4|NDUFS2|NDUFA8|NDUFS1|NDUFA5|NDUFA13	51	647|536|732|894|553|396|711|628|727|276|415|695|208|510|639|837|585|174|831|465|582	2.66e-13		GO.0005747	1.13778	0
125	31	GO Component		ficolin-1-rich granule lumen	8.76e-12	MIF|CTSZ|CTSH|MAPK14|CTSD|KRT1|GNS|CAB39|COMMD9|HK3|GLB1|PSMD2|CFD|GYG1|CTSB|ATG7|CTSS|PGAM1|FCN1|MMP9|ALOX5|CDA|HSPA1A|NME2|ALDOA|ALAD|IDH1|GPI|PSMD6|CAPN1|PAFAH1B2	51	464|692|199|901|663|293|142|658|853|160|357|434|249|546|280|913|765|714|295|804|205|130|158|104|861|824|298|457|495|858|734	5.85e-13		GO.1904813	1.10575	0
724	80	GO Component		cytoplasmic vesicle membrane	1.94e-11	M6PR|SYPL1|VAMP3|SLC2A3|CEACAM1|CEACAM6|MLEC|AZU1|SERPINB10|CLTA|CD97|CEACAM8|RAC2|SNAP23|LMAN1|SORT1|HLA-F|TLR2|ITGA2B|SCARB2|ANXA3|BST1|TCIRG1|LAMTOR1|SEC24D|STOM|AP2M1|LRRK2|ANPEP|RAB8A|TMED10|CD14|CLTB|STAB1|ACPP|AP2A2|LAMP1|RAB11B|PLAUR|TAP1|AP3M1|RAC1|HVCN1|ITGAL|DOK3|MYOF|CD47|CR1|LAMTOR2|SEC23IP|SAR1A|PTAFR|CLIC4|UBR4|KCNAB2|CD9|DNM2|LILRB2|DYNLL1|RAB37|FLOT2|PSAP|HLA-DRA|MGST1|RAB27A|NEC…	51	852|353|484|931|774|679|121|279|70|588|919|179|265|115|689|335|609|385|151|439|502|780|701|339|595|564|778|542|515|578|506|503|182|328|371|110|387|746|487|897|440|543|616|69|879|221|706|885|146|479|668|788|195|73|881|441|456|646|910|408|259|275|386|860|565|530|237|534|296|580|217|704|886|351|851|656|624|722|71|228	1.31e-12		GO.0030659	1.07122	0
3446	239	GO Component		nucleoplasm	2.43e-11	MRI1|RFC2|DLD|CBX5|MIF|SF3A1|SNRPD3|MCM5|PHF5A|SUPT16H|PNN|IDH3G|STAG2|DECR1|FBL|DUSP3|CTSC|PRPF19|OAS3|SRSF9|MAPK14|RPS12|SKIV2L2|NRBP1|NMI|SNRPA|SRSF6|THOC2|SNRPB2|PIN1|SNAP23|RPS16|TRIM28|RBM39|VPS25|MBD2|PRPF38A|SRSF1|LRPPRC|DBR1|PPIG|LMNB1|RBM25|ARFGEF1|ACIN1|XRCC1|EP300|BLVRB|SNRNP40|NDUFS3|NOP58|MCM2|SRI|SMARCA2|NDUFA9|SMARCC2|UQCRC2|SH3BGRL3|SF3B4|POLR2D|SSRP1|RPS3|MTA2|NARS2|NIPBL|SMARCA…	51	590|247|137|262|464|520|212|406|890|707|680|661|184|929|859|819|414|500|227|776|901|336|380|331|352|322|642|698|552|584|115|829|748|269|419|317|566|753|117|784|659|363|220|364|497|153|738|283|928|396|313|161|366|424|711|107|103|644|678|100|346|756|430|556|685|382|442|126|152|207|759|445|842|729|833|892|876|925|384|911|633|458|773|303|434|760|601|717|288|413|301|119|165|612|281|489|650|752|627|253…	1.67e-12		GO.0005654	1.06144	0
743	81	GO Component		vesicle membrane	2.53e-11	M6PR|SYPL1|VAMP3|SLC2A3|CEACAM1|CEACAM6|MLEC|AZU1|SERPINB10|CLTA|CD97|CEACAM8|RAC2|SNAP23|LMAN1|SORT1|HLA-F|TLR2|ITGA2B|SCARB2|ANXA3|BST1|TCIRG1|LAMTOR1|SEC24D|STOM|AP2M1|LRRK2|ANPEP|RAB8A|TMED10|CD14|CLTB|STAB1|ACPP|AP2A2|LAMP1|RAB11B|PLAUR|TAP1|AP3M1|RAC1|HVCN1|ITGAL|DOK3|MYOF|CD47|CR1|LAMTOR2|SEC23IP|SAR1A|PTAFR|CLIC4|UBR4|KCNAB2|CD9|DNM2|LILRB2|DYNLL1|RAB37|FLOT2|PSAP|HLA-DRA|MGST1|RAB27A|NEC…	51	852|353|484|931|774|679|121|279|70|588|919|179|265|115|689|335|609|385|151|439|502|780|701|339|595|564|778|542|515|578|506|503|182|328|371|110|387|746|487|897|440|543|616|69|879|221|706|885|146|479|668|788|195|73|881|441|456|646|910|408|259|275|386|860|565|530|237|534|296|580|217|704|886|63|351|851|656|624|722|71|228	1.77e-12		GO.0012506	1.05969	0
38	18	GO Component		cytosolic small ribosomal subunit	1.17e-10	RPS12|RPS16|RPS3|RPS9|RPS27L|RPS21|RPS17|RPSA|RPS26|RPS4X|RPS6|RPS8|RPS14|RPS18|RPS20|RPS25|RPS19|RPS5	51	336|829|756|925|291|177|549|522|927|575|912|398|344|579|474|818|204|348	8.33e-12		GO.0022627	0.993181	0
172	34	GO Component		vacuolar lumen	1.53e-10	UNC13D|CTSG|RETN|MPO|CTSC|AZU1|PRTN3|CTSD|PYCARD|GNS|GGH|HEXB|FAF2|BPI|SCARB2|VCAN|HEXA|RNASE3|GLB1|SGSH|GYG1|CTSB|ANXA2|GM2A|CYB5R3|CTSS|CREG1|DPP7|DEFA1|PSAP|CECR1|GCA|NPC2|ELANE	51	909|372|272|356|414|279|206|663|109|142|529|488|238|93|439|230|532|358|357|906|546|280|559|134|785|765|755|289|682|275|905|266|850|320	1.11e-11		GO.0005775	0.981531	0
92	25	GO Component		azurophil granule lumen	2.63e-10	UNC13D|CTSG|RETN|MPO|CTSC|AZU1|PRTN3|PYCARD|GNS|GGH|HEXB|FAF2|BPI|RNASE3|GLB1|ANXA2|GM2A|CYB5R3|CREG1|DPP7|DEFA1|CECR1|GCA|NPC2|ELANE	51	909|372|272|356|414|279|206|109|142|529|488|238|93|358|357|559|134|785|755|289|682|905|266|850|320	1.93e-11		GO.0035578	0.958004	0
187	35	GO Component		spliceosomal complex	2.82e-10	SF3A1|SNRPD3|PHF5A|PNN|PRPF19|SKIV2L2|SNRPA|SNRPB2|PRPF38A|SRSF1|RBM25|RHEB|SNRNP40|SF3B4|HNRNPU|U2AF1L4|SF3B3|DDX23|SNRNP200|MAGOHB|SF3B1|DHX15|PRPF4B|SNRPD2|BCAS2|MAGOH|SF3A3|SRSF2|NHP2L1|PRPF40A|EFTUD2|SNRPE|PRPF8|RBM8A|SNRNP70	51	520|212|890|680|500|380|322|552|566|753|220|712|928|678|442|207|458|601|612|752|903|263|636|318|416|741|478|872|436|99|244|635|284|475|307	2.1e-11		GO.0005681	0.954975	0
66	21	GO Component		small ribosomal subunit	9.15e-10	RPS12|RPS16|RPS3|RPS9|MRPS31|RPS27L|RPS21|RPS17|RPSA|RPS26|DAP3|RPS4X|RPS6|RPS8|RPS14|RPS18|GNB2L1|RPS20|RPS25|RPS19|RPS5	51	336|829|756|925|684|291|177|549|522|927|921|575|912|398|344|579|641|474|818|204|348	6.91e-11		GO.0015935	0.903858	0
99	24	GO Component		catalytic step 2 spliceosome	4.67e-09	SF3A1|SNRPD3|PHF5A|PNN|PRPF19|SKIV2L2|SNRPB2|SRSF1|SNRNP40|HNRNPU|SF3B3|DDX23|SNRNP200|MAGOHB|SF3B1|PRPF4B|SNRPD2|BCAS2|MAGOH|SF3A3|EFTUD2|SNRPE|PRPF8|RBM8A	51	520|212|890|680|500|380|552|753|928|442|458|601|612|752|903|636|318|416|741|478|244|635|284|475	3.58e-10		GO.0071013	0.833068	0
55	18	GO Component		tertiary granule lumen	1.4e-08	PGLYRP1|OLFM4|CTSH|CTSD|MMP8|GGH|CNN2|PTX3|PPBP|PRSS3|CHIT1|CTSS|MMP9|CDA|ALDOA|CRISP3|IDH1|METTL7A	51	614|345|199|663|333|529|185|233|391|696|147|765|804|130|861|267|298|814	1.09e-09		GO.1904724	0.785387	0
381	48	GO Component		nuclear speck	1.4e-08	SF3A1|PHF5A|PNN|PRPF19|MAPK14|SRSF6|THOC2|SNRPB2|PIN1|RBM39|SRSF1|PPIG|RBM25|ACIN1|SNRNP40|POLR2D|HNRNPU|U2AF1L4|HP1BP3|GLYR1|THOC6|NDUFB1|SF3B1|DHX15|PRPF4B|THRAP3|SMC4|DPP3|IFI16|MPP1|BCAS2|ACADM|MAGOH|SF3A3|SRSF3|SRSF4|HSPA1A|TRIP12|SRSF2|DDX17|PRPF40A|EFTUD2|UNC45A|H2AFX|SRSF5|PRPF8|RBM8A|SNRNP70	51	520|890|680|500|901|642|698|552|584|269|753|659|220|497|928|100|442|207|717|627|362|639|903|263|636|723|893|128|871|425|416|271|741|478|309|688|158|665|872|327|99|244|143|332|555|284|475|307	1.1e-09		GO.0016607	0.785387	0
6892	391	GO Component		nucleus	7.12e-08	MRI1|RFC2|C12orf5|NDUFB4|DLD|CBX5|TIMM13|MIF|SF3A1|SNRPD3|HMOX1|MCM5|MYH9|TXN2|PHF5A|SUPT16H|PNN|IDH3G|STAG2|EHD4|DECR1|RETN|FBL|MPO|LRRC59|DUSP3|CTSC|PRPF19|TMEM109|OAS3|SRSF9|MAPK14|STK38|RPS12|SKIV2L2|UMPS|WDFY1|EIF2AK2|NRBP1|VPS4B|SERPINB10|ZC3HAV1|NMI|SNRPA|SRSF6|THOC2|SNRPB2|PYCARD|PIN1|RAC2|MTX2|SNAP23|RPS16|NCAPG|XPO7|TRIM28|RBM39|VPS25|NUP210|PTPRE|MBD2|SORT1|PRPF38A|FHOD1|SRSF1|NRM|PREB…	51	590|247|926|647|137|262|544|464|520|212|393|406|277|278|890|707|680|661|184|739|929|272|859|356|599|819|414|500|531|227|776|901|118|336|380|399|87|88|331|854|70|718|352|322|642|698|552|109|584|265|124|115|829|888|849|748|269|419|920|294|317|335|566|637|753|621|224|117|784|659|866|363|640|220|712|364|864|497|153|738|283|853|928|396|313|554|161|231|610|366|424|711|883|107|103|644|678|100|792|346|75…	5.68e-09		GO.0005634	0.714752	0
90	21	GO Component		specific granule membrane	9.92e-08	SLC2A3|CEACAM1|MLEC|CEACAM8|SNAP23|BST1|LAMTOR1|STOM|PLAUR|HVCN1|ITGAL|CD47|LAMTOR2|UBR4|KCNAB2|RAB37|CD36|ANO6|TOM1|ALDH3B1|HMOX2	51	931|774|121|179|115|780|339|564|487|616|69|706|146|73|881|408|534|580|704|722|71	8.03e-09		GO.0035579	0.700349	0
67	18	GO Component		small nuclear ribonucleoprotein complex	1.8e-07	SF3A1|SNRPD3|PHF5A|SNRPA|SNRPB2|ARFGEF1|SNRNP40|SF3B3|DDX23|SNRNP200|SF3B1|SNRPD2|NHP2L1|PRPF40A|EFTUD2|SNRPE|PRPF8|SNRNP70	51	520|212|890|322|552|364|928|458|601|612|903|318|436|99|244|635|284|307	1.48e-08		GO.0030532	0.674473	0
275	37	GO Component		endocytic vesicle	2.36e-07	PGLYRP1|VAMP3|SNX3|CLTA|RAC2|SNAP23|HLA-F|TLR2|ANXA3|TCIRG1|AP2M1|ARF6|RAB8A|STX8|CLTB|STAB1|HSPH1|AP2A2|LAMP1|RAB11B|TAP1|CD2AP|NCF2|STX7|LMBRD1|STX12|SYK|CD9|DNM2|FLOT2|HLA-DRA|NCF4|ANXA11|CD36|VIM|RAB31|HYOU1	51	614|484|625|588|265|115|609|385|502|701|778|844|578|232|182|328|650|110|387|746|897|157|354|662|450|374|791|441|456|259|386|697|213|534|329|624|316	1.96e-08		GO.0030139	0.662709	0
203	31	GO Component		organelle outer membrane	2.56e-07	C12orf5|TOMM22|TMEM109|MTX2|LRPPRC|VPS13C|VDAC1|CPT1A|CISD2|BAX|LRRK2|MFF|CYB5B|HADHB|NME1|ACSL4|SAMM50|AGK|ACSL3|CYB5R3|TOMM20|VDAC2|SLC44A1|DNAJC11|MGST1|TSPO|HK1|VDAC3|PHB2|COASY|GIMAP5	51	926|922|531|124|117|113|268|882|84|874|542|477|622|537|219|514|254|832|236|785|761|789|605|229|860|904|809|256|435|694|880	2.15e-08		GO.0031968	0.659176	0
78	19	GO Component		Sm-like protein family complex	2.67e-07	SF3A1|SNRPD3|PHF5A|SNRPA|SNRPB2|ARFGEF1|SNRNP40|SF3B3|LSM1|DDX23|SNRNP200|SF3B1|SNRPD2|NHP2L1|PRPF40A|EFTUD2|SNRPE|PRPF8|SNRNP70	51	520|212|890|322|552|364|928|458|260|601|612|903|318|436|99|244|635|284|307	2.28e-08		GO.0120114	0.657349	0
181	29	GO Component		mitochondrial outer membrane	2.79e-07	C12orf5|TOMM22|MTX2|VPS13C|VDAC1|CPT1A|CISD2|BAX|LRRK2|MFF|CYB5B|HADHB|NME1|ACSL4|SAMM50|AGK|ACSL3|CYB5R3|TOMM20|VDAC2|SLC44A1|DNAJC11|MGST1|TSPO|HK1|VDAC3|PHB2|COASY|GIMAP5	51	926|922|124|113|268|882|84|874|542|477|622|537|219|514|254|832|236|785|761|789|605|229|860|904|809|256|435|694|880	2.41e-08		GO.0005741	0.65544	0
62	17	GO Component		specific granule lumen	3.24e-07	PGLYRP1|CTSZ|OLFM4|RETN|CTSD|MMP8|DOCK2|GGH|BPI|CNN2|PTX3|ACAA1|CHIT1|LCN2|RAB27A|CRISP3|ELANE	51	614|692|345|272|663|333|877|529|93|185|233|302|147|459|565|267|320	2.87e-08		GO.0035580	0.648945	0
21	11	GO Component		mitochondrial proton-transporting ATP synthase complex	5e-07	ATP5D|ATP5B|ATP5O|ATP5H|ATP5I|ATP5C1|MT-ATP6|ATP5F1|USMG5|ATP5A1|ATP5J	51	848|418|111|833|570|670|215|287|742|420|550	4.49e-08		GO.0005753	0.630103	0
122	23	GO Component		phagocytic vesicle	5.65e-07	PGLYRP1|VAMP3|SNX3|RAC2|SNAP23|HLA-F|TLR2|ANXA3|TCIRG1|RAB8A|STX8|LAMP1|RAB11B|TAP1|NCF2|STX12|SYK|DNM2|NCF4|ANXA11|CD36|VIM|RAB31	51	614|484|625|265|115|609|385|502|701|578|232|387|746|897|354|374|791|456|697|213|534|329|624	5.13e-08		GO.0045335	0.624795	0
66	17	GO Component		polysome	6.79e-07	RPL19|RPL8|RPS3|RPS21|RPS26|FXR1|DHX9|RPL7A|RPS4X|RPL10A|RPL11|RPS6|EIF4B|RPL6|RPL30|VIM|RPL18	51	65|836|756|177|927|617|326|547|575|551|466|912|216|427|638|329|702	6.24e-08		GO.0005844	0.616813	0
43	14	GO Component		mitochondrial nucleoid	8.7e-07	LRRC59|LRPPRC|ATP5B|VDAC1|HSPA9|TUFM|HADHB|SHMT2|LONP1|SLC25A5|VDAC2|HADHA|SSBP1|ACADVL	51	599|117|418|268|273|737|537|304|525|347|789|189|96|404	8.19e-08		GO.0042645	0.606048	0
60	16	GO Component		spliceosomal snRNP complex	1.04e-06	SF3A1|SNRPD3|PHF5A|SNRPA|SNRPB2|SNRNP40|DDX23|SNRNP200|SF3B1|SNRPD2|NHP2L1|PRPF40A|EFTUD2|SNRPE|PRPF8|SNRNP70	51	520|212|890|322|552|928|601|612|903|318|436|99|244|635|284|307	1.01e-07		GO.0097525	0.598297	0
876	76	GO Component		endosome	1.04e-06	M6PR|VAMP3|ACAP1|UNC13D|CTSH|EHD4|SNX3|WDFY1|FKBP15|VPS4B|CLTA|VPS25|SORT1|HLA-F|SNX1|SCARB2|TCIRG1|SCAMP2|SH3GL1|LAMTOR1|AP2M1|ARPC2|DTX3L|OSBPL11|ARF6|PRDX3|LRRK2|RAB8A|MAP2K1|CD14|STX8|VPS41|TLR8|CHMP6|EEA1|AP2A2|LAMP1|RAB11B|PKN1|CTSB|ANXA2|ANXA6|RAC1|UBE2D3|STX7|LAMTOR2|CTSS|PTPN1|STX12|CCDC22|STEAP4|OCIAD1|HSPD1|DNM2|RAB37|FLOT2|HLA-DRA|ITGB1|RAB27A|SGK3|NCF4|TM9SF4|NUCB1|GIGYF2|NDRG1|TOM1|…	51	852|484|83|909|199|739|625|87|855|854|588|419|335|609|473|439|701|533|168|339|778|493|759|445|844|907|542|578|519|503|232|787|509|214|839|110|387|746|793|280|559|452|543|895|662|146|765|162|374|507|252|261|815|456|408|259|386|705|565|563|697|310|274|884|282|704|388|242|351|467|674|624|781|133|591|169	9.97e-08		GO.0005768	0.598297	0
926	79	GO Component		nucleolus	1.06e-06	MRI1|CBX5|TIMM13|HMOX1|TXN2|IDH3G|FBL|SRSF9|SKIV2L2|SNRPB2|PYCARD|MTX2|ARFGEF1|ACIN1|XRCC1|NOP58|SDHA|SUB1|SSRP1|RPS3|SMARCA5|HSPA9|UBTF|RPS9|PPID|SF3B3|TBCA|RPL13|DDX23|SRP68|PRKDC|MRPL1|MRPS31|EXOSC4|UBE2N|INTS3|PPP1CA|EIF4A2|H1FX|DHX15|MTDH|PLSCR1|CTSB|RPL3|DDX21|UBE2I|PTBP1|FXR1|TOP1|PARP1|NCF2|DHX9|IFI16|BCAS2|DKC1|CPT2|EIF6|RPL11|RPS6|NOP56|DDX1|DDX17|NHP2L1|RPS14|ILF3|EEF1D|RPL23|H2AFY|RPS…	51	590|262|544|393|278|661|859|776|380|552|109|124|364|497|153|313|554|231|346|756|382|273|876|925|911|458|163|218|601|540|413|92|684|119|165|489|654|80|226|263|483|407|280|847|381|672|141|617|629|178|354|326|871|416|402|795|98|466|912|796|915|327|436|344|930|270|461|180|818|734|404|248|898|702|555|600|204|463|228	1.05e-07		GO.0005730	0.597469	0
255	33	GO Component		coated vesicle	2.57e-06	M6PR|VAMP3|UNC13D|CTSZ|CTSC|SNX3|CLTA|LMAN1|IER3IP1|SORT1|HLA-F|SCARB2|SEC24D|AP2M1|RAB8A|TMED10|CLTB|VPS41|AP2A2|TMED9|F5|SEC23IP|LMBRD1|SAR1A|CD9|HSPD1|DNM2|HLA-DRA|RAB27A|NECAP2|TMED7|CLINT1|VTI1B	51	852|484|909|692|414|625|588|689|603|335|609|439|595|778|578|506|182|787|110|524|315|479|450|668|441|815|456|386|565|530|296|710|351	2.56e-07		GO.0030135	0.559007	0
33	12	GO Component		cytochrome complex	2.59e-06	UQCRC1|PMPCB|COX5B|UQCRC2|UQCRFS1|CYC1|COX5A|NDUFA4|MT-CO2|COX7C|UQCRB|COX4I1	51	68|377|675|103|775|597|468|837|211|194|81|209	2.61e-07		GO.0070069	0.55867	0
41	13	GO Component		precatalytic spliceosome	3.01e-06	SNRPD3|PHF5A|SNRPB2|PRPF38A|SNRNP40|SF3B3|SF3B1|SNRPD2|BCAS2|NHP2L1|SNRPE|PRPF8|SNRNP70	51	212|890|552|566|928|458|903|318|416|436|635|284|307	3.06e-07		GO.0071011	0.552143	0
742	66	GO Component		nuclear body	3.1e-06	SF3A1|SNRPD3|PHF5A|PNN|FBL|PRPF19|MAPK14|SRSF6|THOC2|SNRPB2|PIN1|RBM39|SRSF1|PPIG|RBM25|ACIN1|SNRNP40|NDUFS3|NOP58|SH3BGRL3|POLR2D|HNRNPU|U2AF1L4|S100P|HP1BP3|GLYR1|THOC6|NDUFB1|C11orf54|SF3B1|DHX15|PRPF4B|MTDH|THRAP3|UBE2I|SMC4|DPP3|DHX9|IFI16|MPP1|BCAS2|DKC1|ACADM|MAGOH|SF3A3|YARS|SRSF3|SRSF4|HSPA1A|PCNA|DDX1|TRIP12|SRSF2|LARS|DDX17|RGS14|PRPF40A|EFTUD2|UNC45A|FAM118B|FLI1|H2AFX|SRSF5|PRPF8|RBM…	51	520|212|890|680|859|500|901|642|698|552|584|269|753|659|220|497|928|396|313|644|100|442|207|842|717|627|362|639|573|903|263|636|483|723|672|893|128|326|871|425|416|402|271|741|478|681|309|688|158|708|915|665|872|78|327|135|99|244|143|243|589|332|555|284|475|307	3.18e-07		GO.0016604	0.550864	0
105	20	GO Component		melanosome	3.14e-06	SYPL1|CTSD|GGH|RAB2A|ATP1B3|STOM|RPN1|PPIB|TMED10|FASN|P4HB|LAMP1|CTSB|ANXA2|ANXA6|RAC1|ITGB1|RAB27A|ANXA11|ATP1A1	51	353|663|529|154|719|564|378|867|506|106|454|387|280|559|452|543|705|565|213|242	3.27e-07		GO.0042470	0.550307	0
30	11	GO Component		polysomal ribosome	7.28e-06	RPL19|RPL8|RPS21|RPS26|DHX9|RPL7A|RPL10A|RPL11|RPL6|RPL30|RPL18	51	65|836|177|927|326|547|551|466|427|638|702	7.73e-07		GO.0042788	0.513787	0
67	15	GO Component		U2-type spliceosomal complex	1.59e-05	SF3A1|SNRPD3|PRPF19|SNRPB2|SNRNP40|SF3B3|SF3B1|SNRPD2|BCAS2|NHP2L1|PRPF40A|EFTUD2|SNRPE|PRPF8|SNRNP70	51	520|212|500|552|928|458|903|318|416|436|99|244|635|284|307	1.7e-06		GO.0005684	0.47986	0
311	35	GO Component		membrane region	1.99e-05	LCP2|HMOX1|PRTN3|CTSD|TLR2|ICAM1|VDAC1|LAMTOR1|ATP1B3|STOM|LRRK2|CD14|GNAI2|PLSCR1|ANXA2|STOML2|ATP2B4|MYOF|LAMTOR2|SLC25A5|VDAC2|STX12|EFHD2|FLOT2|ITGB1|ATP2B1|CD36|PTPRC|LAT2|LYN|HCK|ATP1A1|PECAM1|NUP62|CD48	51	349|393|206|663|385|127|268|339|719|564|542|503|288|407|559|878|527|221|146|347|789|374|896|259|705|196|534|217|222|770|545|242|656|825|918	2.15e-06		GO.0098589	0.470115	0
457	45	GO Component		endosome membrane	2.08e-05	VAMP3|ACAP1|EHD4|SNX3|VPS4B|CLTA|VPS25|SORT1|HLA-F|SNX1|SCARB2|TCIRG1|SCAMP2|SH3GL1|LAMTOR1|AP2M1|DTX3L|OSBPL11|ARF6|RAB8A|CD14|STX8|VPS41|TLR8|CHMP6|EEA1|AP2A2|LAMP1|RAB11B|ANXA2|ANXA6|RAC1|UBE2D3|STX7|LAMTOR2|STX12|STEAP4|HLA-DRA|RAB27A|NCF4|NDRG1|VTI1B|MRC1|RAB31|CHMP2A	51	484|83|739|625|854|588|419|335|609|473|439|701|533|168|339|778|759|445|844|578|503|232|787|509|214|839|110|387|746|559|452|543|895|662|146|374|252|386|565|697|282|351|467|624|781	2.28e-06		GO.0010008	0.468194	0
300	34	GO Component		membrane raft	2.36e-05	LCP2|HMOX1|PRTN3|CTSD|TLR2|ICAM1|VDAC1|LAMTOR1|ATP1B3|STOM|LRRK2|CD14|GNAI2|PLSCR1|ANXA2|STOML2|ATP2B4|MYOF|LAMTOR2|SLC25A5|VDAC2|STX12|EFHD2|FLOT2|ITGB1|ATP2B1|CD36|PTPRC|LAT2|LYN|HCK|ATP1A1|PECAM1|CD48	51	349|393|206|663|385|127|268|339|719|564|542|503|288|407|559|878|527|221|146|347|789|374|896|259|705|196|534|217|222|770|545|242|656|918	2.61e-06		GO.0045121	0.462709	0
61	14	GO Component		ficolin-1-rich granule membrane	2.59e-05	SLC2A3|SERPINB10|TCIRG1|LAMTOR1|AP2A2|LAMP1|RAC1|DOK3|CR1|UBR4|LILRB2|DYNLL1|NBEAL2|ITGAX	51	931|70|701|339|110|387|543|879|885|73|646|910|886|851	2.92e-06		GO.0101003	0.45867	0
16	8	GO Component		mitochondrial respiratory chain complex IV	3.71e-05	COX5B|UQCRC2|UQCRFS1|COX5A|NDUFA4|MT-CO2|COX7C|COX4I1	51	675|103|775|468|837|211|194|209	4.22e-06		GO.0005751	0.443063	0
73	15	GO Component		tertiary granule membrane	3.72e-05	SLC2A3|CEACAM1|CEACAM8|SNAP23|STOM|CD47|LAMTOR2|PTAFR|UBR4|KCNAB2|LILRB2|DYNLL1|ANO6|NBEAL2|ITGAX	51	931|774|179|115|564|706|146|788|73|881|646|910|580|886|851	4.27e-06		GO.0070821	0.442946	0
311	34	GO Component		vacuolar membrane	4.58e-05	M6PR|GABARAPL2|CEACAM6|EEF1A2|AZU1|RPN2|CLTA|CEACAM8|SORT1|RHEB|NAPA|TCIRG1|LAMTOR1|STOM|AP2M1|DTX3L|STX8|VPS41|TLR8|ACPP|AP2A2|LAMP1|ANXA2|ANXA6|BLOC1S2|LMBRD1|RAB37|PSAP|HLA-DRA|MGST1|TOM1|MAP1LC3B2|VTI1B|CPNE3	51	852|626|679|766|279|482|588|179|335|712|423|701|339|564|778|759|232|787|509|371|110|387|559|452|649|450|408|275|386|860|704|258|351|228	5.31e-06		GO.0005774	0.433913	0
32	10	GO Component		cytosolic large ribosomal subunit	6.81e-05	RPL19|RPL8|RPLP2|RPLP1|RPL10A|RPL11|RPL6|RPL30|RPL18|RPLP0	51	65|836|782|562|551|466|427|638|702|286	7.98e-06		GO.0022625	0.416685	0
49	12	GO Component		proton-transporting two-sector ATPase complex	7.15e-05	ATP5D|ATP5B|TCIRG1|ATP5O|ATP5H|ATP5I|ATP5C1|MT-ATP6|ATP5F1|USMG5|ATP5A1|ATP5J	51	848|418|701|111|833|570|670|215|287|742|420|550	8.44e-06		GO.0016469	0.414569	0
252	29	GO Component		lysosomal membrane	9.01e-05	M6PR|CEACAM6|EEF1A2|AZU1|CLTA|CEACAM8|SORT1|RHEB|LAMTOR1|STOM|AP2M1|DTX3L|STX8|VPS41|TLR8|ACPP|AP2A2|LAMP1|ANXA2|ANXA6|BLOC1S2|LMBRD1|RAB37|PSAP|HLA-DRA|MGST1|TOM1|VTI1B|CPNE3	51	852|679|766|279|588|179|335|712|339|564|778|759|232|787|509|371|110|387|559|452|649|450|408|275|386|860|704|351|228	1.07e-05		GO.0005765	0.404528	0
8420	438	GO Component		membrane	0.00012	M6PR|SYPL1|GABARAPL2|LCP2|VAMP3|SLC2A3|ACAP1|CEACAM1|HSD17B10|C12orf5|NDUFB4|CEACAM6|UQCRC1|GLG1|UNC13D|ATP5D|NDUFB7|TIMM13|SLC25A1|TOMM22|HMOX1|MYH9|CTSG|SPTLC2|EIF5|PNN|CTSZ|EEF1A2|OLFM4|EHD4|CYP4F2|SFXN3|PPIF|SLC25A11|LRRC59|DUSP3|CTSC|TMEM109|MLEC|OAS3|ARHGDIB|SNX3|NRBP1|NDUFS7|AZU1|GORASP2|PRTN3|CTSD|ATIC|RPN2|FKBP15|VPS4B|SERPINB10|CLTA|CD97|CEACAM8|SSR1|EMC3|GOT2|VASP|TMX4|CAPNS1|RAC2|PMPC…	51	852|353|626|349|484|931|83|774|492|926|647|679|68|297|909|848|536|544|82|922|393|277|372|875|148|680|692|766|345|739|412|299|845|240|599|819|414|531|121|227|61|625|331|732|279|114|206|663|172|482|855|854|70|588|919|179|726|66|200|444|501|197|265|377|124|115|431|689|894|292|293|553|419|920|294|603|335|608|566|675|609|621|385|224|117|363|471|113|640|473|238|418|712|364|151|486|864|154|497|93|423|28…	1.49e-05		GO.0016020	0.392082	0
155	21	GO Component		Golgi-associated vesicle	0.00017	CTSZ|CTSC|CLTA|LMAN1|IER3IP1|SORT1|HLA-F|SEC24D|LRRK2|RAB8A|TMED10|CLTB|VPS41|TMED9|F5|SEC23IP|SAR1A|HLA-DRA|NUCB1|TMED7|VTI1B	51	692|414|588|689|603|335|609|595|542|578|506|182|787|524|315|479|668|386|274|296|351	2.05e-05		GO.0005798	0.376955	0
29	9	GO Component		U2-type catalytic step 2 spliceosome	0.00019	SNRPD3|PRPF19|SNRPB2|SNRNP40|SNRPD2|BCAS2|EFTUD2|SNRPE|PRPF8	51	212|500|552|928|318|416|244|635|284	2.38e-05		GO.0071007	0.372125	0
87	15	GO Component		large ribosomal subunit	0.00021	RPL19|RPL8|MRPL1|RPLP2|MRPL40|MRPL43|RPLP1|RPL10A|RPL11|MRPL2|RPL13A|RPL6|RPL30|RPL18|RPLP0	51	65|836|92|782|325|376|562|551|466|592|210|427|638|702|286	2.7e-05		GO.0015934	0.367778	0
134	19	GO Component		nuclear periphery	0.00022	PHF5A|STAG2|PPIG|LMNB1|ARFGEF1|HNRNPU|NUP93|RUVBL1|SMC1A|LMNB2|SMC3|CENPF|TPR|CLIC4|ALOX5|NUMA1|PRPF40A|PHB2|VIM	51	890|184|659|363|364|442|747|281|253|190|686|77|715|195|205|264|99|435|329	2.86e-05		GO.0034399	0.365758	0
446	41	GO Component		nuclear envelope	0.00022	NDUFB4|CBX5|LRRC59|TMEM109|RAC2|XPO7|NUP210|SORT1|PRPF38A|NRM|LRPPRC|LMNB1|TNPO3|TMPO|GNAQ|BAX|DST|NUP93|LMNB2|MTDH|NUP43|NUP50|UBE2I|MYOF|DCTN1|PARP1|CENPF|TPR|MGST3|ANXA7|ALOX5|CLIC1|SEPHS1|IPO7|ANXA11|AK9|RRP12|CHMP2A|NUP62|MGST2|C9orf72	51	647|262|599|531|265|849|920|335|566|621|117|363|610|883|827|874|485|747|190|483|751|311|672|221|586|178|77|715|816|102|205|587|373|188|213|703|898|781|825|577|169	2.82e-05		GO.0005635	0.365758	0
57	12	GO Component		azurophil granule membrane	0.00024	CEACAM6|AZU1|CEACAM8|LAMTOR1|STOM|ACPP|LAMP1|RAB37|PSAP|MGST1|TOM1|CPNE3	51	679|279|179|339|564|371|387|408|275|860|704|228	3.12e-05		GO.0035577	0.361979	0
489	43	GO Component		chromatin	0.00036	CBX5|STAG2|TRIM28|MBD2|XRCC1|MCM2|SMARCA2|TMPO|SMARCC2|MTA2|NIPBL|SMARCA5|H2AFZ|PDS5A|CCAR2|HP1BP3|PDS5B|EXOSC4|RUVBL1|GLYR1|SMARCE1|SETD3|H1FX|HIST1H1B|HIST1H2BK|CHD4|HIST1H2AG|MCMBP|SMC3|H3F3A|DHX9|RBBP4|HDAC1|SMCR8|HIST2H3A|CREB1|MECP2|ACTL6A|H2AFY|H2AFX|HIST1H4A|HIST1H3A|HIST1H2AB	51	262|184|748|317|153|161|424|883|107|430|685|382|97|384|760|717|301|119|281|627|808|131|226|690|140|857|607|428|686|813|326|469|181|518|505|560|175|91|180|332|166|539|170	4.74e-05		GO.0000785	0.34437	0
71	13	GO Component		phagocytic vesicle membrane	0.0004	VAMP3|RAC2|SNAP23|HLA-F|TLR2|ANXA3|TCIRG1|RAB8A|LAMP1|RAB11B|TAP1|DNM2|RAB31	51	484|265|115|609|385|502|701|578|387|746|897|456|624	5.31e-05		GO.0030670	0.339794	0
950	70	GO Component		chromosome	0.00043	RFC2|CBX5|SUPT16H|STAG2|FBL|PRPF19|NCAPG|TRIM28|MBD2|LRPPRC|XRCC1|EP300|MCM2|SMARCA2|TMPO|SMARCC2|SSRP1|MTA2|NIPBL|SMARCA5|HNRNPU|H2AFZ|PDS5A|CCAR2|HP1BP3|PDS5B|EXOSC4|RUVBL1|GLYR1|SMC1A|SMARCE1|SETD3|H1FX|HIST1H1B|PURA|PRPF4B|NUP43|UBE2I|HIST1H2BK|CHD4|SMC4|HIST1H2AG|MCMBP|TOP1|SMC3|DCTN1|H3F3A|CENPF|TPR|DHX9|BUB3|RBBP4|HDAC1|PCNA|RASSF2|DYNLL1|NUMA1|HSPA2|SMCR8|HIST2H3A|CREB1|MECP2|ACTL6A|RECQL…	51	247|262|707|184|859|500|888|748|317|117|153|738|161|424|883|107|346|430|685|382|442|97|384|760|717|301|119|281|627|253|808|131|226|690|676|636|751|672|140|857|893|607|428|629|686|586|813|77|715|326|323|469|181|708|561|910|264|330|518|505|560|175|91|812|180|332|166|539|85|170	5.73e-05		GO.0005694	0.336653	0
106	16	GO Component		nuclear matrix	0.00046	PHF5A|STAG2|PPIG|LMNB1|ARFGEF1|HNRNPU|RUVBL1|SMC1A|SMC3|CENPF|CLIC4|ALOX5|NUMA1|PRPF40A|PHB2|VIM	51	890|184|659|363|364|442|281|253|686|77|195|205|264|99|435|329	6.19e-05		GO.0016363	0.333724	0
12	6	GO Component		oligosaccharyltransferase complex	0.00052	RPN2|DAD1|KRTCAP2|STT3B|RPN1|STT3A	51	482|431|491|144|378|820	7.04e-05		GO.0008250	0.3284	0
26	8	GO Component		U12-type spliceosomal complex	0.00053	SNRPD3|PHF5A|SF3B4|SF3B3|SF3B1|DHX15|SNRPD2|SNRPE	51	212|890|678|458|903|263|318|635	7.13e-05		GO.0005689	0.327572	0
172	21	GO Component		clathrin-coated vesicle	0.00059	M6PR|VAMP3|UNC13D|SNX3|CLTA|SORT1|SCARB2|AP2M1|RAB8A|TMED10|CLTB|VPS41|AP2A2|TMED9|LMBRD1|CD9|DNM2|HLA-DRA|RAB27A|NECAP2|CLINT1	51	852|484|909|625|588|335|439|778|578|506|182|787|110|524|450|441|456|386|565|530|710	8.04e-05		GO.0030136	0.322915	0
19	7	GO Component		U2 snRNP	0.00059	SF3A1|SNRPD3|PHF5A|SNRPB2|SF3B1|SNRPD2|SNRPE	51	520|212|890|552|903|318|635	8.05e-05		GO.0005686	0.322915	0
75	13	GO Component		COPII-coated ER to Golgi transport vesicle	0.00063	CTSZ|CTSC|LMAN1|IER3IP1|HLA-F|SEC24D|TMED10|F5|SEC23IP|SAR1A|HLA-DRA|TMED7|VTI1B	51	692|414|689|603|609|595|506|315|479|668|386|296|351	8.71e-05		GO.0030134	0.320066	0
1796	115	GO Component		endoplasmic reticulum	0.00063	UNC13D|HMOX1|SPTLC2|CTSZ|EHD4|CYP4F2|LRRC59|CTSC|TMEM109|MLEC|RPN2|SSR1|EMC3|TMX4|PYCARD|DAD1|LMAN1|NUP210|IER3IP1|SORT1|HLA-F|PREB|LPCAT3|FAF2|RHEB|RAB2A|SCARB2|SSR3|VCAN|SRI|ESYT1|CISD2|RPS3|SEC24D|STOM|BAX|KRTCAP2|STT3B|RPN1|LRRK2|PPIB|MAP2K1|GIMAP1|TMED10|COL3A1|STX8|RPL13|DST|RPL4|SRP68|TLR8|CRAT|HADHB|P4HB|TMED9|MTDH|PLAUR|ACSL4|SRP72|ALDH3A2|RPS21|RPL27A|TAP1|RAC1|RPS26|ACSL3|RAB3GAP2|CES1…	51	909|393|875|692|739|412|599|414|531|121|482|726|66|501|109|431|689|920|603|335|609|224|471|238|712|154|439|193|230|366|572|84|756|595|564|874|491|144|378|542|867|519|699|506|538|232|218|485|300|540|509|94|537|454|524|483|487|514|257|750|177|834|897|543|927|236|841|105|785|315|816|611|479|862|762|162|156|102|668|158|521|912|820|78|386|763|860|398|631|274|410|884|324|427|296|453|817|886|447|451|498…	8.82e-05		GO.0005783	0.320066	0
87	14	GO Component		organelle envelope lumen	0.00068	NDUFB7|TIMM13|AIFM1|CYCS|SHMT2|AK2|AGK|STOML2|NDUFA8|ALOX5|TIMM9|NDUFS1|DIABLO|LYN	51	536|544|192|667|304|593|832|878|174|205|443|831|830|770	9.6e-05		GO.0031970	0.316749	0
13	6	GO Component		mitochondrial respiratory chain complex III	0.0007	UQCRC1|PMPCB|UQCRC2|UQCRFS1|CYC1|UQCRB	51	68|377|103|775|597|81	9.91e-05		GO.0005750	0.31549	0
20	7	GO Component		U1 snRNP	0.00072	SNRPD3|SNRPA|SNRPB2|SNRPD2|PRPF40A|SNRPE|SNRNP70	51	212|322|552|318|99|635|307	0.0001		GO.0005685	0.314267	0
113	16	GO Component		DNA packaging complex	0.00083	NCAPG|H2AFZ|HP1BP3|GLYR1|H1FX|HIST1H1B|HIST1H2BK|SMC4|HIST1H2AG|H3F3A|HIST2H3A|H2AFY|H2AFX|HIST1H4A|HIST1H3A|HIST1H2AB	51	888|97|717|627|226|690|140|893|607|813|505|180|332|166|539|170	0.00012		GO.0044815	0.308092	0
152	19	GO Component		endocytic vesicle membrane	0.00089	VAMP3|RAC2|SNAP23|HLA-F|TLR2|ANXA3|TCIRG1|AP2M1|RAB8A|STAB1|AP2A2|LAMP1|RAB11B|TAP1|CD9|DNM2|HLA-DRA|CD36|RAB31	51	484|265|115|609|385|502|701|778|578|328|110|387|746|897|441|456|386|534|624	0.00013		GO.0030666	0.305061	0
21	7	GO Component		U5 snRNP	0.00091	SNRPD3|SNRNP40|DDX23|SNRNP200|SNRPD2|SNRPE|PRPF8	51	212|928|601|612|318|635|284	0.00013		GO.0005682	0.304096	0
79	13	GO Component		mitochondrial intermembrane space	0.00093	NDUFB7|TIMM13|AIFM1|CYCS|SHMT2|AK2|AGK|STOML2|NDUFA8|TIMM9|NDUFS1|DIABLO|LYN	51	536|544|192|667|304|593|832|878|174|443|831|830|770	0.00014		GO.0005758	0.303152	0
91	14	GO Component		platelet alpha granule	0.00098	ITGA2B|F13A1|FERMT3|PPBP|PF4|CFD|TOR4A|F5|CD9|ACTN1|ALDOA|CD36|VTI1B|PECAM1	51	151|365|241|391|392|249|490|315|441|246|861|534|351|656	0.00015		GO.0031091	0.300877	0
80	13	GO Component		extracellular exosome	0.001	ITGA2B|ICAM1|SRI|ANPEP|HSPA4|ANXA2|CD47|CLIC1|AHNAK|CD9|HSPD1|ALDOA|PLAA	51	151|127|366|515|251|559|706|587|285|441|815|861|290	0.00015		GO.0070062	0.3	0
94	14	GO Component		extracellular organelle	0.0013	ITGA2B|ICAM1|SRI|PF4|ANPEP|HSPA4|ANXA2|CD47|CLIC1|AHNAK|CD9|HSPD1|ALDOA|PLAA	51	151|127|366|392|515|251|559|706|587|285|441|815|861|290	0.0002		GO.0043230	0.288606	0
94	14	GO Component		lysosomal lumen	0.0013	CTSD|GNS|HEXB|SCARB2|VCAN|HEXA|GLB1|SGSH|GYG1|CTSB|GM2A|CTSS|PSAP|NPC2	51	663|142|488|439|230|532|357|906|546|280|134|765|275|850	0.0002		GO.0043202	0.288606	0
23	7	GO Component		small nucleolar ribonucleoprotein complex	0.0014	FBL|SNRNP40|NOP58|MRPL1|DKC1|NOP56|NHP2L1	51	859|928|313|92|402|796|436	0.00021		GO.0005732	0.285387	0
188	21	GO Component		protein-DNA complex	0.0016	EP300|H2AFZ|HP1BP3|PRKDC|GLYR1|H1FX|HIST1H1B|PURA|HIST1H2BK|HIST1H2AG|TOP1|PARP1|H3F3A|PCNA|HIST2H3A|H2AFY|H2AFX|HIST1H4A|HIST1H3A|MCM3|HIST1H2AB	51	738|97|717|413|627|226|690|676|140|607|629|178|813|708|505|180|332|166|539|85|170	0.00025		GO.0032993	0.279588	0
74	12	GO Component		recycling endosome membrane	0.0018	VAMP3|ACAP1|EHD4|HLA-F|SCAMP2|ARF6|RAB8A|RAB11B|RAC1|STX12|NDRG1|VTI1B	51	484|83|739|609|533|844|578|746|543|374|282|351	0.00028		GO.0055038	0.274473	0
670	51	GO Component		perinuclear region of cytoplasm	0.0018	M6PR|VAMP3|HMOX1|OLFM4|EHD4|EIF2AK2|SORT1|ARF3|LRPPRC|ARFGEF1|RASA2|STOM|AIFM1|CCR2|PPIB|STX8|GLB1|EIF4A2|LAMP1|NME1|MTDH|OAS2|CTSB|ANXA2|ANXA6|ACSL3|FXR1|COPS5|CD2AP|CENPF|STX7|CYB5R4|SLK|CLIC4|HSPA1A|CLIC1|RASEF|RPS6|DNM2|FLOT2|ITGB1|NDRG1|UNC45A|GNB2L1|LYN|CLINT1|CHERP|ATP2A2|CYFIP2|VTI1B|MCM3	51	852|484|393|345|739|88|335|608|117|364|724|564|192|671|867|232|357|80|387|219|483|721|280|559|452|236|617|826|157|77|662|862|448|195|158|587|496|912|456|259|705|282|143|641|770|710|691|63|67|351|85	0.00029		GO.0048471	0.274473	0
436	37	GO Component		side of membrane	0.0019	EEF1A2|HLA-F|ITGA2B|ICAM1|RASA2|GNAQ|CCR2|ANXA5|LRRK2|ANPEP|CD14|TLR8|GNAI2|LILRB1|P4HB|LAMP1|RPS26|GM2A|PTPN1|FCN1|SYK|KCNAB2|CD9|G6PD|HLA-DRA|ITGB1|FKBP1A|NUCB1|ATP2B1|DIABLO|CD36|PTPRC|LYN|TYK2|ATP2A2|HCK|RPL27	51	766|609|151|127|724|827|671|462|542|515|503|509|288|868|454|387|927|134|162|295|791|881|441|735|386|705|631|274|196|830|534|217|770|526|63|545|693	0.0003		GO.0098552	0.272125	0
113	15	GO Component		endoplasmic reticulum-Golgi intermediate compartment	0.0023	CTSZ|CTSC|LMAN1|RAB2A|ANPEP|TMED10|P4HB|TMED9|TAP1|F5|SEC23IP|TMED5|RAB37|NUCB1|TMED7	51	692|414|689|154|515|506|454|524|897|315|479|762|408|274|296	0.00037		GO.0005793	0.263827	0
90	13	GO Component		ATPase complex	0.0027	SMARCA2|SMARCC2|MTA2|SMARCA5|ATP1B3|RUVBL1|SMARCE1|CHD4|RBBP4|HDAC1|ACTL6A|ATP2A2|ATP1A1	51	424|107|430|382|719|281|808|857|469|181|91|63|242	0.00043		GO.1904949	0.256864	0
1043	71	GO Component		nuclear outer membrane-endoplasmic reticulum membrane network	0.0028	HMOX1|SPTLC2|CYP4F2|LRRC59|TMEM109|MLEC|RPN2|SSR1|EMC3|DAD1|LMAN1|NUP210|IER3IP1|SORT1|HLA-F|PREB|LRPPRC|LPCAT3|FAF2|RHEB|RAB2A|SCARB2|SSR3|SRI|ESYT1|CISD2|SEC24D|BAX|KRTCAP2|STT3B|RPN1|GIMAP1|TMED10|DST|TLR8|TMED9|MTDH|PLAUR|ACSL4|ALDH3A2|TAP1|RAC1|RPS26|ACSL3|RAB3GAP2|CYB5R3|MGST3|CYB5R4|TMED5|PTPN1|ANXA7|AUP1|STT3A|HLA-DRA|MGST1|FKBP1A|PLD3|TMX1|TMED7|PNPLA6|SRPRB|POR|CHERP|ATP2A2|VTI1B|SEC11A…	51	393|875|412|599|531|121|482|726|66|431|689|920|603|335|609|224|117|471|238|712|154|439|193|366|572|84|595|874|491|144|378|699|506|485|509|524|483|487|514|750|897|543|927|236|841|785|816|862|762|162|102|521|820|386|860|631|410|324|296|453|447|451|691|63|351|136|693|600|825|71|577	0.00045		GO.0042175	0.255284	0
46	9	GO Component		SNARE complex	0.003	VAMP3|SNAP23|NAPA|STX8|NAPG|STX11|STX7|STX12|VTI1B	51	484|115|423|232|700|305|662|374|351	0.00049		GO.0031201	0.252288	0
6	4	GO Component		proton-transporting ATP synthase complex, catalytic core F(1)	0.0034	ATP5D|ATP5B|ATP5C1|ATP5A1	51	848|418|670|420	0.00056		GO.0045261	0.246852	0
12	5	GO Component		tricarboxylic acid cycle enzyme complex	0.0034	DLD|BCKDHB|DLST|FH|SUCLG2	51	137|167|908|176|460	0.00056		GO.0045239	0.246852	0
28	7	GO Component		spliceosomal tri-snRNP complex	0.0035	SNRPD3|SNRNP200|SNRPD2|NHP2L1|EFTUD2|SNRPE|PRPF8	51	212|612|318|436|244|635|284	0.00059		GO.0097526	0.245593	0
106	14	GO Component		nucleosome	0.0035	H2AFZ|HP1BP3|GLYR1|H1FX|HIST1H1B|HIST1H2BK|HIST1H2AG|H3F3A|HIST2H3A|H2AFY|H2AFX|HIST1H4A|HIST1H3A|HIST1H2AB	51	97|717|627|226|690|140|607|813|505|180|332|166|539|170	0.00059		GO.0000786	0.245593	0
161	18	GO Component		coated vesicle membrane	0.0039	M6PR|VAMP3|CLTA|LMAN1|HLA-F|SCARB2|SEC24D|AP2M1|TMED10|CLTB|AP2A2|SEC23IP|SAR1A|CD9|HLA-DRA|NECAP2|TMED7|VTI1B	51	852|484|588|689|609|439|595|778|506|182|110|479|668|441|386|530|296|351	0.00066		GO.0030662	0.240894	0
1022	69	GO Component		endoplasmic reticulum membrane	0.0039	HMOX1|SPTLC2|CYP4F2|LRRC59|TMEM109|MLEC|RPN2|SSR1|EMC3|DAD1|LMAN1|NUP210|IER3IP1|SORT1|HLA-F|PREB|LPCAT3|FAF2|RHEB|RAB2A|SCARB2|SSR3|SRI|ESYT1|CISD2|SEC24D|BAX|KRTCAP2|STT3B|RPN1|GIMAP1|TMED10|DST|TLR8|TMED9|MTDH|PLAUR|ACSL4|ALDH3A2|TAP1|RAC1|RPS26|ACSL3|RAB3GAP2|CYB5R3|MGST3|CYB5R4|TMED5|PTPN1|ANXA7|AUP1|STT3A|HLA-DRA|MGST1|FKBP1A|PLD3|TMX1|TMED7|PNPLA6|SRPRB|POR|CHERP|ATP2A2|VTI1B|SEC11A|RPL27|…	51	393|875|412|599|531|121|482|726|66|431|689|920|603|335|609|224|471|238|712|154|439|193|366|572|84|595|874|491|144|378|699|506|485|509|524|483|487|514|750|897|543|927|236|841|785|816|862|762|162|102|521|820|386|860|631|410|324|296|453|447|451|691|63|351|136|693|600|71|577	0.00067		GO.0005789	0.240894	0
234	23	GO Component		late endosome	0.0039	M6PR|UNC13D|CTSH|VPS4B|SCARB2|LAMTOR1|OSBPL11|LRRK2|MAP2K1|STX8|VPS41|CHMP6|LAMP1|ANXA2|ANXA6|STX7|LAMTOR2|HLA-DRA|RAB27A|ANKRD13D|VTI1B|CHMP2A|TPT1	51	852|909|199|854|439|339|445|542|519|232|787|214|387|559|452|662|146|386|565|388|351|781|133	0.00068		GO.0005770	0.240894	0
1025	69	GO Component		endoplasmic reticulum subcompartment	0.0042	HMOX1|SPTLC2|CYP4F2|LRRC59|TMEM109|MLEC|RPN2|SSR1|EMC3|DAD1|LMAN1|NUP210|IER3IP1|SORT1|HLA-F|PREB|LPCAT3|FAF2|RHEB|RAB2A|SCARB2|SSR3|SRI|ESYT1|CISD2|SEC24D|BAX|KRTCAP2|STT3B|RPN1|GIMAP1|TMED10|DST|TLR8|TMED9|MTDH|PLAUR|ACSL4|ALDH3A2|TAP1|RAC1|RPS26|ACSL3|RAB3GAP2|CYB5R3|MGST3|CYB5R4|TMED5|PTPN1|ANXA7|AUP1|STT3A|HLA-DRA|MGST1|FKBP1A|PLD3|TMX1|TMED7|PNPLA6|SRPRB|POR|CHERP|ATP2A2|VTI1B|SEC11A|RPL27|…	51	393|875|412|599|531|121|482|726|66|431|689|920|603|335|609|224|471|238|712|154|439|193|366|572|84|595|874|491|144|378|699|506|485|509|524|483|487|514|750|897|543|927|236|841|785|816|862|762|162|102|521|820|386|860|631|410|324|296|453|447|451|691|63|351|136|693|600|71|577	0.00072		GO.0098827	0.237675	0
13	5	GO Component		proton-transporting ATP synthase complex, coupling factor F(o)	0.0043	ATP5H|ATP5I|MT-ATP6|ATP5F1|ATP5J	51	833|570|215|287|550	0.00075		GO.0045263	0.236653	0
13	5	GO Component		clathrin coat of coated pit	0.0043	CLTA|AP2M1|CLTB|AP2A2|EPS15L1	51	588|778|182|110|319	0.00075		GO.0030132	0.236653	0
164	18	GO Component		recycling endosome	0.0046	VAMP3|ACAP1|UNC13D|EHD4|HLA-F|SCAMP2|ARF6|RAB8A|STX8|EEA1|RAB11B|RAC1|STX7|STX12|ITGB1|SGK3|NDRG1|VTI1B	51	484|83|909|739|609|533|844|578|232|839|746|543|662|374|705|563|282|351	0.0008		GO.0055037	0.233724	0
21	6	GO Component		endolysosome	0.0046	CLTA|AP2M1|TLR8|AP2A2|CTSB|CTSS	51	588|778|509|110|280|765	0.00081		GO.0036019	0.233724	0
7	4	GO Component		box C/D snoRNP complex	0.0048	FBL|NOP58|NOP56|NHP2L1	51	859|313|796|436	0.00085		GO.0031428	0.231876	0
88	12	GO Component		membrane coat	0.0062	CLTA|SEC24D|AP2M1|CLTB|VPS41|AP2A2|AP3M1|SAR1A|NECAP2|EPS15L1|TMED7|CHMP2A	51	588|595|778|182|787|110|440|668|530|319|296|781	0.0011		GO.0030117	0.220761	0
1616	99	GO Component		organelle subcompartment	0.0063	M6PR|GABARAPL2|VAMP3|GLG1|HMOX1|SPTLC2|CTSZ|CYP4F2|LRRC59|CTSC|TMEM109|MLEC|GORASP2|RPN2|CLTA|SSR1|EMC3|DAD1|LMAN1|NUP210|IER3IP1|SORT1|ARF3|HLA-F|PREB|LPCAT3|FAF2|RHEB|ARFGEF1|RAB2A|NAPA|SCARB2|SSR3|SRI|ESYT1|SCAMP2|CISD2|SEC24D|BAX|KRTCAP2|STT3B|RPN1|LRRK2|RAB8A|GIMAP1|TMED10|STX8|DST|CLTB|TLR8|TMED9|MTDH|PLAUR|ACSL4|ALDH3A2|TAP1|RAC1|RPS26|ACSL3|RAB3GAP2|CYB5R3|F5|MGST3|SEC23IP|CYB5R4|TMED5|PT…	51	852|626|484|297|393|875|692|412|599|414|531|121|114|482|588|726|66|431|689|920|603|335|608|609|224|471|238|712|364|154|423|439|193|366|572|533|84|595|874|491|144|378|542|578|699|506|232|485|182|509|524|483|487|514|750|897|543|927|236|841|785|315|816|479|862|762|162|102|668|374|521|807|252|456|820|264|386|860|697|631|274|410|594|324|296|453|821|447|451|508|691|63|351|136|624|693|600|71|577	0.0011		GO.0031984	0.220066	0
356	30	GO Component		transport vesicle	0.0065	M6PR|SYPL1|VAMP3|CEACAM1|UNC13D|CLTA|LMAN1|SORT1|HLA-F|SCAMP2|SEC24D|LRRK2|RAB8A|MFF|TMED10|CLTB|TMED9|LAMP1|RAB11B|COPS5|STX11|SEC23IP|VDAC2|SAR1A|RAB37|HLA-DRA|RAB27A|TMED7|HCK|VTI1B	51	852|353|484|774|909|588|689|335|609|533|595|542|578|477|506|182|524|387|746|826|305|479|789|668|408|386|565|296|545|351	0.0012		GO.0030133	0.218709	0
23	6	GO Component		U4/U6 x U5 tri-snRNP complex	0.0066	SNRNP200|SNRPD2|NHP2L1|EFTUD2|SNRPE|PRPF8	51	612|318|436|244|635|284	0.0012		GO.0046540	0.218046	0
23	6	GO Component		proton-transporting two-sector ATPase complex, proton-transporting domain	0.0066	TCIRG1|ATP5H|ATP5I|MT-ATP6|ATP5F1|ATP5J	51	701|833|570|215|287|550	0.0012		GO.0033177	0.218046	0
341	29	GO Component		early endosome	0.0067	EHD4|SNX3|WDFY1|FKBP15|SORT1|HLA-F|SNX1|SH3GL1|DTX3L|ARF6|PRDX3|MAP2K1|STX8|VPS41|EEA1|ANXA2|STX7|PTPN1|STX12|STEAP4|HSPD1|SGK3|TM9SF4|NUCB1|TOM1|VTI1B|USP10|RAB31|PHB	51	739|625|87|855|335|609|473|168|759|844|907|519|232|787|839|559|662|162|374|252|815|563|310|274|704|351|674|624|591	0.0013		GO.0005769	0.217393	0
66	10	GO Component		endoplasmic reticulum-Golgi intermediate compartment membrane	0.0075	CTSZ|CTSC|LMAN1|RAB2A|TMED10|TMED9|TAP1|F5|TMED5|TMED7	51	692|414|689|154|506|524|897|315|762|296	0.0014		GO.0033116	0.212494	0
514	39	GO Component		nuclear chromosome	0.008	CBX5|TRIM28|MBD2|LRPPRC|XRCC1|MCM2|SMARCA2|SMARCC2|MTA2|SMARCA5|HNRNPU|H2AFZ|CCAR2|RUVBL1|SMC1A|SMARCE1|SETD3|HIST1H1B|PURA|UBE2I|CHD4|HIST1H2AG|MCMBP|TOP1|SMC3|H3F3A|DHX9|RBBP4|HDAC1|PCNA|HSPA2|CREB1|ACTL6A|H2AFY|H2AFX|HIST1H4A|HIST1H3A|MCM3|HIST1H2AB	51	262|748|317|117|153|161|424|107|430|382|442|97|760|281|253|808|131|690|676|672|857|607|428|629|686|813|326|469|181|708|330|560|91|180|332|166|539|85|170	0.0015		GO.0000228	0.209691	0
67	10	GO Component		SWI/SNF superfamily-type complex	0.0082	SMARCA2|SMARCC2|MTA2|SMARCA5|RUVBL1|SMARCE1|CHD4|RBBP4|HDAC1|ACTL6A	51	424|107|430|382|281|808|857|469|181|91	0.0016		GO.0070603	0.208619	0
16	5	GO Component		U2-type precatalytic spliceosome	0.0084	SNRPB2|SF3B3|SF3B1|NHP2L1|PRPF8	51	552|458|903|436|284	0.0016		GO.0071005	0.207572	0
56	9	GO Component		ER to Golgi transport vesicle membrane	0.0087	LMAN1|HLA-F|SEC24D|TMED10|SEC23IP|SAR1A|HLA-DRA|TMED7|VTI1B	51	689|609|595|506|479|668|386|296|351	0.0017		GO.0012507	0.206048	0
68	10	GO Component		platelet alpha granule lumen	0.0089	F13A1|FERMT3|PPBP|PF4|CFD|TOR4A|F5|ACTN1|ALDOA|VTI1B	51	365|241|391|392|249|490|315|246|861|351	0.0017		GO.0031093	0.205061	0
333	28	GO Component		nuclear chromatin	0.0091	CBX5|TRIM28|MBD2|XRCC1|SMARCA2|SMARCC2|MTA2|SMARCA5|H2AFZ|CCAR2|RUVBL1|SMARCE1|SETD3|HIST1H1B|CHD4|HIST1H2AG|MCMBP|H3F3A|DHX9|RBBP4|HDAC1|CREB1|ACTL6A|H2AFY|H2AFX|HIST1H4A|HIST1H3A|HIST1H2AB	51	262|748|317|153|424|107|430|382|97|760|281|808|131|690|857|607|428|813|326|469|181|560|91|180|332|166|539|170	0.0018		GO.0000790	0.204096	0
136	15	GO Component		fibrillar center	0.0104	MRI1|TIMM13|FBL|SNRPB2|NOP58|SMARCA5|UBTF|UBE2N|MTDH|UBE2I|TOP1|DKC1|NOP56|EEF1D|PAFAH1B2	51	590|544|859|552|313|382|876|165|483|672|629|402|796|270|734	0.002		GO.0001650	0.198297	0
195	19	GO Component		cytoplasmic side of membrane	0.0107	EEF1A2|RASA2|GNAQ|LRRK2|GNAI2|RPS26|GM2A|PTPN1|SYK|KCNAB2|G6PD|FKBP1A|ATP2B1|DIABLO|LYN|TYK2|ATP2A2|HCK|RPL27	51	766|724|827|542|288|927|134|162|791|881|735|631|196|830|770|526|63|545|693	0.0021		GO.0098562	0.197062	0
47	8	GO Component		vesicle coat	0.011	CLTA|SEC24D|AP2M1|CLTB|AP2A2|SAR1A|NECAP2|TMED7	51	588|595|778|182|110|668|530|296	0.0022		GO.0030120	0.195861	0
4	3	GO Component		mitochondrial permeability transition pore complex	0.012	PPIF|VDAC1|BAX	51	845|268|874	0.0024		GO.0005757	0.192082	0
18	5	GO Component		pore complex	0.0124	PPIF|VDAC1|BAX|VDAC2|VDAC3	51	845|268|874|789|256	0.0025		GO.0046930	0.190658	0
125	14	GO Component		late endosome membrane	0.0124	VPS4B|SCARB2|LAMTOR1|OSBPL11|STX8|VPS41|CHMP6|ANXA2|ANXA6|LAMTOR2|HLA-DRA|RAB27A|VTI1B|CHMP2A	51	854|439|339|445|232|787|214|559|452|146|386|565|351|781	0.0025		GO.0031902	0.190658	0
28	6	GO Component		trans-Golgi network transport vesicle	0.0141	CLTA|SORT1|RAB8A|TMED10|CLTB|TMED9	51	588|335|578|506|182|524	0.0028		GO.0030140	0.185078	0
74	10	GO Component		rough endoplasmic reticulum	0.0148	RPN2|RPN1|RPL4|RPS21|RPS26|NUCB1|RPL6|SRPRB|RPL18|RPL27	51	482|378|300|177|927|274|427|447|702|693	0.003		GO.0005791	0.182974	0
11	4	GO Component		mitochondrial proton-transporting ATP synthase complex, coupling factor F(o)	0.0151	ATP5H|ATP5I|ATP5F1|ATP5J	51	833|570|287|550	0.0031		GO.0000276	0.182102	0
204	19	GO Component		ribonucleoprotein granule	0.0162	CTSG|CTSH|BPI|POLR2D|HNRNPU|LSM1|RAC1|FXR1|TOP1|DHX9|RPS4X|RPS6|DDX1|CARHSP1|KHSRP|GIGYF2|RPL6|RPLP0|C9orf72	51	372|199|93|100|442|260|543|617|629|326|575|912|915|557|772|884|427|286|169	0.0033		GO.0035770	0.179048	0
63	9	GO Component		clathrin-coated pit	0.0166	CLTA|SORT1|AP2M1|CLTB|AP2A2|HSPD1|DNM2|NECAP2|EPS15L1	51	588|335|778|182|110|815|456|530|319	0.0034		GO.0005905	0.177989	0
40	7	GO Component		clathrin coat	0.0171	CLTA|AP2M1|CLTB|AP2A2|AP3M1|NECAP2|EPS15L1	51	588|778|182|110|440|530|319	0.0035		GO.0030118	0.1767	0
5	3	GO Component		phagolysosome	0.0177	LAMP1|NCF2|NCF4	51	387|354|697	0.0037		GO.0032010	0.175203	0
5	3	GO Component		mitochondrial proton-transporting ATP synthase complex, catalytic core F(1)	0.0177	ATP5D|ATP5B|ATP5C1	51	848|418|670	0.0037		GO.0000275	0.175203	0
191	18	GO Component		cytoplasmic ribonucleoprotein granule	0.0178	CTSG|CTSH|BPI|POLR2D|HNRNPU|LSM1|RAC1|TOP1|DHX9|RPS4X|RPS6|DDX1|CARHSP1|KHSRP|GIGYF2|RPL6|RPLP0|C9orf72	51	372|199|93|100|442|260|543|629|326|575|912|915|557|772|884|427|286|169	0.0037		GO.0036464	0.174958	0
254	22	GO Component		extrinsic component of membrane	0.0178	SNX3|AZU1|SNX1|BST1|GNAQ|GNAI2|EEA1|PLAUR|ANXA2|STOML2|TPR|S100A10|FCN1|SYK|KCNAB2|NUMA1|FKBP1A|NUCB1|LYN|TYK2|ATP2A2|HCK	51	625|279|473|780|827|288|839|487|559|878|715|611|295|791|881|264|631|274|770|526|63|545	0.0038		GO.0019898	0.174958	0
12	4	GO Component		npBAF complex	0.0186	SMARCA2|SMARCC2|SMARCE1|ACTL6A	51	424|107|808|91	0.004		GO.0071564	0.173049	0
12	4	GO Component		methylosome	0.0186	SNRPD3|SNRPD2|SNRPE|ERH	51	212|318|635|494	0.004		GO.0034709	0.173049	0
53	8	GO Component		clathrin-coated endocytic vesicle	0.0196	CLTA|AP2M1|CLTB|AP2A2|LMBRD1|CD9|DNM2|HLA-DRA	51	588|778|182|110|450|441|456|386	0.0042		GO.0045334	0.170774	0
21	5	GO Component		clathrin vesicle coat	0.0201	CLTA|AP2M1|CLTB|AP2A2|NECAP2	51	588|778|182|110|530	0.0043		GO.0030125	0.16968	0
165	16	GO Component		midbody	0.0218	VPS4B|PIN1|RALB|HNRNPU|ARF6|RAB8A|GNAI2|PKN1|ANXA2|CENPF|CLIC4|DNM2|ANXA11|GNB2L1|ERH|NUP62	51	854|584|504|442|844|578|288|793|559|77|195|456|213|641|494|825	0.0047		GO.0030496	0.166154	0
22	5	GO Component		prespliceosome	0.0236	SF3A1|SNRPD3|SF3B1|PRPF40A|SNRNP70	51	520|212|903|99|307	0.0051		GO.0071010	0.162709	0
6	3	GO Component		CRD-mediated mRNA stability complex	0.0244	HNRNPU|DHX9|CSDE1	51	442|326|613	0.0053		GO.0070937	0.161261	0
6	3	GO Component		pICln-Sm protein complex	0.0244	SNRPD3|SNRPD2|SNRPE	51	212|318|635	0.0053		GO.0034715	0.161261	0
14	4	GO Component		NuRD complex	0.0281	MTA2|CHD4|RBBP4|HDAC1	51	430|857|469|181	0.0062		GO.0016581	0.155129	0
14	4	GO Component		secondary lysosome	0.0281	LRRK2|LAMP1|NCF2|NCF4	51	542|387|354|697	0.0062		GO.0005767	0.155129	0
300	24	GO Component		nuclear membrane	0.0283	NDUFB4|TMEM109|NUP210|SORT1|PRPF38A|NRM|LRPPRC|LMNB1|TNPO3|TMPO|GNAQ|NUP93|LMNB2|MTDH|NUP50|MYOF|TPR|ALOX5|CLIC1|SEPHS1|AK9|RRP12|NUP62|C9orf72	51	647|531|920|335|566|621|117|363|610|883|827|747|190|483|311|221|715|205|587|373|703|898|825|169	0.0063		GO.0031965	0.154821	0
127	13	GO Component		peroxisome	0.0306	ECH1|MFF|CRAT|IDH2|ACAA1|ACSL4|ALDH3A2|ACSL3|SCP2|MGST1|IDH1|HSD17B4|VIM	51	736|477|94|618|302|514|750|236|567|860|298|409|329	0.0069		GO.0005777	0.151428	0
15	4	GO Component		endolysosome membrane	0.0334	CLTA|AP2M1|TLR8|AP2A2	51	588|778|509|110	0.0076		GO.0036020	0.147625	0
15	4	GO Component		SWI/SNF complex	0.0334	SMARCA2|SMARCC2|SMARCE1|ACTL6A	51	424|107|808|91	0.0076		GO.0016514	0.147625	0
144	14	GO Component		cell-substrate junction	0.0337	MYH9|VASP|ITGA2B|MAP2K1|DST|SRP68|PLEC|FLII|TES|ACTN1|ITGB1|PTPRC|HCK|CPNE3	51	277|444|151|519|485|540|314|379|914|246|705|217|545|228	0.0078		GO.0030055	0.147237	0
145	14	GO Component		extrinsic component of plasma membrane	0.0354	GNAQ|GNAI2|EEA1|ANXA2|STOML2|S100A10|FCN1|SYK|KCNAB2|NUMA1|LYN|TYK2|ATP2A2|HCK	51	827|288|839|559|878|611|295|791|881|264|770|526|63|545	0.0082		GO.0019897	0.1451	0
16	4	GO Component		platelet alpha granule membrane	0.0396	ITGA2B|CD9|CD36|PECAM1	51	151|441|534|656	0.0092		GO.0031092	0.14023	0
690	45	GO Component		cell surface	0.0414	VAMP3|CEACAM1|CEACAM6|MIF|CTSG|CTSZ|CEACAM8|GOT2|SORT1|HLA-F|TLR2|USP14|ATP5B|ITGA2B|ICAM1|SCARB2|HNRNPU|CCR2|ANXA5|ANPEP|CD14|TLR8|LILRB1|P4HB|LAMP1|PLAUR|ANXA2|ITGAL|CR1|FCN1|CLIC4|CD9|HSPD1|LILRB2|HSPA2|HLA-DRA|ITGB1|CD44|CD36|PTPRC|PHB2|ITGAX|MRC1|ELANE|PHB	51	484|774|679|464|372|692|179|200|335|609|385|640|418|151|127|439|442|671|462|515|503|509|868|454|387|487|559|69|885|295|195|441|815|646|330|386|705|237|534|217|435|851|467|320|591	0.0096		GO.0009986	0.1383	0
8	3	GO Component		pyruvate dehydrogenase complex	0.0421	DLD|DLAT|PDHB	51	137|666|773	0.0098		GO.0045254	0.137572	0
8	3	GO Component		MCM complex	0.0421	MCM5|MCM2|MCM3	51	406|161|85	0.0098		GO.0042555	0.137572	0
526	36	GO Component		cell body	0.0429	TXN2|EEF1A2|NDUFS7|GOT2|SORT1|CCT7|TLR2|ANXA3|GNAQ|ACTC1|CCR2|LRRK2|RAB8A|HCFC1|LSM1|GNAI2|MAGOHB|PPP1CA|GLRX5|PURA|LAMP1|ACSL4|TOP1|DCTN1|ARHGEF2|CPN1|RPS6|NUMA1|GIGYF2|ATP2B1|GNB2L1|ENO2|VTI1B|GTF2I|RBM8A|C9orf72	51	278|766|732|200|335|838|385|502|827|683|671|542|578|303|260|288|752|654|225|676|387|514|629|586|75|341|912|264|884|196|641|771|351|843|475|169	0.0101		GO.0044297	0.136754	0
134	13	GO Component		focal adhesion	0.0431	MYH9|VASP|ITGA2B|MAP2K1|SRP68|PLEC|FLII|TES|ACTN1|ITGB1|PTPRC|HCK|CPNE3	51	277|444|151|519|540|314|379|914|246|705|217|545|228	0.0102		GO.0005925	0.136552	0
2	2	GO Component		dense fibrillar component	0.0431	FBL|NHP2L1	51	859|436	0.0103		GO.0001651	0.136552	0
105	11	GO Component		Golgi-associated vesicle membrane	0.0445	CLTA|LMAN1|HLA-F|SEC24D|TMED10|CLTB|SEC23IP|SAR1A|HLA-DRA|TMED7|VTI1B	51	588|689|609|595|506|182|479|668|386|296|351	0.0107		GO.0030660	0.135164	0
17	4	GO Component		U2-type prespliceosome	0.0456	SF3A1|SF3B1|PRPF40A|SNRNP70	51	520|903|99|307	0.011		GO.0071004	0.134104	0
137	13	GO Component		cell-substrate adherens junction	0.0493	MYH9|VASP|ITGA2B|MAP2K1|SRP68|PLEC|FLII|TES|ACTN1|ITGB1|PTPRC|HCK|CPNE3	51	277|444|151|519|540|314|379|914|246|705|217|545|228	0.012		GO.0005924	0.130715	0

## Sheet: Molecular function
# background genes	# genes	category	chart color	description	FDR value	genes	network.SUID	nodes.SUID	p-value	PMID	term name	transferred FDR value	year
5592	405	GO Function		catalytic activity	9.65e-25	PGLYRP1|MRI1|HSD17B10|C12orf5|NDUFB4|UQCRC1|DLD|ATP5D|NDUFB7|MIF|HMOX1|MCM5|MYH9|TXN2|ACO2|CTSG|SPTLC2|EIF5|PCK2|CTSZ|EEF1A2|IDH3G|OLFM4|CTSH|DECR1|ECH1|CYP4F2|FBL|CDC37|GCDH|PPIF|MPO|DUSP3|CTSC|PRPF19|OAS3|ARHGDIB|MAPK14|STK38|ACOT13|SKIV2L2|UMPS|EIF2AK2|NRBP1|NDUFS7|AZU1|PRTN3|CTSD|MMP8|ATIC|VPS4B|GOT2|TMX4|CAPNS1|PYCARD|PIN1|TUBA4A|RAC2|PMPCB|DAD1|NDUFA2|PGLS|NDUFA10|TRIM28|PTPRE|ARF3|GNS|CAB3…	51	614|590|492|926|647|68|137|848|536|464|393|406|277|278|891|372|875|148|139|692|766|661|345|199|929|736|412|859|653|615|845|356|819|414|500|227|61|901|118|334|380|399|88|331|732|279|206|663|333|172|854|200|501|197|109|584|513|265|377|431|894|145|553|748|294|608|142|658|675|529|117|784|659|866|471|488|640|223|86|480|418|712|154|497|153|738|283|396|455|365|554|780|769|161|574|882|701|366|424|870|711…	6.71e-28		GO.0003824	2.40155	0
11878	668	GO Function		binding	5.51e-20	M6PR|PGLYRP1|GABARAPL2|MRI1|VAMP3|RFC2|SLC2A3|ACAP1|CEACAM1|HSD17B10|CEACAM6|UQCRC1|GLG1|DLD|UNC13D|CBX5|TIMM13|MIF|SF3A1|SNRPD3|HMOX1|MCM5|TTLL12|MYH9|TXN2|PHF5A|ACO2|SUPT16H|CTSG|SPTLC2|EIF5|PCK2|PNN|EEF1A2|IDH3G|OLFM4|CTSH|EHD4|DECR1|ECH1|RETN|CYP4F2|FBL|CDC37|GCDH|PPIF|MPO|RPL19|DUSP3|CTSC|PRPF19|MLEC|OAS3|ARHGDIB|SRSF9|MAPK14|STK38|SNX3|SKIV2L2|UMPS|WDFY1|EIF2AK2|NRBP1|NDUFS7|HSPE1|AZU1|PRTN…	51	852|614|626|590|484|247|931|83|774|492|679|68|297|137|909|262|544|464|520|212|393|406|421|277|278|890|891|707|372|875|148|139|680|766|661|345|199|739|929|736|272|412|859|653|615|845|356|65|819|414|500|121|227|61|776|901|118|625|380|399|87|88|331|732|779|279|206|333|172|482|855|854|588|718|919|352|322|642|179|200|698|444|552|197|109|584|513|265|377|115|689|829|292|293|849|748|419|920|733|317|335|6…	7.66e-23		GO.0005488	1.92588	0
[truncated: 116 more rows]

## Sheet: KEGG pathway
# background genes	# genes	category	chart color	description	FDR value	genes	network.SUID	nodes.SUID	p-value	PMID	term name	transferred FDR value	year
[truncated: 71 more rows]

## Sheet: Reactome pathway
# background genes	# genes	category	chart color	description	FDR value	genes	network.SUID	nodes.SUID	p-value	PMID	term name	transferred FDR value	year
[truncated: 11 more rows]
