# Supplementary material for: Monocyte biomarkers define sargramostim treatment outcomes for Parkinson's disease
Source: Clin Transl Med. 2022 Jul 8;12(7):e958. doi: 10.1002/ctm2.958 (PMC9270000; doi:10.1002/ctm2.958)
Supplement: Supplementary file 13 — Supporting Information [file CTM2-12-e958-s014.xls]

## Sheet: 2003, 2004, 2005_Proteomics(6M)
Gene_names	p-value(Attribute)	p-value(6 months vs. baseline)	Ratio(6 months vs. baseline)	Fold-Change(6 months vs. baseline)	Fold-Change(6 months vs. baseline) (Description)
GGT5	4.97e-10	4.97e-10	418.086	418.086	V11 up vs V2
CEACAM8	2.09e-06	2.09e-06	263.161	263.161	V11 up vs V2
CEACAM1	0.00307377	0.00307377	136.108	136.108	V11 up vs V2
CEACAM6	1.23e-05	1.23e-05	78.9809	78.9809	V11 up vs V2
OLFM4	2.42e-06	2.42e-06	50.7743	50.7743	V11 up vs V2
SLC27A3	0.0857641	0.0857641	48.3213	48.3213	V11 up vs V2
PTX3	1.14e-06	1.14e-06	33.407	33.407	V11 up vs V2
CRISP3	3.96e-05	3.96e-05	32.418	32.418	V11 up vs V2
CHIT1	0.000859701	0.000859701	29.5878	29.5878	V11 up vs V2
PLSCR1	0.0412619	0.0412619	28.8676	28.8676	V11 up vs V2
SGK3	0.00465611	0.00465611	24.2155	24.2155	V11 up vs V2
IFIT3	0.0186371	0.0186371	21.6694	21.6694	V11 up vs V2
CYP4F2	5.58e-05	5.58e-05	19.1856	19.1856	V11 up vs V2
LCN2	1.32e-05	1.32e-05	18.7671	18.7671	V11 up vs V2
MRC1	2.82e-14	2.82e-14	18.7004	18.7004	V11 up vs V2
GSTM4	0.0107205	0.0107205	18.6462	18.6462	V11 up vs V2
CHURC1	0.00119524	0.00119524	17.2266	17.2266	V11 up vs V2
BPI	1.78e-06	1.78e-06	16.6624	16.6624	V11 up vs V2
GGCT	0.0187022	0.0187022	16.4397	16.4397	V11 up vs V2
BOLA2	0.000673972	0.000673972	15.5527	15.5527	V11 up vs V2
FAM114A2	0.0424776	0.0424776	15.4888	15.4888	V11 up vs V2
NAIP	0.0714861	0.0714861	15.1545	15.1545	V11 up vs V2
PGLYRP1	0.000917799	0.000917799	14.7538	14.7538	V11 up vs V2
TXN	0.00349984	0.00349984	13.818	13.818	V11 up vs V2
MMP8	3.14e-05	3.14e-05	13.4159	13.4159	V11 up vs V2
GYS1	0.000414834	0.000414834	12.7479	12.7479	V11 up vs V2
ATOX1	0.110402	0.110402	12.692	12.692	V11 up vs V2
FAM160B1	0.0202533	0.0202533	12.3389	12.3389	V11 up vs V2
PFDN6	3.38e-05	3.38e-05	12.2006	12.2006	V11 up vs V2
RBP7	0.00968276	0.00968276	11.0675	11.0675	V11 up vs V2
TSTD1	0.0577664	0.0577664	10.8096	10.8096	V11 up vs V2
MMP9	1.19e-05	1.19e-05	10.611	10.611	V11 up vs V2
FAM91A1	0.0768171	0.0768171	10.1736	10.1736	V11 up vs V2
STEAP4	1.65e-07	1.65e-07	9.95201	9.95201	V11 up vs V2
JPT1	0.0162655	0.0162655	9.67626	9.67626	V11 up vs V2
PSTPIP2	1.98e-06	1.98e-06	9.62173	9.62173	V11 up vs V2
TBC1D13	0.0189311	0.0189311	9.45355	9.45355	V11 up vs V2
IGBP1	0.177762	0.177762	9.10577	9.10577	V11 up vs V2
TIGAR	0.00339441	0.00339441	8.77114	8.77114	V11 up vs V2
CASP10	0.16058	0.16058	8.62185	8.62185	V11 up vs V2
MAP2K2	0.0798683	0.0798683	8.33201	8.33201	V11 up vs V2
C11orf54	0.00877426	0.00877426	8.28804	8.28804	V11 up vs V2
VPS25	0.0770719	0.0770719	8.27808	8.27808	V11 up vs V2
SEPHS1	0.00468651	0.00468651	8.1416	8.1416	V11 up vs V2
NUBP1	0.038803	0.038803	7.94368	7.94368	V11 up vs V2
TIA1	0.0468393	0.0468393	7.71877	7.71877	V11 up vs V2
GPCPD1	0.000612643	0.000612643	7.66692	7.66692	V11 up vs V2
NLRC4	0.0162254	0.0162254	7.5522	7.5522	V11 up vs V2
TTLL12	0.0065898	0.0065898	7.50637	7.50637	V11 up vs V2
GALNT2	0.0529016	0.0529016	7.33526	7.33526	V11 up vs V2
PLAA	0.0185529	0.0185529	7.14361	7.14361	V11 up vs V2
DEFA1	0.0149493	0.0149493	7.03671	7.03671	V11 up vs V2
PPP1R18	0.0216891	0.0216891	6.97913	6.97913	V11 up vs V2
SAR1A	0.0110195	0.0110195	6.95332	6.95332	V11 up vs V2
PGP	0.0243853	0.0243853	6.92332	6.92332	V11 up vs V2
IFITM1	0.0191746	0.0191746	6.53981	6.53981	V11 up vs V2
GMPPB	0.00608488	0.00608488	6.47829	6.47829	V11 up vs V2
ARHGEF33	0.00794412	0.00794412	6.38554	6.38554	V11 up vs V2
CNN2	0.00437037	0.00437037	6.34366	6.34366	V11 up vs V2
NOSIP	0.392864	0.392864	6.30232	6.30232	V11 up vs V2
ANXA3	2.26e-05	2.26e-05	6.16157	6.16157	V11 up vs V2
CLIC4	3.51e-05	3.51e-05	6.13951	6.13951	V11 up vs V2
SRM	0.00952338	0.00952338	5.92418	5.92418	V11 up vs V2
TES	0.00421213	0.00421213	5.88575	5.88575	V11 up vs V2
CDK5RAP3	0.00172662	0.00172662	5.82058	5.82058	V11 up vs V2
TBCA	0.00962327	0.00962327	5.81275	5.81275	V11 up vs V2
MLKL	0.000508862	0.000508862	5.73513	5.73513	V11 up vs V2
PFKP	0.106819	0.106819	5.65263	5.65263	V11 up vs V2
ALDOB	0.00565957	0.00565957	5.62518	5.62518	V11 up vs V2
UBA7	0.0086338	0.0086338	5.60283	5.60283	V11 up vs V2
CARHSP1	0.0081632	0.0081632	5.57859	5.57859	V11 up vs V2
HNMT	0.0154712	0.0154712	5.57001	5.57001	V11 up vs V2
GSTM1	0.00102394	0.00102394	5.53108	5.53108	V11 up vs V2
SH3BGRL	0.00671889	0.00671889	5.52222	5.52222	V11 up vs V2
PLEC	1.45e-06	1.45e-06	5.50548	5.50548	V11 up vs V2
PKN1	0.0181539	0.0181539	5.45868	5.45868	V11 up vs V2
IPO7	0.0137549	0.0137549	5.45152	5.45152	V11 up vs V2
ACSS2	0.0354439	0.0354439	5.40417	5.40417	V11 up vs V2
MAP1LC3B2	0.022437	0.022437	5.38748	5.38748	V11 up vs V2
PPM1F	0.355415	0.355415	5.38345	5.38345	V11 up vs V2
DGKG	0.00115255	0.00115255	5.36318	5.36318	V11 up vs V2
FDPS	0.00897544	0.00897544	5.31835	5.31835	V11 up vs V2
UBE2K	0.00195134	0.00195134	5.31779	5.31779	V11 up vs V2
ARMT1	0.00977776	0.00977776	5.28858	5.28858	V11 up vs V2
PEBP1	0.00761464	0.00761464	5.28044	5.28044	V11 up vs V2
FXR1	0.0266207	0.0266207	5.24224	5.24224	V11 up vs V2
TRIM33	0.0217034	0.0217034	5.19758	5.19758	V11 up vs V2
TSTA3	0.0380814	0.0380814	5.18781	5.18781	V11 up vs V2
MOB3A	0.00416278	0.00416278	5.1813	5.1813	V11 up vs V2
RETN	5.11e-06	5.11e-06	5.14778	5.14778	V11 up vs V2
S100P	8.66e-05	8.66e-05	5.14658	5.14658	V11 up vs V2
SLC44A1	3.52e-06	3.52e-06	5.0105	5.0105	V11 up vs V2
SERPINB10	0.000229589	0.000229589	4.99689	4.99689	V11 up vs V2
LYPLA2	0.01818	0.01818	4.94766	4.94766	V11 up vs V2
DCTPP1	0.00278045	0.00278045	4.94642	4.94642	V11 up vs V2
FKBP1A	0.00379914	0.00379914	4.93238	4.93238	V11 up vs V2
ADPRH	0.00275193	0.00275193	4.90902	4.90902	V11 up vs V2
BASP1	0.0457138	0.0457138	4.90775	4.90775	V11 up vs V2
GLRX	0.00106741	0.00106741	4.86801	4.86801	V11 up vs V2
CYTH4	0.0667932	0.0667932	4.83696	4.83696	V11 up vs V2
GPI	0.019384	0.019384	4.78496	4.78496	V11 up vs V2
CHORDC1	0.0132274	0.0132274	4.78362	4.78362	V11 up vs V2
NT5C2	0.0615014	0.0615014	4.74889	4.74889	V11 up vs V2
RBM47	0.0609212	0.0609212	4.73634	4.73634	V11 up vs V2
BID	0.0189701	0.0189701	4.72189	4.72189	V11 up vs V2
KDM3B	0.192603	0.192603	4.65819	4.65819	V11 up vs V2
DPP3	0.0287492	0.0287492	4.60957	4.60957	V11 up vs V2
CCDC58	0.225077	0.225077	4.60639	4.60639	V11 up vs V2
PTMA	0.0431049	0.0431049	4.50909	4.50909	V11 up vs V2
CDA	0.018208	0.018208	4.49887	4.49887	V11 up vs V2
TBCB	0.0369911	0.0369911	4.43045	4.43045	V11 up vs V2
UPP1	0.0351017	0.0351017	4.42291	4.42291	V11 up vs V2
HMGB3	0.0224371	0.0224371	4.37373	4.37373	V11 up vs V2
SMC4	0.00171892	0.00171892	4.36701	4.36701	V11 up vs V2
DDTL	0.0147628	0.0147628	4.28308	4.28308	V11 up vs V2
CYB5R4	0.003388	0.003388	4.27727	4.27727	V11 up vs V2
HAT1	0.0969721	0.0969721	4.25127	4.25127	V11 up vs V2
GDI1	0.0186367	0.0186367	4.20371	4.20371	V11 up vs V2
PAIP1	0.145032	0.145032	4.2023	4.2023	V11 up vs V2
UBE2D1	0.0283603	0.0283603	4.18867	4.18867	V11 up vs V2
GABARAPL2	0.0139793	0.0139793	4.13339	4.13339	V11 up vs V2
MAP4	0.0175467	0.0175467	4.09549	4.09549	V11 up vs V2
GOT1	0.00444584	0.00444584	4.07014	4.07014	V11 up vs V2
OAS3	0.0242027	0.0242027	4.00409	4.00409	V11 up vs V2
PAPSS1	0.0104725	0.0104725	3.99327	3.99327	V11 up vs V2
DNAJC8	0.0235352	0.0235352	3.97513	3.97513	V11 up vs V2
PURA	0.000461109	0.000461109	3.95523	3.95523	V11 up vs V2
UNC45A	0.0180906	0.0180906	3.93203	3.93203	V11 up vs V2
HSPBP1	0.00872522	0.00872522	3.91924	3.91924	V11 up vs V2
S100A12	0.00691114	0.00691114	3.90272	3.90272	V11 up vs V2
NBPF7	0.131	0.131	3.88801	3.88801	V11 up vs V2
MTAP	0.0844455	0.0844455	3.84762	3.84762	V11 up vs V2
VSTM1	0.00082026	0.00082026	3.8235	3.8235	V11 up vs V2
RNASEL	0.027374	0.027374	3.81798	3.81798	V11 up vs V2
STK38	0.00523053	0.00523053	3.81585	3.81585	V11 up vs V2
LZIC	0.0074507	0.0074507	3.80465	3.80465	V11 up vs V2
ARL3	0.0288904	0.0288904	3.7914	3.7914	V11 up vs V2
HEBP2	0.034499	0.034499	3.77665	3.77665	V11 up vs V2
GMFB	0.0202622	0.0202622	3.76776	3.76776	V11 up vs V2
SHTN1	0.0456304	0.0456304	3.76504	3.76504	V11 up vs V2
AKR1A1	0.0265095	0.0265095	3.73507	3.73507	V11 up vs V2
RGS14	0.00011193	0.00011193	3.71701	3.71701	V11 up vs V2
ADRM1	0.0551223	0.0551223	3.7011	3.7011	V11 up vs V2
FGD3	0.024512	0.024512	3.68016	3.68016	V11 up vs V2
NARS	0.0555273	0.0555273	3.67064	3.67064	V11 up vs V2
ANKRD22	2.41e-06	2.41e-06	3.6516	3.6516	V11 up vs V2
HK3	0.00868003	0.00868003	3.63512	3.63512	V11 up vs V2
TXNIP	0.0157817	0.0157817	3.62923	3.62923	V11 up vs V2
MAPKAPK3	0.0118312	0.0118312	3.61996	3.61996	V11 up vs V2
PTK2B	0.0199278	0.0199278	3.61483	3.61483	V11 up vs V2
PDLIM1	0.00743387	0.00743387	3.58018	3.58018	V11 up vs V2
EFHD2	0.00270604	0.00270604	3.57516	3.57516	V11 up vs V2
RASGRP2	0.0504836	0.0504836	3.55969	3.55969	V11 up vs V2
ARHGDIA	0.0181857	0.0181857	3.55526	3.55526	V11 up vs V2
RABGGTA	0.46522	0.46522	3.54108	3.54108	V11 up vs V2
CSDE1	0.00714433	0.00714433	3.52082	3.52082	V11 up vs V2
EIF4B	0.000422361	0.000422361	3.51657	3.51657	V11 up vs V2
TACC3	0.0315016	0.0315016	3.51353	3.51353	V11 up vs V2
ARHGDIB	0.0209753	0.0209753	3.50954	3.50954	V11 up vs V2
MCTS1	0.0284518	0.0284518	3.50807	3.50807	V11 up vs V2
OTUB1	0.0454423	0.0454423	3.50526	3.50526	V11 up vs V2
MPP1	0.0456574	0.0456574	3.50274	3.50274	V11 up vs V2
GIMAP4	0.129653	0.129653	3.50171	3.50171	V11 up vs V2
RAD23A	0.171904	0.171904	3.48632	3.48632	V11 up vs V2
C20orf27	0.0215258	0.0215258	3.48033	3.48033	V11 up vs V2
PTPA	0.103144	0.103144	3.43499	3.43499	V11 up vs V2
ABRACL	0.00124468	0.00124468	3.39388	3.39388	V11 up vs V2
PAFAH1B2	0.00114781	0.00114781	3.39306	3.39306	V11 up vs V2
TSN	0.0552589	0.0552589	3.39301	3.39301	V11 up vs V2
SMS	0.00648958	0.00648958	3.38811	3.38811	V11 up vs V2
IDH1	0.00722038	0.00722038	3.36797	3.36797	V11 up vs V2
GLRX3	0.0368527	0.0368527	3.34349	3.34349	V11 up vs V2
NQO2	0.255354	0.255354	3.34333	3.34333	V11 up vs V2
OAS2	0.0499662	0.0499662	3.34241	3.34241	V11 up vs V2
TMSB10	0.0850911	0.0850911	3.33676	3.33676	V11 up vs V2
CYRIA	0.0451232	0.0451232	3.33632	3.33632	V11 up vs V2
MOB1B	0.0229411	0.0229411	3.33268	3.33268	V11 up vs V2
UBE2D3	0.0246526	0.0246526	3.31531	3.31531	V11 up vs V2
MAP2K3	0.0261182	0.0261182	3.30427	3.30427	V11 up vs V2
PRKAG1	0.0272353	0.0272353	3.30351	3.30351	V11 up vs V2
GIGYF2	0.00320898	0.00320898	3.2908	3.2908	V11 up vs V2
ANKRD13D	0.0114384	0.0114384	3.2886	3.2886	V11 up vs V2
EIF1	0.0137352	0.0137352	3.27827	3.27827	V11 up vs V2
ATP6V1F	0.0559573	0.0559573	3.26766	3.26766	V11 up vs V2
VAMP8	0.0837316	0.0837316	3.26209	3.26209	V11 up vs V2
PLCG2	0.0268971	0.0268971	3.24806	3.24806	V11 up vs V2
DOK3	0.0132602	0.0132602	3.23604	3.23604	V11 up vs V2
GBE1	0.0383023	0.0383023	3.21512	3.21512	V11 up vs V2
MAPKAPK2	0.0118076	0.0118076	3.16701	3.16701	V11 up vs V2
GLOD4	0.0123311	0.0123311	3.16513	3.16513	V11 up vs V2
SERPINB1	0.00212025	0.00212025	3.16106	3.16106	V11 up vs V2
IMPA1	0.0347719	0.0347719	3.14213	3.14213	V11 up vs V2
BLVRB	0.0149587	0.0149587	3.14091	3.14091	V11 up vs V2
RANBP1	0.0306586	0.0306586	3.14072	3.14072	V11 up vs V2
DFFA	0.0212888	0.0212888	3.13179	3.13179	V11 up vs V2
GALE	0.00851388	0.00851388	3.13012	3.13012	V11 up vs V2
PHPT1	0.0570322	0.0570322	3.12446	3.12446	V11 up vs V2
SLC9A3R1	0.023713	0.023713	3.11518	3.11518	V11 up vs V2
SUMF2	0.267785	0.267785	3.10953	3.10953	V11 up vs V2
UBE2M	0.0531375	0.0531375	3.10634	3.10634	V11 up vs V2
GLTP	0.00873875	0.00873875	3.10619	3.10619	V11 up vs V2
SH3BGRL3	0.00450893	0.00450893	3.09837	3.09837	V11 up vs V2
ASRGL1	0.0149337	0.0149337	3.09383	3.09383	V11 up vs V2
BAG6	0.0554462	0.0554462	3.09118	3.09118	V11 up vs V2
NPEPL1	0.00643442	0.00643442	3.09095	3.09095	V11 up vs V2
PAK2	0.0217595	0.0217595	3.09069	3.09069	V11 up vs V2
RPE	0.0426647	0.0426647	3.08476	3.08476	V11 up vs V2
PPP6R3	0.0145863	0.0145863	3.07635	3.07635	V11 up vs V2
PTPN11	0.0350316	0.0350316	3.06901	3.06901	V11 up vs V2
GLO1	0.0341557	0.0341557	3.04162	3.04162	V11 up vs V2
FSCN1	0.251229	0.251229	3.04059	3.04059	V11 up vs V2
PTPRE	0.0167311	0.0167311	3.03796	3.03796	V11 up vs V2
PTPN7	0.0109107	0.0109107	3.01427	3.01427	V11 up vs V2
EMD	0.0354698	0.0354698	3.00488	3.00488	V11 up vs V2
NIBAN1	0.0032899	0.0032899	3.00279	3.00279	V11 up vs V2
NT5DC1	0.0421404	0.0421404	2.98755	2.98755	V11 up vs V2
UBXN1	0.0738753	0.0738753	2.98493	2.98493	V11 up vs V2
EEA1	0.00124903	0.00124903	2.98044	2.98044	V11 up vs V2
HOOK3	0.126072	0.126072	2.9671	2.9671	V11 up vs V2
SLK	0.00703391	0.00703391	2.96677	2.96677	V11 up vs V2
CAB39	0.00970229	0.00970229	2.96286	2.96286	V11 up vs V2
GYG1	0.00828569	0.00828569	2.95779	2.95779	V11 up vs V2
CLIC1	0.00517183	0.00517183	2.9542	2.9542	V11 up vs V2
HMX3	0.180983	0.180983	2.95048	2.95048	V11 up vs V2
NAPRT	0.0455375	0.0455375	2.94913	2.94913	V11 up vs V2
PITPNA	0.00382703	0.00382703	2.94869	2.94869	V11 up vs V2
UGP2	0.00614268	0.00614268	2.92661	2.92661	V11 up vs V2
RCSD1	0.0645558	0.0645558	2.92632	2.92632	V11 up vs V2
GART	0.0624081	0.0624081	2.9122	2.9122	V11 up vs V2
G6PD	0.0217519	0.0217519	2.90804	2.90804	V11 up vs V2
DUSP3	0.0101891	0.0101891	2.90487	2.90487	V11 up vs V2
UBE2V1	0.0200484	0.0200484	2.89932	2.89932	V11 up vs V2
CWF19L1	0.02831	0.02831	2.8957	2.8957	V11 up vs V2
ZYX	0.014621	0.014621	2.88395	2.88395	V11 up vs V2
CUL5	0.0332538	0.0332538	2.88034	2.88034	V11 up vs V2
CA2	0.00276242	0.00276242	2.87402	2.87402	V11 up vs V2
IGHA1	0.045107	0.045107	2.86318	2.86318	V11 up vs V2
INPP1	0.0138571	0.0138571	2.85677	2.85677	V11 up vs V2
TRIP12	0.27497	0.27497	2.85156	2.85156	V11 up vs V2
MIEN1	0.302013	0.302013	2.84311	2.84311	V11 up vs V2
TMSB4X	0.015082	0.015082	2.84171	2.84171	V11 up vs V2
TPT1	0.00123961	0.00123961	2.83074	2.83074	V11 up vs V2
GTF2A1	0.0113425	0.0113425	2.79403	2.79403	V11 up vs V2
PPP4R1	0.000729156	0.000729156	2.79339	2.79339	V11 up vs V2
NCF4	0.00411291	0.00411291	2.77257	2.77257	V11 up vs V2
UFC1	0.00742024	0.00742024	2.77255	2.77255	V11 up vs V2
RAC2	0.0107165	0.0107165	2.76869	2.76869	V11 up vs V2
PBDC1	0.0502314	0.0502314	2.76214	2.76214	V11 up vs V2
NADK	0.0394885	0.0394885	2.75911	2.75911	V11 up vs V2
SUPT5H	0.205493	0.205493	2.75809	2.75809	V11 up vs V2
PSMF1	0.0573578	0.0573578	2.7549	2.7549	V11 up vs V2
SERPINB6	0.0156116	0.0156116	2.75385	2.75385	V11 up vs V2
RASSF2	0.0101947	0.0101947	2.7538	2.7538	V11 up vs V2
ORM1	0.0101911	0.0101911	2.74564	2.74564	V11 up vs V2
DSTN	0.0485077	0.0485077	2.73554	2.73554	V11 up vs V2
RAC1	0.0303288	0.0303288	2.72608	2.72608	V11 up vs V2
RASA2	0.0339844	0.0339844	2.7204	2.7204	V11 up vs V2
GRK2	0.0476644	0.0476644	2.71547	2.71547	V11 up vs V2
PYCARD	0.0142827	0.0142827	2.70897	2.70897	V11 up vs V2
SNX1	0.018971	0.018971	2.7065	2.7065	V11 up vs V2
ALDOC	0.0163187	0.0163187	2.70118	2.70118	V11 up vs V2
SH3GL1	0.00758552	0.00758552	2.68704	2.68704	V11 up vs V2
TKFC	0.0332316	0.0332316	2.68018	2.68018	V11 up vs V2
PPIA	0.0101181	0.0101181	2.67758	2.67758	V11 up vs V2
TPK1	0.0634427	0.0634427	2.67289	2.67289	V11 up vs V2
TUBA1C	2.47e-08	2.47e-08	2.661	2.661	V11 up vs V2
DNM2	0.0505754	0.0505754	2.65795	2.65795	V11 up vs V2
SNX5	0.0748114	0.0748114	2.65024	2.65024	V11 up vs V2
APEH	0.0861178	0.0861178	2.64812	2.64812	V11 up vs V2
ALAD	0.0314707	0.0314707	2.64626	2.64626	V11 up vs V2
FBP1	0.0222631	0.0222631	2.64346	2.64346	V11 up vs V2
ACTN1	0.00466872	0.00466872	2.63394	2.63394	V11 up vs V2
PIN1	0.0154143	0.0154143	2.62751	2.62751	V11 up vs V2
PGD	0.000341245	0.000341245	2.62338	2.62338	V11 up vs V2
EML4	0.00308807	0.00308807	2.61831	2.61831	V11 up vs V2
NOMO3	0.00164173	0.00164173	2.61242	2.61242	V11 up vs V2
ARFGEF1	0.0286276	0.0286276	2.60649	2.60649	V11 up vs V2
ADK	7.2e-06	7.2e-06	2.60616	2.60616	V11 up vs V2
LCP2	0.0246261	0.0246261	2.60335	2.60335	V11 up vs V2
PDXK	0.0205855	0.0205855	2.59831	2.59831	V11 up vs V2
STK4	0.0314664	0.0314664	2.58313	2.58313	V11 up vs V2
FABP5	0.0173578	0.0173578	2.57875	2.57875	V11 up vs V2
CPN1	0.124931	0.124931	2.56018	2.56018	V11 up vs V2
ARHGAP15	0.032547	0.032547	2.55703	2.55703	V11 up vs V2
DST	0.000626159	0.000626159	2.5508	2.5508	V11 up vs V2
CCDC88A	0.0751729	0.0751729	2.54829	2.54829	V11 up vs V2
BROX	0.38217	0.38217	2.54346	2.54346	V11 up vs V2
DOK2	0.0164043	0.0164043	2.53284	2.53284	V11 up vs V2
LTA4H	0.0729813	0.0729813	2.53196	2.53196	V11 up vs V2
INTS3	0.0428207	0.0428207	2.52028	2.52028	V11 up vs V2
CCAR1	0.217317	0.217317	2.51918	2.51918	V11 up vs V2
GRB2	0.0416653	0.0416653	2.51311	2.51311	V11 up vs V2
FAM118B	0.0229529	0.0229529	2.50926	2.50926	V11 up vs V2
FSTL1	0.0525897	0.0525897	2.5065	2.5065	V11 up vs V2
XPO7	0.0343903	0.0343903	2.50507	2.50507	V11 up vs V2
GSTP1	0.0198206	0.0198206	2.50234	2.50234	V11 up vs V2
FASN	0.02995	0.02995	2.50112	2.50112	V11 up vs V2
TNPO3	0.0210992	0.0210992	2.48251	2.48251	V11 up vs V2
USP14	0.014583	0.014583	2.47584	2.47584	V11 up vs V2
PGLS	0.00553975	0.00553975	2.47232	2.47232	V11 up vs V2
UBAP2L	0.0311293	0.0311293	2.47133	2.47133	V11 up vs V2
GAPVD1	0.0102677	0.0102677	2.47095	2.47095	V11 up vs V2
NUDT5	0.0207369	0.0207369	2.45895	2.45895	V11 up vs V2
RASEF	8.18e-07	8.18e-07	2.43677	2.43677	V11 up vs V2
UBR4	0.00247824	0.00247824	2.4365	2.4365	V11 up vs V2
ADH5	0.0434043	0.0434043	2.43628	2.43628	V11 up vs V2
VBP1	0.084521	0.084521	2.43425	2.43425	V11 up vs V2
RIN3	0.259432	0.259432	2.43216	2.43216	V11 up vs V2
FHL3	0.249986	0.249986	2.42995	2.42995	V11 up vs V2
XPOT	0.0481983	0.0481983	2.42847	2.42847	V11 up vs V2
STAM	0.0195849	0.0195849	2.42606	2.42606	V11 up vs V2
NIBAN2	0.0234133	0.0234133	2.42577	2.42577	V11 up vs V2
GIT1	0.14946	0.14946	2.42561	2.42561	V11 up vs V2
QDPR	0.011885	0.011885	2.42343	2.42343	V11 up vs V2
MAT2B	0.0248053	0.0248053	2.41174	2.41174	V11 up vs V2
PPP1R12A	0.0571433	0.0571433	2.41005	2.41005	V11 up vs V2
BTF3L4	0.0840803	0.0840803	2.40292	2.40292	V11 up vs V2
DCK	0.0618249	0.0618249	2.39597	2.39597	V11 up vs V2
NDRG1	0.0056307	0.0056307	2.39546	2.39546	V11 up vs V2
AKR1B1	0.115266	0.115266	2.38648	2.38648	V11 up vs V2
PPIL3	0.0597546	0.0597546	2.38457	2.38457	V11 up vs V2
UMPS	0.0264908	0.0264908	2.38156	2.38156	V11 up vs V2
RAP1GDS1	0.0507153	0.0507153	2.38127	2.38127	V11 up vs V2
NUP58	0.0142526	0.0142526	2.37974	2.37974	V11 up vs V2
UBE2N	0.00985663	0.00985663	2.37915	2.37915	V11 up vs V2
RNPEP	0.0462353	0.0462353	2.37802	2.37802	V11 up vs V2
PGM2	0.071146	0.071146	2.37546	2.37546	V11 up vs V2
MIF	0.00708794	0.00708794	2.36488	2.36488	V11 up vs V2
GALNS	0.110726	0.110726	2.36364	2.36364	V11 up vs V2
SULT1A1	0.00546796	0.00546796	2.36055	2.36055	V11 up vs V2
FARSA	0.0971926	0.0971926	2.35704	2.35704	V11 up vs V2
APRT	0.0334914	0.0334914	2.35473	2.35473	V11 up vs V2
PLPBP	0.0592579	0.0592579	2.35374	2.35374	V11 up vs V2
DYNLL1	0.115903	0.115903	2.35054	2.35054	V11 up vs V2
GMPPA	0.0801449	0.0801449	2.34928	2.34928	V11 up vs V2
IL16	0.0223277	0.0223277	2.34834	2.34834	V11 up vs V2
COPS2	0.0518574	0.0518574	2.34696	2.34696	V11 up vs V2
SNX17	0.0424816	0.0424816	2.34489	2.34489	V11 up vs V2
ASL	0.113962	0.113962	2.34312	2.34312	V11 up vs V2
FES	0.0205356	0.0205356	2.34042	2.34042	V11 up vs V2
KCNAB2	0.0501595	0.0501595	2.33996	2.33996	V11 up vs V2
FERMT3	0.00722495	0.00722495	2.33609	2.33609	V11 up vs V2
PNP	0.121937	0.121937	2.33131	2.33131	V11 up vs V2
COPS5	0.0559034	0.0559034	2.32769	2.32769	V11 up vs V2
GRIPAP1	0.0505593	0.0505593	2.32397	2.32397	V11 up vs V2
SNX3	0.0076626	0.0076626	2.31837	2.31837	V11 up vs V2
LXN	0.154412	0.154412	2.31739	2.31739	V11 up vs V2
MYCBP	0.269238	0.269238	2.31409	2.31409	V11 up vs V2
GMPS	0.0847524	0.0847524	2.31375	2.31375	V11 up vs V2
PEAK3	0.143084	0.143084	2.31157	2.31157	V11 up vs V2
CRKL	0.120774	0.120774	2.30265	2.30265	V11 up vs V2
GSR	0.0199687	0.0199687	2.29954	2.29954	V11 up vs V2
EFL1	0.0890442	0.0890442	2.294	2.294	V11 up vs V2
NANS	0.0730794	0.0730794	2.29278	2.29278	V11 up vs V2
ENO2	0.0390834	0.0390834	2.28983	2.28983	V11 up vs V2
TALDO1	0.0172667	0.0172667	2.28693	2.28693	V11 up vs V2
S100A9	0.00125339	0.00125339	2.28522	2.28522	V11 up vs V2
ECPAS	0.105817	0.105817	2.28412	2.28412	V11 up vs V2
CHMP2A	0.00248686	0.00248686	2.28237	2.28237	V11 up vs V2
UBA5	0.0145283	0.0145283	2.28032	2.28032	V11 up vs V2
NME2	0.013858	0.013858	2.27588	2.27588	V11 up vs V2
NME1	0.013858	0.013858	2.27588	2.27588	V11 up vs V2
CIAO2A	0.037633	0.037633	2.26967	2.26967	V11 up vs V2
CYRIB	0.0057202	0.0057202	2.26952	2.26952	V11 up vs V2
ESD	0.0391781	0.0391781	2.26179	2.26179	V11 up vs V2
LACTB2	0.082248	0.082248	2.25166	2.25166	V11 up vs V2
POTEKP	0.215001	0.215001	2.25017	2.25017	V11 up vs V2
MTPN	0.0182264	0.0182264	2.24749	2.24749	V11 up vs V2
PAK1	0.0567734	0.0567734	2.24551	2.24551	V11 up vs V2
NBEAL2	0.0282038	0.0282038	2.24212	2.24212	V11 up vs V2
USP9X	0.287924	0.287924	2.23708	2.23708	V11 up vs V2
GCA	0.013764	0.013764	2.23647	2.23647	V11 up vs V2
F8A1	0.0995488	0.0995488	2.23092	2.23092	V11 up vs V2
ANP32E	0.0622535	0.0622535	2.22099	2.22099	V11 up vs V2
FNTA	0.0663927	0.0663927	2.22001	2.22001	V11 up vs V2
OXSR1	0.204879	0.204879	2.21985	2.21985	V11 up vs V2
CTSG	6.18e-05	6.18e-05	2.21875	2.21875	V11 up vs V2
SERPINB8	0.114458	0.114458	2.21873	2.21873	V11 up vs V2
GMFG	0.0137726	0.0137726	2.21848	2.21848	V11 up vs V2
TNFAIP8	0.0339209	0.0339209	2.21674	2.21674	V11 up vs V2
PIK3CD	0.0334341	0.0334341	2.21598	2.21598	V11 up vs V2
TBCE	0.175854	0.175854	2.215	2.215	V11 up vs V2
USP5	0.0211051	0.0211051	2.21497	2.21497	V11 up vs V2
MAPK14	0.0418799	0.0418799	2.21379	2.21379	V11 up vs V2
PRTN3	0.000187231	0.000187231	2.21306	2.21306	V11 up vs V2
TPD52L2	0.0419458	0.0419458	2.21231	2.21231	V11 up vs V2
UBA6	0.01866	0.01866	2.21222	2.21222	V11 up vs V2
YARS	0.0119641	0.0119641	2.20459	2.20459	V11 up vs V2
WAS	0.0699818	0.0699818	2.20103	2.20103	V11 up vs V2
CDV3	0.0330104	0.0330104	2.19939	2.19939	V11 up vs V2
PLA2G4A	0.214082	0.214082	2.19916	2.19916	V11 up vs V2
STOM	0.00126328	0.00126328	2.19306	2.19306	V11 up vs V2
TXNL1	0.0679865	0.0679865	2.18579	2.18579	V11 up vs V2
PREP	0.0135567	0.0135567	2.17849	2.17849	V11 up vs V2
IGLC7	0.201777	0.201777	2.17843	2.17843	V11 up vs V2
CARS2	0.438297	0.438297	2.17706	2.17706	V11 up vs V2
ACAT2	0.0846258	0.0846258	2.17593	2.17593	V11 up vs V2
EIF5A	0.0432054	0.0432054	2.17396	2.17396	V11 up vs V2
S100A8	0.00263261	0.00263261	2.17282	2.17282	V11 up vs V2
ALDOA	0.0256614	0.0256614	2.16874	2.16874	V11 up vs V2
MAPRE1	0.0691447	0.0691447	2.16645	2.16645	V11 up vs V2
PPM1A	0.0395619	0.0395619	2.15804	2.15804	V11 up vs V2
PDCD10	0.0281494	0.0281494	2.1553	2.1553	V11 up vs V2
UBA2	0.146458	0.146458	2.14964	2.14964	V11 up vs V2
MCMBP	0.0907777	0.0907777	2.14774	2.14774	V11 up vs V2
IMPDH1	0.0333026	0.0333026	2.14657	2.14657	V11 up vs V2
PFN1	0.0561794	0.0561794	2.14637	2.14637	V11 up vs V2
TPI1	0.0635787	0.0635787	2.14378	2.14378	V11 up vs V2
FIBP	0.222945	0.222945	2.141	2.141	V11 up vs V2
SEC31A	0.0146749	0.0146749	2.14086	2.14086	V11 up vs V2
SULT1A3	0.0114573	0.0114573	2.13947	2.13947	V11 up vs V2
CSTB	0.0274402	0.0274402	2.13613	2.13613	V11 up vs V2
DBI	0.0406826	0.0406826	2.13471	2.13471	V11 up vs V2
SHMT1	0.045924	0.045924	2.13369	2.13369	V11 up vs V2
CYFIP2	0.00820851	0.00820851	2.13169	2.13169	V11 up vs V2
NPLOC4	0.0251182	0.0251182	2.12983	2.12983	V11 up vs V2
PMVK	0.263846	0.263846	2.1281	2.1281	V11 up vs V2
ADSS	0.00467834	0.00467834	2.12744	2.12744	V11 up vs V2
MRI1	0.246021	0.246021	2.11113	2.11113	V11 up vs V2
MAT2A	0.0737646	0.0737646	2.11016	2.11016	V11 up vs V2
NCAPG	0.0340197	0.0340197	2.10855	2.10855	V11 up vs V2
CDC37	0.0247291	0.0247291	2.10791	2.10791	V11 up vs V2
ATG7	0.0104398	0.0104398	2.10776	2.10776	V11 up vs V2
PARVB	0.0113814	0.0113814	2.10751	2.10751	V11 up vs V2
ARG1	0.292286	0.292286	2.10522	2.10522	V11 up vs V2
PSMD6	0.0567936	0.0567936	2.10492	2.10492	V11 up vs V2
GAK	0.316708	0.316708	2.10472	2.10472	V11 up vs V2
CHMP4B	0.130554	0.130554	2.10385	2.10385	V11 up vs V2
CAPG	0.0401854	0.0401854	2.09927	2.09927	V11 up vs V2
ETF1	0.0884837	0.0884837	2.09837	2.09837	V11 up vs V2
NSFL1C	0.168109	0.168109	2.0966	2.0966	V11 up vs V2
CORO1B	0.217578	0.217578	2.09477	2.09477	V11 up vs V2
DERA	0.100845	0.100845	2.0941	2.0941	V11 up vs V2
PLIN3	0.0428555	0.0428555	2.09344	2.09344	V11 up vs V2
DPYD	0.0919872	0.0919872	2.09107	2.09107	V11 up vs V2
ANP32A	0.0261161	0.0261161	2.08616	2.08616	V11 up vs V2
RBM12	0.0299431	0.0299431	2.08576	2.08576	V11 up vs V2
EDF1	0.0495129	0.0495129	2.08382	2.08382	V11 up vs V2
PCMT1	0.041264	0.041264	2.08301	2.08301	V11 up vs V2
METAP2	0.0342161	0.0342161	2.08191	2.08191	V11 up vs V2
ARRB1	0.372216	0.372216	2.08152	2.08152	V11 up vs V2
ENO1	0.0350436	0.0350436	2.07464	2.07464	V11 up vs V2
STK26	0.0134291	0.0134291	2.07377	2.07377	V11 up vs V2
DNAJB11	0.0239107	0.0239107	2.07312	2.07312	V11 up vs V2
PTPN12	0.060137	0.060137	2.06988	2.06988	V11 up vs V2
DIAPH2	0.113946	0.113946	2.06292	2.06292	V11 up vs V2
RHEB	0.000804075	0.000804075	2.0629	2.0629	V11 up vs V2
RPA3	0.148952	0.148952	2.06035	2.06035	V11 up vs V2
CIB1	0.0682296	0.0682296	2.05621	2.05621	V11 up vs V2
PPP6R1	0.111731	0.111731	2.05374	2.05374	V11 up vs V2
EIF2AK2	0.00714706	0.00714706	2.05091	2.05091	V11 up vs V2
MAPK1	0.0518668	0.0518668	2.04933	2.04933	V11 up vs V2
PKM	0.0316424	0.0316424	2.0482	2.0482	V11 up vs V2
AIF1	0.0770071	0.0770071	2.04511	2.04511	V11 up vs V2
GLRX5	0.13316	0.13316	2.04424	2.04424	V11 up vs V2
PGK1	0.0220034	0.0220034	2.04019	2.04019	V11 up vs V2
LAT2	0.0724187	0.0724187	2.03967	2.03967	V11 up vs V2
ARHGAP17	0.00984623	0.00984623	2.03817	2.03817	V11 up vs V2
CORO7	0.0781896	0.0781896	2.03795	2.03795	V11 up vs V2
XPNPEP1	0.08639	0.08639	2.03656	2.03656	V11 up vs V2
CXorf38	0.00132092	0.00132092	2.03535	2.03535	V11 up vs V2
TAGLN2	0.0678428	0.0678428	2.03526	2.03526	V11 up vs V2
MGAT3	0.0527222	0.0527222	2.0342	2.0342	V11 up vs V2
ACOT2	0.147008	0.147008	2.03408	2.03408	V11 up vs V2
NTPCR	0.0305373	0.0305373	2.03163	2.03163	V11 up vs V2
DBNL	0.0891046	0.0891046	2.03099	2.03099	V11 up vs V2
IKBKB	0.0610606	0.0610606	2.03048	2.03048	V11 up vs V2
PPP2R2A	0.0329806	0.0329806	2.02997	2.02997	V11 up vs V2
UBLCP1	0.106336	0.106336	2.02988	2.02988	V11 up vs V2
NDUFB5	0.0715345	0.0715345	2.02916	2.02916	V11 up vs V2
GNAQ	3.16e-05	3.16e-05	2.01547	2.01547	V11 up vs V2
DTX3L	0.0197454	0.0197454	2.01543	2.01543	V11 up vs V2
HAGH	0.0268937	0.0268937	2.01518	2.01518	V11 up vs V2
PAICS	0.142481	0.142481	2.01047	2.01047	V11 up vs V2
SNX2	0.0944272	0.0944272	2.00615	2.00615	V11 up vs V2
CSE1L	0.0635501	0.0635501	2.00506	2.00506	V11 up vs V2
ALDH16A1	0.0731273	0.0731273	2.0043	2.0043	V11 up vs V2
HS1BP3	0.220499	0.220499	2.00413	2.00413	V11 up vs V2
PTGES3	0.0563891	0.0563891	2.00021	2.00021	V11 up vs V2
ATG3	0.00407306	0.00407306	1.99897	1.99897	V11 up vs V2
PLEK	0.338346	0.338346	1.99169	1.99169	V11 up vs V2
PPID	0.00271608	0.00271608	1.9887	1.9887	V11 up vs V2
BRAT1	0.0408196	0.0408196	1.98861	1.98861	V11 up vs V2
PAFAH1B3	0.108066	0.108066	1.98515	1.98515	V11 up vs V2
CELF2	0.132732	0.132732	1.98391	1.98391	V11 up vs V2
TBC1D2	0.000215074	0.000215074	1.97542	1.97542	V11 up vs V2
GAPDH	0.0428577	0.0428577	1.97532	1.97532	V11 up vs V2
ACTC1	0.0334163	0.0334163	1.97197	1.97197	V11 up vs V2
ARF6	0.00306631	0.00306631	1.97086	1.97086	V11 up vs V2
CAMK1	0.159586	0.159586	1.97038	1.97038	V11 up vs V2
DPYSL4	0.579026	0.579026	1.96486	1.96486	V11 up vs V2
PGAM1	0.00405174	0.00405174	1.96382	1.96382	V11 up vs V2
SETD3	0.0185198	0.0185198	1.96368	1.96368	V11 up vs V2
CAPN1	0.0250345	0.0250345	1.95835	1.95835	V11 up vs V2
LY75	0.012357	0.012357	1.95395	1.95395	V11 up vs V2
LRRC47	0.0741489	0.0741489	1.9511	1.9511	V11 up vs V2
BLVRA	0.0116886	0.0116886	1.95082	1.95082	V11 up vs V2
GPX4	0.0235568	0.0235568	1.94827	1.94827	V11 up vs V2
HGS	0.0795371	0.0795371	1.94443	1.94443	V11 up vs V2
CR1	9.36e-05	9.36e-05	1.94338	1.94338	V11 up vs V2
PYM1	0.388661	0.388661	1.94133	1.94133	V11 up vs V2
NUDT16	0.0460886	0.0460886	1.93472	1.93472	V11 up vs V2
TYROBP	0.0344774	0.0344774	1.92602	1.92602	V11 up vs V2
COASY	0.00232642	0.00232642	1.92503	1.92503	V11 up vs V2
DPYSL2	0.0362747	0.0362747	1.92063	1.92063	V11 up vs V2
AAK1	0.329714	0.329714	1.91911	1.91911	V11 up vs V2
AGTPBP1	0.0425013	0.0425013	1.91749	1.91749	V11 up vs V2
EHD4	0.00383257	0.00383257	1.91645	1.91645	V11 up vs V2
MAVS	0.103861	0.103861	1.91287	1.91287	V11 up vs V2
LDHA	0.0322231	0.0322231	1.9117	1.9117	V11 up vs V2
GNPDA1	0.159987	0.159987	1.91	1.91	V11 up vs V2
PSMD2	0.0668212	0.0668212	1.90991	1.90991	V11 up vs V2
POR	0.0235639	0.0235639	1.90749	1.90749	V11 up vs V2
TXNRD1	0.117869	0.117869	1.89986	1.89986	V11 up vs V2
THEMIS2	0.0714174	0.0714174	1.89789	1.89789	V11 up vs V2
NAGK	0.0194251	0.0194251	1.89739	1.89739	V11 up vs V2
NCF2	0.0147232	0.0147232	1.89699	1.89699	V11 up vs V2
NPEPPS	0.0598036	0.0598036	1.89534	1.89534	V11 up vs V2
ARL1	0.00771414	0.00771414	1.89442	1.89442	V11 up vs V2
HMGB2	0.0388835	0.0388835	1.8933	1.8933	V11 up vs V2
SSB	0.0729612	0.0729612	1.88974	1.88974	V11 up vs V2
UBE2I	0.0309794	0.0309794	1.88788	1.88788	V11 up vs V2
ARHGEF1	0.108881	0.108881	1.88717	1.88717	V11 up vs V2
XRCC4	0.593399	0.593399	1.88665	1.88665	V11 up vs V2
SNX12	0.00423304	0.00423304	1.88593	1.88593	V11 up vs V2
PARP14	0.165094	0.165094	1.88592	1.88592	V11 up vs V2
ARPC5	0.0704976	0.0704976	1.88481	1.88481	V11 up vs V2
APBB1IP	0.115647	0.115647	1.88366	1.88366	V11 up vs V2
RHOA	0.0465383	0.0465383	1.87962	1.87962	V11 up vs V2
MAPK1IP1L	0.13886	0.13886	1.87838	1.87838	V11 up vs V2
CSRP1	0.00252753	0.00252753	1.87742	1.87742	V11 up vs V2
SERPINB9	0.142771	0.142771	1.87739	1.87739	V11 up vs V2
VASP	0.00971779	0.00971779	1.87523	1.87523	V11 up vs V2
CBR1	0.0606916	0.0606916	1.87458	1.87458	V11 up vs V2
UBA1	0.0681948	0.0681948	1.87289	1.87289	V11 up vs V2
SPTBN2	0.0010925	0.0010925	1.87283	1.87283	V11 up vs V2
BTK	0.0601228	0.0601228	1.87041	1.87041	V11 up vs V2
DNAJC7	0.098105	0.098105	1.86909	1.86909	V11 up vs V2
GDI2	0.0478393	0.0478393	1.86892	1.86892	V11 up vs V2
SEMA4A	3.22e-05	3.22e-05	1.8662	1.8662	V11 up vs V2
HSPH1	0.0297196	0.0297196	1.86286	1.86286	V11 up vs V2
MAP2K1	0.00685747	0.00685747	1.86271	1.86271	V11 up vs V2
ACAP1	0.00235607	0.00235607	1.85955	1.85955	V11 up vs V2
CASP1	0.0996817	0.0996817	1.85873	1.85873	V11 up vs V2
FAH	0.258893	0.258893	1.85873	1.85873	V11 up vs V2
LSM1	0.0589168	0.0589168	1.85746	1.85746	V11 up vs V2
MDH1	0.071049	0.071049	1.85733	1.85733	V11 up vs V2
COMMD9	0.0133164	0.0133164	1.85465	1.85465	V11 up vs V2
ASPSCR1	0.0954756	0.0954756	1.85351	1.85351	V11 up vs V2
OLA1	0.0523755	0.0523755	1.85311	1.85311	V11 up vs V2
SPI1	0.33947	0.33947	1.84976	1.84976	V11 up vs V2
RAB31	7.85e-05	7.85e-05	1.84307	1.84307	V11 up vs V2
STAT2	0.088453	0.088453	1.8424	1.8424	V11 up vs V2
ARF3	0.0317157	0.0317157	1.84223	1.84223	V11 up vs V2
EXOC8	0.218465	0.218465	1.83904	1.83904	V11 up vs V2
CHMP4A	0.08168	0.08168	1.8381	1.8381	V11 up vs V2
ARPC5L	0.0654494	0.0654494	1.8377	1.8377	V11 up vs V2
ATIC	0.00885128	0.00885128	1.8369	1.8369	V11 up vs V2
PFDN5	0.126035	0.126035	1.83491	1.83491	V11 up vs V2
SUMO3	0.0219955	0.0219955	1.8337	1.8337	V11 up vs V2
UFD1	0.0201672	0.0201672	1.8306	1.8306	V11 up vs V2
TKT	0.158831	0.158831	1.83047	1.83047	V11 up vs V2
ADD3	0.0387318	0.0387318	1.82907	1.82907	V11 up vs V2
HSPA2	0.0103942	0.0103942	1.82787	1.82787	V11 up vs V2
VPS4B	0.0199253	0.0199253	1.82406	1.82406	V11 up vs V2
ARPC2	0.0100349	0.0100349	1.81962	1.81962	V11 up vs V2
COPS3	0.0965948	0.0965948	1.81585	1.81585	V11 up vs V2
ARF4	0.0153978	0.0153978	1.81512	1.81512	V11 up vs V2
ARHGAP25	0.0837304	0.0837304	1.81203	1.81203	V11 up vs V2
NAXE	0.0822652	0.0822652	1.81194	1.81194	V11 up vs V2
PDAP1	0.0217409	0.0217409	1.80972	1.80972	V11 up vs V2
SLC2A3	0.00184015	0.00184015	1.80626	1.80626	V11 up vs V2
FKBP3	0.089237	0.089237	1.80578	1.80578	V11 up vs V2
AARS	0.00627608	0.00627608	1.80513	1.80513	V11 up vs V2
PGK2	0.0164014	0.0164014	1.80477	1.80477	V11 up vs V2
CARD11	0.0690297	0.0690297	1.80466	1.80466	V11 up vs V2
TRAPPC11	0.128725	0.128725	1.80376	1.80376	V11 up vs V2
GSPT1	0.0232178	0.0232178	1.80341	1.80341	V11 up vs V2
CBL	0.0421167	0.0421167	1.80029	1.80029	V11 up vs V2
ZC3HAV1	0.00682472	0.00682472	1.79983	1.79983	V11 up vs V2
RSU1	0.0374234	0.0374234	1.79674	1.79674	V11 up vs V2
IQGAP3	0.0305171	0.0305171	1.7965	1.7965	V11 up vs V2
IGHM	0.0628082	0.0628082	1.79625	1.79625	V11 up vs V2
IRAK3	0.0346495	0.0346495	1.79504	1.79504	V11 up vs V2
PRPSAP1	0.0794961	0.0794961	1.79462	1.79462	V11 up vs V2
EIF5	0.0349836	0.0349836	1.79091	1.79091	V11 up vs V2
RNASE3	9.72e-06	9.72e-06	1.79055	1.79055	V11 up vs V2
PTPN1	0.0246682	0.0246682	1.78993	1.78993	V11 up vs V2
NUTF2	0.0400586	0.0400586	1.78844	1.78844	V11 up vs V2
DIAPH1	0.0258461	0.0258461	1.7881	1.7881	V11 up vs V2
RIPOR2	0.289752	0.289752	1.78501	1.78501	V11 up vs V2
SEC24D	0.026799	0.026799	1.78426	1.78426	V11 up vs V2
PSMA1	0.148982	0.148982	1.78405	1.78405	V11 up vs V2
POTEF	0.142776	0.142776	1.77961	1.77961	V11 up vs V2
PIK3R1	0.271428	0.271428	1.77895	1.77895	V11 up vs V2
CCT4	0.0613357	0.0613357	1.77578	1.77578	V11 up vs V2
EIF2B1	0.0967249	0.0967249	1.77501	1.77501	V11 up vs V2
COTL1	0.13249	0.13249	1.7704	1.7704	V11 up vs V2
ANKRD52	0.0284982	0.0284982	1.76954	1.76954	V11 up vs V2
PSMB9	0.220067	0.220067	1.76304	1.76304	V11 up vs V2
RO60	0.102481	0.102481	1.76289	1.76289	V11 up vs V2
KLC1	0.0641806	0.0641806	1.76235	1.76235	V11 up vs V2
CD300LF	0.000973943	0.000973943	1.75981	1.75981	V11 up vs V2
GSTO1	0.00366413	0.00366413	1.75746	1.75746	V11 up vs V2
AHSG	0.185748	0.185748	1.75745	1.75745	V11 up vs V2
APEX1	0.181868	0.181868	1.7552	1.7552	V11 up vs V2
DOCK11	0.199092	0.199092	1.75485	1.75485	V11 up vs V2
MTMR14	0.12019	0.12019	1.75391	1.75391	V11 up vs V2
PSMC1	0.121569	0.121569	1.75346	1.75346	V11 up vs V2
RHOG	0.0387086	0.0387086	1.75103	1.75103	V11 up vs V2
ANP32B	0.0435858	0.0435858	1.74841	1.74841	V11 up vs V2
DCUN1D1	0.269963	0.269963	1.74766	1.74766	V11 up vs V2
RNASEH2B	0.311871	0.311871	1.74639	1.74639	V11 up vs V2
ACTB	0.0550098	0.0550098	1.7451	1.7451	V11 up vs V2
ACTG1	0.0550098	0.0550098	1.7451	1.7451	V11 up vs V2
TSPO	0.00117539	0.00117539	1.74297	1.74297	V11 up vs V2
DGKA	0.0826458	0.0826458	1.74127	1.74127	V11 up vs V2
LRRC40	0.0741793	0.0741793	1.74048	1.74048	V11 up vs V2
SNRPGP15	0.00550906	0.00550906	1.7398	1.7398	V11 up vs V2
CFL1	0.0652386	0.0652386	1.73915	1.73915	V11 up vs V2
YWHAB	0.087738	0.087738	1.73628	1.73628	V11 up vs V2
CZIB	0.0162865	0.0162865	1.73622	1.73622	V11 up vs V2
ACAP2	0.0729311	0.0729311	1.73027	1.73027	V11 up vs V2
NMT1	0.0373005	0.0373005	1.72808	1.72808	V11 up vs V2
DDX3X	0.0525659	0.0525659	1.72542	1.72542	V11 up vs V2
EXOC3	0.104982	0.104982	1.7245	1.7245	V11 up vs V2
PARK7	0.0403444	0.0403444	1.7244	1.7244	V11 up vs V2
AZU1	0.0273171	0.0273171	1.72397	1.72397	V11 up vs V2
USP15	0.00874021	0.00874021	1.723	1.723	V11 up vs V2
SARS	0.0443843	0.0443843	1.72116	1.72116	V11 up vs V2
CP	0.0651141	0.0651141	1.72056	1.72056	V11 up vs V2
EEF1A2	0.00878981	0.00878981	1.71857	1.71857	V11 up vs V2
GCLC	0.0427166	0.0427166	1.71781	1.71781	V11 up vs V2
PRDX6	0.0511749	0.0511749	1.71552	1.71552	V11 up vs V2
PSME1	0.123243	0.123243	1.71502	1.71502	V11 up vs V2
PTPN6	0.0910096	0.0910096	1.71388	1.71388	V11 up vs V2
YWHAZ	0.0598384	0.0598384	1.70926	1.70926	V11 up vs V2
PSMC4	0.157825	0.157825	1.70828	1.70828	V11 up vs V2
CHCHD2	0.0251306	0.0251306	1.70794	1.70794	V11 up vs V2
CNP	0.00719347	0.00719347	1.70609	1.70609	V11 up vs V2
AKR7A2	0.0738295	0.0738295	1.7057	1.7057	V11 up vs V2
ACSL4	0.00730059	0.00730059	1.70317	1.70317	V11 up vs V2
CD59	0.142444	0.142444	1.70291	1.70291	V11 up vs V2
PITPNB	0.0356988	0.0356988	1.7027	1.7027	V11 up vs V2
HSPA4	0.0595319	0.0595319	1.70042	1.70042	V11 up vs V2
LYPLA1	0.0254237	0.0254237	1.69936	1.69936	V11 up vs V2
PPP4R3A	0.385253	0.385253	1.69901	1.69901	V11 up vs V2
VWA8	0.573842	0.573842	1.69556	1.69556	V11 up vs V2
ANKFY1	0.190514	0.190514	1.6953	1.6953	V11 up vs V2
S100A4	0.0521319	0.0521319	1.69228	1.69228	V11 up vs V2
PPA1	0.0397771	0.0397771	1.68716	1.68716	V11 up vs V2
LASP1	0.121486	0.121486	1.68326	1.68326	V11 up vs V2
CCT3	0.0566562	0.0566562	1.68155	1.68155	V11 up vs V2
PREX1	0.0374916	0.0374916	1.68142	1.68142	V11 up vs V2
ROCK1	0.0723025	0.0723025	1.68106	1.68106	V11 up vs V2
TXNDC12	0.00158844	0.00158844	1.68002	1.68002	V11 up vs V2
CHMP5	0.131206	0.131206	1.67927	1.67927	V11 up vs V2
CSNK2B	0.324484	0.324484	1.6769	1.6769	V11 up vs V2
OSBPL11	0.0288824	0.0288824	1.67677	1.67677	V11 up vs V2
DDX18	0.170191	0.170191	1.67595	1.67595	V11 up vs V2
PSMC5	0.0839575	0.0839575	1.6751	1.6751	V11 up vs V2
CAPNS1	0.0316235	0.0316235	1.67295	1.67295	V11 up vs V2
LARS	0.0120947	0.0120947	1.67122	1.67122	V11 up vs V2
HMGB1	0.0685556	0.0685556	1.67105	1.67105	V11 up vs V2
PDCD6IP	0.0271324	0.0271324	1.67098	1.67098	V11 up vs V2
SYK	0.0458546	0.0458546	1.67062	1.67062	V11 up vs V2
EIF6	0.0192075	0.0192075	1.66432	1.66432	V11 up vs V2
FKBP2	0.00497354	0.00497354	1.66351	1.66351	V11 up vs V2
FHOD1	0.00353264	0.00353264	1.66317	1.66317	V11 up vs V2
TNFAIP2	0.117472	0.117472	1.65898	1.65898	V11 up vs V2
BCCIP	0.0473772	0.0473772	1.65856	1.65856	V11 up vs V2
GDAP2	0.321814	0.321814	1.65797	1.65797	V11 up vs V2
MOB2	0.407337	0.407337	1.65687	1.65687	V11 up vs V2
UCHL3	0.0339998	0.0339998	1.65661	1.65661	V11 up vs V2
RPA2	0.155477	0.155477	1.65471	1.65471	V11 up vs V2
BAP18	0.0524449	0.0524449	1.65437	1.65437	V11 up vs V2
LGALS1	0.0628207	0.0628207	1.65299	1.65299	V11 up vs V2
UBE2L3	0.0661113	0.0661113	1.65236	1.65236	V11 up vs V2
PSMD11	0.0337842	0.0337842	1.65046	1.65046	V11 up vs V2
PACSIN2	0.036828	0.036828	1.64994	1.64994	V11 up vs V2
HDHD2	0.142149	0.142149	1.64934	1.64934	V11 up vs V2
PLCB2	0.0731612	0.0731612	1.64882	1.64882	V11 up vs V2
TPM3	0.0948556	0.0948556	1.64856	1.64856	V11 up vs V2
DEK	0.0336498	0.0336498	1.64649	1.64649	V11 up vs V2
RPA1	0.20927	0.20927	1.64529	1.64529	V11 up vs V2
APAF1	0.0364659	0.0364659	1.64455	1.64455	V11 up vs V2
MBNL1	0.259979	0.259979	1.64256	1.64256	V11 up vs V2
TWF2	0.0478797	0.0478797	1.64221	1.64221	V11 up vs V2
CCDC88B	0.0372379	0.0372379	1.63951	1.63951	V11 up vs V2
STRAP	0.0636337	0.0636337	1.63673	1.63673	V11 up vs V2
HUWE1	0.0870039	0.0870039	1.63417	1.63417	V11 up vs V2
GLIPR2	0.00308748	0.00308748	1.634	1.634	V11 up vs V2
EML2	0.0102589	0.0102589	1.63207	1.63207	V11 up vs V2
RNASEH2A	0.182357	0.182357	1.63081	1.63081	V11 up vs V2
YBX1	0.0562333	0.0562333	1.63013	1.63013	V11 up vs V2
C9orf64	0.104893	0.104893	1.6297	1.6297	V11 up vs V2
MYH11	0.0979132	0.0979132	1.62903	1.62903	V11 up vs V2
SLC44A2	0.0480672	0.0480672	1.62869	1.62869	V11 up vs V2
PARVG	0.00812317	0.00812317	1.6283	1.6283	V11 up vs V2
TYMP	0.131382	0.131382	1.62773	1.62773	V11 up vs V2
HDGF	0.0608646	0.0608646	1.62759	1.62759	V11 up vs V2
RAN	0.0812824	0.0812824	1.62246	1.62246	V11 up vs V2
SOD1	0.067477	0.067477	1.62154	1.62154	V11 up vs V2
LRRFIP1	0.00320139	0.00320139	1.61798	1.61798	V11 up vs V2
BCAP31	0.0514737	0.0514737	1.6147	1.6147	V11 up vs V2
ACPP	0.306922	0.306922	1.60988	1.60988	V11 up vs V2
SP100	0.244861	0.244861	1.60949	1.60949	V11 up vs V2
MAPK3	0.128999	0.128999	1.60858	1.60858	V11 up vs V2
FAM107B	0.146497	0.146497	1.60813	1.60813	V11 up vs V2
EIF4A2	0.0383148	0.0383148	1.60653	1.60653	V11 up vs V2
SNAP23	0.0488834	0.0488834	1.60305	1.60305	V11 up vs V2
CAD	0.120153	0.120153	1.60203	1.60203	V11 up vs V2
HPCAL1	0.0362422	0.0362422	1.60188	1.60188	V11 up vs V2
PSMD14	0.151992	0.151992	1.60123	1.60123	V11 up vs V2
IAH1	0.267213	0.267213	1.60109	1.60109	V11 up vs V2
CD44	0.0244084	0.0244084	1.59938	1.59938	V11 up vs V2
GABPA	0.374722	0.374722	1.59873	1.59873	V11 up vs V2
HINT1	0.00366068	0.00366068	1.59843	1.59843	V11 up vs V2
UNC13D	0.0217359	0.0217359	1.59832	1.59832	V11 up vs V2
LDHB	0.137863	0.137863	1.59778	1.59778	V11 up vs V2
WDR1	0.132467	0.132467	1.59593	1.59593	V11 up vs V2
VTA1	0.0442993	0.0442993	1.59533	1.59533	V11 up vs V2
CPNE3	0.0136031	0.0136031	1.59286	1.59286	V11 up vs V2
TRIM21	0.106599	0.106599	1.59252	1.59252	V11 up vs V2
ADSL	0.0129813	0.0129813	1.59171	1.59171	V11 up vs V2
NRBP1	0.140407	0.140407	1.58866	1.58866	V11 up vs V2
STAT1	0.144321	0.144321	1.58831	1.58831	V11 up vs V2
BZW1	0.150039	0.150039	1.58782	1.58782	V11 up vs V2
LSM12	0.0804825	0.0804825	1.58708	1.58708	V11 up vs V2
VPS29	0.0643905	0.0643905	1.58684	1.58684	V11 up vs V2
ZC3H15	0.610346	0.610346	1.58356	1.58356	V11 up vs V2
SMCR8	8.57e-05	8.57e-05	1.58298	1.58298	V11 up vs V2
PEPD	0.550374	0.550374	1.58233	1.58233	V11 up vs V2
EIF4G2	0.105186	0.105186	1.58003	1.58003	V11 up vs V2
PCBP2	0.0755636	0.0755636	1.57971	1.57971	V11 up vs V2
PRRC1	0.0261422	0.0261422	1.57969	1.57969	V11 up vs V2
PPIP5K2	0.134288	0.134288	1.57888	1.57888	V11 up vs V2
CARS	0.266346	0.266346	1.57882	1.57882	V11 up vs V2
NEDD4	0.373265	0.373265	1.57854	1.57854	V11 up vs V2
PRMT5	0.347958	0.347958	1.57568	1.57568	V11 up vs V2
NELFCD	0.421515	0.421515	1.57567	1.57567	V11 up vs V2
MYH10	0.067117	0.067117	1.57533	1.57533	V11 up vs V2
UBE3A	0.155205	0.155205	1.57419	1.57419	V11 up vs V2
ARHGAP30	0.0530972	0.0530972	1.57414	1.57414	V11 up vs V2
AHSA1	0.136346	0.136346	1.57257	1.57257	V11 up vs V2
GMIP	0.0416481	0.0416481	1.57205	1.57205	V11 up vs V2
TPM4	0.159312	0.159312	1.57166	1.57166	V11 up vs V2
MYH9	0.0387932	0.0387932	1.57148	1.57148	V11 up vs V2
MARCKS	0.401444	0.401444	1.57137	1.57137	V11 up vs V2
TUBA4A	0.0264306	0.0264306	1.56792	1.56792	V11 up vs V2
PADI4	0.0987898	0.0987898	1.5677	1.5677	V11 up vs V2
NMI	0.00204896	0.00204896	1.56494	1.56494	V11 up vs V2
PXN	0.120988	0.120988	1.56365	1.56365	V11 up vs V2
GALK1	0.064152	0.064152	1.56257	1.56257	V11 up vs V2
STAT6	0.112897	0.112897	1.56173	1.56173	V11 up vs V2
NAP1L4	0.137005	0.137005	1.55945	1.55945	V11 up vs V2
LSG1	0.0100704	0.0100704	1.55712	1.55712	V11 up vs V2
IMPDH2	0.122931	0.122931	1.55691	1.55691	V11 up vs V2
CDKN2AIPNL	0.334726	0.334726	1.55657	1.55657	V11 up vs V2
EEFSEC	0.215654	0.215654	1.55643	1.55643	V11 up vs V2
PSMD3	0.00262156	0.00262156	1.55611	1.55611	V11 up vs V2
BTF3	0.278528	0.278528	1.55551	1.55551	V11 up vs V2
POTEI	0.313122	0.313122	1.55428	1.55428	V11 up vs V2
YWHAH	0.0579792	0.0579792	1.5502	1.5502	V11 up vs V2
TUBB	0.116605	0.116605	1.54549	1.54549	V11 up vs V2
UFM1	0.0726227	0.0726227	1.54206	1.54206	V11 up vs V2
ELMO1	0.15391	0.15391	1.53664	1.53664	V11 up vs V2
F13A1	0.00122771	0.00122771	1.53585	1.53585	V11 up vs V2
DNM1L	0.203492	0.203492	1.53532	1.53532	V11 up vs V2
RELA	0.209172	0.209172	1.53479	1.53479	V11 up vs V2
ATP6V1C1	0.140121	0.140121	1.53445	1.53445	V11 up vs V2
HP	0.0609844	0.0609844	1.53346	1.53346	V11 up vs V2
LAIR1	0.0831504	0.0831504	1.53294	1.53294	V11 up vs V2
IRF2BP2	0.00247204	0.00247204	1.53286	1.53286	V11 up vs V2
ATP6V1G1	0.0188044	0.0188044	1.53233	1.53233	V11 up vs V2
SPAG7	0.33116	0.33116	1.53182	1.53182	V11 up vs V2
AP3S1	0.213988	0.213988	1.52889	1.52889	V11 up vs V2
SEC24C	0.10992	0.10992	1.52845	1.52845	V11 up vs V2
TSNAX	0.0896648	0.0896648	1.52805	1.52805	V11 up vs V2
PSME2	0.395856	0.395856	1.5264	1.5264	V11 up vs V2
FNBP1	0.0813101	0.0813101	1.52443	1.52443	V11 up vs V2
COPS7B	0.209448	0.209448	1.52264	1.52264	V11 up vs V2
PCNA	0.0383573	0.0383573	1.5224	1.5224	V11 up vs V2
PSMD5	0.280387	0.280387	1.52234	1.52234	V11 up vs V2
BCL10	0.0343477	0.0343477	1.52207	1.52207	V11 up vs V2
EEF1A1	0.09958	0.09958	1.52049	1.52049	V11 up vs V2
PPP1R7	0.0778762	0.0778762	1.52034	1.52034	V11 up vs V2
ANKRD44	0.00892058	0.00892058	1.51984	1.51984	V11 up vs V2
WASF2	0.0743248	0.0743248	1.51962	1.51962	V11 up vs V2
PRPF31	0.49886	0.49886	1.5187	1.5187	V11 up vs V2
ITSN2	0.308664	0.308664	1.51869	1.51869	V11 up vs V2
ARHGAP9	0.029929	0.029929	1.51839	1.51839	V11 up vs V2
WDFY4	0.232563	0.232563	1.5175	1.5175	V11 up vs V2
C9orf72	0.248827	0.248827	1.51362	1.51362	V11 up vs V2
PTRHD1	0.034456	0.034456	1.5135	1.5135	V11 up vs V2
GSS	0.76174	0.76174	1.5131	1.5131	V11 up vs V2
ABCF1	0.0549809	0.0549809	1.50942	1.50942	V11 up vs V2
OTULINL	0.00912657	0.00912657	1.50722	1.50722	V11 up vs V2
FCGR2A	0.277562	0.277562	1.50694	1.50694	V11 up vs V2
EIF4A1	0.049713	0.049713	1.50407	1.50407	V11 up vs V2
PPP2CA	0.0704962	0.0704962	1.5011	1.5011	V11 up vs V2
EIF4H	0.109514	0.109514	1.5006	1.5006	V11 up vs V2
MRPL47	0.135569	0.135569	1.49976	1.49976	V11 up vs V2
STMN1	0.175759	0.175759	1.49831	1.49831	V11 up vs V2
CRLF3	0.261097	0.261097	1.49374	1.49374	V11 up vs V2
XRCC1	0.11607	0.11607	1.49356	1.49356	V11 up vs V2
BRK1	0.0860859	0.0860859	1.49218	1.49218	V11 up vs V2
SORT1	0.00101511	0.00101511	1.49183	1.49183	V11 up vs V2
KIF2A	0.0878374	0.0878374	1.48768	1.48768	V11 up vs V2
SPTAN1	0.0167612	0.0167612	1.48357	1.48357	V11 up vs V2
CAP1	0.0670914	0.0670914	1.48341	1.48341	V11 up vs V2
ACTR2	0.10402	0.10402	1.48295	1.48295	V11 up vs V2
SH3GLB1	0.317239	0.317239	1.48277	1.48277	V11 up vs V2
ILK	0.00623942	0.00623942	1.48111	1.48111	V11 up vs V2
ARHGEF2	0.000921073	0.000921073	1.47606	1.47606	V11 up vs V2
BST1	0.0549069	0.0549069	1.47492	1.47492	V11 up vs V2
TMOD3	0.0593678	0.0593678	1.47239	1.47239	V11 up vs V2
SEC23IP	0.382173	0.382173	1.47159	1.47159	V11 up vs V2
NUBP2	0.439635	0.439635	1.46938	1.46938	V11 up vs V2
APOBR	0.00360643	0.00360643	1.46934	1.46934	V11 up vs V2
PSMA6	0.134511	0.134511	1.46899	1.46899	V11 up vs V2
ATP6V1B2	0.0891014	0.0891014	1.46868	1.46868	V11 up vs V2
YWHAQ	0.15803	0.15803	1.46736	1.46736	V11 up vs V2
MEFV	0.438066	0.438066	1.46709	1.46709	V11 up vs V2
PRKCD	0.046192	0.046192	1.46695	1.46695	V11 up vs V2
RAP1A	0.0989607	0.0989607	1.46647	1.46647	V11 up vs V2
IPO5	0.24767	0.24767	1.46603	1.46603	V11 up vs V2
IARS	0.281971	0.281971	1.46428	1.46428	V11 up vs V2
PTBP3	0.026502	0.026502	1.46382	1.46382	V11 up vs V2
ARPC4	0.15163	0.15163	1.46313	1.46313	V11 up vs V2
NXF1	0.769749	0.769749	1.46186	1.46186	V11 up vs V2
SPTBN1	0.0489694	0.0489694	1.46166	1.46166	V11 up vs V2
RPS6KA3	0.120452	0.120452	1.46102	1.46102	V11 up vs V2
PNPLA6	0.0544591	0.0544591	1.45986	1.45986	V11 up vs V2
RPS6KA1	0.190475	0.190475	1.4587	1.4587	V11 up vs V2
ITGA5	0.0539563	0.0539563	1.45851	1.45851	V11 up vs V2
FAM120A	0.045826	0.045826	1.45756	1.45756	V11 up vs V2
BLMH	0.146868	0.146868	1.45686	1.45686	V11 up vs V2
MYO1F	0.155441	0.155441	1.45593	1.45593	V11 up vs V2
PRPS2	0.158685	0.158685	1.45578	1.45578	V11 up vs V2
GCN1	0.0500412	0.0500412	1.45302	1.45302	V11 up vs V2
NIT2	0.0932878	0.0932878	1.45298	1.45298	V11 up vs V2
RAB3GAP2	0.0252702	0.0252702	1.45192	1.45192	V11 up vs V2
ENSA	0.18034	0.18034	1.45139	1.45139	V11 up vs V2
PSMD13	0.0913722	0.0913722	1.45076	1.45076	V11 up vs V2
HSP90AA1	0.0882232	0.0882232	1.44935	1.44935	V11 up vs V2
USP47	0.213649	0.213649	1.44895	1.44895	V11 up vs V2
POLR2E	0.353298	0.353298	1.44868	1.44868	V11 up vs V2
GRHPR	0.00653403	0.00653403	1.44812	1.44812	V11 up vs V2
KPNB1	0.143782	0.143782	1.44812	1.44812	V11 up vs V2
PCBP1	0.0805877	0.0805877	1.44768	1.44768	V11 up vs V2
NCKAP1L	0.0718918	0.0718918	1.44743	1.44743	V11 up vs V2
ELANE	0.167736	0.167736	1.44707	1.44707	V11 up vs V2
DCXR	0.294662	0.294662	1.44392	1.44392	V11 up vs V2
PDLIM5	0.0791494	0.0791494	1.44351	1.44351	V11 up vs V2
EEF1D	0.0153114	0.0153114	1.44228	1.44228	V11 up vs V2
MYO9B	0.36799	0.36799	1.4405	1.4405	V11 up vs V2
STX10	0.269389	0.269389	1.44039	1.44039	V11 up vs V2
MIDEAS	0.5065	0.5065	1.43759	1.43759	V11 up vs V2
ELOB	0.174199	0.174199	1.43724	1.43724	V11 up vs V2
CALM1	0.0676611	0.0676611	1.43709	1.43709	V11 up vs V2
MYL6	0.0519931	0.0519931	1.43642	1.43642	V11 up vs V2
CDC42	0.0684963	0.0684963	1.4361	1.4361	V11 up vs V2
PEA15	0.523058	0.523058	1.43528	1.43528	V11 up vs V2
EWSR1	0.0545809	0.0545809	1.43395	1.43395	V11 up vs V2
ISG15	0.379752	0.379752	1.43145	1.43145	V11 up vs V2
YWHAG	0.152713	0.152713	1.43084	1.43084	V11 up vs V2
PSMC3	0.104021	0.104021	1.43056	1.43056	V11 up vs V2
FGL2	0.526035	0.526035	1.42976	1.42976	V11 up vs V2
IPO9	0.273679	0.273679	1.42764	1.42764	V11 up vs V2
IRF5	0.470978	0.470978	1.42718	1.42718	V11 up vs V2
ST13	0.0432583	0.0432583	1.42671	1.42671	V11 up vs V2
MFF	0.0704191	0.0704191	1.42548	1.42548	V11 up vs V2
GPAT3	0.188084	0.188084	1.4242	1.4242	V11 up vs V2
CLU	0.427668	0.427668	1.42292	1.42292	V11 up vs V2
RAB6A	0.0208731	0.0208731	1.42205	1.42205	V11 up vs V2
SNX27	0.0579494	0.0579494	1.42092	1.42092	V11 up vs V2
ERO1A	0.00770546	0.00770546	1.41948	1.41948	V11 up vs V2
TCEA1	0.221919	0.221919	1.41936	1.41936	V11 up vs V2
NMNAT1	0.38011	0.38011	1.41563	1.41563	V11 up vs V2
PPP3CA	0.0581332	0.0581332	1.41438	1.41438	V11 up vs V2
HARS1	0.00070778	0.00070778	1.41342	1.41342	V11 up vs V2
TBC1D15	0.246505	0.246505	1.41321	1.41321	V11 up vs V2
STAT5A	0.11709	0.11709	1.41109	1.41109	V11 up vs V2
CPNE2	0.0064132	0.0064132	1.41065	1.41065	V11 up vs V2
IFI35	0.0192596	0.0192596	1.40903	1.40903	V11 up vs V2
HSPA1A	0.0266696	0.0266696	1.40813	1.40813	V11 up vs V2
PRDX1	0.149808	0.149808	1.40726	1.40726	V11 up vs V2
NCBP2	0.0973458	0.0973458	1.40717	1.40717	V11 up vs V2
PRKAR1A	0.155121	0.155121	1.4069	1.4069	V11 up vs V2
ITGAM	0.0547374	0.0547374	1.40577	1.40577	V11 up vs V2
CTNNA1	0.237415	0.237415	1.40422	1.40422	V11 up vs V2
LTB4R	0.0422671	0.0422671	1.40277	1.40277	V11 up vs V2
BLOC1S2	0.0908204	0.0908204	1.40202	1.40202	V11 up vs V2
PTAFR	0.0262777	0.0262777	1.40184	1.40184	V11 up vs V2
STIP1	0.0925332	0.0925332	1.40122	1.40122	V11 up vs V2
TYK2	0.102001	0.102001	1.40118	1.40118	V11 up vs V2
PARP4	0.120651	0.120651	1.40021	1.40021	V11 up vs V2
VPS35L	0.339181	0.339181	1.39989	1.39989	V11 up vs V2
RALB	0.0479444	0.0479444	1.39968	1.39968	V11 up vs V2
SART1	0.0747267	0.0747267	1.39896	1.39896	V11 up vs V2
RPS6KA4	0.131552	0.131552	1.39889	1.39889	V11 up vs V2
EIF2S1	0.0937308	0.0937308	1.39818	1.39818	V11 up vs V2
TCP1	0.27332	0.27332	1.39803	1.39803	V11 up vs V2
EPX	0.182458	0.182458	1.39778	1.39778	V11 up vs V2
RCN2	0.120487	0.120487	1.39648	1.39648	V11 up vs V2
STX4	0.483215	0.483215	1.39648	1.39648	V11 up vs V2
MYL12B	0.131858	0.131858	1.3963	1.3963	V11 up vs V2
GREB1	0.210241	0.210241	1.39599	1.39599	V11 up vs V2
ATP6V1A	0.115678	0.115678	1.39519	1.39519	V11 up vs V2
EHBP1L1	0.502961	0.502961	1.39367	1.39367	V11 up vs V2
STK10	0.164023	0.164023	1.39217	1.39217	V11 up vs V2
ZMAT2	0.0373415	0.0373415	1.39166	1.39166	V11 up vs V2
BIN2	0.284165	0.284165	1.38874	1.38874	V11 up vs V2
SPCS1	0.385315	0.385315	1.38704	1.38704	V11 up vs V2
RAB8A	0.0394867	0.0394867	1.38694	1.38694	V11 up vs V2
DNAJA2	0.073347	0.073347	1.38433	1.38433	V11 up vs V2
CORO1A	0.205926	0.205926	1.38264	1.38264	V11 up vs V2
P2RX4	0.338436	0.338436	1.38255	1.38255	V11 up vs V2
ACTN4	0.0501662	0.0501662	1.38239	1.38239	V11 up vs V2
XPO1	0.206039	0.206039	1.37954	1.37954	V11 up vs V2
RNH1	0.320801	0.320801	1.37909	1.37909	V11 up vs V2
FEN1	0.271263	0.271263	1.3776	1.3776	V11 up vs V2
NCF1	0.281425	0.281425	1.3766	1.3766	V11 up vs V2
ADAM8	0.186668	0.186668	1.37588	1.37588	V11 up vs V2
TNFAIP8L2	0.33988	0.33988	1.37572	1.37572	V11 up vs V2
FN3KRP	0.301996	0.301996	1.37486	1.37486	V11 up vs V2
CENPF	0.0816653	0.0816653	1.37343	1.37343	V11 up vs V2
PMM2	0.230847	0.230847	1.37304	1.37304	V11 up vs V2
ALOX5	0.0244999	0.0244999	1.37011	1.37011	V11 up vs V2
SRP14	0.134119	0.134119	1.36904	1.36904	V11 up vs V2
SCRIB	0.641552	0.641552	1.36847	1.36847	V11 up vs V2
PSMC2	0.138997	0.138997	1.36845	1.36845	V11 up vs V2
AIMP1	0.102055	0.102055	1.36751	1.36751	V11 up vs V2
FUBP1	0.282464	0.282464	1.3675	1.3675	V11 up vs V2
VPS18	0.118586	0.118586	1.36684	1.36684	V11 up vs V2
PTBP1	0.140861	0.140861	1.36678	1.36678	V11 up vs V2
ARPC1B	0.158406	0.158406	1.36567	1.36567	V11 up vs V2
REEP5	0.133735	0.133735	1.36386	1.36386	V11 up vs V2
PAH	0.579439	0.579439	1.36333	1.36333	V11 up vs V2
AIP	0.253264	0.253264	1.36324	1.36324	V11 up vs V2
PSMA2	0.366686	0.366686	1.36193	1.36193	V11 up vs V2
APIP	0.389884	0.389884	1.36114	1.36114	V11 up vs V2
ATP6V1D	0.136777	0.136777	1.36014	1.36014	V11 up vs V2
OVCA2	0.0786671	0.0786671	1.35894	1.35894	V11 up vs V2
CRYL1	0.27562	0.27562	1.35776	1.35776	V11 up vs V2
ACBD3	0.0159751	0.0159751	1.35756	1.35756	V11 up vs V2
IQGAP1	0.0769886	0.0769886	1.35677	1.35677	V11 up vs V2
ACP1	0.179299	0.179299	1.35658	1.35658	V11 up vs V2
SKP1	0.0709154	0.0709154	1.35613	1.35613	V11 up vs V2
RNASEH2C	0.434731	0.434731	1.35605	1.35605	V11 up vs V2
ARHGAP1	0.235861	0.235861	1.35467	1.35467	V11 up vs V2
VAT1	0.12519	0.12519	1.35466	1.35466	V11 up vs V2
DCTN2	0.187821	0.187821	1.35419	1.35419	V11 up vs V2
EIF4G1	0.105344	0.105344	1.3533	1.3533	V11 up vs V2
EIF4E	0.0190901	0.0190901	1.35316	1.35316	V11 up vs V2
PPP4R2	0.276349	0.276349	1.35183	1.35183	V11 up vs V2
RAB21	0.0404089	0.0404089	1.35163	1.35163	V11 up vs V2
PSMD8	0.532813	0.532813	1.34973	1.34973	V11 up vs V2
MED15	0.341607	0.341607	1.34856	1.34856	V11 up vs V2
TSG101	0.500439	0.500439	1.34746	1.34746	V11 up vs V2
USO1	0.0290699	0.0290699	1.346	1.346	V11 up vs V2
FLOT2	0.0945834	0.0945834	1.34569	1.34569	V11 up vs V2
UPF1	0.261228	0.261228	1.34438	1.34438	V11 up vs V2
GTF2F2	0.291593	0.291593	1.34414	1.34414	V11 up vs V2
PSMC6	0.234083	0.234083	1.34389	1.34389	V11 up vs V2
IQGAP2	0.102296	0.102296	1.34372	1.34372	V11 up vs V2
EEF1E1	0.186556	0.186556	1.34266	1.34266	V11 up vs V2
PHGDH	0.329322	0.329322	1.34148	1.34148	V11 up vs V2
FLII	0.00983941	0.00983941	1.34115	1.34115	V11 up vs V2
ELOC	0.0680649	0.0680649	1.34057	1.34057	V11 up vs V2
SAMHD1	0.15812	0.15812	1.33922	1.33922	V11 up vs V2
PSMD1	0.181083	0.181083	1.33669	1.33669	V11 up vs V2
SRP19	0.805292	0.805292	1.33611	1.33611	V11 up vs V2
ARPC3	0.210024	0.210024	1.33562	1.33562	V11 up vs V2
DAZAP1	0.361563	0.361563	1.33554	1.33554	V11 up vs V2
INPP5D	0.000143774	0.000143774	1.33545	1.33545	V11 up vs V2
LRCH4	0.261228	0.261228	1.33469	1.33469	V11 up vs V2
PSMD4	0.0540872	0.0540872	1.33357	1.33357	V11 up vs V2
LSM8	0.24763	0.24763	1.33181	1.33181	V11 up vs V2
CREG1	0.179858	0.179858	1.33126	1.33126	V11 up vs V2
POLD1	0.114334	0.114334	1.32997	1.32997	V11 up vs V2
CERT1	0.189705	0.189705	1.32956	1.32956	V11 up vs V2
MANF	0.00838328	0.00838328	1.32771	1.32771	V11 up vs V2
PPM1B	0.130008	0.130008	1.32714	1.32714	V11 up vs V2
GUK1	0.287407	0.287407	1.32562	1.32562	V11 up vs V2
DDX19B	0.197763	0.197763	1.32471	1.32471	V11 up vs V2
BAX	0.000232622	0.000232622	1.32448	1.32448	V11 up vs V2
DDX42	0.181649	0.181649	1.32279	1.32279	V11 up vs V2
MPST	0.0919663	0.0919663	1.32049	1.32049	V11 up vs V2
SEC22B	0.0240694	0.0240694	1.32017	1.32017	V11 up vs V2
GRK6	0.0566634	0.0566634	1.31841	1.31841	V11 up vs V2
NACA	0.0875851	0.0875851	1.31661	1.31661	V11 up vs V2
CRYBG1	0.279447	0.279447	1.31472	1.31472	V11 up vs V2
HCK	0.0138538	0.0138538	1.31378	1.31378	V11 up vs V2
NAA10	0.606467	0.606467	1.31302	1.31302	V11 up vs V2
TNPO1	0.0409324	0.0409324	1.3123	1.3123	V11 up vs V2
SLC15A4	0.286451	0.286451	1.31118	1.31118	V11 up vs V2
HLA-DPA1	0.38552	0.38552	1.30979	1.30979	V11 up vs V2
PSMB8	0.249832	0.249832	1.3092	1.3092	V11 up vs V2
GPAA1	0.629718	0.629718	1.30876	1.30876	V11 up vs V2
PSMB2	0.245367	0.245367	1.30862	1.30862	V11 up vs V2
PSMD12	0.132315	0.132315	1.30796	1.30796	V11 up vs V2
CPPED1	0.138813	0.138813	1.30791	1.30791	V11 up vs V2
AP1G2	0.226115	0.226115	1.3048	1.3048	V11 up vs V2
SERPINB2	0.155212	0.155212	1.30459	1.30459	V11 up vs V2
LRP1	0.23643	0.23643	1.30392	1.30392	V11 up vs V2
PPM1G	0.276623	0.276623	1.30328	1.30328	V11 up vs V2
FRYL	0.693946	0.693946	1.30154	1.30154	V11 up vs V2
PGAM5	0.79646	0.79646	1.29823	1.29823	V11 up vs V2
ACSL1	0.330683	0.330683	1.29777	1.29777	V11 up vs V2
LRRC59	0.0503426	0.0503426	1.29762	1.29762	V11 up vs V2
APMAP	0.160717	0.160717	1.29755	1.29755	V11 up vs V2
BPNT1	0.724515	0.724515	1.29751	1.29751	V11 up vs V2
MYCBP2	0.594009	0.594009	1.29728	1.29728	V11 up vs V2
PSMD7	0.116114	0.116114	1.29592	1.29592	V11 up vs V2
MSN	0.305042	0.305042	1.29548	1.29548	V11 up vs V2
CAT	0.105211	0.105211	1.29312	1.29312	V11 up vs V2
PSMA3	0.176214	0.176214	1.29309	1.29309	V11 up vs V2
TOR1A	0.318016	0.318016	1.29162	1.29162	V11 up vs V2
CCT5	0.444395	0.444395	1.29117	1.29117	V11 up vs V2
SNX6	0.0528844	0.0528844	1.29069	1.29069	V11 up vs V2
CACYBP	0.014043	0.014043	1.29027	1.29027	V11 up vs V2
RANBP3	0.14788	0.14788	1.28965	1.28965	V11 up vs V2
CD93	0.139314	0.139314	1.28963	1.28963	V11 up vs V2
CTSH	0.0626139	0.0626139	1.28899	1.28899	V11 up vs V2
YWHAE	0.169498	0.169498	1.28884	1.28884	V11 up vs V2
PPP6C	0.0471808	0.0471808	1.28802	1.28802	V11 up vs V2
PSMB1	0.174853	0.174853	1.28768	1.28768	V11 up vs V2
CCT2	0.228271	0.228271	1.28632	1.28632	V11 up vs V2
PPP2R1A	0.100971	0.100971	1.28382	1.28382	V11 up vs V2
IST1	0.479266	0.479266	1.28354	1.28354	V11 up vs V2
PRKACA	0.159209	0.159209	1.28247	1.28247	V11 up vs V2
ACTR3	0.296441	0.296441	1.28193	1.28193	V11 up vs V2
VAV1	0.0597257	0.0597257	1.28149	1.28149	V11 up vs V2
ABCF2	0.285689	0.285689	1.28148	1.28148	V11 up vs V2
MAP1S	0.174	0.174	1.28109	1.28109	V11 up vs V2
CNDP2	0.392266	0.392266	1.27979	1.27979	V11 up vs V2
CAPZA2	0.161657	0.161657	1.27702	1.27702	V11 up vs V2
LSP1	0.449126	0.449126	1.27651	1.27651	V11 up vs V2
PABPC4	0.268216	0.268216	1.27638	1.27638	V11 up vs V2
HLA-DRA	0.0948874	0.0948874	1.27627	1.27627	V11 up vs V2
ZNF462	0.103177	0.103177	1.27622	1.27622	V11 up vs V2
ARHGEF6	0.15844	0.15844	1.274	1.274	V11 up vs V2
GIT2	0.464919	0.464919	1.27359	1.27359	V11 up vs V2
DNAJA1	0.187953	0.187953	1.27268	1.27268	V11 up vs V2
DNAJC9	0.115587	0.115587	1.27214	1.27214	V11 up vs V2
THYN1	0.0223267	0.0223267	1.26991	1.26991	V11 up vs V2
PSMA7	0.38889	0.38889	1.26909	1.26909	V11 up vs V2
CAPN2	0.152388	0.152388	1.26748	1.26748	V11 up vs V2
PAFAH1B1	0.266517	0.266517	1.26542	1.26542	V11 up vs V2
PRG2	0.108639	0.108639	1.26437	1.26437	V11 up vs V2
PPP1R9B	0.125016	0.125016	1.26431	1.26431	V11 up vs V2
DOCK8	0.108365	0.108365	1.26273	1.26273	V11 up vs V2
TAF9	0.47396	0.47396	1.26185	1.26185	V11 up vs V2
SMNDC1	0.111141	0.111141	1.26122	1.26122	V11 up vs V2
TCERG1	0.236311	0.236311	1.26058	1.26058	V11 up vs V2
ICAM1	0.0225353	0.0225353	1.26057	1.26057	V11 up vs V2
CAPZB	0.0837081	0.0837081	1.25949	1.25949	V11 up vs V2
PDLIM2	0.347014	0.347014	1.25875	1.25875	V11 up vs V2
LIMS1	0.114165	0.114165	1.25733	1.25733	V11 up vs V2
HSPA1L	0.121754	0.121754	1.25583	1.25583	V11 up vs V2
HNRNPK	0.196234	0.196234	1.25448	1.25448	V11 up vs V2
CAPZA1	0.118191	0.118191	1.25402	1.25402	V11 up vs V2
DCPS	0.333423	0.333423	1.25204	1.25204	V11 up vs V2
MICAL1	0.14453	0.14453	1.2517	1.2517	V11 up vs V2
RAB1B	0.214902	0.214902	1.25025	1.25025	V11 up vs V2
PPT1	0.3623	0.3623	1.25012	1.25012	V11 up vs V2
OGT	0.707997	0.707997	1.24785	1.24785	V11 up vs V2
PA2G4	0.0969558	0.0969558	1.24562	1.24562	V11 up vs V2
RHOC	0.400089	0.400089	1.24254	1.24254	V11 up vs V2
SRP54	3.61e-05	3.61e-05	1.23905	1.23905	V11 up vs V2
EIF3J	0.227335	0.227335	1.23833	1.23833	V11 up vs V2
DYNLRB1	0.240273	0.240273	1.23579	1.23579	V11 up vs V2
NAP1L1	0.473704	0.473704	1.23548	1.23548	V11 up vs V2
CLASP2	0.427765	0.427765	1.23542	1.23542	V11 up vs V2
SMAP1	0.782945	0.782945	1.23421	1.23421	V11 up vs V2
GARS	0.349398	0.349398	1.23286	1.23286	V11 up vs V2
POTEJ	0.749964	0.749964	1.23281	1.23281	V11 up vs V2
LSM2	0.190977	0.190977	1.23188	1.23188	V11 up vs V2
SERPING1	0.687216	0.687216	1.23156	1.23156	V11 up vs V2
G3BP1	0.183364	0.183364	1.23113	1.23113	V11 up vs V2
CUTA	0.0065416	0.0065416	1.22999	1.22999	V11 up vs V2
NONO	0.369394	0.369394	1.22912	1.22912	V11 up vs V2
DDX6	0.0891606	0.0891606	1.22859	1.22859	V11 up vs V2
CSK	0.38257	0.38257	1.22845	1.22845	V11 up vs V2
MCEMP1	0.271904	0.271904	1.2282	1.2282	V11 up vs V2
FMNL1	0.242101	0.242101	1.22763	1.22763	V11 up vs V2
CLC	0.57548	0.57548	1.2272	1.2272	V11 up vs V2
TMEM173	0.425112	0.425112	1.22312	1.22312	V11 up vs V2
SCRN1	0.418988	0.418988	1.22301	1.22301	V11 up vs V2
AP2A2	0.462385	0.462385	1.2223	1.2223	V11 up vs V2
RTF1	0.3506	0.3506	1.22205	1.22205	V11 up vs V2
EPRS	0.102932	0.102932	1.22053	1.22053	V11 up vs V2
ATXN2L	0.274636	0.274636	1.21945	1.21945	V11 up vs V2
STAT3	0.107386	0.107386	1.21859	1.21859	V11 up vs V2
PSMB4	0.363511	0.363511	1.21853	1.21853	V11 up vs V2
VCP	0.310454	0.310454	1.21508	1.21508	V11 up vs V2
MX1	0.694711	0.694711	1.21414	1.21414	V11 up vs V2
CMTM7	0.511165	0.511165	1.21383	1.21383	V11 up vs V2
IKBIP	0.162776	0.162776	1.21365	1.21365	V11 up vs V2
NECAP2	0.0923319	0.0923319	1.2135	1.2135	V11 up vs V2
OSTF1	0.402267	0.402267	1.21315	1.21315	V11 up vs V2
PIP4K2A	0.162308	0.162308	1.21231	1.21231	V11 up vs V2
DARS	0.262655	0.262655	1.21213	1.21213	V11 up vs V2
SCYL2	0.340724	0.340724	1.21141	1.21141	V11 up vs V2
QKI	0.585854	0.585854	1.20998	1.20998	V11 up vs V2
USP7	0.190383	0.190383	1.20845	1.20845	V11 up vs V2
PRDX5	0.147922	0.147922	1.20638	1.20638	V11 up vs V2
PABPC1	0.167274	0.167274	1.20465	1.20465	V11 up vs V2
NAMPT	0.229585	0.229585	1.20405	1.20405	V11 up vs V2
GPSM3	0.633744	0.633744	1.20405	1.20405	V11 up vs V2
DYNC1LI1	0.637013	0.637013	1.20335	1.20335	V11 up vs V2
P4HB	0.00831755	0.00831755	1.20246	1.20246	V11 up vs V2
GNG10	0.0660777	0.0660777	1.20239	1.20239	V11 up vs V2
EEF1G	0.190674	0.190674	1.2019	1.2019	V11 up vs V2
AGFG1	0.300749	0.300749	1.20159	1.20159	V11 up vs V2
EEF1B2	0.131075	0.131075	1.2014	1.2014	V11 up vs V2
ADD1	0.272792	0.272792	1.2013	1.2013	V11 up vs V2
VPS11	0.196178	0.196178	1.19978	1.19978	V11 up vs V2
RAP1B	0.324741	0.324741	1.19909	1.19909	V11 up vs V2
SEPTIN7	0.388937	0.388937	1.19842	1.19842	V11 up vs V2
BANF1	0.171973	0.171973	1.19819	1.19819	V11 up vs V2
ACOX1	0.395863	0.395863	1.19762	1.19762	V11 up vs V2
RAB5A	0.0866027	0.0866027	1.19742	1.19742	V11 up vs V2
AP1M1	0.0436561	0.0436561	1.19659	1.19659	V11 up vs V2
VARS	0.232669	0.232669	1.1962	1.1962	V11 up vs V2
LAMTOR4	0.468825	0.468825	1.19528	1.19528	V11 up vs V2
ADGRE5	0.11032	0.11032	1.19515	1.19515	V11 up vs V2
SLC35A4	0.140098	0.140098	1.19498	1.19498	V11 up vs V2
PSMA5	0.5461	0.5461	1.19434	1.19434	V11 up vs V2
VPS16	0.135367	0.135367	1.1926	1.1926	V11 up vs V2
EIF5B	0.14803	0.14803	1.19221	1.19221	V11 up vs V2
TAOK3	0.224494	0.224494	1.19203	1.19203	V11 up vs V2
KARS	0.353802	0.353802	1.19201	1.19201	V11 up vs V2
UCHL5	0.741818	0.741818	1.19169	1.19169	V11 up vs V2
TXNDC5	0.202344	0.202344	1.19144	1.19144	V11 up vs V2
PABPN1	0.636624	0.636624	1.19106	1.19106	V11 up vs V2
DYSF	0.237648	0.237648	1.19077	1.19077	V11 up vs V2
ACTR1A	0.13036	0.13036	1.19056	1.19056	V11 up vs V2
ADA	0.767645	0.767645	1.18967	1.18967	V11 up vs V2
ATM	0.456993	0.456993	1.18939	1.18939	V11 up vs V2
TLN1	0.198783	0.198783	1.18935	1.18935	V11 up vs V2
RTRAF	0.309294	0.309294	1.18703	1.18703	V11 up vs V2
ACTBL2	0.68051	0.68051	1.18675	1.18675	V11 up vs V2
ETFDH	0.760996	0.760996	1.18627	1.18627	V11 up vs V2
RAB9A	0.501686	0.501686	1.18359	1.18359	V11 up vs V2
HPRT1	0.0445863	0.0445863	1.18158	1.18158	V11 up vs V2
HSD17B12	0.394736	0.394736	1.18146	1.18146	V11 up vs V2
COPG1	0.168946	0.168946	1.18096	1.18096	V11 up vs V2
ACTR1B	0.173737	0.173737	1.17947	1.17947	V11 up vs V2
CDC5L	0.28755	0.28755	1.17861	1.17861	V11 up vs V2
NCOA5	0.635775	0.635775	1.17597	1.17597	V11 up vs V2
LSM4	0.31901	0.31901	1.17473	1.17473	V11 up vs V2
PRAM1	0.515262	0.515262	1.17397	1.17397	V11 up vs V2
DEF6	0.508201	0.508201	1.17329	1.17329	V11 up vs V2
SERPINA3	0.379312	0.379312	1.17285	1.17285	V11 up vs V2
SET	0.532854	0.532854	1.1716	1.1716	V11 up vs V2
ELAVL1	0.444824	0.444824	1.17138	1.17138	V11 up vs V2
HYOU1	0.0385653	0.0385653	1.17048	1.17048	V11 up vs V2
STAB1	0.187208	0.187208	1.17038	1.17038	V11 up vs V2
HNRNPAB	0.44977	0.44977	1.16998	1.16998	V11 up vs V2
NUP155	0.567977	0.567977	1.16931	1.16931	V11 up vs V2
RBM14	0.130196	0.130196	1.16836	1.16836	V11 up vs V2
FGFR1OP2	0.46681	0.46681	1.16772	1.16772	V11 up vs V2
KHDRBS1	0.39619	0.39619	1.16624	1.16624	V11 up vs V2
COMMD8	0.313659	0.313659	1.16502	1.16502	V11 up vs V2
ENOPH1	0.276464	0.276464	1.16377	1.16377	V11 up vs V2
GNAS	0.090854	0.090854	1.16085	1.16085	V11 up vs V2
COPB2	0.103703	0.103703	1.16078	1.16078	V11 up vs V2
LRPAP1	0.353763	0.353763	1.16039	1.16039	V11 up vs V2
VRK1	0.0242898	0.0242898	1.15846	1.15846	V11 up vs V2
EIF2S2	0.304303	0.304303	1.15789	1.15789	V11 up vs V2
POLR2C	0.543635	0.543635	1.15761	1.15761	V11 up vs V2
SLC38A7	0.0855536	0.0855536	1.15742	1.15742	V11 up vs V2
COPS4	0.297319	0.297319	1.15708	1.15708	V11 up vs V2
HTATIP2	0.113199	0.113199	1.15659	1.15659	V11 up vs V2
VAMP3	0.173617	0.173617	1.15513	1.15513	V11 up vs V2
DCTN3	0.119954	0.119954	1.15481	1.15481	V11 up vs V2
PSMA4	0.453024	0.453024	1.15438	1.15438	V11 up vs V2
ABI1	0.0595725	0.0595725	1.15276	1.15276	V11 up vs V2
RAB5B	0.141783	0.141783	1.15246	1.15246	V11 up vs V2
MYADM	0.282853	0.282853	1.15226	1.15226	V11 up vs V2
MBOAT7	0.565207	0.565207	1.1519	1.1519	V11 up vs V2
NOP2	0.624699	0.624699	1.15045	1.15045	V11 up vs V2
CAPRIN1	0.173554	0.173554	1.14983	1.14983	V11 up vs V2
ARAP1	0.364419	0.364419	1.14852	1.14852	V11 up vs V2
BARGIN	0.505126	0.505126	1.14764	1.14764	V11 up vs V2
FLOT1	0.337866	0.337866	1.14664	1.14664	V11 up vs V2
ANXA11	0.0587361	0.0587361	1.14523	1.14523	V11 up vs V2
SELENOH	0.544647	0.544647	1.14291	1.14291	V11 up vs V2
MTHFD1	0.361172	0.361172	1.14201	1.14201	V11 up vs V2
DRAP1	0.379631	0.379631	1.14112	1.14112	V11 up vs V2
CUL4A	0.429223	0.429223	1.14079	1.14079	V11 up vs V2
SRPRA	0.384616	0.384616	1.14064	1.14064	V11 up vs V2
FIS1	0.350045	0.350045	1.13976	1.13976	V11 up vs V2
RPS15	0.532601	0.532601	1.1387	1.1387	V11 up vs V2
EZR	0.60132	0.60132	1.13832	1.13832	V11 up vs V2
NELFB	0.440136	0.440136	1.13754	1.13754	V11 up vs V2
POFUT1	0.463875	0.463875	1.13723	1.13723	V11 up vs V2
CBX3	0.44559	0.44559	1.13613	1.13613	V11 up vs V2
FCAR	0.794366	0.794366	1.13503	1.13503	V11 up vs V2
LBR	0.188694	0.188694	1.13456	1.13456	V11 up vs V2
SIGLEC5	0.649434	0.649434	1.13448	1.13448	V11 up vs V2
FLNA	0.343067	0.343067	1.13419	1.13419	V11 up vs V2
TDP1	0.76491	0.76491	1.13383	1.13383	V11 up vs V2
SEPTIN2	0.354095	0.354095	1.1336	1.1336	V11 up vs V2
FUCA1	0.446168	0.446168	1.13306	1.13306	V11 up vs V2
DDB1	0.279419	0.279419	1.13283	1.13283	V11 up vs V2
NSUN2	0.647424	0.647424	1.13282	1.13282	V11 up vs V2
HIST1H1E	0.839826	0.839826	1.13179	1.13179	V11 up vs V2
RPL35A	0.306301	0.306301	1.13105	1.13105	V11 up vs V2
PPP1CA	0.121302	0.121302	1.13014	1.13014	V11 up vs V2
LTF	0.438826	0.438826	1.1283	1.1283	V11 up vs V2
DDI2	0.51136	0.51136	1.12816	1.12816	V11 up vs V2
FLNB	0.256545	0.256545	1.12795	1.12795	V11 up vs V2
ECHDC1	0.533507	0.533507	1.12708	1.12708	V11 up vs V2
CD68	0.146297	0.146297	1.12558	1.12558	V11 up vs V2
DDX39A	0.558546	0.558546	1.12081	1.12081	V11 up vs V2
RAB11FIP1	0.497119	0.497119	1.11984	1.11984	V11 up vs V2
SLIRP	0.493272	0.493272	1.11855	1.11855	V11 up vs V2
ARHGAP45	0.58159	0.58159	1.1182	1.1182	V11 up vs V2
MESD	0.191877	0.191877	1.11813	1.11813	V11 up vs V2
GAR1	0.616001	0.616001	1.11773	1.11773	V11 up vs V2
KPNA3	0.0498161	0.0498161	1.11766	1.11766	V11 up vs V2
MCU	0.749605	0.749605	1.1175	1.1175	V11 up vs V2
GIMAP7	0.664847	0.664847	1.11722	1.11722	V11 up vs V2
TRIM25	0.59555	0.59555	1.11681	1.11681	V11 up vs V2
UFL1	0.0806448	0.0806448	1.11595	1.11595	V11 up vs V2
ARHGAP4	0.573628	0.573628	1.11585	1.11585	V11 up vs V2
KCTD12	0.493909	0.493909	1.11552	1.11552	V11 up vs V2
RAB32	0.166779	0.166779	1.11544	1.11544	V11 up vs V2
LPA	0.808197	0.808197	1.11494	1.11494	V11 up vs V2
EPS15	0.124845	0.124845	1.11479	1.11479	V11 up vs V2
PSTPIP1	0.536238	0.536238	1.11447	1.11447	V11 up vs V2
EEF2	0.366217	0.366217	1.11439	1.11439	V11 up vs V2
HSP90B2P	0.659129	0.659129	1.11422	1.11422	V11 up vs V2
PSME3	0.0655554	0.0655554	1.11401	1.11401	V11 up vs V2
NCAM1	0.858421	0.858421	1.11381	1.11381	V11 up vs V2
HNRNPA1	0.512143	0.512143	1.11319	1.11319	V11 up vs V2
RNPS1	0.734946	0.734946	1.11228	1.11228	V11 up vs V2
AHCYL1	0.644525	0.644525	1.1116	1.1116	V11 up vs V2
SRP9	0.201638	0.201638	1.11147	1.11147	V11 up vs V2
F11R	0.394675	0.394675	1.1107	1.1107	V11 up vs V2
NUCB2	0.43709	0.43709	1.11058	1.11058	V11 up vs V2
CALR	0.00697462	0.00697462	1.11021	1.11021	V11 up vs V2
WDR44	0.826856	0.826856	1.10965	1.10965	V11 up vs V2
APOE	0.614614	0.614614	1.10908	1.10908	V11 up vs V2
CTSC	0.219171	0.219171	1.10872	1.10872	V11 up vs V2
TIMP2	0.651122	0.651122	1.10756	1.10756	V11 up vs V2
CYB5R1	0.346736	0.346736	1.10669	1.10669	V11 up vs V2
CYBB	0.253738	0.253738	1.10614	1.10614	V11 up vs V2
CFAP54	0.475983	0.475983	1.10546	1.10546	V11 up vs V2
HNRNPH2	0.577065	0.577065	1.10359	1.10359	V11 up vs V2
RRAGC	0.160435	0.160435	1.10353	1.10353	V11 up vs V2
HLA-DRB1	0.474534	0.474534	1.10297	1.10297	V11 up vs V2
KIF5B	0.336729	0.336729	1.10241	1.10241	V11 up vs V2
RMDN1	0.360369	0.360369	1.10178	1.10178	V11 up vs V2
AP1B1	0.412176	0.412176	1.10134	1.10134	V11 up vs V2
CFP	0.775802	0.775802	1.10098	1.10098	V11 up vs V2
DDRGK1	0.599361	0.599361	1.10059	1.10059	V11 up vs V2
VCL	0.486768	0.486768	1.09984	1.09984	V11 up vs V2
LGALS3	0.0696269	0.0696269	1.09942	1.09942	V11 up vs V2
SASH3	0.486253	0.486253	1.09894	1.09894	V11 up vs V2
PPP1R8	0.578049	0.578049	1.09807	1.09807	V11 up vs V2
DNAJC13	0.31618	0.31618	1.09802	1.09802	V11 up vs V2
ARRB2	0.311358	0.311358	1.09651	1.09651	V11 up vs V2
RPS27A	0.417549	0.417549	1.09567	1.09567	V11 up vs V2
RNASE2	0.139052	0.139052	1.09321	1.09321	V11 up vs V2
LSM3	0.423165	0.423165	1.09166	1.09166	V11 up vs V2
SLC16A3	0.458404	0.458404	1.09153	1.09153	V11 up vs V2
ARCN1	0.173494	0.173494	1.09097	1.09097	V11 up vs V2
SIGLEC7	0.65185	0.65185	1.09039	1.09039	V11 up vs V2
COPE	0.387213	0.387213	1.08961	1.08961	V11 up vs V2
HLA-DRB4	0.89659	0.89659	1.0889	1.0889	V11 up vs V2
PRMT1	0.524863	0.524863	1.08876	1.08876	V11 up vs V2
MARS	0.681294	0.681294	1.08769	1.08769	V11 up vs V2
WDR11	0.571926	0.571926	1.08676	1.08676	V11 up vs V2
HSPA8	0.315162	0.315162	1.0867	1.0867	V11 up vs V2
CNPY2	0.271383	0.271383	1.0865	1.0865	V11 up vs V2
CPVL	0.478981	0.478981	1.08494	1.08494	V11 up vs V2
DR1	0.690727	0.690727	1.08458	1.08458	V11 up vs V2
DDX39B	0.668187	0.668187	1.08312	1.08312	V11 up vs V2
ITGB2	0.492153	0.492153	1.08305	1.08305	V11 up vs V2
VPS26A	0.56758	0.56758	1.08179	1.08179	V11 up vs V2
S100A6	0.935369	0.935369	1.08156	1.08156	V11 up vs V2
VPS35	0.462818	0.462818	1.08151	1.08151	V11 up vs V2
VPS26C	0.56866	0.56866	1.081	1.081	V11 up vs V2
RPL34	0.683457	0.683457	1.08099	1.08099	V11 up vs V2
KDM1A	0.863685	0.863685	1.08035	1.08035	V11 up vs V2
HNRNPDL	0.712013	0.712013	1.07899	1.07899	V11 up vs V2
PPP1CC	0.579863	0.579863	1.0788	1.0788	V11 up vs V2
BRI3BP	0.701045	0.701045	1.07855	1.07855	V11 up vs V2
TRIM22	0.558123	0.558123	1.07719	1.07719	V11 up vs V2
ITIH1	0.695136	0.695136	1.07636	1.07636	V11 up vs V2
IRF2	0.832783	0.832783	1.07591	1.07591	V11 up vs V2
HDLBP	0.573949	0.573949	1.07555	1.07555	V11 up vs V2
TRAP1	0.697771	0.697771	1.07527	1.07527	V11 up vs V2
AHCY	0.781689	0.781689	1.0736	1.0736	V11 up vs V2
GLA	0.616091	0.616091	1.07354	1.07354	V11 up vs V2
HNRNPH3	0.549193	0.549193	1.07297	1.07297	V11 up vs V2
TMBIM6	0.386156	0.386156	1.07288	1.07288	V11 up vs V2
EIF3D	0.594113	0.594113	1.0715	1.0715	V11 up vs V2
FUS	0.491347	0.491347	1.0706	1.0706	V11 up vs V2
DYNC1H1	0.333641	0.333641	1.0705	1.0705	V11 up vs V2
ATP5MG	0.952718	0.952718	1.07044	1.07044	V11 up vs V2
RAB18	0.379436	0.379436	1.06694	1.06694	V11 up vs V2
COPZ1	0.529088	0.529088	1.06626	1.06626	V11 up vs V2
CCDC93	0.513359	0.513359	1.06481	1.06481	V11 up vs V2
ACO1	0.824783	0.824783	1.06379	1.06379	V11 up vs V2
EIF3G	0.630024	0.630024	1.06301	1.06301	V11 up vs V2
CERS2	0.712685	0.712685	1.06213	1.06213	V11 up vs V2
CAND1	0.839249	0.839249	1.06143	1.06143	V11 up vs V2
RABEP1	0.879774	0.879774	1.0609	1.0609	V11 up vs V2
COPB1	0.730463	0.730463	1.05867	1.05867	V11 up vs V2
HNRNPUL1	0.823038	0.823038	1.05828	1.05828	V11 up vs V2
SEC13	0.608233	0.608233	1.0578	1.0578	V11 up vs V2
AIMP2	0.707478	0.707478	1.05741	1.05741	V11 up vs V2
ARHGEF7	0.913894	0.913894	1.05682	1.05682	V11 up vs V2
HSPA5	0.302328	0.302328	1.05612	1.05612	V11 up vs V2
DPF2	0.297034	0.297034	1.05566	1.05566	V11 up vs V2
SMAP	0.876777	0.876777	1.05542	1.05542	V11 up vs V2
RUVBL2	0.627427	0.627427	1.05508	1.05508	V11 up vs V2
WIPF1	0.892072	0.892072	1.05471	1.05471	V11 up vs V2
SRSF10	0.751259	0.751259	1.05463	1.05463	V11 up vs V2
ATP6V1H	0.74364	0.74364	1.05461	1.05461	V11 up vs V2
FCGRT	0.733671	0.733671	1.05433	1.05433	V11 up vs V2
RAB5C	0.479348	0.479348	1.05239	1.05239	V11 up vs V2
WDR37	0.83468	0.83468	1.05133	1.05133	V11 up vs V2
ARL6IP5	0.449321	0.449321	1.05128	1.05128	V11 up vs V2
CYFIP1	0.792626	0.792626	1.05103	1.05103	V11 up vs V2
CDK11B	0.694095	0.694095	1.05078	1.05078	V11 up vs V2
MCM6	0.92559	0.92559	1.0506	1.0506	V11 up vs V2
HCLS1	0.662301	0.662301	1.04963	1.04963	V11 up vs V2
ICAM3	0.709919	0.709919	1.04812	1.04812	V11 up vs V2
HNRNPM	0.622065	0.622065	1.04778	1.04778	V11 up vs V2
RPL10	0.844175	0.844175	1.04743	1.04743	V11 up vs V2
QARS	0.790278	0.790278	1.0471	1.0471	V11 up vs V2
SCFD1	0.473444	0.473444	1.04641	1.04641	V11 up vs V2
RPS10	0.681954	0.681954	1.04577	1.04577	V11 up vs V2
PDCD6	0.443261	0.443261	1.04447	1.04447	V11 up vs V2
GATD1	0.719576	0.719576	1.04415	1.04415	V11 up vs V2
FPR1	0.952488	0.952488	1.04413	1.04413	V11 up vs V2
SARNP	0.739449	0.739449	1.04318	1.04318	V11 up vs V2
ABR	0.939676	0.939676	1.04297	1.04297	V11 up vs V2
SFPQ	0.734271	0.734271	1.04294	1.04294	V11 up vs V2
DDX46	0.65687	0.65687	1.04045	1.04045	V11 up vs V2
PADI2	0.778023	0.778023	1.04017	1.04017	V11 up vs V2
C5AR1	0.802667	0.802667	1.03949	1.03949	V11 up vs V2
SH3KBP1	0.743782	0.743782	1.03858	1.03858	V11 up vs V2
PYGB	0.8278	0.8278	1.03843	1.03843	V11 up vs V2
MVP	0.609246	0.609246	1.03824	1.03824	V11 up vs V2
UGGT1	0.81799	0.81799	1.03784	1.03784	V11 up vs V2
BLOC1S6	0.935648	0.935648	1.03773	1.03773	V11 up vs V2
PSPC1	0.671019	0.671019	1.03558	1.03558	V11 up vs V2
PLEKHO2	0.893764	0.893764	1.03474	1.03474	V11 up vs V2
MSH2	0.955537	0.955537	1.03418	1.03418	V11 up vs V2
PRDX4	0.701687	0.701687	1.03354	1.03354	V11 up vs V2
DRG1	0.741116	0.741116	1.03304	1.03304	V11 up vs V2
PDIA4	0.624283	0.624283	1.03249	1.03249	V11 up vs V2
AGPS	0.714794	0.714794	1.0322	1.0322	V11 up vs V2
NUP54	0.814973	0.814973	1.031	1.031	V11 up vs V2
IGF2R	0.722248	0.722248	1.03024	1.03024	V11 up vs V2
NASP	0.945519	0.945519	1.02929	1.02929	V11 up vs V2
MRE11	0.90504	0.90504	1.02864	1.02864	V11 up vs V2
TSC22D4	0.931072	0.931072	1.02828	1.02828	V11 up vs V2
CCT8	0.763875	0.763875	1.0282	1.0282	V11 up vs V2
DDX5	0.83075	0.83075	1.02777	1.02777	V11 up vs V2
C15orf39	0.906389	0.906389	1.02734	1.02734	V11 up vs V2
ZWINT	0.848089	0.848089	1.02727	1.02727	V11 up vs V2
SKAP2	0.876665	0.876665	1.02721	1.02721	V11 up vs V2
API5	0.856636	0.856636	1.02685	1.02685	V11 up vs V2
SYNE3	0.924477	0.924477	1.02575	1.02575	V11 up vs V2
SUGT1	0.739672	0.739672	1.0257	1.0257	V11 up vs V2
SNAPIN	0.950878	0.950878	1.0256	1.0256	V11 up vs V2
WARS	0.905255	0.905255	1.02508	1.02508	V11 up vs V2
PLAC8	0.939424	0.939424	1.02372	1.02372	V11 up vs V2
HIST1H2BA	0.965347	0.965347	1.02301	1.02301	V11 up vs V2
EIF3B	0.83642	0.83642	1.02265	1.02265	V11 up vs V2
PPP1CB	0.875433	0.875433	1.02165	1.02165	V11 up vs V2
TFG	0.949846	0.949846	1.0214	1.0214	V11 up vs V2
GNB2	0.759222	0.759222	1.02046	1.02046	V11 up vs V2
BCL2L13	0.951298	0.951298	1.01999	1.01999	V11 up vs V2
PIK3R4	0.755093	0.755093	1.01983	1.01983	V11 up vs V2
SLC25A20	0.864727	0.864727	1.01879	1.01879	V11 up vs V2
CNPY3	0.760122	0.760122	1.01868	1.01868	V11 up vs V2
ISOC1	0.971559	0.971559	1.01673	1.01673	V11 up vs V2
MX2	0.969697	0.969697	1.01663	1.01663	V11 up vs V2
GSDMD	0.995039	0.995039	1.01477	1.01477	V11 up vs V2
PGM1	0.914347	0.914347	1.0144	1.0144	V11 up vs V2
FARSB	0.890002	0.890002	1.01373	1.01373	V11 up vs V2
HLA-DRB3	0.982125	0.982125	1.01332	1.01332	V11 up vs V2
HSP90AB1	0.818862	0.818862	1.01129	1.01129	V11 up vs V2
MT-CYB	0.961529	0.961529	1.01102	1.01102	V11 up vs V2
RTN4	0.868353	0.868353	1.01095	1.01095	V11 up vs V2
FKBP4	0.981587	0.981587	1.01084	1.01084	V11 up vs V2
GPS1	0.965709	0.965709	1.00973	1.00973	V11 up vs V2
SIRPB1	0.946478	0.946478	1.00922	1.00922	V11 up vs V2
CMPK1	0.985503	0.985503	1.00867	1.00867	V11 up vs V2
RAB7A	0.876795	0.876795	1.00865	1.00865	V11 up vs V2
CD163	0.941032	0.941032	1.00717	1.00717	V11 up vs V2
CLEC12A	0.961233	0.961233	1.0064	1.0064	V11 up vs V2
LAMP2	0.945018	0.945018	1.00621	1.00621	V11 up vs V2
HNRNPC	0.94852	0.94852	1.00613	1.00613	V11 up vs V2
EIF3L	0.960049	0.960049	1.00572	1.00572	V11 up vs V2
CTSA	0.973663	0.973663	1.00556	1.00556	V11 up vs V2
AP3B1	0.966334	0.966334	1.00536	1.00536	V11 up vs V2
DNAJC5	0.95844	0.95844	1.005	1.005	V11 up vs V2
HLA-C	0.975433	0.975433	1.00462	1.00462	V11 up vs V2
ISY1	0.982027	0.982027	1.00358	1.00358	V11 up vs V2
FUBP3	0.973995	0.973995	1.00293	1.00293	V11 up vs V2
XRCC6	0.983965	0.983965	1.00252	1.00252	V11 up vs V2
EIF3M	0.985477	0.985477	1.00225	1.00225	V11 up vs V2
PCBP3	0.989947	0.989947	1.00169	1.00169	V11 up vs V2
SLC3A2	0.988376	0.988376	1.00149	1.00149	V11 up vs V2
COLGALT1	0.988043	0.988043	1.00143	1.00143	V11 up vs V2
XRCC5	0.994329	0.994329	1.00137	1.00137	V11 up vs V2
EIF4A3	0.991034	0.991034	1.00127	1.00127	V11 up vs V2
ERP29	0.999625	0.999625	0.999983	-1.00002	V11 down vs V2
S100A11	0.989976	0.989976	0.998853	-1.00115	V11 down vs V2
JUNB	0.993674	0.993674	0.998855	-1.00115	V11 down vs V2
SERPINA1	0.976776	0.976776	0.998254	-1.00175	V11 down vs V2
RNASET2	0.987781	0.987781	0.998111	-1.00189	V11 down vs V2
ENY2	0.957329	0.957329	0.997195	-1.00281	V11 down vs V2
LAP3	0.980822	0.980822	0.996846	-1.00316	V11 down vs V2
CORO1C	0.986822	0.986822	0.996458	-1.00355	V11 down vs V2
AGTRAP	0.973509	0.973509	0.995795	-1.00422	V11 down vs V2
PML	0.950965	0.950965	0.995346	-1.00468	V11 down vs V2
UBE4A	0.966806	0.966806	0.993694	-1.00635	V11 down vs V2
SCCPDH	0.97385	0.97385	0.993673	-1.00637	V11 down vs V2
RCC1	0.991888	0.991888	0.993292	-1.00675	V11 down vs V2
RTN3	0.974189	0.974189	0.992967	-1.00708	V11 down vs V2
PFDN2	0.913536	0.913536	0.992293	-1.00777	V11 down vs V2
LPCAT1	0.973861	0.973861	0.989928	-1.01017	V11 down vs V2
GSN	0.876123	0.876123	0.988209	-1.01193	V11 down vs V2
MYO1G	0.91758	0.91758	0.987785	-1.01237	V11 down vs V2
RARS	0.693916	0.693916	0.987535	-1.01262	V11 down vs V2
PLXNB2	0.936989	0.936989	0.986974	-1.0132	V11 down vs V2
KTN1	0.92221	0.92221	0.986707	-1.01347	V11 down vs V2
RUFY1	0.941435	0.941435	0.986572	-1.01361	V11 down vs V2
ARHGEF18	0.989218	0.989218	0.986402	-1.01379	V11 down vs V2
MAN2A1	0.950441	0.950441	0.985516	-1.0147	V11 down vs V2
SNTB1	0.941279	0.941279	0.985435	-1.01478	V11 down vs V2
ADAM10	0.944493	0.944493	0.985374	-1.01484	V11 down vs V2
CUL3	0.913994	0.913994	0.985083	-1.01514	V11 down vs V2
DAGLB	0.964214	0.964214	0.984624	-1.01562	V11 down vs V2
RTCB	0.905437	0.905437	0.98457	-1.01567	V11 down vs V2
GLIPR1	0.919127	0.919127	0.984329	-1.01592	V11 down vs V2
RGS19	0.824478	0.824478	0.98425	-1.016	V11 down vs V2
QSOX1	0.901475	0.901475	0.98237	-1.01795	V11 down vs V2
ARL8B	0.877409	0.877409	0.982088	-1.01824	V11 down vs V2
ERLIN1	0.848734	0.848734	0.981933	-1.0184	V11 down vs V2
HNRNPF	0.899248	0.899248	0.980804	-1.01957	V11 down vs V2
PLS3	0.942659	0.942659	0.979904	-1.02051	V11 down vs V2
SNRPC	0.931469	0.931469	0.979188	-1.02125	V11 down vs V2
TARS	0.850481	0.850481	0.979077	-1.02137	V11 down vs V2
SERBP1	0.849076	0.849076	0.977882	-1.02262	V11 down vs V2
PDE12	0.94933	0.94933	0.977706	-1.0228	V11 down vs V2
AP1G1	0.880748	0.880748	0.977569	-1.02295	V11 down vs V2
ERP44	0.797227	0.797227	0.977545	-1.02297	V11 down vs V2
WASHC5	0.682179	0.682179	0.97722	-1.02331	V11 down vs V2
SEC61G	0.904542	0.904542	0.976676	-1.02388	V11 down vs V2
CTBP1	0.840063	0.840063	0.975522	-1.02509	V11 down vs V2
ARL8A	0.854371	0.854371	0.974661	-1.026	V11 down vs V2
RAB44	0.834919	0.834919	0.973967	-1.02673	V11 down vs V2
HLA-H	0.909679	0.909679	0.973871	-1.02683	V11 down vs V2
CD74	0.746796	0.746796	0.973693	-1.02702	V11 down vs V2
MNDA	0.625351	0.625351	0.973459	-1.02726	V11 down vs V2
NPM1	0.862677	0.862677	0.973304	-1.02743	V11 down vs V2
SDCBP	0.849587	0.849587	0.973218	-1.02752	V11 down vs V2
COPA	0.45055	0.45055	0.973123	-1.02762	V11 down vs V2
VAPA	0.644665	0.644665	0.973046	-1.0277	V11 down vs V2
ITGA4	0.960429	0.960429	0.973046	-1.0277	V11 down vs V2
MPHOSPH8	0.951034	0.951034	0.972686	-1.02808	V11 down vs V2
RBMX	0.827404	0.827404	0.972031	-1.02877	V11 down vs V2
MYO18A	0.850841	0.850841	0.972008	-1.0288	V11 down vs V2
CCDC124	0.798785	0.798785	0.971501	-1.02933	V11 down vs V2
PCYT1A	0.775335	0.775335	0.971231	-1.02962	V11 down vs V2
CD33	0.943532	0.943532	0.970663	-1.03022	V11 down vs V2
NDUFA11	0.869946	0.869946	0.9697	-1.03125	V11 down vs V2
BABAM2	0.870438	0.870438	0.969583	-1.03137	V11 down vs V2
RBBP7	0.746111	0.746111	0.968602	-1.03242	V11 down vs V2
RANGAP1	0.697128	0.697128	0.968307	-1.03273	V11 down vs V2
EIF3I	0.783005	0.783005	0.96785	-1.03322	V11 down vs V2
RAB10	0.807604	0.807604	0.967839	-1.03323	V11 down vs V2
ATP6V1E1	0.635191	0.635191	0.966882	-1.03425	V11 down vs V2
RPS24	0.742705	0.742705	0.966354	-1.03482	V11 down vs V2
EIF3CL	0.618239	0.618239	0.966262	-1.03492	V11 down vs V2
SEL1L	0.862254	0.862254	0.96616	-1.03503	V11 down vs V2
HNRNPD	0.779203	0.779203	0.965433	-1.0358	V11 down vs V2
HK2	0.694585	0.694585	0.964544	-1.03676	V11 down vs V2
PTPRJ	0.818546	0.818546	0.964415	-1.0369	V11 down vs V2
PPIH	0.872623	0.872623	0.964241	-1.03709	V11 down vs V2
SIRPA	0.843464	0.843464	0.963956	-1.03739	V11 down vs V2
ATP2A3	0.722289	0.722289	0.963059	-1.03836	V11 down vs V2
FTL	0.787283	0.787283	0.962385	-1.03909	V11 down vs V2
BSG	0.896155	0.896155	0.960924	-1.04067	V11 down vs V2
GBP2	0.914298	0.914298	0.960196	-1.04145	V11 down vs V2
DCAF7	0.819434	0.819434	0.95985	-1.04183	V11 down vs V2
EIF2S3	0.643304	0.643304	0.959831	-1.04185	V11 down vs V2
SRP72	0.22996	0.22996	0.959642	-1.04206	V11 down vs V2
ANXA4	0.760323	0.760323	0.959505	-1.0422	V11 down vs V2
CKAP4	0.735629	0.735629	0.959337	-1.04239	V11 down vs V2
ARL6IP6	0.569653	0.569653	0.95794	-1.04391	V11 down vs V2
AMPD2	0.723963	0.723963	0.957688	-1.04418	V11 down vs V2
UBXN4	0.855002	0.855002	0.957421	-1.04447	V11 down vs V2
ALDH9A1	0.540979	0.540979	0.957096	-1.04483	V11 down vs V2
CTPS1	0.701573	0.701573	0.956767	-1.04519	V11 down vs V2
MRPL12	0.807097	0.807097	0.956689	-1.04527	V11 down vs V2
NCEH1	0.839108	0.839108	0.956559	-1.04541	V11 down vs V2
GTPBP4	0.702923	0.702923	0.956092	-1.04592	V11 down vs V2
HNRNPA2B1	0.725755	0.725755	0.955598	-1.04647	V11 down vs V2
FKBP5	0.783767	0.783767	0.955345	-1.04674	V11 down vs V2
RCC2	0.876632	0.876632	0.955071	-1.04704	V11 down vs V2
CARD14	0.869931	0.869931	0.954747	-1.0474	V11 down vs V2
GIMAP8	0.71043	0.71043	0.954658	-1.0475	V11 down vs V2
ERLIN2	0.750263	0.750263	0.954226	-1.04797	V11 down vs V2
RALY	0.633875	0.633875	0.953422	-1.04885	V11 down vs V2
IGHG1	0.731434	0.731434	0.953303	-1.04898	V11 down vs V2
STIM1	0.491964	0.491964	0.952066	-1.05035	V11 down vs V2
RPRD1B	0.713037	0.713037	0.951837	-1.0506	V11 down vs V2
WDR26	0.909753	0.909753	0.951688	-1.05076	V11 down vs V2
ATP11A	0.679159	0.679159	0.95106	-1.05146	V11 down vs V2
VAMP7	0.624282	0.624282	0.950681	-1.05188	V11 down vs V2
ILF2	0.629216	0.629216	0.949017	-1.05372	V11 down vs V2
DNAJC10	0.674069	0.674069	0.948321	-1.0545	V11 down vs V2
RBM39	0.485545	0.485545	0.947561	-1.05534	V11 down vs V2
STXBP2	0.804528	0.804528	0.946863	-1.05612	V11 down vs V2
CGGBP1	0.461124	0.461124	0.945235	-1.05794	V11 down vs V2
CSTF2	0.913253	0.913253	0.943649	-1.05972	V11 down vs V2
RNF213	0.747527	0.747527	0.943331	-1.06007	V11 down vs V2
PRKCSH	0.528929	0.528929	0.942948	-1.0605	V11 down vs V2
RPL36	0.513434	0.513434	0.942682	-1.0608	V11 down vs V2
SPCS3	0.769895	0.769895	0.941026	-1.06267	V11 down vs V2
FGR	0.588344	0.588344	0.940249	-1.06355	V11 down vs V2
EDC4	0.503756	0.503756	0.939391	-1.06452	V11 down vs V2
H6PD	0.456354	0.456354	0.93837	-1.06568	V11 down vs V2
GNAI3	0.189332	0.189332	0.937894	-1.06622	V11 down vs V2
C1QBP	0.558032	0.558032	0.937573	-1.06658	V11 down vs V2
RPS11	0.311181	0.311181	0.937501	-1.06667	V11 down vs V2
MATR3	0.605468	0.605468	0.936696	-1.06758	V11 down vs V2
EPS15L1	0.285987	0.285987	0.936486	-1.06782	V11 down vs V2
MOB4	0.872354	0.872354	0.936228	-1.06812	V11 down vs V2
COX6C	0.840956	0.840956	0.935471	-1.06898	V11 down vs V2
U2AF2	0.30679	0.30679	0.935032	-1.06948	V11 down vs V2
LETM1	0.678242	0.678242	0.934851	-1.06969	V11 down vs V2
RPL4	0.177788	0.177788	0.934287	-1.07034	V11 down vs V2
GANAB	0.375314	0.375314	0.934082	-1.07057	V11 down vs V2
AP2B1	0.548097	0.548097	0.933081	-1.07172	V11 down vs V2
PRPF4	0.736057	0.736057	0.931561	-1.07347	V11 down vs V2
GNG2	0.603836	0.603836	0.930722	-1.07443	V11 down vs V2
H1F0	0.792327	0.792327	0.930507	-1.07468	V11 down vs V2
CLINT1	0.400534	0.400534	0.930311	-1.07491	V11 down vs V2
RPS9	0.0205333	0.0205333	0.929939	-1.07534	V11 down vs V2
STRN	0.536813	0.536813	0.929812	-1.07549	V11 down vs V2
MANBA	0.539532	0.539532	0.929708	-1.07561	V11 down vs V2
PICALM	0.84009	0.84009	0.929572	-1.07576	V11 down vs V2
CEP290	0.795238	0.795238	0.929343	-1.07603	V11 down vs V2
SRSF11	0.696807	0.696807	0.929181	-1.07622	V11 down vs V2
SPCS2	0.77905	0.77905	0.92917	-1.07623	V11 down vs V2
APOA1	0.319021	0.319021	0.928919	-1.07652	V11 down vs V2
SNTB2	0.662366	0.662366	0.928727	-1.07674	V11 down vs V2
RPS13	0.395888	0.395888	0.928554	-1.07694	V11 down vs V2
CYBA	0.75548	0.75548	0.928086	-1.07749	V11 down vs V2
HNRNPA0	0.615702	0.615702	0.92744	-1.07824	V11 down vs V2
GPD2	0.741287	0.741287	0.927193	-1.07852	V11 down vs V2
LEMD2	0.686392	0.686392	0.926823	-1.07895	V11 down vs V2
FBLN1	0.559132	0.559132	0.925144	-1.08091	V11 down vs V2
PDIA3	0.218473	0.218473	0.924393	-1.08179	V11 down vs V2
RDH14	0.725733	0.725733	0.923929	-1.08233	V11 down vs V2
PGRMC1	0.540332	0.540332	0.922325	-1.08422	V11 down vs V2
CANX	0.179491	0.179491	0.922102	-1.08448	V11 down vs V2
TOR1AIP1	0.404744	0.404744	0.921755	-1.08489	V11 down vs V2
CLIP1	0.940825	0.940825	0.920233	-1.08668	V11 down vs V2
CDH13	0.724762	0.724762	0.919635	-1.08739	V11 down vs V2
RAB36	0.461965	0.461965	0.919492	-1.08756	V11 down vs V2
GNAI2	0.0733482	0.0733482	0.918438	-1.08881	V11 down vs V2
DENND10P1	0.853859	0.853859	0.91776	-1.08961	V11 down vs V2
CLTC	0.288849	0.288849	0.91755	-1.08986	V11 down vs V2
SELENOF	0.495114	0.495114	0.917253	-1.09021	V11 down vs V2
LAMTOR5	0.324801	0.324801	0.91641	-1.09121	V11 down vs V2
DNAJB1	0.561579	0.561579	0.914548	-1.09344	V11 down vs V2
ZW10	0.594825	0.594825	0.913871	-1.09425	V11 down vs V2
TBL1XR1	0.614457	0.614457	0.912863	-1.09546	V11 down vs V2
SCPEP1	0.450569	0.450569	0.911992	-1.0965	V11 down vs V2
PCYOX1L	0.52597	0.52597	0.911253	-1.09739	V11 down vs V2
SEC63	0.544175	0.544175	0.911151	-1.09751	V11 down vs V2
IKZF1	0.293379	0.293379	0.911085	-1.09759	V11 down vs V2
ELMO2	0.61309	0.61309	0.911091	-1.09759	V11 down vs V2
AP2A1	0.2315	0.2315	0.910901	-1.09781	V11 down vs V2
TFAM	0.779641	0.779641	0.910741	-1.09801	V11 down vs V2
ATL3	0.682463	0.682463	0.910158	-1.09871	V11 down vs V2
CPOX	0.341587	0.341587	0.908985	-1.10013	V11 down vs V2
TAF15	0.180266	0.180266	0.908767	-1.10039	V11 down vs V2
HNRNPH1	0.37755	0.37755	0.908663	-1.10052	V11 down vs V2
CD180	0.369718	0.369718	0.908534	-1.10067	V11 down vs V2
VTI1B	0.0168343	0.0168343	0.908345	-1.1009	V11 down vs V2
NDUFAB1	0.476092	0.476092	0.908262	-1.101	V11 down vs V2
MFSD10	0.245442	0.245442	0.908051	-1.10126	V11 down vs V2
P2RY14	0.762308	0.762308	0.907571	-1.10184	V11 down vs V2
SRI	0.283322	0.283322	0.906971	-1.10257	V11 down vs V2
ILVBL	0.646071	0.646071	0.906404	-1.10326	V11 down vs V2
XRN2	0.409554	0.409554	0.906304	-1.10338	V11 down vs V2
USP39	0.424671	0.424671	0.906307	-1.10338	V11 down vs V2
ARFGAP2	0.393402	0.393402	0.904805	-1.10521	V11 down vs V2
SON	0.364156	0.364156	0.904358	-1.10576	V11 down vs V2
HSP90B1	0.00996211	0.00996211	0.903779	-1.10647	V11 down vs V2
ACLY	0.0667692	0.0667692	0.903762	-1.10649	V11 down vs V2
RPS4Y2	0.218802	0.218802	0.90373	-1.10653	V11 down vs V2
ABCB7	0.756849	0.756849	0.902915	-1.10752	V11 down vs V2
IK	0.813819	0.813819	0.902295	-1.10828	V11 down vs V2
PDIA6	0.117293	0.117293	0.902197	-1.1084	V11 down vs V2
PRPF6	0.481653	0.481653	0.902006	-1.10864	V11 down vs V2
RPS8	0.0549903	0.0549903	0.901708	-1.10901	V11 down vs V2
AP3D1	0.213362	0.213362	0.901519	-1.10924	V11 down vs V2
ASAH1	0.425769	0.425769	0.900553	-1.11043	V11 down vs V2
PEF1	0.835945	0.835945	0.899324	-1.11195	V11 down vs V2
WASHC4	0.180696	0.180696	0.898092	-1.11347	V11 down vs V2
SCP2	0.21519	0.21519	0.896863	-1.115	V11 down vs V2
SNRPB	0.337266	0.337266	0.896652	-1.11526	V11 down vs V2
COPS6	0.721277	0.721277	0.895498	-1.1167	V11 down vs V2
SRP68	0.165137	0.165137	0.89481	-1.11756	V11 down vs V2
SEPTIN6	0.282031	0.282031	0.894778	-1.1176	V11 down vs V2
SNRPD2	0.320913	0.320913	0.894489	-1.11796	V11 down vs V2
RAB3D	0.274272	0.274272	0.894155	-1.11837	V11 down vs V2
CD109	0.740529	0.740529	0.893394	-1.11933	V11 down vs V2
SMCHD1	0.44438	0.44438	0.893038	-1.11977	V11 down vs V2
SURF4	0.41798	0.41798	0.892659	-1.12025	V11 down vs V2
ARSB	0.427622	0.427622	0.891698	-1.12146	V11 down vs V2
APOH	0.722341	0.722341	0.890877	-1.12249	V11 down vs V2
EXOSC8	0.650386	0.650386	0.890074	-1.1235	V11 down vs V2
TM9SF2	0.213431	0.213431	0.889452	-1.12429	V11 down vs V2
BAZ1A	0.504412	0.504412	0.889309	-1.12447	V11 down vs V2
PYGL	0.290111	0.290111	0.888892	-1.125	V11 down vs V2
PPIB	0.00627395	0.00627395	0.888613	-1.12535	V11 down vs V2
KPNA4	0.12194	0.12194	0.88823	-1.12583	V11 down vs V2
ARHGAP20	0.499319	0.499319	0.887557	-1.12669	V11 down vs V2
RPL3	0.22155	0.22155	0.887363	-1.12693	V11 down vs V2
CCT6A	0.521846	0.521846	0.887274	-1.12705	V11 down vs V2
CYCS	0.0637146	0.0637146	0.887033	-1.12735	V11 down vs V2
MAGOHB	0.184145	0.184145	0.886436	-1.12811	V11 down vs V2
LCAT	0.832667	0.832667	0.886411	-1.12815	V11 down vs V2
ATP13A1	0.357292	0.357292	0.885691	-1.12906	V11 down vs V2
GUSB	0.33203	0.33203	0.885611	-1.12916	V11 down vs V2
PLRG1	0.392228	0.392228	0.885543	-1.12925	V11 down vs V2
RPS16	0.0303974	0.0303974	0.88549	-1.12932	V11 down vs V2
ATP6V0D1	0.362911	0.362911	0.885453	-1.12937	V11 down vs V2
SERINC1	0.851044	0.851044	0.884957	-1.13	V11 down vs V2
LIPA	0.619718	0.619718	0.884833	-1.13016	V11 down vs V2
PSIP1	0.451046	0.451046	0.883937	-1.1313	V11 down vs V2
FAM98B	0.511169	0.511169	0.883908	-1.13134	V11 down vs V2
RPLP2	0.000769685	0.000769685	0.883271	-1.13215	V11 down vs V2
TUBG1	0.251986	0.251986	0.882361	-1.13332	V11 down vs V2
NCL	0.331706	0.331706	0.882314	-1.13338	V11 down vs V2
RPS7	0.381257	0.381257	0.882	-1.13379	V11 down vs V2
RPL24	0.109453	0.109453	0.881795	-1.13405	V11 down vs V2
HNRNPL	0.165848	0.165848	0.881534	-1.13439	V11 down vs V2
HM13	0.437955	0.437955	0.879834	-1.13658	V11 down vs V2
SND1	0.65269	0.65269	0.879368	-1.13718	V11 down vs V2
SLC12A9	0.16052	0.16052	0.878865	-1.13783	V11 down vs V2
IFI30	0.403497	0.403497	0.878641	-1.13812	V11 down vs V2
NUP50	0.283649	0.283649	0.878155	-1.13875	V11 down vs V2
RPL22	0.470443	0.470443	0.877993	-1.13896	V11 down vs V2
HSD17B11	0.247898	0.247898	0.87662	-1.14075	V11 down vs V2
PARP10	0.771451	0.771451	0.875652	-1.14201	V11 down vs V2
RPS25	0.0442451	0.0442451	0.874205	-1.1439	V11 down vs V2
GPX1	0.298689	0.298689	0.87306	-1.1454	V11 down vs V2
CBX1	0.693152	0.693152	0.872871	-1.14564	V11 down vs V2
CLTB	0.0117243	0.0117243	0.872634	-1.14596	V11 down vs V2
CTNNBL1	0.212166	0.212166	0.87256	-1.14605	V11 down vs V2
SART3	0.386533	0.386533	0.872486	-1.14615	V11 down vs V2
MALRD1	0.781908	0.781908	0.871953	-1.14685	V11 down vs V2
RPS14	0.0340878	0.0340878	0.871753	-1.14711	V11 down vs V2
RPL11	0.02831	0.02831	0.870274	-1.14906	V11 down vs V2
SEPTIN9	0.330296	0.330296	0.869745	-1.14976	V11 down vs V2
ELOVL1	0.595491	0.595491	0.869293	-1.15036	V11 down vs V2
FAU	0.0107794	0.0107794	0.868363	-1.15159	V11 down vs V2
NUDT21	0.571246	0.571246	0.867996	-1.15208	V11 down vs V2
EIF3A	0.185576	0.185576	0.867938	-1.15216	V11 down vs V2
MAGOH	0.161131	0.161131	0.867733	-1.15243	V11 down vs V2
SAP130	0.478871	0.478871	0.86759	-1.15262	V11 down vs V2
PLBD1	0.491923	0.491923	0.867479	-1.15277	V11 down vs V2
PRPH	0.325811	0.325811	0.866721	-1.15377	V11 down vs V2
NCSTN	0.235264	0.235264	0.866235	-1.15442	V11 down vs V2
RPS6	0.000282508	0.000282508	0.865913	-1.15485	V11 down vs V2
VIM	0.0162481	0.0162481	0.865789	-1.15502	V11 down vs V2
NAPA	0.0285461	0.0285461	0.865533	-1.15536	V11 down vs V2
TMBIM1	0.658072	0.658072	0.865349	-1.1556	V11 down vs V2
CFAP44	0.522077	0.522077	0.864687	-1.15649	V11 down vs V2
ALYREF	0.282089	0.282089	0.864111	-1.15726	V11 down vs V2
ADAR	0.0924593	0.0924593	0.863734	-1.15776	V11 down vs V2
COL5A3	0.727504	0.727504	0.863504	-1.15807	V11 down vs V2
FLI1	0.0740939	0.0740939	0.862657	-1.15921	V11 down vs V2
RPS2	0.0208551	0.0208551	0.861538	-1.16072	V11 down vs V2
EPHX1	0.406987	0.406987	0.861407	-1.16089	V11 down vs V2
CPSF6	0.65219	0.65219	0.860929	-1.16154	V11 down vs V2
ARL6IP1	0.168923	0.168923	0.860491	-1.16213	V11 down vs V2
SRRM2	0.0985491	0.0985491	0.859972	-1.16283	V11 down vs V2
DYNC1I2	0.370848	0.370848	0.85984	-1.16301	V11 down vs V2
ASH2L	0.354443	0.354443	0.85957	-1.16337	V11 down vs V2
ANXA1	0.132449	0.132449	0.858703	-1.16455	V11 down vs V2
RPS5	0.0186149	0.0186149	0.857789	-1.16579	V11 down vs V2
DUT	0.658278	0.658278	0.857175	-1.16662	V11 down vs V2
DHRS4	0.473015	0.473015	0.856957	-1.16692	V11 down vs V2
SNRPF	0.728	0.728	0.856741	-1.16721	V11 down vs V2
LPCAT2	0.304768	0.304768	0.85653	-1.1675	V11 down vs V2
PSMB3	0.51955	0.51955	0.856519	-1.16752	V11 down vs V2
CNIH4	0.41075	0.41075	0.855138	-1.1694	V11 down vs V2
COMMD5	0.68832	0.68832	0.854931	-1.16968	V11 down vs V2
EIF3E	0.170797	0.170797	0.854646	-1.17008	V11 down vs V2
HSDL2	0.331625	0.331625	0.854137	-1.17077	V11 down vs V2
RPL32	0.33704	0.33704	0.853327	-1.17188	V11 down vs V2
RPL18	0.00201737	0.00201737	0.853286	-1.17194	V11 down vs V2
CHP1	0.149636	0.149636	0.853279	-1.17195	V11 down vs V2
ITGA2B	0.217922	0.217922	0.852098	-1.17357	V11 down vs V2
EIF3F	0.519259	0.519259	0.851204	-1.17481	V11 down vs V2
WASHC3	0.170217	0.170217	0.84993	-1.17657	V11 down vs V2
RPS19	0.0873104	0.0873104	0.849286	-1.17746	V11 down vs V2
RPL21	0.0526123	0.0526123	0.848924	-1.17796	V11 down vs V2
HNRNPUL2	0.0717763	0.0717763	0.848073	-1.17914	V11 down vs V2
DHRS7	0.29008	0.29008	0.847691	-1.17967	V11 down vs V2
RAB14	0.0574318	0.0574318	0.847432	-1.18004	V11 down vs V2
MPO	0.0191165	0.0191165	0.847326	-1.18018	V11 down vs V2
RPS3	0.00190725	0.00190725	0.847034	-1.18059	V11 down vs V2
SNRPA	0.0339409	0.0339409	0.846063	-1.18194	V11 down vs V2
ABHD11	0.371775	0.371775	0.846041	-1.18198	V11 down vs V2
RUVBL1	0.0100488	0.0100488	0.84585	-1.18224	V11 down vs V2
SNRPD3	0.115954	0.115954	0.844566	-1.18404	V11 down vs V2
NEK9	0.113076	0.113076	0.843135	-1.18605	V11 down vs V2
COMT	0.00447315	0.00447315	0.842863	-1.18643	V11 down vs V2
ATP6AP1	0.271102	0.271102	0.842285	-1.18725	V11 down vs V2
TUBA8	0.454651	0.454651	0.841693	-1.18808	V11 down vs V2
GNA13	0.241024	0.241024	0.841352	-1.18856	V11 down vs V2
RHOT1	0.129882	0.129882	0.840398	-1.18991	V11 down vs V2
TRIM28	0.0541137	0.0541137	0.840205	-1.19019	V11 down vs V2
MCM7	0.543192	0.543192	0.839695	-1.19091	V11 down vs V2
RPS4X	0.0098015	0.0098015	0.839351	-1.1914	V11 down vs V2
ALDH3A2	0.119061	0.119061	0.83899	-1.19191	V11 down vs V2
NUFIP2	0.674174	0.674174	0.838798	-1.19218	V11 down vs V2
AP2M1	0.0621231	0.0621231	0.838634	-1.19242	V11 down vs V2
TOM1	0.054169	0.054169	0.837556	-1.19395	V11 down vs V2
PDIA5	0.101608	0.101608	0.837543	-1.19397	V11 down vs V2
JAGN1	0.116767	0.116767	0.837533	-1.19398	V11 down vs V2
RBM8A	0.0818254	0.0818254	0.83728	-1.19434	V11 down vs V2
RPL38	0.0577484	0.0577484	0.836547	-1.19539	V11 down vs V2
CCDC22	0.00216033	0.00216033	0.836024	-1.19614	V11 down vs V2
HINT2	0.219721	0.219721	0.835969	-1.19622	V11 down vs V2
LAMTOR1	0.0015529	0.0015529	0.835221	-1.19729	V11 down vs V2
THBS4	0.078505	0.078505	0.834536	-1.19827	V11 down vs V2
RAB11B	0.00142736	0.00142736	0.83441	-1.19845	V11 down vs V2
PRKDC	0.0171097	0.0171097	0.833696	-1.19948	V11 down vs V2
B2M	0.195801	0.195801	0.833582	-1.19964	V11 down vs V2
MPDU1	0.460299	0.460299	0.833567	-1.19966	V11 down vs V2
RPS17	0.00210511	0.00210511	0.832849	-1.2007	V11 down vs V2
CSNK2A1	0.155744	0.155744	0.832833	-1.20072	V11 down vs V2
GRPEL1	0.257628	0.257628	0.831945	-1.202	V11 down vs V2
RAD21	0.151486	0.151486	0.831501	-1.20264	V11 down vs V2
PDS5A	0.00492495	0.00492495	0.831439	-1.20273	V11 down vs V2
SUMO1P1	0.0015531	0.0015531	0.830989	-1.20339	V11 down vs V2
TCIRG1	0.0477943	0.0477943	0.830488	-1.20411	V11 down vs V2
SMU1	0.107983	0.107983	0.829917	-1.20494	V11 down vs V2
RBM17	0.37413	0.37413	0.828958	-1.20633	V11 down vs V2
EVI2B	0.030954	0.030954	0.828434	-1.2071	V11 down vs V2
CCAR2	0.0805509	0.0805509	0.828072	-1.20762	V11 down vs V2
RAVER1	0.00629017	0.00629017	0.827922	-1.20784	V11 down vs V2
POLR2B	0.0412503	0.0412503	0.827644	-1.20825	V11 down vs V2
PGRMC2	0.291645	0.291645	0.827328	-1.20871	V11 down vs V2
RBBP4	0.0116876	0.0116876	0.82614	-1.21045	V11 down vs V2
CYB5R3	0.0203733	0.0203733	0.826055	-1.21057	V11 down vs V2
HMGCL	0.294992	0.294992	0.82572	-1.21106	V11 down vs V2
RPL6	0.00644896	0.00644896	0.825522	-1.21136	V11 down vs V2
RPL13A	7.49e-05	7.49e-05	0.824696	-1.21257	V11 down vs V2
STXBP3	0.0638868	0.0638868	0.824251	-1.21322	V11 down vs V2
PFKL	0.651733	0.651733	0.824083	-1.21347	V11 down vs V2
FIP1L1	0.669662	0.669662	0.824064	-1.2135	V11 down vs V2
TSPAN14	0.348754	0.348754	0.823542	-1.21427	V11 down vs V2
SMARCD2	0.699101	0.699101	0.823362	-1.21453	V11 down vs V2
RPS3A	0.0109863	0.0109863	0.823183	-1.2148	V11 down vs V2
RPS15A	0.0574115	0.0574115	0.823138	-1.21486	V11 down vs V2
IGKC	0.207979	0.207979	0.822824	-1.21533	V11 down vs V2
CAMK2G	0.29605	0.29605	0.82274	-1.21545	V11 down vs V2
NUP205	0.17926	0.17926	0.822055	-1.21646	V11 down vs V2
HLA-B	0.0673348	0.0673348	0.822011	-1.21653	V11 down vs V2
RPS18	0.0077475	0.0077475	0.821979	-1.21658	V11 down vs V2
LCP1	0.432131	0.432131	0.82158	-1.21717	V11 down vs V2
ANXA6	0.0391893	0.0391893	0.821325	-1.21754	V11 down vs V2
SAFB	0.156145	0.156145	0.821242	-1.21767	V11 down vs V2
RPL19	0.000553739	0.000553739	0.820016	-1.21949	V11 down vs V2
TP53RK	0.688779	0.688779	0.819992	-1.21952	V11 down vs V2
CPSF7	0.42814	0.42814	0.819747	-1.21989	V11 down vs V2
AGA	0.189171	0.189171	0.819699	-1.21996	V11 down vs V2
SNRPB2	0.000247053	0.000247053	0.81884	-1.22124	V11 down vs V2
RANBP2	0.0222031	0.0222031	0.818135	-1.22229	V11 down vs V2
DENND1B	0.557597	0.557597	0.817805	-1.22279	V11 down vs V2
DHRS7B	0.299197	0.299197	0.81758	-1.22312	V11 down vs V2
COPG2	0.15809	0.15809	0.817414	-1.22337	V11 down vs V2
RAB27A	0.0310973	0.0310973	0.817322	-1.22351	V11 down vs V2
TRA2B	0.0216316	0.0216316	0.817011	-1.22397	V11 down vs V2
ERAP1	0.436913	0.436913	0.816907	-1.22413	V11 down vs V2
BAZ2A	0.531642	0.531642	0.816652	-1.22451	V11 down vs V2
ZMPSTE24	0.121463	0.121463	0.816282	-1.22507	V11 down vs V2
NCLN	0.209238	0.209238	0.815835	-1.22574	V11 down vs V2
DDX1	0.00447383	0.00447383	0.815565	-1.22614	V11 down vs V2
DOCK2	0.000574722	0.000574722	0.815108	-1.22683	V11 down vs V2
NUP62	0.142431	0.142431	0.814781	-1.22732	V11 down vs V2
ETHE1	0.262444	0.262444	0.814563	-1.22765	V11 down vs V2
PTRH2	0.18677	0.18677	0.813482	-1.22928	V11 down vs V2
CDIPT	0.388632	0.388632	0.813346	-1.22949	V11 down vs V2
SIN3A	0.456623	0.456623	0.813327	-1.22952	V11 down vs V2
ACSL5	0.45727	0.45727	0.813208	-1.2297	V11 down vs V2
NUCB1	0.111433	0.111433	0.81312	-1.22983	V11 down vs V2
HEXB	0.0100761	0.0100761	0.813037	-1.22996	V11 down vs V2
IFI16	0.00123386	0.00123386	0.813011	-1.23	V11 down vs V2
OAS1	0.584929	0.584929	0.812907	-1.23015	V11 down vs V2
TMEM167A	0.124734	0.124734	0.812851	-1.23024	V11 down vs V2
RAB3GAP1	0.493104	0.493104	0.812554	-1.23069	V11 down vs V2
DDX17	0.0370151	0.0370151	0.81199	-1.23154	V11 down vs V2
RPS20	0.000407596	0.000407596	0.811845	-1.23176	V11 down vs V2
RPL9	0.231227	0.231227	0.811768	-1.23188	V11 down vs V2
PUS1	0.028992	0.028992	0.80982	-1.23484	V11 down vs V2
AHNAK	0.0253303	0.0253303	0.809814	-1.23485	V11 down vs V2
POSTN	0.0709111	0.0709111	0.809615	-1.23515	V11 down vs V2
RAD50	0.087736	0.087736	0.809324	-1.2356	V11 down vs V2
RPS12	0.0297949	0.0297949	0.809016	-1.23607	V11 down vs V2
PLXDC2	0.132083	0.132083	0.808336	-1.23711	V11 down vs V2
MAIP1	0.0872908	0.0872908	0.808002	-1.23762	V11 down vs V2
UQCRH	0.398858	0.398858	0.807392	-1.23856	V11 down vs V2
RPL35	0.0644953	0.0644953	0.806603	-1.23977	V11 down vs V2
AFP	0.0764874	0.0764874	0.806084	-1.24057	V11 down vs V2
SSRP1	0.000551463	0.000551463	0.8056	-1.24131	V11 down vs V2
DDX23	0.0937235	0.0937235	0.805426	-1.24158	V11 down vs V2
ASAP1	0.161441	0.161441	0.804348	-1.24324	V11 down vs V2
HLA-DPB1	0.02347	0.02347	0.803216	-1.24499	V11 down vs V2
DPM1	0.115196	0.115196	0.802814	-1.24562	V11 down vs V2
ANPEP	0.109489	0.109489	0.802712	-1.24578	V11 down vs V2
GOLGB1	0.036846	0.036846	0.801542	-1.2476	V11 down vs V2
ZEB2	0.561372	0.561372	0.801195	-1.24814	V11 down vs V2
HLA-DMA	0.115307	0.115307	0.800962	-1.2485	V11 down vs V2
RPL12	0.00456754	0.00456754	0.800895	-1.2486	V11 down vs V2
STX8	0.0679817	0.0679817	0.800394	-1.24939	V11 down vs V2
GLB1	0.0125823	0.0125823	0.799024	-1.25153	V11 down vs V2
SLC25A11	0.00626837	0.00626837	0.798733	-1.25198	V11 down vs V2
U2AF1L5	0.0489807	0.0489807	0.797881	-1.25332	V11 down vs V2
SF3B2	0.0320154	0.0320154	0.797297	-1.25424	V11 down vs V2
RRBP1	0.0069876	0.0069876	0.796545	-1.25542	V11 down vs V2
CHIA	0.0808485	0.0808485	0.796472	-1.25554	V11 down vs V2
PRKAR2A	0.28473	0.28473	0.795984	-1.25631	V11 down vs V2
HSD17B4	0.00159126	0.00159126	0.795546	-1.257	V11 down vs V2
RP2	0.129215	0.129215	0.794822	-1.25814	V11 down vs V2
SCAMP2	0.0397148	0.0397148	0.794416	-1.25879	V11 down vs V2
SNRPE	0.0711833	0.0711833	0.794135	-1.25923	V11 down vs V2
CES1	0.00255635	0.00255635	0.79242	-1.26196	V11 down vs V2
GGH	0.00794391	0.00794391	0.79227	-1.2622	V11 down vs V2
RPL27A	4.5e-05	4.5e-05	0.792126	-1.26243	V11 down vs V2
EFTUD2	0.00392655	0.00392655	0.790401	-1.26518	V11 down vs V2
HNRNPU	0.0193187	0.0193187	0.79031	-1.26533	V11 down vs V2
SEC11A	0.0560297	0.0560297	0.789992	-1.26584	V11 down vs V2
COMP	0.0596637	0.0596637	0.789935	-1.26593	V11 down vs V2
GTF2I	0.0571763	0.0571763	0.7873	-1.27016	V11 down vs V2
HNRNPA3	0.123519	0.123519	0.786802	-1.27097	V11 down vs V2
SNRNP70	0.0329314	0.0329314	0.786364	-1.27168	V11 down vs V2
VPS33A	0.114645	0.114645	0.785249	-1.27348	V11 down vs V2
PRKCB	0.0562005	0.0562005	0.785158	-1.27363	V11 down vs V2
VPS13C	0.0170475	0.0170475	0.784594	-1.27455	V11 down vs V2
EIF3K	0.139459	0.139459	0.784469	-1.27475	V11 down vs V2
NUP160	0.00479689	0.00479689	0.78446	-1.27476	V11 down vs V2
WASHC1	0.270602	0.270602	0.784068	-1.2754	V11 down vs V2
DHX9	0.0482704	0.0482704	0.7835	-1.27632	V11 down vs V2
DLAT	0.0821844	0.0821844	0.782904	-1.2773	V11 down vs V2
CHD4	0.00909015	0.00909015	0.782681	-1.27766	V11 down vs V2
NDUFA4	0.00418377	0.00418377	0.782571	-1.27784	V11 down vs V2
WASHC2A	0.408258	0.408258	0.781345	-1.27984	V11 down vs V2
MTDH	0.00196825	0.00196825	0.780883	-1.2806	V11 down vs V2
ATP2A2	0.0313483	0.0313483	0.780469	-1.28128	V11 down vs V2
RACK1	3.21e-06	3.21e-06	0.780414	-1.28137	V11 down vs V2
ATAD3A	0.201589	0.201589	0.780366	-1.28145	V11 down vs V2
CTSZ	0.00187348	0.00187348	0.780278	-1.28159	V11 down vs V2
HTRA2	0.589703	0.589703	0.780245	-1.28165	V11 down vs V2
POLR2D	0.0491837	0.0491837	0.779972	-1.2821	V11 down vs V2
SF3A2	0.121212	0.121212	0.779602	-1.28271	V11 down vs V2
RPL7	0.0116745	0.0116745	0.779543	-1.2828	V11 down vs V2
DHX15	0.00448228	0.00448228	0.779532	-1.28282	V11 down vs V2
MAN2B1	0.149403	0.149403	0.778629	-1.28431	V11 down vs V2
NUP133	0.0704137	0.0704137	0.778553	-1.28443	V11 down vs V2
CD47	0.0304879	0.0304879	0.778367	-1.28474	V11 down vs V2
MGST2	0.00291308	0.00291308	0.778324	-1.28481	V11 down vs V2
PSMB10	0.330637	0.330637	0.778213	-1.285	V11 down vs V2
RPS23	0.0654613	0.0654613	0.778104	-1.28518	V11 down vs V2
EIF3H	0.0354931	0.0354931	0.778069	-1.28523	V11 down vs V2
H2AFZ	0.00467025	0.00467025	0.777952	-1.28543	V11 down vs V2
LAMTOR3	0.000104122	0.000104122	0.777387	-1.28636	V11 down vs V2
TPP1	0.00965991	0.00965991	0.777346	-1.28643	V11 down vs V2
S100A10	0.113929	0.113929	0.774896	-1.2905	V11 down vs V2
MTREX	0.101935	0.101935	0.774641	-1.29092	V11 down vs V2
SYNE2	0.084209	0.084209	0.77426	-1.29156	V11 down vs V2
CPNE1	0.252358	0.252358	0.774154	-1.29173	V11 down vs V2
SSR3	0.0269435	0.0269435	0.77396	-1.29206	V11 down vs V2
SF3A3	0.00018508	0.00018508	0.773896	-1.29216	V11 down vs V2
LUC7L3	0.678505	0.678505	0.773079	-1.29353	V11 down vs V2
WDFY1	0.021049	0.021049	0.772356	-1.29474	V11 down vs V2
ACIN1	0.123773	0.123773	0.77209	-1.29519	V11 down vs V2
KHSRP	0.0169444	0.0169444	0.771951	-1.29542	V11 down vs V2
KRT14	0.620361	0.620361	0.771894	-1.29551	V11 down vs V2
BRD3	0.544709	0.544709	0.771441	-1.29627	V11 down vs V2
OGFR	0.00582856	0.00582856	0.77128	-1.29655	V11 down vs V2
PRPF4B	0.00277001	0.00277001	0.771105	-1.29684	V11 down vs V2
EHD1	0.219783	0.219783	0.771023	-1.29698	V11 down vs V2
BUB3	0.0465184	0.0465184	0.770896	-1.29719	V11 down vs V2
VTN	0.052402	0.052402	0.770674	-1.29757	V11 down vs V2
PRCP	0.128661	0.128661	0.77056	-1.29776	V11 down vs V2
SERPINC1	0.101283	0.101283	0.769677	-1.29925	V11 down vs V2
TM9SF4	0.00065589	0.00065589	0.769298	-1.29989	V11 down vs V2
TKTL2	0.0839613	0.0839613	0.769268	-1.29994	V11 down vs V2
TOP2B	0.153663	0.153663	0.769255	-1.29996	V11 down vs V2
RPL23A	6.45e-05	6.45e-05	0.769216	-1.30002	V11 down vs V2
PIK3AP1	0.283272	0.283272	0.76818	-1.30178	V11 down vs V2
STAG2	0.0328614	0.0328614	0.767719	-1.30256	V11 down vs V2
ACAA1	0.00735216	0.00735216	0.767495	-1.30294	V11 down vs V2
NDUFA12	0.0850288	0.0850288	0.767356	-1.30318	V11 down vs V2
COX6B1	0.0450934	0.0450934	0.767217	-1.30341	V11 down vs V2
SUB1	2.35e-05	2.35e-05	0.766462	-1.3047	V11 down vs V2
CS	0.0538411	0.0538411	0.766102	-1.30531	V11 down vs V2
MGST1	6.15e-06	6.15e-06	0.765794	-1.30583	V11 down vs V2
SQOR	0.0257253	0.0257253	0.765749	-1.30591	V11 down vs V2
ITIH4	0.0579553	0.0579553	0.765279	-1.30671	V11 down vs V2
SF3B1	0.00704292	0.00704292	0.765273	-1.30672	V11 down vs V2
RPL27	1.23e-06	1.23e-06	0.764292	-1.3084	V11 down vs V2
SERPINA7	0.0227604	0.0227604	0.764135	-1.30867	V11 down vs V2
C7	0.0918313	0.0918313	0.763545	-1.30968	V11 down vs V2
HMOX2	0.0353779	0.0353779	0.763538	-1.30969	V11 down vs V2
RPL14	3.74e-07	3.74e-07	0.763523	-1.30972	V11 down vs V2
ALDH4A1	0.0512726	0.0512726	0.762954	-1.31069	V11 down vs V2
FGA	0.138683	0.138683	0.762866	-1.31085	V11 down vs V2
RPS28	0.0192651	0.0192651	0.762836	-1.3109	V11 down vs V2
ACAD9	0.0450203	0.0450203	0.762785	-1.31099	V11 down vs V2
CBX5	0.0308252	0.0308252	0.762622	-1.31127	V11 down vs V2
BCL7A	0.3713	0.3713	0.762508	-1.31146	V11 down vs V2
GORASP2	0.016995	0.016995	0.761792	-1.3127	V11 down vs V2
UQCRB	0.0230049	0.0230049	0.761663	-1.31292	V11 down vs V2
EP300	0.154517	0.154517	0.761133	-1.31383	V11 down vs V2
PECAM1	0.00312727	0.00312727	0.760638	-1.31469	V11 down vs V2
HIDE1	0.0114449	0.0114449	0.760399	-1.3151	V11 down vs V2
XPO5	0.0241769	0.0241769	0.760171	-1.31549	V11 down vs V2
STX7	5.35e-05	5.35e-05	0.758469	-1.31845	V11 down vs V2
PRPF40A	0.00896602	0.00896602	0.758099	-1.31909	V11 down vs V2
SCARB2	0.0137486	0.0137486	0.757907	-1.31942	V11 down vs V2
CISD2	0.0622384	0.0622384	0.757852	-1.31952	V11 down vs V2
PTPRC	0.019532	0.019532	0.757553	-1.32004	V11 down vs V2
HLA-DMB	0.119726	0.119726	0.757466	-1.32019	V11 down vs V2
TMED10	0.0391195	0.0391195	0.757338	-1.32041	V11 down vs V2
NIPBL	0.0271058	0.0271058	0.756986	-1.32103	V11 down vs V2
NSF	0.0373635	0.0373635	0.756738	-1.32146	V11 down vs V2
GSTK1	0.0580071	0.0580071	0.755755	-1.32318	V11 down vs V2
LPCAT3	0.0619099	0.0619099	0.755749	-1.32319	V11 down vs V2
TMEM214	0.267672	0.267672	0.75536	-1.32387	V11 down vs V2
CCDC47	0.414805	0.414805	0.754834	-1.32479	V11 down vs V2
NFKB1	0.0856694	0.0856694	0.754574	-1.32525	V11 down vs V2
IDH3A	0.0146521	0.0146521	0.754459	-1.32545	V11 down vs V2
FCN1	0.00443463	0.00443463	0.754352	-1.32564	V11 down vs V2
PUF60	1.68e-05	1.68e-05	0.754078	-1.32612	V11 down vs V2
SRRT	0.00744981	0.00744981	0.753543	-1.32706	V11 down vs V2
SCAMP3	0.0402372	0.0402372	0.75353	-1.32709	V11 down vs V2
MRPL4	0.375194	0.375194	0.753403	-1.32731	V11 down vs V2
THRAP3	0.000321368	0.000321368	0.752815	-1.32835	V11 down vs V2
TMED5	0.0174983	0.0174983	0.752582	-1.32876	V11 down vs V2
EHD3	0.201502	0.201502	0.751846	-1.33006	V11 down vs V2
LMAN1	0.00930396	0.00930396	0.751627	-1.33045	V11 down vs V2
BRD4	0.130798	0.130798	0.751516	-1.33064	V11 down vs V2
NDUFS4	0.0542572	0.0542572	0.751017	-1.33153	V11 down vs V2
SLC25A3	0.0063899	0.0063899	0.750319	-1.33277	V11 down vs V2
AKAP13	0.501197	0.501197	0.750117	-1.33313	V11 down vs V2
CDC123	0.079235	0.079235	0.749533	-1.33416	V11 down vs V2
RPL15	0.0407028	0.0407028	0.749433	-1.33434	V11 down vs V2
OSTC	0.0325011	0.0325011	0.749366	-1.33446	V11 down vs V2
FRY	0.144562	0.144562	0.749318	-1.33455	V11 down vs V2
GLG1	0.0351066	0.0351066	0.748943	-1.33521	V11 down vs V2
PRPF38A	0.00296076	0.00296076	0.748356	-1.33626	V11 down vs V2
RPL17	2.33e-05	2.33e-05	0.747992	-1.33691	V11 down vs V2
TMEM205	0.0436989	0.0436989	0.74797	-1.33695	V11 down vs V2
PHB	0.00111458	0.00111458	0.747172	-1.33838	V11 down vs V2
ATP5PD	0.000186504	0.000186504	0.746535	-1.33952	V11 down vs V2
NUP93	0.00014856	0.00014856	0.746368	-1.33982	V11 down vs V2
USP4	0.529302	0.529302	0.74624	-1.34005	V11 down vs V2
CD36	0.000755211	0.000755211	0.74608	-1.34034	V11 down vs V2
HLA-A	0.0367582	0.0367582	0.745769	-1.3409	V11 down vs V2
RAD23B	0.00274901	0.00274901	0.745548	-1.3413	V11 down vs V2
NDUFB9	0.00086862	0.00086862	0.745396	-1.34157	V11 down vs V2
PM20D2	0.695514	0.695514	0.745172	-1.34197	V11 down vs V2
HIST2H2BC	0.00613592	0.00613592	0.745032	-1.34222	V11 down vs V2
TM9SF3	0.0140465	0.0140465	0.745027	-1.34223	V11 down vs V2
SUCLG2	0.00727065	0.00727065	0.74442	-1.34333	V11 down vs V2
CSTF2T	0.0394159	0.0394159	0.743892	-1.34428	V11 down vs V2
RCN3	0.0336939	0.0336939	0.743802	-1.34444	V11 down vs V2
IER3IP1	0.0115813	0.0115813	0.743444	-1.34509	V11 down vs V2
DGLUCY	0.19915	0.19915	0.74298	-1.34593	V11 down vs V2
BST2	0.0540086	0.0540086	0.742372	-1.34703	V11 down vs V2
HBB	0.041408	0.041408	0.742187	-1.34737	V11 down vs V2
LUM	0.0270799	0.0270799	0.742046	-1.34763	V11 down vs V2
PZP	0.0439329	0.0439329	0.741703	-1.34825	V11 down vs V2
[truncated: 561 more rows]
