# Supplementary material for: Monocyte biomarkers define sargramostim treatment outcomes for Parkinson's disease
Source: Clin Transl Med. 2022 Jul 8;12(7):e958. doi: 10.1002/ctm2.958 (PMC9270000; doi:10.1002/ctm2.958)
Supplement: Supplementary file 14 — Supporting Information [file CTM2-12-e958-s002.xls]

## Sheet: Proteomics_RNA-seq_overlapped
	scRNA-seq		Proteomics
Gene_name	Fold-Change_R(6 months vs. baseline)	p-value_R(6 months vs. baseline)	Fold-Change_P(6 months vs. baseline)	p-value_P(6 months vs. baseline)
A1BG	0.498993	0.361455	-1.5218	0.0043766
A2M	-0.233556	0.93074	-1.35335	0.0467285
AAK1	0.201866	0.91169	1.91911	0.329714
AARS	0.126855	0.960123	1.80513	0.00627608
AARS2	-0.0307631	1	-3.64382	0.15737
ABCB7	-0.126343	0.9553	-1.10752	0.756849
ABCD3	0.00758669	1	-5.57528	0.35638
ABCE1	-0.310447	0.75363	-1.72545	0.344152
ABCF1	-0.215547	0.898496	1.50942	0.0549809
ABCF2	0.156829	0.915403	1.28148	0.285689
ABHD10	0.0690613	1	-2.41393	0.00191823
ABHD11	0.246	0.854871	-1.18198	0.371775
ABI1	-0.170834	0.91169	1.15276	0.0595725
ABR	0.0436388	1	1.04297	0.939676
ABRACL	0.198297	0.91169	3.39388	0.00124468
ACAA1	0.212935	0.902979	-1.30294	0.00735216
ACAA2	0.0925603	0.986786	-1.55989	0.00289261
ACAD9	0.12637	0.959335	-1.31099	0.0450203
ACADM	-0.0561927	1	-1.85287	0.00243306
ACADVL	0.205072	0.91169	-1.57042	0.000307786
ACAP1	0.195375	0.91169	1.85955	0.00235607
ACAP2	-0.0665083	1	1.73027	0.0729311
ACAT1	0.0629898	1	-1.58866	0.000506435
ACAT2	0.259456	0.828918	2.17593	0.0846258
ACBD3	-0.106244	0.967827	1.35756	0.0159751
ACIN1	-0.295852	0.783461	-1.29519	0.123773
ACLY	-0.00207696	1	-1.10649	0.0667692
ACO1	-0.118171	0.960788	1.06379	0.824783
ACO2	0.0465897	1	-1.63128	0.000465054
ACOT13	0.654521	0.123129	-1.49317	0.00126995
ACOT2	-0.149898	0.960123	2.03408	0.147008
ACOT9	-0.00759333	1	-1.72779	0.0178491
ACOX1	0.0488407	1	1.19762	0.395863
ACP1	0.0312072	1	1.35658	0.179299
ACPP	-0.280014	0.797068	1.60988	0.306922
ACSL1	-0.388343	0.600317	1.29777	0.330683
ACSL3	-0.0763697	1	-1.34908	0.0194798
ACSL4	0.00134581	1	1.70317	0.00730059
ACSL5	-0.163013	0.913322	-1.2297	0.45727
ACSS1	-0.221115	0.896149	-1.63029	6.52e-05
ACSS2	0.440042	0.49892	5.40417	0.0354439
ACTB	0.0535443	1	1.7451	0.0550098
ACTG1	0.173019	0.91169	1.7451	0.0550098
ACTL6A	0.196338	0.91169	-1.73288	4.32e-05
ACTN1	0.416409	0.54656	2.63394	0.00466872
ACTN4	-0.00308152	1	1.38239	0.0501662
ACTR1A	0.207646	0.910475	1.19056	0.13036
ACTR1B	0.0160176	1	1.17947	0.173737
ACTR2	-0.068369	1	1.48295	0.10402
ACTR3	-0.157642	0.915403	1.28193	0.296441
ADA	-0.891121	0.0082978	1.18967	0.767645
ADA2	-0.030632	1	-1.91807	5.48e-05
ADAM10	-0.152492	0.915403	-1.01484	0.944493
ADAM8	0.261279	0.821894	1.37588	0.186668
ADAR	-0.13277	0.943219	-1.15776	0.0924593
ADD1	-0.142815	0.928789	1.2013	0.272792
ADD3	-0.0248962	1	1.82907	0.0387318
ADGRE5	0.53448	0.288311	1.19515	0.11032
ADH5	0.231992	0.873505	2.43628	0.0434043
ADK	0.141317	0.934519	2.60616	7.2e-06
ADPRH	0.41825	0.554813	4.90902	0.00275193
ADRM1	0.285559	0.797068	3.7011	0.0551223
ADSL	0.113715	0.964096	1.59171	0.0129813
ADSS	-0.210282	0.902979	2.12744	0.00467834
AFG3L2	-0.318149	0.73746	-1.88913	3.06e-05
AFM	-1.1499	0.91169	-1.42704	0.0447683
AGA	0.0698176	1	-1.21996	0.189171
AGFG1	-0.379144	0.62092	1.20159	0.300749
AGK	0.0353323	1	-1.66851	0.0810739
AGPAT1	0.0866413	0.995862	-2.74109	0.0410334
AGPAT3	-0.124016	0.957046	-1.79091	0.151693
AGPS	-0.104257	0.971512	1.0322	0.714794
AGTPBP1	-0.177337	0.91169	1.91749	0.0425013
AGTRAP	0.257431	0.824597	-1.00422	0.973509
AHCY	-0.0142948	1	1.0736	0.781689
AHCYL1	-0.0341243	1	1.1116	0.644525
AHNAK	-0.160605	0.913624	-1.23485	0.0253303
AHSA1	0.257918	0.828582	1.57257	0.136346
AIF1	0.0953518	0.98116	2.04511	0.0770071
AIFM1	-0.0300515	1	-1.48956	0.00147339
AIMP1	-0.00579816	1	1.36751	0.102055
AIMP2	0.364096	0.657982	1.05741	0.707478
AIP	0.328902	0.720245	1.36324	0.253264
AK2	0.0429818	1	-1.3876	0.00149865
AK9	0.0340907	1	-2.97045	0.164966
AKAP13	-0.312171	0.749588	-1.33313	0.501197
AKR1A1	0.43175	0.512583	3.73507	0.0265095
AKR1B1	0.252601	0.839731	2.38648	0.115266
AKR7A2	0.369671	0.642016	1.7057	0.0738295
ALAD	0.171086	0.91169	2.64626	0.0314707
ALB	-0.149898	1	-1.60817	0.0005369
ALDH16A1	-0.0456897	1	2.0043	0.0731273
ALDH1A1	-0.84222	0.0126161	-2.69197	0.0058304
ALDH2	-0.0976424	0.980272	-1.87863	2.32e-05
ALDH3A2	-0.0267872	1	-1.19191	0.119061
ALDH3B1	-0.0538012	1	-1.49568	6.15e-05
ALDH4A1	0.251719	0.876662	-1.31069	0.0512726
ALDH9A1	-0.0404325	1	-1.04483	0.540979
ALDOA	0.215062	0.902979	2.16874	0.0256614
ALDOB	-0.149898	1	5.62518	0.00565957
ALDOC	0.310885	0.797068	2.70118	0.0163187
ALOX5	0.373649	0.639457	1.37011	0.0244999
ALYREF	-0.0332373	1	-1.15726	0.282089
AMPD2	-0.25009	0.837527	-1.04418	0.723963
ANKFY1	-0.131629	0.947518	1.6953	0.190514
ANKRD13D	-0.224199	0.882863	3.2886	0.0114384
ANKRD22	1.40974	1.46e-06	3.6516	2.41e-06
ANKRD44	-0.173922	0.91169	1.51984	0.00892058
ANKRD52	-0.392599	0.632999	1.76954	0.0284982
ANO6	-0.270023	0.800792	-1.45932	0.107723
ANP32A	0.133627	0.944383	2.08616	0.0261161
ANP32B	-0.219113	0.892577	1.74841	0.0435858
ANP32E	-0.0108977	1	2.22099	0.0622535
ANPEP	-0.243137	0.847718	-1.24578	0.109489
ANXA1	0.163044	0.91169	-1.16455	0.132449
ANXA11	0.50227	0.351262	1.14523	0.0587361
ANXA2	0.206424	0.909321	-1.63309	4e-05
ANXA3	4.14012	1.14e-22	6.16157	2.26e-05
ANXA4	0.0332281	1	-1.0422	0.760323
ANXA5	-0.196206	0.91169	-1.60566	6.4e-06
ANXA6	0.199676	0.91169	-1.21754	0.0391893
ANXA7	0.0936466	0.983751	-1.39377	0.0135826
ANXA9	0.317228	0.91169	-1.52458	0.195264
AP1B1	-0.000752942	1	1.10134	0.412176
AP1G1	-0.247366	0.839731	-1.02295	0.880748
AP1G2	0.0307481	1	1.3048	0.226115
AP1M1	-0.0758111	1	1.19659	0.0436561
AP2A1	-0.0983172	0.980207	-1.09781	0.2315
AP2A2	0.072419	1	1.2223	0.462385
AP2B1	-0.163235	0.91169	-1.07172	0.548097
AP2M1	0.153221	0.915403	-1.19242	0.0621231
AP3B1	-0.282992	0.797068	1.00536	0.966334
AP3D1	-0.129368	0.949405	-1.10924	0.213362
AP3M1	0.128605	0.955253	-1.43181	0.0012858
AP3S1	-0.11582	0.960123	1.52889	0.213988
APAF1	-0.0913265	0.986297	1.64455	0.0364659
APBB1IP	-0.170332	0.91169	1.88366	0.115647
APEH	0.274911	0.800792	2.64812	0.0861178
APEX1	-0.131107	0.946206	1.7552	0.181868
API5	-0.180355	0.91169	1.02685	0.856636
APIP	-0.0251908	1	1.36114	0.389884
APMAP	0.0501917	1	1.29755	0.160717
APOA1	-0.0655056	1	-1.07652	0.319021
APOBR	0.104019	0.974451	1.46934	0.00360643
APOC2	0.724571	0.892577	-1.81906	0.0010935
APOE	-0.512468	0.689765	1.10908	0.614614
APOH	-1.1499	0.91169	-1.12249	0.722341
APOM	0.0237322	1	-1.50255	0.00112318
APRT	0.243684	0.848562	2.35473	0.0334914
AQR	-0.183543	0.91169	-1.85893	5.05e-05
ARAP1	-0.00468358	1	1.14852	0.364419
ARCN1	-0.0511503	1	1.09097	0.173494
ARF3	0.147373	0.92542	1.84223	0.0317157
ARF4	0.0343279	1	1.81512	0.0153978
ARF6	-0.324866	0.720704	1.97086	0.00306631
ARFGAP2	-0.0224939	1	-1.10521	0.393402
ARFGEF1	-0.196673	0.91169	2.60649	0.0286276
ARG1	-2.02437	0.363638	2.10522	0.292286
ARHGAP1	-0.219785	0.89449	1.35467	0.235861
ARHGAP15	0.126126	0.957046	2.55703	0.032547
ARHGAP17	-0.214776	0.900904	2.03817	0.00984623
ARHGAP20	-0.180271	0.984283	-1.12669	0.499319
ARHGAP25	0.127925	0.9553	1.81203	0.0837304
ARHGAP30	-0.036296	1	1.57414	0.0530972
ARHGAP4	-0.0824948	0.996637	1.11585	0.573628
ARHGAP45	-0.201948	0.91169	1.1182	0.58159
ARHGAP9	0.163784	0.91169	1.51839	0.029929
ARHGDIA	0.0612142	1	3.55526	0.0181857
ARHGDIB	0.260838	0.821894	3.50954	0.0209753
ARHGEF1	-0.11514	0.960306	1.88717	0.108881
ARHGEF18	-0.199376	0.91169	-1.01379	0.989218
ARHGEF2	0.196453	0.91169	1.47606	0.000921073
ARHGEF33	0.309534	0.946206	6.38554	0.00794412
ARHGEF6	-0.178943	0.91169	1.274	0.15844
ARHGEF7	-0.122271	0.960123	1.05682	0.913894
ARL1	0.247913	0.844879	1.89442	0.00771414
ARL3	0.257783	0.828515	3.7914	0.0288904
ARL6IP1	-0.0138954	1	-1.16213	0.168923
ARL6IP5	0.377842	0.628686	1.05128	0.449321
ARL6IP6	-0.0049377	1	-1.04391	0.569653
ARL8A	-0.228481	0.874922	-1.026	0.854371
ARL8B	-0.0722231	1	-1.01824	0.877409
ARMT1	1.26951	7.96e-06	5.28858	0.00977776
ARPC1B	0.278805	0.797068	1.36567	0.158406
ARPC2	0.00821619	1	1.81962	0.0100349
ARPC3	0.23103	0.872116	1.33562	0.210024
ARPC4	0.267253	0.8108	1.46313	0.15163
ARPC5	0.252441	0.834298	1.88481	0.0704976
ARPC5L	0.345224	0.687814	1.8377	0.0654494
ARRB1	0.15054	0.919497	2.08152	0.372216
ARRB2	-0.16906	0.91169	1.09651	0.311358
ARSB	-0.073133	1	-1.12146	0.427622
ASAH1	-0.159333	0.915403	-1.11043	0.425769
ASAP1	0.0986845	0.980911	-1.24324	0.161441
ASH2L	-0.0361524	1	-1.16337	0.354443
ASL	0.434948	0.511497	2.34312	0.113962
ASPSCR1	0.303664	0.775618	1.85351	0.0954756
ASRGL1	0.477322	0.413866	3.09383	0.0149337
ATAD3A	0.0977029	0.982482	-1.28145	0.201589
ATG3	-0.00609486	1	1.99897	0.00407306
ATG7	0.0423742	1	2.10776	0.0104398
ATIC	-0.0714189	1	1.8369	0.00885128
ATL2	-0.310027	0.758018	-1.41592	0.56347
ATL3	-0.277394	0.797068	-1.09871	0.682463
ATM	-0.20254	0.91169	1.18939	0.456993
ATOX1	0.132304	0.946351	12.692	0.110402
ATP11A	-0.224365	0.882657	-1.05146	0.679159
ATP13A1	0.284136	0.797068	-1.12906	0.357292
ATP1A1	-0.175381	0.91169	-1.36518	0.00231742
ATP1A3	-0.402664	0.865752	-1.47926	0.0323393
ATP1B3	-0.0196435	1	-1.40417	0.00413172
ATP2A2	-0.084578	0.994779	-1.28128	0.0313483
ATP2A3	0.373782	0.642016	-1.03836	0.722289
ATP2B1	-0.40117	0.575238	-2.2441	4.31e-05
ATP2B4	-0.0915909	0.986748	-1.4536	0.0319553
ATP5F1A	-0.0989939	0.978358	-1.47493	0.000372211
ATP5F1B	0.204675	0.91169	-1.50315	6.26e-05
ATP5F1C	0.293093	0.792128	-1.60416	0.000361307
ATP5F1D	0.212822	0.902979	-1.70138	0.00090125
ATP5MD	0.45065	0.469272	-1.51534	9.37e-05
ATP5ME	0.253099	0.833364	-2.21284	1.01e-05
ATP5MF	0.388363	0.604309	-1.36568	0.000866229
ATP5MG	0.18781	0.91169	1.07044	0.952718
ATP5PB	0.0546178	1	-1.60853	0.000284061
ATP5PD	0.34721	0.684152	-1.33952	0.000186504
ATP5PF	0.381032	0.623622	-1.82299	5.09e-05
ATP5PO	0.443359	0.484282	-1.69953	0.00018695
ATP6AP1	0.260065	0.821894	-1.18725	0.271102
ATP6V0D1	0.22524	0.883088	-1.12937	0.362911
ATP6V1A	0.232737	0.870484	1.39519	0.115678
ATP6V1B2	0.243474	0.849985	1.46868	0.0891014
ATP6V1C1	-0.0291016	1	1.53445	0.140121
ATP6V1D	0.348457	0.684342	1.36014	0.136777
ATP6V1E1	0.260895	0.821894	-1.03425	0.635191
ATP6V1F	0.277787	0.797068	3.26766	0.0559573
ATP6V1G1	0.0777492	1	1.53233	0.0188044
ATP6V1H	0.0641097	1	1.05461	0.74364
ATXN2L	-0.0871825	0.990917	1.21945	0.274636
AUP1	0.17381	0.91169	-1.42941	0.00158826
AZU1	1.3222	7.47e-06	1.72397	0.0273171
B2M	0.0634414	1	-1.19964	0.195801
BABAM2	0.193751	0.91169	-1.03137	0.870438
BAG6	-0.0867039	0.991813	3.09118	0.0554462
BANF1	0.0694669	1	1.19819	0.171973
BASP1	-0.30926	0.75363	4.90775	0.0457138
BAX	0.144889	0.927511	1.32448	0.000232622
BAZ1A	-0.0472426	1	-1.12447	0.504412
BAZ2A	-0.393136	0.593058	-1.22451	0.531642
BCAP31	0.144592	0.928041	1.6147	0.0514737
BCAS2	-0.0693483	1	-2.4248	0.027295
BCAT2	0.385759	0.642016	-1.61635	0.281417
BCCIP	-0.172385	0.91169	1.65856	0.0473772
BCKDHB	0.0140627	1	-3.69124	0.0103405
BCL10	-0.0184951	1	1.52207	0.0343477
BCL2L13	-0.15182	0.915403	1.01999	0.951298
BCL7A	-1.30553	7.73e-06	-1.31146	0.3713
BDH1	0.168386	0.915403	-1.98522	0.00787005
BID	-0.141831	0.929735	4.72189	0.0189701
BIN2	-0.160754	0.913624	1.38874	0.284165
BLMH	0.207786	0.91169	1.45686	0.146868
BLOC1S1	0.44186	0.484464	-1.51007	0.505352
BLOC1S2	0.109356	0.964472	1.40202	0.0908204
BLOC1S6	-0.413317	0.545674	1.03773	0.935648
BLVRA	0.215495	0.901042	1.95082	0.0116886
BLVRB	0.498806	0.358593	3.14091	0.0149587
BOLA2	0.264947	0.818975	15.5527	0.000673972
BPI	1.42939	6.28e-07	16.6624	1.78e-06
BPNT1	0.279334	0.804569	1.29751	0.724515
BRAT1	0.0779081	1	1.98861	0.0408196
BRD3	-0.106354	0.968424	-1.29627	0.544709
BRD4	-0.286367	0.795188	-1.33064	0.130798
BRI3BP	0.0844307	0.996637	1.07855	0.701045
BRK1	0.226153	0.881518	1.49218	0.0860859
BROX	-0.0682128	1	2.54346	0.38217
BSG	0.377162	0.630659	-1.04067	0.896155
BST1	0.0872742	0.992475	1.47492	0.0549069
BST2	0.382499	0.619533	-1.34703	0.0540086
BTF3	-0.0790267	0.999214	1.55551	0.278528
BTF3L4	0.213001	0.902979	2.40292	0.0840803
BTK	0.110495	0.964096	1.87041	0.0601228
BUB3	0.11037	0.964096	-1.29719	0.0465184
BZW1	0.0174447	1	1.58782	0.150039
C11orf54	0.0754884	1	8.28804	0.00877426
C15orf39	-0.203582	0.91169	1.02734	0.906389
C1QBP	0.0349186	1	-1.06658	0.558032
C20orf27	-0.0226022	1	3.48033	0.0215258
C3	-0.99042	0.0141177	-1.37165	0.0200627
C4A	-0.149898	1	-1.45485	0.00136099
C4BPA	1.52817	0.422796	-1.65741	0.214644
C5	-0.0275401	1	-1.52061	0.0409281
C5AR1	-0.440212	0.484282	1.03949	0.802667
C9	-0.73486	0.960123	-1.48898	0.0126629
C9orf64	0.125302	0.960123	1.6297	0.104893
C9orf72	-0.121055	0.960123	1.51362	0.248827
CA2	-0.251101	0.840839	2.87402	0.00276242
CAB39	0.323982	0.730134	2.96286	0.00970229
CACYBP	-0.0749225	1	1.29027	0.014043
CAD	-0.235628	0.900904	1.60203	0.120153
CALM1	0.380725	0.623622	1.43709	0.0676611
CALR	0.0249198	1	1.11021	0.00697462
CAMK1	0.128207	0.954272	1.97038	0.159586
CAMK2G	0.0244556	1	-1.21545	0.29605
CAND1	-0.310426	0.75363	1.06143	0.839249
CANX	-0.335445	0.696736	-1.08448	0.179491
CAP1	0.0533601	1	1.48341	0.0670914
CAPG	0.587269	0.197446	2.09927	0.0401854
CAPN1	0.321577	0.736158	1.95835	0.0250345
CAPN2	-0.147481	0.921028	1.26748	0.152388
CAPNS1	0.232432	0.86973	1.67295	0.0316235
CAPRIN1	-0.106952	0.966142	1.14983	0.173554
CAPZA1	0.0196163	1	1.25402	0.118191
CAPZA2	0.00741185	1	1.27702	0.161657
CAPZB	-0.042306	1	1.25949	0.0837081
CARD11	-0.871849	0.0282101	1.80466	0.0690297
CARD14	0.17203	0.957046	-1.0474	0.869931
CARD19	0.198268	0.91169	-1.66635	0.165608
CARHSP1	0.27238	0.801944	5.57859	0.0081632
CARS	0.225208	0.889932	1.57882	0.266346
CARS2	0.134934	0.942141	2.17706	0.438297
CASKIN1	-0.812863	0.866569	-2.4723	0.00825531
CASP1	0.0366288	1	1.85873	0.0996817
CASP10	0.227897	0.88353	8.62185	0.16058
CAST	-0.247832	0.839731	-2.27969	0.001269
CAT	0.165609	0.91169	1.29312	0.105211
CBL	-0.442101	0.484058	1.80029	0.0421167
CBR1	0.352585	0.677569	1.87458	0.0606916
CBX1	0.119366	0.960123	-1.14564	0.693152
CBX3	0.0264888	1	1.13613	0.44559
CBX5	-0.163494	0.913624	-1.31127	0.0308252
CCAR1	-0.00444633	1	2.51918	0.217317
CCAR2	-0.064121	1	-1.20762	0.0805509
CCDC124	0.19615	0.91169	-1.02933	0.798785
CCDC22	0.391659	0.610254	-1.19614	0.00216033
CCDC47	-0.124137	0.95694	-1.32479	0.414805
CCDC58	0.0111783	1	4.60639	0.225077
CCDC88A	-0.201589	0.91169	2.54829	0.0751729
CCDC88B	-0.0406615	1	1.63951	0.0372379
CCDC93	-0.246713	0.842604	1.06481	0.513359
CCNY	-0.355511	0.656588	-2.26835	0.0152288
CCR2	0.463496	0.453533	-1.62588	0.000965844
CCT2	-0.0926213	0.98343	1.28632	0.228271
CCT3	0.141089	0.933317	1.68155	0.0566562
CCT4	0.0264979	1	1.77578	0.0613357
CCT5	0.0162349	1	1.29117	0.444395
CCT6A	-0.155759	0.915403	-1.12705	0.521846
CCT7	0.21607	0.901042	-1.47991	0.0425084
CCT8	-0.0853882	0.993209	1.0282	0.763875
CD109	-0.517782	0.326155	-1.11933	0.740529
CD14	0.518282	0.319843	-2.2025	1.18e-08
CD163	0.316716	0.745499	1.00717	0.941032
CD180	1.41104	4.46e-07	-1.10067	0.369718
CD2AP	-0.38579	0.614379	-1.36205	0.00771806
CD300LF	0.805192	0.0212502	1.75981	0.000973943
CD33	0.485425	0.389017	-1.03022	0.943532
CD36	0.397709	0.586411	-1.34034	0.000755211
CD44	0.23626	0.863581	1.59938	0.0244084
CD47	-0.17439	0.91169	-1.28474	0.0304879
CD48	0.125135	0.95694	-1.88625	0.000101309
CD59	0.579497	0.253783	1.70291	0.142444
CD68	0.395066	0.592945	1.12558	0.146297
CD74	0.256838	0.82553	-1.02702	0.746796
CD9	0.286367	0.797068	-2.20675	0.00096971
CD93	0.530092	0.296798	1.28963	0.139314
CDA	0.457559	0.454953	4.49887	0.018208
CDC123	0.515193	0.334669	-1.33416	0.079235
CDC37	0.00463357	1	2.10791	0.0247291
CDC42	-0.0719159	1	1.4361	0.0684963
CDC5L	-0.170181	0.91169	1.17861	0.28755
CDC73	-0.241034	0.852241	-1.36828	0.301284
CDH13	-0.237361	1	-1.08739	0.724762
CDIPT	0.150804	0.920477	-1.22949	0.388632
CDK11B	-0.172835	0.91169	1.05078	0.694095
CDK5RAP3	0.208823	0.908313	5.82058	0.00172662
CDKN2AIPNL	0.133913	0.946683	1.55657	0.334726
CDV3	-0.411092	0.549194	2.19939	0.0330104
CEACAM1	2.90321	6.06e-17	136.108	0.00307377
CEACAM6	-0.564935	0.98116	78.9809	1.23e-05
CEACAM8	1.58707	0.580702	263.161	2.09e-06
CELF2	-0.197027	0.91169	1.98391	0.132732
CENPF	-0.0857674	1	1.37343	0.0816653
CEP290	-0.221975	0.89449	-1.07603	0.795238
CERS2	0.208032	0.909321	1.06213	0.712685
CERT1	-0.142172	0.929735	1.32956	0.189705
CES1	-0.0921115	0.984993	-1.26196	0.00255635
CFAP44	-0.149898	0.941479	-1.15649	0.522077
CFAP54	-0.271204	0.91169	1.10546	0.475983
CFB	0.2746	0.915403	-1.85992	0.000504678
CFD	0.475784	0.407121	-2.95228	4.12e-05
CFL1	0.205207	0.91169	1.73915	0.0652386
CFP	0.358621	0.655156	1.10098	0.775802
CGGBP1	-0.0440169	1	-1.05794	0.461124
CHCHD2	0.25758	0.823437	1.70794	0.0251306
CHCHD3	-0.102268	0.974514	-1.5666	6.09e-05
CHD4	-0.220072	0.892022	-1.27766	0.00909015
CHERP	-0.339186	0.700983	-3.06337	3.54e-06
CHIA	0.850102	1	-1.25554	0.0808485
CHIT1	0.160442	0.960123	29.5878	0.000859701
CHMP2A	0.615807	0.156406	2.28237	0.00248686
CHMP4A	0.292491	0.793024	1.8381	0.08168
CHMP4B	-0.382727	0.612363	2.10385	0.130554
CHMP5	0.496173	0.36831	1.67927	0.131206
CHORDC1	-0.180199	0.91169	4.78362	0.0132274
CHP1	-0.116875	0.960123	-1.17195	0.149636
CHURC1	0.384713	0.614119	17.2266	0.00119524
CIAO2A	0.0242579	1	2.26967	0.037633
CIB1	0.232494	0.86973	2.05621	0.0682296
CIRBP	-0.37767	0.624485	-1.39991	0.675521
CISD2	0.27808	0.797068	-1.31952	0.0622384
CKAP4	0.102335	0.975445	-1.04239	0.735629
CKAP5	-0.0828352	0.996637	-1.72825	0.351572
CLASP2	-0.257408	0.824329	1.23542	0.427765
CLC	0.714041	0.974514	1.2272	0.57548
CLEC12A	0.393582	0.596387	1.0064	0.961233
CLEC3B	0.90455	0.329982	-1.69927	0.00857577
CLIC1	0.54265	0.273979	2.9542	0.00517183
CLIC4	1.35509	1.22e-06	6.13951	3.51e-05
CLINT1	-0.27079	0.799243	-1.07491	0.400534
CLIP1	-0.279129	0.797068	-1.08668	0.940825
CLPB	0.0578044	1	-3.17273	0.00961265
CLTA	0.379286	0.62619	-7.71002	0.277826
CLTB	0.195777	0.91169	-1.14596	0.0117243
CLTC	-0.147603	0.921413	-1.08986	0.288849
CLU	3.00812	7.78e-26	1.42292	0.427668
CMPK1	-0.217675	0.89449	1.00867	0.985503
CMTM7	0.15494	0.915403	1.21383	0.511165
CNDP2	-0.113531	0.96344	1.27979	0.392266
CNIH4	0.287655	0.797068	-1.1694	0.41075
CNN2	-0.0945349	0.98116	6.34366	0.00437037
CNP	0.0573213	1	1.70609	0.00719347
CNPY2	0.391389	0.60206	1.0865	0.271383
CNPY3	0.00883012	1	1.01868	0.760122
COASY	0.257684	0.83227	1.92503	0.00232642
COL1A1	-1.09331	0.712306	-1.92532	0.0118143
COL1A2	-0.149898	1	-1.9628	0.00273405
COL3A1	0.850102	1	-1.99611	0.000484316
COL5A1	-0.82797	0.91169	-1.66794	0.281374
COL5A3	-1.12075	0.350079	-1.15807	0.727504
COL6A1	-0.0674356	1	-1.42131	0.023141
COLGALT1	0.39497	0.595703	1.00143	0.988043
COMMD3	0.455897	0.461822	-1.42518	0.16696
COMMD5	0.201795	0.91169	-1.16968	0.68832
COMMD8	0.0286469	1	1.16502	0.313659
COMMD9	0.301581	0.775059	1.85465	0.0133164
COMP	-0.149898	1	-1.26593	0.0596637
COMT	0.468148	0.425802	-1.18643	0.00447315
COPA	-0.148896	0.919432	-1.02762	0.45055
COPB1	0.0138848	1	1.05867	0.730463
COPB2	0.374957	0.640966	1.16078	0.103703
COPE	0.285396	0.797068	1.08961	0.387213
COPG1	0.088316	0.992768	1.18096	0.168946
COPG2	0.0270496	1	-1.22337	0.15809
COPS2	-0.254776	0.827116	2.34696	0.0518574
COPS3	0.0440138	1	1.81585	0.0965948
COPS4	0.0813967	0.999384	1.15708	0.297319
COPS5	0.355552	0.666909	2.32769	0.0559034
COPS6	0.328256	0.721705	-1.1167	0.721277
COPS7B	-0.213549	0.907394	1.52264	0.209448
COPZ1	0.228056	0.878169	1.06626	0.529088
COQ9	0.400842	0.596549	-1.65029	0.0009953
CORO1A	0.103695	0.974145	1.38264	0.205926
CORO1B	0.119644	0.960123	2.09477	0.217578
CORO1C	-0.205927	0.909321	-1.00355	0.986822
CORO7	0.0424442	1	2.03795	0.0781896
COTL1	-0.218151	0.89449	1.7704	0.13249
COX4I1	0.131745	0.94675	-1.47323	0.00221734
COX5A	0.242442	0.851853	-1.58393	0.00195158
COX5B	0.534719	0.286694	-1.74481	3.13e-06
COX6B1	0.441379	0.485086	-1.30341	0.0450934
COX6C	0.332888	0.708691	-1.06898	0.840956
COX7A2	0.404977	0.573548	-1.51424	0.000683239
COX7C	0.221478	0.892022	-1.92466	7.67e-06
CP	-0.409284	0.847718	1.72056	0.0651141
CPNE1	0.0606522	1	-1.29173	0.252358
CPNE2	0.053555	1	1.41065	0.0064132
CPNE3	-0.153547	0.915403	1.59286	0.0136031
CPOX	0.416766	0.571774	-1.10013	0.341587
CPPED1	0.0376201	1	1.30791	0.138813
CPSF6	-0.227678	0.877247	-1.16154	0.65219
CPSF7	0.0171259	1	-1.21989	0.42814
CPT1A	-0.181549	0.91169	-1.40856	0.00108028
CPT2	0.13722	0.946667	-1.54171	0.00127405
CPVL	0.529717	0.296649	1.08494	0.478981
CR1	1.20139	2.9e-05	1.94338	9.36e-05
CRAT	0.294091	0.797068	-1.38347	0.039513
CREB1	0.0110515	1	-2.72976	0.184886
CREG1	0.0889605	0.989493	1.33126	0.179858
CRKL	-0.222596	0.892577	2.30265	0.120774
CRLF3	0.000435339	1	1.49374	0.261097
CRYBG1	0.0724721	1	1.31472	0.279447
CRYL1	0.319907	0.743835	1.35776	0.27562
CRYZ	0.186209	0.91169	-2.96456	0.000389116
CS	-0.282623	0.797068	-1.30531	0.0538411
CSDE1	-0.204519	0.909321	3.52082	0.00714433
CSE1L	0.0367476	1	2.00506	0.0635501
CSK	-0.315763	0.740408	1.22845	0.38257
CSNK2A1	-0.000446863	1	-1.20072	0.155744
CSNK2B	0.324679	0.728244	1.6769	0.324484
CSRP1	0.720192	0.0610559	1.87742	0.00252753
CSTB	0.348969	0.679461	2.13613	0.0274402
CSTF2	0.409911	0.62619	-1.05972	0.913253
CSTF2T	-0.198935	0.91169	-1.34428	0.0394159
CTBP1	-0.185284	0.91169	-1.02509	0.840063
CTBP2	-0.135146	0.939562	-1.4147	0.164007
CTNNA1	-0.0243321	1	1.40422	0.237415
CTNNBL1	-0.110563	0.964096	-1.14605	0.212166
CTPS1	-0.36792	0.652623	-1.04519	0.701573
CTSA	0.595219	0.186407	1.00556	0.973663
CTSB	0.0847556	0.996624	-1.37123	0.00777871
CTSC	1.45758	9.14e-08	1.10872	0.219171
CTSD	0.212777	0.902979	-1.59689	6.68e-05
CTSG	3.59157	0.110276	2.21875	6.18e-05
CTSH	0.684478	0.0847043	1.28899	0.0626139
CTSS	-0.149898	0.916903	-1.95685	1.64e-09
CTSZ	0.218534	0.895885	-1.28159	0.00187348
CUL3	-0.286761	0.795188	-1.01514	0.913994
CUL4A	-0.170235	0.91169	1.14079	0.429223
CUL5	-0.219342	0.89449	2.88034	0.0332538
CUTA	0.345238	0.687814	1.22999	0.0065416
CWF19L1	0.0222154	1	2.8957	0.02831
CXorf38	0.204862	0.91169	2.03535	0.00132092
CYB5B	0.363941	0.652749	-1.34895	0.00862458
CYB5R1	0.530225	0.305378	1.10669	0.346736
CYB5R3	0.0911237	0.988107	-1.21057	0.0203733
CYB5R4	-0.192281	0.91169	4.27727	0.003388
CYBA	0.549738	0.259901	-1.07749	0.75548
CYBB	0.0383048	1	1.10614	0.253738
CYC1	0.460761	0.448011	-1.48595	0.00169367
CYCS	0.333169	0.708872	-1.12735	0.0637146
CYFIP1	-0.244375	0.844758	1.05103	0.792626
CYFIP2	-0.259762	0.821894	2.13169	0.00820851
CYP2S1	-0.179123	0.91169	-1.96955	0.457629
CYP4F2	-1.1499	0.91169	19.1856	5.58e-05
CYTH4	-0.0317876	1	4.83696	0.0667932
CZIB	0.194953	0.91169	1.73622	0.0162865
DAD1	0.499391	0.358774	-1.58435	2.99e-06
DAGLB	-0.0720237	1	-1.01562	0.964214
DAP3	-0.198648	0.91169	-1.52368	0.00143723
DARS	-0.0743129	1	1.21213	0.262655
DARS2	0.114957	0.968807	-1.45317	0.000545304
DAZAP1	-0.0831392	0.996637	1.33554	0.361563
DBI	0.293028	0.792094	2.13471	0.0406826
DBNL	0.0462014	1	2.03099	0.0891046
DBR1	0.135204	0.950967	-1.37992	0.0233219
DCAF7	0.166395	0.91169	-1.04183	0.819434
DCK	-0.238054	0.859481	2.39597	0.0618249
DCPS	0.346696	0.68901	1.25204	0.333423
DCTN1	-0.238903	0.858474	-1.4999	6.65e-06
DCTN2	0.167225	0.91169	1.35419	0.187821
DCTN3	0.484903	0.38925	1.15481	0.119954
DCTPP1	0.412908	0.567031	4.94642	0.00278045
DCUN1D1	-0.165097	0.91169	1.74766	0.269963
DCXR	0.336024	0.705875	1.44392	0.294662
DDB1	-0.130233	0.94851	1.13283	0.279419
DDI2	-0.30084	0.778904	1.12816	0.51136
DDIT4L	-0.490935	0.91169	-1.8899	0.0223225
DDOST	0.229959	0.876058	-1.50595	0.0325794
DDRGK1	0.362871	0.650062	1.10059	0.599361
DDTL	-0.0149682	1	4.28308	0.0147628
DDX1	0.0225694	1	-1.22614	0.00447383
DDX17	0.00972115	1	-1.23154	0.0370151
DDX18	-0.163496	0.91169	1.67595	0.170191
DDX19B	-0.247177	0.843027	1.32471	0.197763
DDX21	-0.227847	0.874922	-1.41272	3.98e-05
DDX23	0.104304	0.974514	-1.24158	0.0937235
DDX39A	-0.021909	1	1.12081	0.558546
DDX39B	-0.059269	1	1.08312	0.668187
DDX3X	-0.360607	0.6471	1.72542	0.0525659
DDX42	-0.166441	0.91169	1.32279	0.181649
DDX46	-0.119163	0.960123	1.04045	0.65687
DDX5	-0.196722	0.91169	1.02777	0.83075
DDX6	-0.36718	0.642016	1.22859	0.0891606
DECR1	0.284988	0.797068	-1.42741	0.00135812
DEF6	0.0747716	1	1.17329	0.508201
DEK	-0.125607	0.95511	1.64649	0.0336498
DENND1B	-0.450528	0.473842	-1.22279	0.557597
DERA	0.0871671	0.993514	2.0941	0.100845
DFFA	0.149633	0.923719	3.13179	0.0212888
DGKA	-0.127971	0.954677	1.74127	0.0826458
DGKG	-0.258288	0.832748	5.36318	0.00115255
DGLUCY	-0.217875	0.896512	-1.34593	0.19915
DHRS4	0.184163	0.91169	-1.16692	0.473015
DHRS7	-0.017737	1	-1.17967	0.29008
DHRS7B	0.387153	0.62619	-1.22312	0.299197
DHX15	-0.151308	0.915466	-1.28282	0.00448228
DHX8	-0.311328	0.752933	-2.70761	0.000235901
DHX9	-0.391691	0.594646	-1.27632	0.0482704
DIABLO	-0.454267	0.494982	-1.50805	0.171137
DIAPH1	-0.10438	0.970606	1.7881	0.0258461
DIAPH2	-0.12992	0.94851	2.06292	0.113946
DKC1	-0.159328	0.915403	-1.40864	0.00527454
DLAT	-0.213665	0.902979	-1.2773	0.0821844
DLD	-0.0844792	0.996268	-1.41685	0.0141179
DLST	-0.143856	0.929121	-1.83745	2.95e-05
DNAJA1	-0.132537	0.943525	1.27268	0.187953
DNAJA2	-0.110181	0.964096	1.38433	0.073347
DNAJB1	-0.324804	0.723674	-1.09344	0.561579
DNAJB11	-0.187639	0.91169	2.07312	0.0239107
DNAJC10	-0.300326	0.773055	-1.0545	0.674069
DNAJC11	-0.101033	0.978891	-2.4485	0.000841791
DNAJC13	-0.0864787	0.992203	1.09802	0.31618
DNAJC5	0.0992878	0.98084	1.005	0.95844
DNAJC7	0.0627855	1	1.86909	0.098105
DNAJC8	0.139662	0.935446	3.97513	0.0235352
DNAJC9	-0.407026	0.584109	1.27214	0.115587
DNM1L	-0.291041	0.793024	1.53532	0.203492
DNM2	0.103789	0.974514	2.65795	0.0505754
DOCK11	-0.245497	0.840839	1.75485	0.199092
DOCK2	-0.339153	0.69021	-1.22683	0.000574722
DOCK8	-0.311144	0.751814	1.26273	0.108365
DOK2	0.717809	0.0603761	2.53284	0.0164043
DOK3	-0.141606	0.930757	3.23604	0.0132602
DPF2	0.163638	0.914226	1.05566	0.297034
DPM1	0.139456	0.935987	-1.24562	0.115196
DPP3	0.302937	0.790268	4.60957	0.0287492
DPP7	0.246519	0.843027	-1.62504	0.105312
DPYD	0.0475035	1	2.09107	0.0919872
DPYSL2	0.154791	0.915403	1.92063	0.0362747
DPYSL4	0.283062	0.960123	1.96486	0.579026
DR1	-0.111301	0.964096	1.08458	0.690727
DRAP1	0.154071	0.915403	1.14112	0.379631
DRG1	0.132001	0.9498	1.03304	0.741116
DST	-0.580691	0.207043	2.5508	0.000626159
DSTN	-0.00226573	1	2.73554	0.0485077
DTX3L	-0.0509548	1	2.01543	0.0197454
DTYMK	0.218674	0.900868	-1.67624	0.199917
DUSP23	0.212546	0.902979	-1.5863	0.488317
DUSP3	0.438482	0.49892	2.90487	0.0101891
DUT	0.0111341	1	-1.16662	0.658278
DYNC1H1	-0.448286	0.4674	1.0705	0.333641
DYNC1I2	0.235841	0.866375	-1.16301	0.370848
DYNC1LI1	0.00252455	1	1.20335	0.637013
DYNLL1	0.878031	0.00807169	2.35054	0.115903
DYNLRB1	0.384145	0.616877	1.23579	0.240273
DYSF	-0.0951646	0.98116	1.19077	0.237648
ECH1	0.541607	0.279326	-1.60897	3.48e-05
ECHDC1	0.266604	0.81418	1.12708	0.533507
ECHS1	0.177201	0.91169	-1.93953	3.06e-05
ECI1	0.296445	0.790597	-1.39898	0.108208
ECPAS	-0.23489	0.866375	2.28412	0.105817
EDC4	0.234486	0.873505	-1.06452	0.503756
EDF1	0.181948	0.91169	2.08382	0.0495129
EEA1	-0.100261	0.976395	2.98044	0.00124903
EEF1A1	-0.441036	0.48288	1.52049	0.09958
EEF1A2	-1.17159	0.125339	1.71857	0.00878981
EEF1B2	-0.328162	0.712306	1.2014	0.131075
EEF1D	-0.110895	0.964096	1.44228	0.0153114
EEF1E1	0.249557	0.840216	1.34266	0.186556
EEF1G	-0.0957457	0.98116	1.2019	0.190674
EEF2	-0.452807	0.455623	1.11439	0.366217
EEFSEC	-0.177947	0.91169	1.55643	0.215654
EFHD2	-0.0128499	1	3.57516	0.00270604
EFL1	-0.0902738	0.989922	2.294	0.0890442
EFTUD2	-0.185234	0.91169	-1.26518	0.00392655
EHBP1L1	-0.0715352	1	1.39367	0.502961
EHD1	0.163246	0.912662	-1.29698	0.219783
EHD3	0.766686	0.103829	-1.33006	0.201502
EHD4	0.25335	0.834377	1.91645	0.00383257
EIF1	-0.0118486	1	3.27827	0.0137352
EIF2AK2	0.381343	0.62619	2.05091	0.00714706
EIF2B1	0.00681647	1	1.77501	0.0967249
EIF2S1	0.191817	0.91169	1.39818	0.0937308
EIF2S2	0.168675	0.91169	1.15789	0.304303
EIF2S3	-0.293917	0.786333	-1.04185	0.643304
EIF3A	-0.157579	0.915403	-1.15216	0.185576
EIF3B	0.0399903	1	1.02265	0.83642
EIF3CL	-0.73486	0.612363	-1.03492	0.618239
EIF3D	0.0611187	1	1.0715	0.594113
EIF3E	-0.0975413	0.980272	-1.17008	0.170797
EIF3F	0.0709843	1	-1.17481	0.519259
EIF3G	0.327463	0.720704	1.06301	0.630024
EIF3H	-0.281009	0.797068	-1.28523	0.0354931
EIF3I	0.165345	0.91169	-1.03322	0.783005
EIF3J	-0.151041	0.915466	1.23833	0.227335
EIF3K	0.0906144	0.988107	-1.27475	0.139459
EIF3L	-0.378758	0.621253	1.00572	0.960049
EIF3M	0.0444297	1	1.00225	0.985477
EIF4A1	0.281013	0.797068	1.50407	0.049713
EIF4A2	-0.0490542	1	1.60653	0.0383148
EIF4A3	0.109972	0.964096	1.00127	0.991034
EIF4B	-0.503342	0.341843	3.51657	0.000422361
EIF4E	-0.0750091	1	1.35316	0.0190901
EIF4G1	-0.0495652	1	1.3533	0.105344
EIF4G2	-0.307433	0.755639	1.58003	0.105186
EIF4H	-0.15808	0.915403	1.5006	0.109514
EIF5	-0.0837336	0.996122	1.79091	0.0349836
EIF5A	0.0897233	0.988107	2.17396	0.0432054
EIF5B	-0.0148642	1	1.19221	0.14803
EIF6	0.388154	0.606754	1.66432	0.0192075
ELANE	0.928322	0.00998431	1.44707	0.167736
ELAVL1	0.0667801	1	1.17138	0.444824
ELMO1	-0.182944	0.91169	1.53664	0.15391
ELMO2	-0.328718	0.732171	-1.09759	0.61309
ELOB	0.515478	0.325927	1.43724	0.174199
ELOC	0.445622	0.483113	1.34057	0.0680649
ELOVL1	0.249455	0.839731	-1.15036	0.595491
EMC1	-0.0669274	1	-1.40493	0.00079751
EMC3	0.245447	0.846212	-1.82392	0.00187178
EMD	0.0117306	1	3.00488	0.0354698
EML2	0.164827	0.915403	1.63207	0.0102589
EML4	0.410897	0.561979	2.61831	0.00308807
ENO1	0.0597173	1	2.07464	0.0350436
ENO2	-1.02091	0.0436836	2.28983	0.0390834
ENOPH1	-0.132479	0.947695	1.16377	0.276464
ENSA	0.0876774	0.991901	1.45139	0.18034
ENY2	0.282577	0.797068	-1.00281	0.957329
EP300	-0.386268	0.60344	-1.31383	0.154517
EPHX1	0.4997	0.391583	-1.16089	0.406987
EPRS	-0.0482168	1	1.22053	0.102932
EPS15	-0.248424	0.839731	1.11479	0.124845
EPS15L1	0.0276539	1	-1.06782	0.285987
EPX	-0.73486	0.960123	1.39778	0.182458
ERAP1	-0.211112	0.902979	-1.22413	0.436913
ERBIN	-0.167976	0.91169	-2.06962	0.106498
ERH	0.312195	0.752092	-1.38571	0.00191647
ERLIN1	0.260093	0.827455	-1.0184	0.848734
ERLIN2	-0.0193916	1	-1.04797	0.750263
ERO1A	-0.206838	0.908442	1.41948	0.00770546
ERP29	0.109538	0.964096	-1.00002	0.999625
ERP44	0.0873465	0.992475	-1.02297	0.797227
ESD	0.33115	0.714463	2.26179	0.0391781
ESYT1	0.0384035	1	-1.45877	0.000332752
ETF1	-0.24437	0.842969	2.09837	0.0884837
ETFA	0.254425	0.832899	-1.49057	0.000209223
ETFB	0.342331	0.69021	-1.63309	0.0017874
ETFDH	0.17758	0.91169	1.18627	0.760996
ETHE1	0.495464	0.370964	-1.22765	0.262444
EVI2B	-0.102633	0.973451	-1.2071	0.030954
EWSR1	-0.185473	0.91169	1.43395	0.0545809
EXOC3	-0.024098	1	1.7245	0.104982
EXOC8	-0.341287	0.696968	1.83904	0.218465
EXOG	-0.154263	0.923719	-1.4108	0.758489
EXOSC4	0.656047	0.125235	-1.65845	0.0581845
EXOSC8	0.260222	0.826186	-1.1235	0.650386
EZR	-0.515076	0.318058	1.13832	0.60132
F10	0.850102	1	-3.06964	0.00317577
F11R	0.279222	0.797068	1.1107	0.394675
F13A1	1.4941	4.04e-08	1.53585	0.00122771
F2	-0.564935	0.98116	-1.9113	0.0091698
F5	-0.421883	0.533105	-2.70534	0.0172447
F8A1	0.156731	0.915403	2.23092	0.0995488
FABP5	-0.0138341	1	2.57875	0.0173578
FAF1	-0.216376	0.900904	-1.65999	0.539046
FAF2	0.0285079	1	-3.49587	0.00189276
FAH	0.48232	0.431534	1.85873	0.258893
FAHD1	-0.0199011	1	-1.67921	0.00223597
FAM107B	-0.22945	0.872504	1.60813	0.146497
FAM114A2	0.272191	0.812694	15.4888	0.0424776
FAM118B	1.02828	0.00154265	2.50926	0.0229529
FAM120A	-0.231727	0.868052	1.45756	0.045826
FAM160B1	-0.0122346	1	12.3389	0.0202533
FAM91A1	-0.30301	0.766347	10.1736	0.0768171
FAM98B	-0.118597	0.960123	-1.13134	0.511169
FARSA	0.518355	0.336744	2.35704	0.0971926
FARSB	-0.16762	0.91169	1.01373	0.890002
FASN	-0.0840098	0.997476	2.50112	0.02995
FAU	0.0852172	0.995711	-1.15159	0.0107794
FBL	-0.499161	0.351421	-1.49895	5.65e-06
FBLN1	-3.1499	0.423893	-1.08091	0.559132
FBP1	0.261748	0.821894	2.64346	0.0222631
FCAR	-0.122171	0.959428	1.13503	0.794366
FCER1G	0.125081	0.95694	-1.81737	0.123844
FCGR2A	0.228141	0.877247	1.50694	0.277562
FCGRT	0.436016	0.49892	1.05433	0.733671
FCN1	0.411407	0.556219	-1.32564	0.00443463
FDPS	0.328279	0.722883	5.31835	0.00897544
FEN1	0.0392973	1	1.3776	0.271263
FERMT3	0.185856	0.91169	2.33609	0.00722495
FES	0.52164	0.316479	2.34042	0.0205356
FGD2	-0.0260346	1	-1.94106	0.405541
FGD3	-0.0274576	1	3.68016	0.024512
FGFR1OP2	0.06967	1	1.16772	0.46681
FGL2	-0.211344	0.902979	1.42976	0.526035
FGR	0.011403	1	-1.06355	0.588344
FH	0.288111	0.797068	-1.75863	0.000605597
FHL3	0.191369	0.91169	2.42995	0.249986
FHOD1	0.0602547	1	1.66317	0.00353264
FIBP	0.328387	0.720245	2.141	0.222945
FIP1L1	-0.190837	0.91169	-1.2135	0.669662
FIS1	0.209154	0.905654	1.13976	0.350045
FKBP15	0.0780835	1	-1.50135	0.0530514
FKBP1A	0.346253	0.685171	4.93238	0.00379914
FKBP2	0.303265	0.790735	1.66351	0.00497354
FKBP3	0.179375	0.91169	1.80578	0.089237
FKBP4	0.452639	0.477435	1.01084	0.981587
FKBP5	-0.201057	0.91169	-1.04674	0.783767
FLI1	-0.0258131	1	-1.15921	0.0740939
FLII	-0.0803401	0.997395	1.34115	0.00983941
FLNA	0.012207	1	1.13419	0.343067
FLNB	-0.553426	0.282057	1.12795	0.256545
FLNC	-1.73486	0.797068	-1.40622	0.105322
FLOT1	0.399634	0.58598	1.14664	0.337866
FLOT2	0.120848	0.960123	1.34569	0.0945834
FMNL1	-0.263476	0.815313	1.22763	0.242101
FN1	-1.1499	0.135489	-1.95447	0.023072
FN3KRP	0.272436	0.816899	1.37486	0.301996
FNBP1	-0.271891	0.79899	1.52443	0.0813101
FNTA	0.0257062	1	2.22001	0.0663927
FPR1	0.280658	0.797068	1.04413	0.952488
FRY	-0.17284	0.91169	-1.33455	0.144562
FRYL	-0.167661	0.91169	1.30154	0.693946
FSCN1	-0.741092	0.0588252	3.04059	0.251229
FSTL1	0.493958	0.935987	2.5065	0.0525897
FTH1	-0.270478	0.79899	-1.64784	0.311773
FTL	0.182517	0.91169	-1.03909	0.787283
FUBP1	-0.198058	0.91169	1.3675	0.282464
FUBP3	-0.271867	0.801907	1.00293	0.973995
FUCA1	0.504844	0.352674	1.13306	0.446168
FUS	-0.39081	0.594646	1.0706	0.491347
FXR1	-0.196908	0.91169	5.24224	0.0266207
G3BP1	-0.226032	0.880109	1.23113	0.183364
G6PD	0.281846	0.797068	2.90804	0.0217519
GAA	0.30781	0.762097	-1.58515	0.0408466
GABARAPL2	0.242199	0.852282	4.13339	0.0139793
GABPA	-0.0664254	1	1.59873	0.374722
GAK	-0.0619689	1	2.10472	0.316708
GALE	0.401898	0.612363	3.13012	0.00851388
GALK1	0.309799	0.761174	1.56257	0.064152
GALNS	0.286737	0.797068	2.36364	0.110726
GALNT2	-0.0828424	0.996637	7.33526	0.0529016
GANAB	0.058544	1	-1.07057	0.375314
GAPDH	0.211402	0.902979	1.97532	0.0428577
GAPVD1	-0.123915	0.957373	2.47095	0.0102677
GAR1	0.0282939	1	1.11773	0.616001
GARS	-0.194473	0.91169	1.23286	0.349398
GART	0.0081768	1	2.9122	0.0624081
GATD1	-0.160545	0.915403	1.04415	0.719576
GATD3B	0.362308	0.690282	-1.63951	3e-05
GBE1	0.056449	1	3.21512	0.0383023
GBP2	-0.351678	0.669326	-1.04145	0.914298
GCA	0.904107	0.00568306	2.23647	0.013764
GCDH	0.376171	0.642016	-1.59379	0.000458484
GCLC	-0.540913	0.278459	1.71781	0.0427166
GCN1	0.0704923	1	1.45302	0.0500412
GDAP2	-0.0537652	1	1.65797	0.321814
GDI1	-0.071836	1	4.20371	0.0186367
GDI2	-0.0525475	1	1.86892	0.0478393
GET3	0.43221	0.512941	-1.65338	3.74e-06
GFM1	-0.262389	0.8218	-1.83567	0.030741
GGCT	0.0846636	0.996637	16.4397	0.0187022
GGH	0.0223582	1	-1.2622	0.00794391
GGT5	8.07209	6.63e-125	418.086	4.97e-10
GHDC	0.0385632	1	-1.70843	0.0875921
GIGYF2	-0.0248262	1	3.2908	0.00320898
GIMAP1	0.231564	0.872614	-1.98435	1.19e-06
GIMAP4	0.331557	0.712741	3.50171	0.129653
GIMAP5	0.315701	0.776412	-1.92963	8.72e-05
GIMAP7	0.9652	0.0025739	1.11722	0.664847
GIMAP8	0.319997	0.748482	-1.0475	0.71043
GIT1	-0.124446	0.95859	2.42561	0.14946
GIT2	-0.0719481	1	1.27359	0.464919
GLA	0.505688	0.352674	1.07354	0.616091
GLB1	0.340105	0.695742	-1.25153	0.0125823
GLG1	-0.106856	0.966658	-1.33521	0.0351066
GLIPR1	0.217416	0.896512	-1.01592	0.919127
GLIPR2	0.616149	0.155755	1.634	0.00308748
GLMP	0.49695	0.374425	-1.86757	0.103564
GLO1	-0.0555676	1	3.04162	0.0341557
GLOD4	-0.0601676	1	3.16513	0.0123311
GLRX	0.249552	0.839731	4.86801	0.00106741
GLRX3	0.0726265	1	3.34349	0.0368527
GLRX5	0.111801	0.964096	2.04424	0.13316
GLTP	-0.239489	0.854871	3.10619	0.00873875
GLUD1	-0.121448	0.960123	-1.8372	0.000154383
GLYR1	-0.119625	0.960123	-1.75984	0.0247228
GM2A	0.0370376	1	-2.17766	3.66e-06
GMFB	-0.0831746	0.996637	3.76776	0.0202622
GMFG	0.613368	0.159573	2.21848	0.0137726
GMIP	0.212567	0.902979	1.57205	0.0416481
GMPPA	0.399888	0.59425	2.34928	0.0801449
GMPPB	0.4313	0.540814	6.47829	0.00608488
GMPS	-0.225839	0.882657	2.31375	0.0847524
GNA13	-0.613937	0.152201	-1.18856	0.241024
GNAI2	-0.0133016	1	-1.08881	0.0733482
GNAI3	-0.323485	0.724098	-1.06622	0.189332
GNAQ	0.83361	0.014659	2.01547	3.16e-05
GNAS	-0.140122	0.931597	1.16085	0.090854
GNB1	-0.142968	0.927831	-1.40474	0.0230429
GNB2	0.183289	0.91169	1.02046	0.759222
GNG10	0.130504	0.94851	1.20239	0.0660777
GNG2	-0.254456	0.827455	-1.07443	0.603836
GNPDA1	0.165245	0.91169	1.91	0.159987
GNS	-0.305042	0.762097	-1.71319	2.9e-07
GOLGA2	0.0366696	1	-2.25914	0.242118
GOLGB1	-0.215578	0.897418	-1.2476	0.036846
GORASP2	-0.158226	0.915403	-1.3127	0.016995
GOT1	0.298508	0.797068	4.07014	0.00444584
GOT2	-0.155905	0.915403	-1.64842	0.00322486
GPAA1	0.0992382	0.98116	1.30876	0.629718
GPAT3	-0.218718	0.89449	1.4242	0.188084
GPCPD1	0.231629	0.871653	7.66692	0.000612643
GPD2	-0.170796	0.91169	-1.07852	0.741287
GPI	-0.166681	0.91169	4.78496	0.019384
GPS1	0.18518	0.91169	1.00973	0.965709
GPSM3	0.30759	0.761174	1.20405	0.633744
GPX4	0.249355	0.839731	1.94827	0.0235568
GRB2	-0.141032	0.930628	2.51311	0.0416653
GREB1	0.550542	0.954912	1.39599	0.210241
GRHPR	0.292241	0.793024	1.44812	0.00653403
GRIPAP1	-0.234211	0.866375	2.32397	0.0505593
GRK2	0.0843803	0.996637	2.71547	0.0476644
GRK6	-0.00806252	1	1.31841	0.0566634
GRPEL1	-0.112028	0.964096	-1.202	0.257628
GSDMD	0.263279	0.8218	1.01477	0.995039
GSN	0.237688	0.863293	-1.01193	0.876123
GSPT1	-0.296066	0.783461	1.80341	0.0232178
GSR	-0.0277027	1	2.29954	0.0199687
GSS	0.250871	0.839731	1.5131	0.76174
GSTK1	0.186356	0.91169	-1.32318	0.0580071
GSTM1	-0.637999	0.228924	5.53108	0.00102394
GSTM4	0.382382	0.63717	18.6462	0.0107205
GSTO1	0.423051	0.527664	1.75746	0.00366413
GSTP1	0.442699	0.484282	2.50234	0.0198206
GTF2A1	-0.0612578	1	2.79403	0.0113425
GTF2F2	0.102273	0.97585	1.34414	0.291593
GTF2I	-0.154259	0.915403	-1.27016	0.0571763
GTF3C3	-0.168966	0.91169	-1.44285	0.654729
GTPBP4	-0.120487	0.960123	-1.04592	0.702923
GUK1	0.11031	0.964096	1.32562	0.287407
GUSB	0.148932	0.922355	-1.12916	0.33203
GYG1	0.218584	0.896731	2.95779	0.00828569
GYS1	0.147428	0.932391	12.7479	0.000414834
H1F0	0.0469007	1	-1.07468	0.792327
H1FX	-0.0168602	1	-1.53299	6.86e-05
H2AFX	0.047409	1	-1.44166	6.97e-05
H2AFY	-0.0591921	1	-1.48904	0.0041235
H2AFZ	0.0561795	1	-1.28543	0.00467025
H3F3A	0.0764493	1	-2.26312	0.00137847
H6PD	-0.153598	0.915403	-1.06568	0.456354
HABP2	1.8501	0.86973	-2.04049	0.107773
HADH	-0.133915	0.94851	-2.00664	1.28e-05
HADHA	-0.270136	0.80013	-1.48442	0.000300671
HADHB	0.0943119	0.982615	-1.39644	0.00396805
HAGH	0.21838	0.897212	2.01518	0.0268937
HAT1	0.240496	0.859433	4.25127	0.0969721
HAUS1	0.352396	0.679267	-1.85607	0.57021
HBA1	-0.931718	0.91169	-1.35087	0.0884525
HBB	-0.369621	1	-1.34737	0.041408
HBD	0.0151615	1	-1.54338	0.0142667
HCFC1	-0.281861	0.797068	-1.46454	7.32e-08
HCK	0.0970159	0.98116	1.31378	0.0138538
HCLS1	-0.256107	0.82262	1.04963	0.662301
HDAC1	-0.114776	0.961891	-1.36968	0.0161534
HDGF	-0.299011	0.775059	1.62759	0.0608646
HDGFL2	0.0985393	0.98116	-1.38643	0.014098
HDHD2	-0.0488679	1	1.64934	0.142149
HDHD5	-0.0751966	1	-1.54639	1.92e-05
HDLBP	-0.0880673	0.988741	1.07555	0.573949
HEBP2	0.250535	0.839666	3.77665	0.034499
HEXA	0.384913	0.616877	-1.38676	0.00266865
HEXB	0.191926	0.91169	-1.22996	0.0100761
HGFAC	0.528174	0.94851	-1.45095	0.0220469
HGS	-0.0646148	1	1.94443	0.0795371
HIBCH	0.196476	0.91169	-1.79949	0.0786134
HINT1	0.226057	0.881518	1.59843	0.00366068
HINT2	0.494147	0.373652	-1.19622	0.219721
HIST1H1A	-0.692691	0.415157	-1.39238	0.444314
HIST1H1B	-0.144678	0.950859	-1.48781	0.0149628
HIST1H1D	-0.432842	0.506229	-19.4505	0.00328676
HIST1H1E	-0.478212	0.39548	1.13179	0.839826
HIST1H2AB	0.133409	1	-1.45725	0.000382321
HIST1H2AG	-0.163666	0.924374	-1.47246	0.00036274
HIST1H2BK	-0.0463932	1	-1.36267	0.00827125
HIST1H3A	-0.808151	0.0647886	-2.56074	0.000532509
HIST1H4A	-0.305609	0.826586	-1.56034	0.000748201
HIST2H3A	-1.1499	0.91169	-2.67777	0.00242188
HIVEP2	-0.476407	0.419223	-1.59464	0.00344783
HK1	-0.249078	0.839475	-1.72974	3.71e-07
HK2	-0.0655456	1	-1.03676	0.694585
HK3	0.411164	0.562375	3.63512	0.00868003
HLA-A	0.120891	0.960123	-1.3409	0.0367582
HLA-B	0.0794043	1	-1.21653	0.0673348
HLA-C	0.148559	0.921601	1.00462	0.975433
HLA-DMA	0.791567	0.025284	-1.2485	0.115307
HLA-DMB	0.569279	0.224695	-1.32019	0.119726
HLA-DPA1	0.38265	0.619533	1.30979	0.38552
HLA-DPB1	0.425177	0.525488	-1.24499	0.02347
HLA-DRA	0.785998	0.0267143	1.27627	0.0948874
HLA-DRB1	0.797433	0.02339	1.10297	0.474534
HLA-F	0.107058	0.968608	-2.51537	0.0617377
HM13	0.0627334	1	-1.13658	0.437955
HMGB1	-0.0366941	1	1.67105	0.0685556
HMGB2	0.0275599	1	1.8933	0.0388835
HMGB3	0.0882139	0.994391	4.37373	0.0224371
HMGCL	0.470342	0.449115	-1.21106	0.294992
HMOX1	-0.570486	0.221493	-3.31861	6.64e-09
HMOX2	0.480891	0.40847	-1.30969	0.0353779
HMX3	-2.95725	0.222205	2.95048	0.180983
HNMT	0.204482	0.91169	5.57001	0.0154712
HNRNPA0	-0.294456	0.785725	-1.07824	0.615702
HNRNPA1	-0.243739	0.843609	1.11319	0.512143
HNRNPA2B1	-0.188463	0.91169	-1.04647	0.725755
HNRNPA3	-0.325915	0.718648	-1.27097	0.123519
HNRNPAB	0.207923	0.908492	1.16998	0.44977
HNRNPC	0.00280633	1	1.00613	0.94852
HNRNPD	-0.136646	0.935987	-1.0358	0.779203
HNRNPDL	-0.271029	0.79899	1.07899	0.712013
HNRNPF	-0.0586077	1	-1.01957	0.899248
HNRNPH1	-0.27715	0.797068	-1.10052	0.37755
HNRNPH2	0.00799111	1	1.10359	0.577065
HNRNPH3	-0.190842	0.91169	1.07297	0.549193
HNRNPK	-0.175649	0.91169	1.25448	0.196234
HNRNPL	-0.212693	0.902979	-1.13439	0.165848
HNRNPM	-0.268531	0.803081	1.04778	0.622065
HNRNPR	-0.306289	0.760955	-1.51553	0.00148224
HNRNPU	-0.189892	0.91169	-1.26533	0.0193187
HNRNPUL1	-0.235667	0.862499	1.05828	0.823038
HNRNPUL2	-0.250502	0.835834	-1.17914	0.0717763
HOOK3	-0.108953	0.964096	2.9671	0.126072
HP	1.21149	0.00012389	1.53346	0.0609844
HP1BP3	-0.282469	0.797068	-1.56361	0.00089773
HPCAL1	0.0196987	1	1.60188	0.0362422
HPRT1	-0.02025	1	1.18158	0.0445863
HPX	-0.356349	0.95859	-1.71991	0.385848
HS1BP3	0.119418	0.960123	2.00413	0.220499
HSD17B10	0.322429	0.733315	-1.85305	2.62e-06
HSD17B11	0.0459365	1	-1.14075	0.247898
HSD17B12	0.198088	0.91169	1.18146	0.394736
HSD17B4	0.273	0.800219	-1.257	0.00159126
HSDL2	0.0239464	1	-1.17077	0.331625
HSP90AA1	0.11697	0.960123	1.44935	0.0882232
HSP90AB1	-0.208036	0.903553	1.01129	0.818862
HSP90B1	-0.00172103	1	-1.10647	0.00996211
HSPA1A	0.687697	0.0911844	1.40813	0.0266696
HSPA1L	-0.107463	0.982395	1.25583	0.121754
HSPA2	-0.149898	0.970794	1.82787	0.0103942
HSPA4	0.0019766	1	1.70042	0.0595319
HSPA5	-0.550128	0.25148	1.05612	0.302328
HSPA8	-0.0214377	1	1.0867	0.315162
HSPA9	-0.254886	0.826371	-1.35055	0.000151427
HSPBP1	-0.0455398	1	3.91924	0.00872522
HSPD1	-0.280164	0.797068	-1.45591	0.00576911
HSPE1	0.2971	0.786255	-1.53898	0.000372936
HSPH1	-0.327973	0.721705	1.86286	0.0297196
HTATIP2	0.326475	0.725552	1.15659	0.113199
HTRA2	0.236803	0.876855	-1.28165	0.589703
HUWE1	-0.223191	0.885259	1.63417	0.0870039
HVCN1	-0.102316	0.974514	-1.4738	0.00253148
HYOU1	-0.211116	0.902979	1.17048	0.0385653
IAH1	0.335529	0.705875	1.60109	0.267213
IARS	-0.265264	0.821894	1.46428	0.281971
IARS2	-0.0841037	0.996258	-1.39435	0.0458377
ICAM1	0.660937	0.106241	1.26057	0.0225353
ICAM3	0.368232	0.642016	1.04812	0.709919
IDH1	1.03639	0.00072156	3.36797	0.00722038
IDH2	-0.211736	0.902979	-1.62917	0.0032666
IDH3A	-0.220115	0.89449	-1.32545	0.0146521
IDH3B	0.0340522	1	-1.56603	0.00764395
IDH3G	0.248331	0.839731	-1.62639	0.000722548
IER3IP1	0.128568	0.953675	-1.34509	0.0115813
IFI16	0.27654	0.797068	-1.23	0.00123386
IFI30	0.380363	0.624425	-1.13812	0.403497
IFI35	0.566662	0.234683	1.40903	0.0192596
IFIT3	0.865104	0.0137773	21.6694	0.0186371
IFITM1	-0.420123	0.578628	6.53981	0.0191746
IGBP1	0.0727865	1	9.10577	0.177762
IGF2	-0.73486	0.960123	-1.75292	0.00467162
IGF2R	-0.451462	0.462948	1.03024	0.722248
IGFBP2	3.18914	1.33e-31	-1.94703	0.000440923
IGHA1	2.35136	4.93e-07	2.86318	0.045107
IGHG1	5.46704	4.53e-19	-1.04898	0.731434
IGHM	1.07286	0.121715	1.79625	0.0628082
IGKC	2.10257	6.45e-07	-1.21533	0.207979
IGLC7	7.46161	1	2.17843	0.201777
IK	-0.0943164	0.98116	-1.10828	0.813819
IKBIP	0.263631	0.820407	1.21365	0.162776
IKBKB	-0.192896	0.91169	2.03048	0.0610606
IKBKG	0.186291	0.91169	-1.38718	0.344081
IKZF1	-0.344245	0.685171	-1.09759	0.293379
IL16	0.00605919	1	2.34834	0.0223277
ILF2	0.242233	0.853298	-1.05372	0.629216
ILF3	-0.327122	0.71792	-1.35539	0.000619427
ILK	0.347151	0.685981	1.48111	0.00623942
ILVBL	0.125134	0.960123	-1.10326	0.646071
IMMT	-0.052592	1	-1.56097	0.0132384
IMPA1	0.0104156	1	3.14213	0.0347719
IMPDH1	0.0632742	1	2.14657	0.0333026
IMPDH2	-0.168088	0.91169	1.55691	0.122931
INPP1	-0.0122575	1	2.85677	0.0138571
INPP5D	-0.324922	0.722612	1.33545	0.000143774
INTS1	0.0129787	1	-2.72936	0.0617767
INTS3	0.0786021	1	2.52028	0.0428207
INTS5	0.21695	0.91169	-1.64563	0.264013
IPO5	-0.493238	0.372143	1.46603	0.24767
IPO7	-0.476262	0.399278	5.45152	0.0137549
IPO9	-0.183265	0.91169	1.42764	0.273679
IQGAP1	-0.0585418	1	1.35677	0.0769886
IQGAP2	0.22353	0.886788	1.34372	0.102296
IQGAP3	0.219336	0.977589	1.7965	0.0305171
IRAK3	-0.111958	0.964096	1.79504	0.0346495
IRF2	0.0960406	0.98116	1.07591	0.832783
IRF2BP2	0.172481	0.91169	1.53286	0.00247204
IRF5	0.0238285	1	1.42718	0.470978
ISG15	0.725991	0.0575289	1.43145	0.379752
ISOC1	0.119669	0.962316	1.01673	0.971559
ISOC2	0.440306	0.502736	-1.57826	0.0005038
IST1	-0.187654	0.91169	1.28354	0.479266
ISY1	-0.153095	0.915403	1.00358	0.982027
ITGA2B	0.0808824	1	-1.17357	0.217922
ITGA4	-0.308512	0.75363	-1.0277	0.960429
ITGA5	0.314397	0.751814	1.45851	0.0539563
ITGAL	-0.422919	0.525078	-1.71099	7.99e-05
ITGAM	0.400388	0.58445	1.40577	0.0547374
ITGAX	-0.0365269	1	-1.99257	4.98e-06
ITGB1	-0.340328	0.688942	-1.35627	0.035312
ITGB2	0.125343	0.956602	1.08305	0.492153
ITIH1	0.307575	0.908207	1.07636	0.695136
ITIH2	-0.149898	1	-1.42332	0.00767877
ITIH3	-0.73486	0.960123	-1.52234	0.00155064
ITIH4	0.335892	0.732171	-1.30671	0.0579553
ITSN2	-0.299194	0.77473	1.51869	0.308664
JAGN1	0.493726	0.377841	-1.19398	0.116767
JPT1	0.324318	0.728591	9.67626	0.0162655
JUNB	-0.0632457	1	-1.00115	0.993674
KARS	-0.162853	0.91169	1.19201	0.353802
KCNAB2	0.0631638	1	2.33996	0.0501595
KCTD12	0.0388193	1	1.11552	0.493909
KDM1A	-0.306595	0.763585	1.08035	0.863685
KDM3B	-0.195983	0.91169	4.65819	0.192603
KHDRBS1	-0.304795	0.762338	1.16624	0.39619
KHSRP	-0.117743	0.960123	-1.29542	0.0169444
KIF2A	-0.377388	0.630642	1.48768	0.0878374
KIF5B	-0.0417985	1	1.10241	0.336729
KLC1	-0.128161	0.951514	1.76235	0.0641806
KLKB1	-1.85034	0.517253	-1.50315	0.343886
KNG1	1.65746	0.693947	-1.51942	0.109682
KPNA3	-0.190658	0.91169	1.11766	0.0498161
KPNA4	-0.434695	0.495311	-1.12583	0.12194
KPNB1	-0.300051	0.773496	1.44812	0.143782
KRT1	-1.37229	0.819793	-1.77894	0.000590885
KRT10	0.136228	0.939293	-1.47145	0.0799491
KRT2	-0.635325	0.960123	-1.48992	0.0322941
KRT5	-0.50745	0.748918	-3.6862	0.024968
KRTCAP2	0.402205	0.580702	-3.22559	0.016673
KTN1	-0.173199	0.91169	-1.01347	0.92221
KYNU	-0.0136659	1	-1.41827	0.550189
LACTB	-0.234263	0.864822	-1.60183	0.0406339
LACTB2	0.274253	0.803317	2.25166	0.082248
LAIR1	0.204601	0.91169	1.53294	0.0831504
LAMP1	0.10558	0.970794	-1.40613	9.92e-05
LAMP2	0.155443	0.915403	1.00621	0.945018
LAMTOR1	0.397182	0.587561	-1.19729	0.0015529
LAMTOR2	0.60817	0.166542	-1.46393	0.000600927
LAMTOR3	0.096074	0.98116	-1.28636	0.000104122
LAMTOR4	0.301581	0.773055	1.19528	0.468825
LAMTOR5	0.344184	0.687814	-1.09121	0.324801
LAP3	0.126144	0.955712	-1.00316	0.980822
LARS	-0.0723487	1	1.67122	0.0120947
LASP1	-0.0565425	1	1.68326	0.121486
LAT2	0.393609	0.596849	2.03967	0.0724187
LBR	-0.0259178	1	1.13456	0.188694
LCAT	-0.126375	0.964096	-1.12815	0.832667
LCN2	0.502179	1	18.7671	1.32e-05
LCP1	-0.25178	0.832748	-1.21717	0.432131
LCP2	-0.0790716	0.999383	2.60335	0.0246261
LDHA	0.116939	0.960123	1.9117	0.0322231
LDHB	-0.353899	0.663415	1.59778	0.137863
LEMD2	-0.305604	0.766347	-1.07895	0.686392
LETM1	0.00850926	1	-1.06969	0.678242
LGALS1	0.670748	0.0954741	1.65299	0.0628207
LGALS3	0.402228	0.579734	1.09942	0.0696269
LGALS9	-0.200406	0.91169	-2.79864	0.54356
LILRA5	0.227006	0.879486	-1.49931	0.477351
LILRB1	-0.670489	0.0916802	-1.86237	9.28e-08
LILRB2	-0.498683	0.350491	-1.81108	3.7e-05
LIMS1	-0.0669631	1	1.25733	0.114165
LIPA	-0.240987	0.852282	-1.13016	0.619718
LMAN1	0.164376	0.911851	-1.33045	0.00930396
LMAN2	0.343972	0.687814	-1.38136	0.00172407
LMBRD1	-0.0514599	1	-2.40894	0.152557
LMNA	-0.389299	0.599721	-1.38563	0.395353
LMNB1	0.521715	0.318085	-1.37732	0.00120146
LMNB2	0.175016	0.91169	-1.62447	7.13e-06
LNPEP	-0.189478	0.91169	-1.50727	0.374847
LONP1	-0.0302044	1	-1.48172	0.000936999
LOX	-1.02437	0.797068	-2.7257	0.151466
LPCAT1	0.173672	0.91169	-1.01017	0.973861
LPCAT2	-0.206165	0.909321	-1.1675	0.304768
LPCAT3	0.275325	0.801944	-1.32319	0.0619099
LRCH4	0.223414	0.889876	1.33469	0.261228
LRP1	-0.0236697	1	1.30392	0.23643
LRPAP1	0.946501	0.00301272	1.16039	0.353763
LRPPRC	-0.44063	0.484464	-1.40317	0.00111812
LRRC25	-0.100556	0.975768	-1.68452	1.01e-08
LRRC40	-0.112479	0.964096	1.74048	0.0741793
LRRC47	-0.256116	0.828918	1.9511	0.0741489
LRRC59	0.0321467	1	1.29762	0.0503426
LRRFIP1	0.0420589	1	1.61798	0.00320139
LRRK2	-0.454329	0.453563	-1.72646	0.00316473
LSG1	-0.518045	0.323827	1.55712	0.0100704
LSM1	0.273603	0.800027	1.85746	0.0589168
LSM12	-0.0602268	1	1.58708	0.0804825
LSM2	0.36887	0.642016	1.23188	0.190977
LSM3	0.389732	0.603446	1.09166	0.423165
LSM4	0.144614	0.927924	1.17473	0.31901
LSM8	0.00550325	1	1.33181	0.24763
LSP1	-0.109366	0.964096	1.27651	0.449126
LTA4H	-0.420812	0.525488	2.53196	0.0729813
LTB4R	0.167095	0.91169	1.40277	0.0422671
LTF	-1.73486	0.797068	1.1283	0.438826
LUC7L2	-0.115621	0.960123	-1.53566	0.040238
LUC7L3	-0.230144	0.872116	-1.29353	0.678505
LXN	0.510965	0.397852	2.31739	0.154412
LY75	-0.535854	0.285452	1.95395	0.012357
LYN	-0.504861	0.337555	-1.40515	2.83e-06
LYPLA1	-0.0633846	1	1.69936	0.0254237
LYPLA2	0.435828	0.509155	4.94766	0.01818
LYZ	0.491144	0.373652	-1.36907	0.0125856
LZIC	0.0136325	1	3.80465	0.0074507
M6PR	-0.160601	0.913978	-1.53306	2.43e-06
MAGOH	0.146212	0.926734	-1.15243	0.161131
MAGOHB	0.241917	0.862499	-1.12811	0.184145
MAIP1	0.00545055	1	-1.23762	0.0872908
MALRD1	-0.850337	0.628116	-1.14685	0.781908
MAN2A1	-0.218658	0.89449	-1.0147	0.950441
MAN2B1	0.10584	0.970612	-1.28431	0.149403
MANBA	-0.132321	0.944496	-1.07561	0.539532
MANF	0.465885	0.438401	1.32771	0.00838328
MAP1LC3B2	-0.183904	0.91169	5.38748	0.022437
MAP1S	-0.0712996	1	1.28109	0.174
MAP2K1	-0.147145	0.922355	1.86271	0.00685747
MAP2K2	0.160787	0.915403	8.33201	0.0798683
MAP2K3	0.13774	0.936928	3.30427	0.0261182
MAP4	-0.23494	0.865806	4.09549	0.0175467
MAPK1	-0.135727	0.937798	2.04933	0.0518668
MAPK14	0.160936	0.915403	2.21379	0.0418799
MAPK1IP1L	-0.0649459	1	1.87838	0.13886
MAPK3	0.0275888	1	1.60858	0.128999
MAPKAPK2	-0.0514315	1	3.16701	0.0118076
MAPKAPK3	0.392617	0.598917	3.61996	0.0118312
MAPRE1	-0.0929296	0.982615	2.16645	0.0691447
MARCKS	-0.437421	0.487189	1.57137	0.401444
MARS	-0.00608154	1	1.08769	0.681294
MAT2A	-0.586895	0.193915	2.11016	0.0737646
MAT2B	-0.0595322	1	2.41174	0.0248053
MATR3	-0.380578	0.628075	-1.06758	0.605468
MAVS	-0.0460291	1	1.91287	0.103861
MBD2	-0.490807	0.368238	-1.73799	2.24e-07
MBNL1	0.0547027	1	1.64256	0.259979
MBOAT7	0.0305041	1	1.1519	0.565207
MCEMP1	-0.0869532	0.991655	1.2282	0.271904
MCM2	-0.332423	0.781855	-1.57639	0.0664885
MCM3	-0.186701	0.91169	-1.66897	0.0355295
MCM4	-0.229206	0.89449	-1.79642	0.0648354
MCM5	-0.0966527	0.98116	-1.63178	0.00840423
MCM6	-0.238175	0.882657	1.0506	0.92559
MCM7	-0.326467	0.732171	-1.19091	0.543192
MCMBP	-0.071959	1	2.14774	0.0907777
MCTS1	0.547869	0.268534	3.50807	0.0284518
MCU	-0.24228	0.859925	1.1175	0.749605
MDH1	0.48544	0.391398	1.85733	0.071049
MDH2	0.274086	0.79899	-1.52971	0.00130236
ME2	-0.135535	0.938323	-1.52314	3.19e-05
MECP2	-0.270749	0.800553	-3.72577	0.000489673
MED15	-0.0478112	1	1.34856	0.341607
MEFV	-0.173596	0.91169	1.46709	0.438066
MESD	0.166331	0.91169	1.11813	0.191877
METAP2	-0.026558	1	2.08191	0.0342161
METTL7A	0.164451	0.91169	-1.57261	0.00533127
MFF	0.0436413	1	1.42548	0.0704191
MFSD10	0.164066	0.91169	-1.10126	0.245442
MGAT3	-0.256813	1	2.0342	0.0527222
MGST1	0.582377	0.205046	-1.30583	6.15e-06
MGST2	0.716572	0.0630311	-1.28481	0.00291308
MGST3	0.396008	0.591371	-1.62576	7.42e-07
MICAL1	-0.159206	0.915403	1.2517	0.14453
MIEN1	0.382892	0.620345	2.84311	0.302013
MIF	0.0360068	1	2.36488	0.00708794
MLEC	0.0166863	1	-1.48635	0.000490491
MLKL	0.229447	0.877158	5.73513	0.000508862
MMP8	1.43506	0.562375	13.4159	3.14e-05
MMP9	0.36368	0.708872	10.611	1.19e-05
MMS19	-0.19692	0.91169	-2.20851	0.00181471
MNDA	0.613277	0.159843	-1.02726	0.625351
MOB1B	-0.365274	0.642016	3.33268	0.0229411
MOB2	0.144872	0.929735	1.65687	0.407337
MOB3A	-0.0430148	1	5.1813	0.00416278
MOB4	-0.0444347	1	-1.06812	0.872354
MOGS	0.0382135	1	-1.40922	0.00648496
MPDU1	0.240812	0.858474	-1.19966	0.460299
MPEG1	-0.00645876	1	-2.24525	5.14e-06
MPHOSPH8	0.101786	0.975991	-1.02808	0.951034
MPO	-0.223094	0.90472	-1.18018	0.0191165
MPP1	0.157726	0.915403	3.50274	0.0456574
MPST	0.335639	0.705875	1.32049	0.0919663
MRC1	6.99083	1.64e-112	18.7004	2.82e-14
MRE11	-0.135254	0.941078	1.02864	0.90504
MRI1	0.0960525	0.986405	2.11113	0.246021
MRPL1	0.128467	0.9553	-1.41052	0.0245239
MRPL12	0.522506	0.319717	-1.04527	0.807097
MRPL2	0.225708	0.888558	-1.59617	0.0285299
MRPL4	0.594365	0.190999	-1.32731	0.375194
MRPL40	0.420013	0.542092	-1.78002	0.0143754
MRPL43	0.321353	0.736337	-1.40837	0.00152658
MRPL47	0.340443	0.69512	1.49976	0.135569
MRPS17	0.336098	0.711612	-1.35508	0.526465
MRPS25	0.0768731	1	-1.58109	0.290251
MRPS31	0.438926	0.510503	-2.61593	0.0219382
MRPS36	0.297605	0.784976	-11.6869	0.123138
MSH2	-0.129814	0.955983	1.03418	0.955537
MSN	-0.247752	0.839731	1.29548	0.305042
MTA2	-0.0940445	0.983751	-1.39605	0.000416371
MTAP	0.0957518	0.982615	3.84762	0.0844455
MT-ATP6	-0.281873	0.797068	-1.4987	2.52e-05
MTCH2	0.33397	0.711612	-1.67203	1.18e-05
MT-CO2	-0.264608	0.81278	-1.47783	0.00138852
MT-CYB	-0.276715	0.797068	1.01102	0.961529
MTDH	-0.160419	0.913978	-1.2806	0.00196825
MTHFD1	-0.0674356	1	1.14201	0.361172
MTMR14	-0.0570172	1	1.75391	0.12019
MT-ND2	-0.466139	0.420077	-1.41514	0.258771
MTPN	-0.117845	0.960123	2.24749	0.0182264
MTREX	-0.218611	0.896187	-1.29092	0.101935
MTX2	0.348662	0.692606	-1.51958	0.0748812
MVP	0.155637	0.915403	1.03824	0.609246
MX1	0.970977	0.00219672	1.21414	0.694711
MX2	0.276015	0.798884	1.01663	0.969697
MYADM	0.132568	0.945642	1.15226	0.282853
MYBBP1A	-0.237089	0.875598	-2.74362	0.186972
MYCBP	0.216978	0.900904	2.31409	0.269238
MYCBP2	-0.320174	0.731754	1.29728	0.594009
MYH10	-0.621519	0.511043	1.57533	0.067117
MYH11	-0.0419824	1	1.62903	0.0979132
MYH9	-0.344517	0.684152	1.57148	0.0387932
MYL12B	0.373558	0.638396	1.3963	0.131858
MYL6	0.39748	0.586411	1.43642	0.0519931
MYO18A	-0.534729	0.302809	-1.0288	0.850841
MYO1F	-0.0536846	1	1.45593	0.155441
MYO1G	0.0645705	1	-1.01237	0.91758
MYO9B	-0.231874	0.868052	1.4405	0.36799
MYOF	-0.433343	0.505558	-1.43182	0.0749704
NAA10	0.233014	0.871653	1.31302	0.606467
NAAA	0.565471	0.231896	-1.479	0.0858898
NACA	-0.173818	0.91169	1.31661	0.0875851
NADK	0.0311381	1	2.75911	0.0394885
NAGA	0.0757372	1	-1.70766	1.13e-06
NAGK	0.386496	0.61204	1.89739	0.0194251
NAIP	0.225492	0.883002	15.1545	0.0714861
NAMPT	-0.472913	0.403875	1.20405	0.229585
NANS	0.0992595	0.980371	2.29278	0.0730794
NAP1L1	-0.738176	0.0433492	1.23548	0.473704
NAP1L4	-0.0782345	1	1.55945	0.137005
NAPA	0.1079	0.966897	-1.15536	0.0285461
NAPG	-0.145968	0.925527	-1.42044	0.00152798
NAPRT	0.481944	0.39548	2.94913	0.0455375
NARS	0.0283859	1	3.67064	0.0555273
NARS2	-0.130061	0.958207	-2.85091	0.0234369
NASP	0.107121	0.968833	1.02929	0.945519
NAXE	0.320561	0.743614	1.81194	0.0822652
NBEAL2	-0.109537	0.964096	2.24212	0.0282038
NCAM1	-0.203669	0.929735	1.11381	0.858421
NCAPG	0.209045	0.91169	2.10855	0.0340197
NCBP2	0.117571	0.960123	1.40717	0.0973458
NCEH1	0.247756	0.844758	-1.04541	0.839108
NCF1	-0.609446	0.158027	1.3766	0.281425
NCF2	0.183715	0.91169	1.89699	0.0147232
NCF4	0.980107	0.00174815	2.77257	0.00411291
NCKAP1L	-0.0628454	1	1.44743	0.0718918
NCL	-0.468167	0.415123	-1.13338	0.331706
NCLN	0.111755	0.964096	-1.22574	0.209238
NCOA5	-0.0324483	1	1.17597	0.635775
NCSTN	0.244838	0.849165	-1.15442	0.235264
NDRG1	0.528073	0.302905	2.39546	0.0056307
NDUFA10	-0.0210312	1	-1.36215	0.000122412
NDUFA11	0.366967	0.642016	-1.03125	0.869946
NDUFA12	0.444593	0.484058	-1.30318	0.0850288
NDUFA13	0.533704	0.288311	-1.52514	0.00845341
NDUFA2	0.29566	0.788729	-2.07033	0.000135475
NDUFA4	0.369642	0.642016	-1.27784	0.00418377
NDUFA5	-0.0503091	1	-1.58056	0.00144722
NDUFA8	0.60542	0.17492	-1.5264	0.0128596
NDUFA9	0.246608	0.845809	-1.45552	0.000936191
NDUFAB1	0.437863	0.495311	-1.101	0.476092
NDUFB1	0.394644	0.593682	-1.66787	0.00130336
NDUFB10	0.356768	0.660179	-1.56404	0.0011408
NDUFB4	0.394654	0.594007	-1.96379	0.000728371
NDUFB5	0.312975	0.751814	2.02916	0.0715345
NDUFB7	0.518916	0.318606	-1.54863	0.0171404
NDUFB8	0.343275	0.688062	-6.17867	0.0567102
NDUFB9	0.161781	0.91416	-1.34157	0.00086862
NDUFS1	0.027912	1	-1.56368	0.00178629
NDUFS2	0.400487	0.58445	-2.00156	0.00116886
NDUFS3	0.604581	0.173861	-1.90461	1.75e-05
NDUFS4	0.2325	0.87143	-1.33153	0.0542572
NDUFS6	0.46312	0.439264	-33.638	0.022096
NDUFS7	0.31261	0.751814	-1.52118	0.000525565
NDUFV1	0.285753	0.797068	-1.35456	0.0398963
NDUFV2	1.13164	0.000107387	-1.54662	0.00338046
NECAP2	0.0993499	0.980272	1.2135	0.0923319
NEDD4	-0.127051	0.960123	1.57854	0.373265
NEK9	-0.105929	0.970794	-1.18605	0.113076
NELFB	0.106367	0.971192	1.13754	0.440136
NELFCD	-0.246366	0.843732	1.57567	0.421515
NFKB1	-0.405523	0.564649	-1.32525	0.0856694
NIBAN1	0.361123	0.651477	3.00279	0.0032899
NIBAN2	0.505779	0.352385	2.42577	0.0234133
NIPBL	-0.172889	0.91169	-1.32103	0.0271058
NIPSNAP3A	0.138607	0.937798	-1.60427	0.000684097
NIT2	0.218258	0.901042	1.45298	0.0932878
NLRC4	0.24945	0.849985	7.5522	0.0162254
NME1	0.513787	0.336744	2.27588	0.013858
NME2	-0.0864152	0.991651	2.27588	0.013858
NMI	0.277868	0.797068	1.56494	0.00204896
NMNAT1	0.356789	0.685789	1.41563	0.38011
NMT1	0.122051	0.960123	1.72808	0.0373005
NNT	-0.157865	0.915403	-1.6552	0.00742181
NOMO3	-0.453826	0.553703	2.61242	0.00164173
NONO	-0.198996	0.91169	1.22912	0.369394
NOP2	-0.145264	0.929852	1.15045	0.624699
NOP56	-0.0376304	1	-1.62606	0.000231469
NOP58	-0.0909233	0.987502	-1.54646	1.49e-05
NOSIP	0.19262	0.91169	6.30232	0.392864
NPC2	-0.145434	0.925399	-2.24396	0.001489
NPEPL1	0.135229	0.942382	3.09095	0.00643442
NPEPPS	-0.0885472	0.988107	1.89534	0.0598036
NPLOC4	-0.0758389	1	2.12983	0.0251182
NPM1	-0.178153	0.91169	-1.02743	0.862677
NQO2	-0.0753683	1	3.34333	0.255354
NR1D2	-0.284704	0.797068	-2.15926	0.278638
NRBP1	-0.112883	0.964096	1.58866	0.140407
NRM	-0.204953	0.91169	-1.6344	0.00505692
NSF	0.155696	0.915403	-1.32146	0.0373635
NSFL1C	0.0781052	1	2.0966	0.168109
NSUN2	-0.2279	0.877766	1.13282	0.647424
NT5C2	0.0240286	1	4.74889	0.0615014
NT5DC1	0.0426703	1	2.98755	0.0421404
NTPCR	0.213688	0.902979	2.03163	0.0305373
NUBP1	0.269648	0.810794	7.94368	0.038803
NUBP2	0.307991	0.764712	1.46938	0.439635
NUCB1	0.504927	0.349522	-1.22983	0.111433
NUCB2	0.208683	0.909321	1.11058	0.43709
NUDT16	0.0918672	0.987552	1.93472	0.0460886
NUDT21	-0.0931957	0.982969	-1.15208	0.571246
NUDT5	0.705371	0.0724392	2.45895	0.0207369
NUFIP2	-0.418305	0.533041	-1.19218	0.674174
NUMA1	-0.255085	0.827682	-1.56585	0.000613295
NUP107	-0.100757	0.980197	-1.47868	0.194114
NUP133	-0.0494718	1	-1.28443	0.0704137
NUP155	-0.120646	0.960123	1.16931	0.567977
NUP160	-0.123336	0.960123	-1.27476	0.00479689
NUP205	0.053217	1	-1.21646	0.17926
NUP210	-0.0125701	1	-1.37347	0.030703
NUP43	-0.0398632	1	-23.0539	0.0331259
NUP50	-0.280676	0.797068	-1.13875	0.283649
NUP54	-0.122979	0.959767	1.031	0.814973
NUP58	0.00910446	1	2.37974	0.0142526
NUP62	-0.0673934	1	-1.22732	0.142431
NUP93	-0.183807	0.91169	-1.33982	0.00014856
NUP98	-0.267252	0.809626	-2.01492	0.0983342
NUTF2	-0.0616977	1	1.78844	0.0400586
NXF1	-0.251451	0.834599	1.46186	0.769749
NXPE4	0.850102	1	-2.33002	0.000736708
OAS1	0.298173	0.785654	-1.23015	0.584929
OAS2	0.432179	0.516008	3.34241	0.0499662
OAS3	0.343163	0.695012	4.00409	0.0242027
OAT	-0.319482	0.73506	-1.83885	0.0629822
OCIAD1	0.10001	0.979092	-1.60125	2.46e-05
OGDH	-0.156451	0.915403	-1.35864	0.111121
OGFR	-0.135722	0.938348	-1.29655	0.00582856
OGN	-0.512468	0.988421	-5.24499	0.432093
OGT	-0.0393767	1	1.24785	0.707997
OLA1	-0.11995	0.960123	1.85311	0.0523755
OPA1	-0.332904	0.705875	-1.36632	0.0666163
ORM1	-0.967034	0.264172	2.74564	0.0101911
OSBPL11	0.0881371	0.991392	1.67677	0.0288824
OSBPL8	-0.292955	0.789738	-1.94639	0.0415808
OSTC	0.10303	0.974514	-1.33446	0.0325011
OSTF1	0.23013	0.874578	1.21315	0.402267
OTUB1	0.108663	0.966142	3.50526	0.0454423
OTULINL	-0.291252	0.792959	1.50722	0.00912657
OVCA2	0.850102	0.660741	1.35894	0.0786671
OXSR1	-0.405479	0.567031	2.21985	0.204879
P2RX4	-0.089452	0.988107	1.38255	0.338436
P2RY14	1.86791	1.07e-11	-1.10184	0.762308
P4HB	0.186278	0.91169	1.20246	0.00831755
PA2G4	-0.0263946	1	1.24562	0.0969558
PABPC1	-0.389461	0.597053	1.20465	0.167274
PABPC4	-0.358344	0.650062	1.27638	0.268216
PABPN1	-0.128221	0.950859	1.19106	0.636624
PACSIN2	-0.241636	0.851795	1.64994	0.036828
PADI2	-0.242564	0.856627	1.04017	0.778023
PADI4	0.338268	0.700997	1.5677	0.0987898
PAFAH1B1	-0.108239	0.964096	1.26542	0.266517
PAFAH1B2	-0.222198	0.886788	3.39306	0.00114781
PAFAH1B3	-0.067886	1	1.98515	0.108066
PAICS	-0.271454	0.808894	2.01047	0.142481
PAIP1	-0.163869	0.91169	4.2023	0.145032
PAK1	-0.174528	0.91169	2.24551	0.0567734
PAK2	-0.196909	0.91169	3.09069	0.0217595
PAPSS1	0.218099	0.897429	3.99327	0.0104725
PARK7	0.242766	0.850383	1.7244	0.0403444
PARP1	-0.0742088	1	-3.03135	7.29e-08
PARP10	0.0155344	1	-1.14201	0.771451
PARP14	0.126693	0.9553	1.88592	0.165094
PARP4	-0.000487661	1	1.40021	0.120651
PARVB	0.0127747	1	2.10751	0.0113814
PARVG	0.0238	1	1.6283	0.00812317
PBDC1	0.357298	0.66631	2.76214	0.0502314
PCBP1	-0.00825072	1	1.44768	0.0805877
PCBP2	-0.216455	0.896149	1.57971	0.0755636
PCBP3	0.26789	0.906493	1.00169	0.989947
PCCB	0.256481	0.839731	-2.97953	0.0860316
PCID2	0.341286	0.701433	-2.56744	0.402507
PCK2	0.276984	0.803081	-1.63869	0.000202479
PCMT1	0.23638	0.864837	2.08301	0.041264
PCNA	0.148129	0.929121	1.5224	0.0383573
PCYOX1L	0.142739	0.935987	-1.09739	0.52597
PCYT1A	0.126035	0.957046	-1.02962	0.775335
PDAP1	0.00163184	1	1.80972	0.0217409
PDCD10	0.30488	0.768233	2.1553	0.0281494
PDCD4	-0.29185	0.792094	-1.41418	4.1e-05
PDCD6	0.227742	0.878	1.04447	0.443261
PDCD6IP	-0.199614	0.91169	1.67098	0.0271324
PDE12	-0.156534	0.915403	-1.0228	0.94933
PDHA1	-0.0158804	1	-1.36004	0.471332
PDHB	0.342767	0.691403	-1.90893	1.15e-06
PDHX	-0.0256095	1	-2.48103	0.0233551
PDIA3	-0.297771	0.776383	-1.08179	0.218473
PDIA4	-0.0112043	1	1.03249	0.624283
PDIA5	-0.00857928	1	-1.19397	0.101608
PDIA6	-0.0696821	1	-1.1084	0.117293
PDLIM1	0.4478	0.507542	3.58018	0.00743387
PDLIM2	0.29572	0.790171	1.25875	0.347014
PDLIM5	-0.0157847	1	1.44351	0.0791494
PDPR	-0.328488	0.720704	-2.36299	0.00450271
PDS5A	-0.154687	0.915403	-1.20273	0.00492495
PDS5B	-0.206243	0.909321	-1.59904	2.08e-05
PDXK	0.147216	0.92542	2.59831	0.0205855
PEA15	-0.21811	0.89449	1.43528	0.523058
PEAK3	0.316099	0.797068	2.31157	0.143084
PEBP1	0.134841	0.942194	5.28044	0.00761464
PECAM1	-0.218879	0.893421	-1.31469	0.00312727
PEF1	0.171499	0.91169	-1.11195	0.835945
PEPD	0.402395	0.580816	1.58233	0.550374
PF4	0.887747	0.795085	-1.52079	0.000367403
PFAS	-0.364857	0.711873	-1.37317	0.00335706
PFDN2	0.275824	0.797102	-1.00777	0.913536
PFDN5	0.201854	0.91169	1.83491	0.126035
PFDN6	0.0311602	1	12.2006	3.38e-05
PFKL	0.0617303	1	-1.21347	0.651733
PFKP	0.0306321	1	5.65263	0.106819
PFN1	0.0322986	1	2.14637	0.0561794
PGAM1	0.516746	0.32494	1.96382	0.00405174
PGAM5	-0.113285	0.964096	1.29823	0.79646
PGD	0.676408	0.0916802	2.62338	0.000341245
PGK1	-0.0979943	0.979877	2.04019	0.0220034
PGLS	0.219237	0.89449	2.47232	0.00553975
PGLYRP1	0.850102	0.987194	14.7538	0.000917799
PGM1	-0.0538793	1	1.0144	0.914347
PGM2	0.0447775	1	2.37546	0.071146
PGP	0.20408	0.91169	6.92332	0.0243853
PGRMC1	0.328867	0.723197	-1.08422	0.540332
PGRMC2	-0.0951181	0.98116	-1.20871	0.291645
PHB	0.208858	0.907629	-1.33838	0.00111458
PHB2	0.0913961	0.987897	-1.61801	0.000178447
PHF5A	-0.0144839	1	-6.56454	0.0217754
PHGDH	0.25064	0.91169	1.34148	0.329322
PHIP	-0.179681	0.91169	-2.92316	0.00378353
PHPT1	0.119109	0.960123	3.12446	0.0570322
PICALM	-0.069542	1	-1.07576	0.84009
PIK3AP1	-0.261871	0.818621	-1.30178	0.283272
PIK3CD	0.000133986	1	2.21598	0.0334341
PIK3R1	-0.597397	0.173861	1.77895	0.271428
PIK3R4	0.0804414	1	1.01983	0.755093
PIN1	0.301578	0.775059	2.62751	0.0154143
PIP4K2A	-0.124299	0.956583	1.21231	0.162308
PITPNA	-0.131667	0.945702	2.94869	0.00382703
PITPNB	-0.134294	0.941552	1.7027	0.0356988
PITRM1	0.143055	0.933275	-1.57522	0.0640316
PKM	0.110122	0.964096	2.0482	0.0316424
PKN1	-0.0662705	1	5.45868	0.0181539
PLA2G4A	0.11823	0.964096	2.19916	0.214082
PLAA	-0.0291656	1	7.14361	0.0185529
PLAC8	0.333294	0.708872	1.02372	0.939424
PLAUR	-0.120199	0.960123	-1.64494	0.00342451
PLBD1	-0.0507243	1	-1.15277	0.491923
PLBD2	-0.0018294	1	-1.37038	0.0239607
PLCB2	-0.179854	0.91169	1.64882	0.0731612
PLCG2	-0.287479	0.793768	3.24806	0.0268971
PLD3	-0.0212427	1	-1.58913	0.0154829
PLEC	-0.373525	0.632999	5.50548	1.45e-06
PLEK	-0.0220694	1	1.99169	0.338346
PLEKHO2	-0.458907	0.44493	1.03474	0.893764
PLG	-0.149898	1	-2.80458	0.000298861
PLIN3	0.248343	0.839731	2.09344	0.0428555
PLPBP	0.0866155	0.99443	2.35374	0.0592579
PLRG1	0.127678	0.9562	-1.12925	0.392228
PLS3	-1.54222	0.00897122	-1.02051	0.942659
PLSCR1	0.642245	0.126256	28.8676	0.0412619
PLXDC2	-0.248259	0.839731	-1.23711	0.132083
PLXNB2	-0.292894	0.791129	-1.0132	0.936989
PM20D2	-0.126412	0.960123	-1.34197	0.695514
PML	0.165753	0.91169	-1.00468	0.950965
PMM2	-0.0651033	1	1.37304	0.230847
PMPCA	0.103792	0.97494	-1.41577	0.00929556
PMPCB	-0.177963	0.91169	-1.68615	2.67e-05
PMVK	0.158067	0.915403	2.1281	0.263846
PNN	-0.308784	0.75363	-1.66624	0.000927378
PNP	-0.174968	0.91169	2.33131	0.121937
PNPLA6	1.12916	0.000123151	1.45986	0.0544591
POFUT1	-0.425625	0.544161	1.13723	0.463875
POLD1	-0.108356	0.972824	1.32997	0.114334
POLR2A	-0.333338	0.70554	-3.23361	0.0620287
POLR2B	-0.175893	0.91169	-1.20825	0.0412503
POLR2C	0.0681029	1	1.15761	0.543635
POLR2D	-0.0975362	0.98116	-1.2821	0.0491837
POLR2E	0.241551	0.854871	1.44868	0.353298
POR	0.812709	0.0204043	1.90749	0.0235639
POTEF	-0.149898	1	1.77961	0.142776
POTEJ	-0.149898	1	1.23281	0.749964
PPA1	-0.0791825	0.999383	1.68716	0.0397771
PPA2	0.253006	0.839602	-1.46019	0.0186376
PPBP	0.970482	0.765228	-1.62467	1.12e-08
PPIA	0.00377758	1	2.67758	0.0101181
PPIB	0.223834	0.886007	-1.12535	0.00627395
PPID	-0.0167224	1	1.9887	0.00271608
PPIF	-0.211725	0.902979	-1.78404	1.45e-08
PPIG	0.0823193	0.996637	-1.45071	2.2e-05
PPIH	0.204133	0.91169	-1.03709	0.872623
PPIL3	0.23969	0.865806	2.38457	0.0597546
PPIP5K2	-0.277236	0.797068	1.57888	0.134288
PPM1A	-0.118905	0.960123	2.15804	0.0395619
PPM1B	-0.188136	0.91169	1.32714	0.130008
PPM1F	-0.318543	0.736598	5.38345	0.355415
PPM1G	-0.1531	0.915403	1.30328	0.276623
PPP1CA	0.00580615	1	1.13014	0.121302
PPP1CB	-0.396982	0.58443	1.02165	0.875433
PPP1CC	-0.119868	0.960123	1.0788	0.579863
PPP1R12A	0.0120771	1	2.41005	0.0571433
PPP1R18	0.189039	0.91169	6.97913	0.0216891
PPP1R7	0.229804	0.876058	1.52034	0.0778762
PPP1R8	-0.046577	1	1.09807	0.578049
PPP1R9B	-0.0473834	1	1.26431	0.125016
PPP2CA	-0.171703	0.91169	1.5011	0.0704962
PPP2R1A	0.0840886	0.996637	1.28382	0.100971
PPP2R2A	-0.00877004	1	2.02997	0.0329806
PPP3CA	-0.0303307	1	1.41438	0.0581332
PPP4R1	-0.157653	0.915403	2.79339	0.000729156
PPP4R2	-0.132027	0.944905	1.35183	0.276349
PPP4R3A	-0.316099	0.739594	1.69901	0.385253
PPP6C	0.0203259	1	1.28802	0.0471808
PPP6R1	0.001202	1	2.05374	0.111731
PPP6R3	-0.0549738	1	3.07635	0.0145863
PPT1	0.175124	0.91169	1.25012	0.3623
PRAM1	-0.199051	0.91169	1.17397	0.515262
PRCP	-0.272815	0.79899	-1.29776	0.128661
PRDX1	0.725675	0.0553012	1.40726	0.149808
PRDX2	0.200157	0.91169	-1.37789	0.00106725
PRDX3	0.218003	0.896512	-1.66359	6.32e-06
PRDX4	0.594047	0.194419	1.03354	0.701687
PRDX5	0.224788	0.88386	1.20638	0.147922
PRDX6	0.235187	0.866569	1.71552	0.0511749
PREB	0.502251	0.370884	-1.39542	0.0830068
PREP	-0.122052	0.960123	2.17849	0.0135567
PREX1	-0.19877	0.91169	1.68142	0.0374916
PRF1	-0.509395	0.574723	-2.11781	0.334395
PRG2	0.312346	0.91169	1.26437	0.108639
PRKACA	-0.324225	0.722883	1.28247	0.159209
PRKAG1	0.178717	0.91169	3.30351	0.0272353
PRKAR1A	0.0557603	1	1.4069	0.155121
PRKAR2A	-0.251703	0.83417	-1.25631	0.28473
PRKCB	-0.162828	0.91169	-1.27363	0.0562005
PRKCD	0.21665	0.900904	1.46695	0.046192
PRKCSH	-0.00649674	1	-1.0605	0.528929
PRKDC	-0.392456	0.594007	-1.19948	0.0171097
PRMT1	0.266589	0.815548	1.08876	0.524863
PRMT5	0.23369	0.882863	1.57568	0.347958
PRPF19	-0.153294	0.915403	-1.50817	9.92e-07
PRPF31	0.106094	0.971258	1.5187	0.49886
PRPF38A	0.0239435	1	-1.33626	0.00296076
PRPF4	-0.0414772	1	-1.07347	0.736057
PRPF40A	-0.0746919	1	-1.31909	0.00896602
PRPF4B	-0.288381	0.793024	-1.29684	0.00277001
PRPF6	-0.145241	0.926685	-1.10864	0.481653
PRPF8	-0.29887	0.775618	-1.56069	3.79e-08
PRPH	-0.149898	1	-1.15377	0.325811
PRPS2	-0.248949	0.847718	1.45578	0.158685
PRPSAP1	0.122604	0.960123	1.79462	0.0794961
PRRC1	0.215143	0.902979	1.57969	0.0261422
PRSS3	0.297561	0.933476	-1.54172	0.00379835
PRTN3	0.698099	0.915403	2.21306	0.000187231
PSAP	-0.156259	0.915403	-1.45392	0.00830925
PSIP1	-0.247334	0.839731	-1.1313	0.451046
PSMA1	0.2252	0.883366	1.78405	0.148982
PSMA2	0.362218	0.650062	1.36193	0.366686
PSMA3	0.31909	0.739577	1.29309	0.176214
PSMA4	0.201113	0.91169	1.15438	0.453024
PSMA5	0.400609	0.58445	1.19434	0.5461
PSMA6	0.430655	0.513211	1.46899	0.134511
PSMA7	0.248351	0.839731	1.26909	0.38889
PSMB1	0.283808	0.797068	1.28768	0.174853
PSMB10	0.312338	0.751814	-1.285	0.330637
PSMB2	0.297303	0.785287	1.30862	0.245367
PSMB3	0.609409	0.164539	-1.16752	0.51955
PSMB4	0.19026	0.91169	1.21853	0.363511
PSMB8	0.436011	0.498937	1.3092	0.249832
PSMB9	0.15074	0.918602	1.76304	0.220067
PSMC1	0.201298	0.91169	1.75346	0.121569
PSMC2	0.248264	0.842511	1.36845	0.138997
PSMC3	0.0925241	0.986748	1.43056	0.104021
PSMC4	0.26617	0.816622	1.70828	0.157825
PSMC5	0.194032	0.91169	1.6751	0.0839575
PSMC6	0.154281	0.915403	1.34389	0.234083
PSMD1	0.181172	0.91169	1.33669	0.181083
PSMD11	0.206394	0.911346	1.65046	0.0337842
PSMD12	-0.0695806	1	1.30796	0.132315
PSMD13	0.19546	0.91169	1.45076	0.0913722
PSMD14	0.0662329	1	1.60123	0.151992
PSMD2	-0.0274171	1	1.90991	0.0668212
PSMD3	0.12873	0.9545	1.55611	0.00262156
PSMD4	0.328303	0.720088	1.33357	0.0540872
PSMD5	-0.197054	0.91169	1.52234	0.280387
PSMD6	0.106414	0.970089	2.10492	0.0567936
PSMD7	0.263618	0.819513	1.29592	0.116114
PSMD8	0.354125	0.666909	1.34973	0.532813
PSME1	-0.0250178	1	1.71502	0.123243
PSME2	-0.0165457	1	1.5264	0.395856
PSME3	-0.120393	0.960123	1.11401	0.0655554
PSMF1	0.178203	0.91169	2.7549	0.0573578
PSPC1	-0.11436	0.962852	1.03558	0.671019
PSTPIP1	0.277089	0.797068	1.11447	0.536238
PSTPIP2	0.101035	0.977646	9.62173	1.98e-06
PTAFR	0.517187	0.323827	1.40184	0.0262777
PTBP1	-0.0992544	0.978048	1.36678	0.140861
PTBP3	-0.171702	0.91169	1.46382	0.026502
PTCD3	-0.154137	0.915403	-3.30518	0.0303115
PTGES3	-0.0548777	1	2.00021	0.0563891
PTK2B	-0.394838	0.587319	3.61483	0.0199278
PTMA	-0.203252	0.91169	4.50909	0.0431049
PTPA	0.0501235	1	3.43499	0.103144
PTPN1	-0.217211	0.896149	1.78993	0.0246682
PTPN11	-0.484004	0.385797	3.06901	0.0350316
PTPN12	-0.0343068	1	2.06988	0.060137
PTPN3	-0.582857	0.91169	-1.51489	0.165072
PTPN6	0.111996	0.964096	1.71388	0.0910096
PTPN7	0.0291036	1	3.01427	0.0109107
PTPRC	-0.171572	0.91169	-1.32004	0.019532
PTPRE	-0.103322	0.971866	3.03796	0.0167311
PTPRJ	-0.238492	0.857649	-1.0369	0.818546
PTRH2	0.244108	0.864025	-1.22928	0.18677
PTRHD1	0.260231	0.821894	1.5135	0.034456
PTTG1IP	-0.102858	0.973396	-1.44892	0.142678
PTX3	-0.0512571	1	33.407	1.14e-06
PUF60	0.199575	0.91169	-1.32612	1.68e-05
PURA	-0.172119	0.91169	3.95523	0.000461109
PUS1	0.277769	0.803192	-1.23484	0.028992
PXN	0.0135464	1	1.56365	0.120988
PYCARD	0.454134	0.461607	2.70897	0.0142827
PYGB	-0.202035	0.91169	1.03843	0.8278
PYGL	0.0759726	1	-1.125	0.290111
PYM1	0.193793	0.91169	1.94133	0.388661
PZP	-1.41293	0.62619	-1.34825	0.0439329
QARS	-0.0951256	0.98116	1.0471	0.790278
QDPR	0.170187	0.91169	2.42343	0.011885
QKI	-0.36367	0.642016	1.20998	0.585854
QSOX1	0.415853	0.549156	-1.01795	0.901475
RAB10	-0.0595989	1	-1.03323	0.807604
RAB11B	-0.00872341	1	-1.19845	0.00142736
RAB11FIP1	0.098935	0.980272	1.11984	0.497119
RAB14	0.176973	0.91169	-1.18004	0.0574318
RAB18	0.0439335	1	1.06694	0.379436
RAB1B	0.0813978	0.99815	1.25025	0.214902
RAB21	-0.129019	0.948868	1.35163	0.0404089
RAB27A	0.278633	0.797068	-1.22351	0.0310973
RAB2A	-0.00290183	1	-1.4248	0.000274221
RAB31	0.0667779	1	1.84307	7.85e-05
RAB32	0.105541	0.970794	1.11544	0.166779
RAB36	0.782988	0.355653	-1.08756	0.461965
RAB37	-0.0183168	1	-1.54191	0.00126109
RAB3B	0.26514	0.98116	-1.46398	0.0754745
RAB3D	-0.12545	0.9553	-1.11837	0.274272
RAB3GAP1	-0.105036	0.970637	-1.23069	0.493104
RAB3GAP2	-0.0162527	1	1.45192	0.0252702
RAB44	0.279451	0.801896	-1.02673	0.834919
RAB5A	-0.303589	0.766047	1.19742	0.0866027
RAB5B	0.0340224	1	1.15246	0.141783
RAB5C	0.0343304	1	1.05239	0.479348
RAB6A	-0.16435	0.91169	1.42205	0.0208731
RAB7A	0.0710764	1	1.00865	0.876795
RAB8A	-0.0111625	1	1.38694	0.0394867
RAB9A	0.257546	0.828515	1.18359	0.501686
RABEP1	-0.132545	0.944905	1.0609	0.879774
RABGGTA	0.275182	0.803317	3.54108	0.46522
RAC1	0.178925	0.91169	2.72608	0.0303288
RAC2	0.283936	0.797068	2.76869	0.0107165
RACK1	-0.0823436	0.996637	-1.28137	3.21e-06
RAD21	-0.230872	0.86973	-1.20264	0.151486
RAD23A	-0.00473649	1	3.48632	0.171904
RAD23B	-0.152193	0.915403	-1.3413	0.00274901
RAD50	-0.199575	0.91169	-1.2356	0.087736
RALB	-0.142991	0.928575	1.39968	0.0479444
RALY	0.065358	1	-1.04885	0.633875
RAN	0.411583	0.557335	1.62246	0.0812824
RANBP1	0.0833352	0.996637	3.14072	0.0306586
RANBP2	-0.341494	0.687814	-1.22229	0.0222031
RANBP3	-0.0372773	1	1.28965	0.14788
RANGAP1	-0.233885	0.872116	-1.03273	0.697128
RAP1A	-0.167171	0.91169	1.46647	0.0989607
RAP1B	-0.255016	0.825224	1.19909	0.324741
RAP1GAP2	-0.291833	0.793024	-1.40377	0.617991
RAP1GDS1	-0.306331	0.764286	2.38127	0.0507153
RAP2B	-0.38807	0.599869	-1.64767	0.316619
RARS	-0.0641745	1	-1.01262	0.693916
RASA2	-0.0956988	0.98116	2.7204	0.0339844
RASEF	0.698099	0.91169	2.43677	8.18e-07
RASGRP2	0.0839957	0.996637	3.55969	0.0504836
RASSF2	-0.0482461	1	2.7538	0.0101947
RAVER1	-0.0916221	0.987372	-1.20784	0.00629017
RBBP4	-0.242501	0.848183	-1.21045	0.0116876
RBBP7	-0.458784	0.44493	-1.03242	0.746111
RBM12	-0.0904179	0.988107	2.08576	0.0299431
RBM14	-0.194147	0.91169	1.16836	0.130196
RBM17	0.0389463	1	-1.20633	0.37413
RBM22	-0.152456	0.915403	-1.69048	0.232098
RBM25	-0.270052	0.80037	-1.36212	0.141453
RBM3	-0.394861	0.58598	-1.3914	0.552616
RBM39	-0.256807	0.821894	-1.05534	0.485545
RBM47	0.0327793	1	4.73634	0.0609212
RBM8A	0.0831445	0.996637	-1.19434	0.0818254
RBMX	-0.149611	0.918259	-1.02877	0.827404
RBP4	-0.149898	1	-2.96611	0.00123241
RBP7	0.237395	0.862499	11.0675	0.00968276
RCC1	-0.00492231	1	-1.00675	0.991888
RCC2	-0.206776	0.907982	-1.04704	0.876632
RCN2	-0.0432323	1	1.39648	0.120487
RCN3	-0.19405	0.91169	-1.34444	0.0336939
RCOR1	-0.227825	0.876207	-1.51562	0.215923
RCSD1	-0.280624	0.797068	2.92632	0.0645558
RDH11	0.0818184	0.998602	-2.05117	0.686381
RDH14	0.0197415	1	-1.08233	0.725733
RECQL	-0.0709431	1	-1.37049	1.3e-07
REEP5	0.403936	0.57672	1.36386	0.133735
RELA	-0.111972	0.964096	1.53479	0.209172
RENBP	0.482705	0.412674	-1.44978	0.818581
RETN	-0.228536	0.876058	5.14778	5.11e-06
RFC2	0.28118	0.797068	-1.90844	0.0270262
RFLNB	-0.302124	0.769032	-1.47857	0.0304957
RGS14	0.314565	0.751814	3.71701	0.00011193
RGS19	0.264695	0.816695	-1.016	0.824478
RHEB	0.127023	0.955253	2.0629	0.000804075
RHOA	-0.130892	0.945987	1.87962	0.0465383
RHOC	-0.690353	0.0801461	1.24254	0.400089
RHOG	0.230194	0.874556	1.75103	0.0387086
RHOT1	-0.189296	0.91169	-1.18991	0.129882
RIN3	-0.208414	0.903553	2.43216	0.259432
RIPOR2	-0.156806	0.915403	1.78501	0.289752
RMDN1	0.0958993	0.98116	1.10178	0.360369
RNASE2	0.459309	0.458711	1.09321	0.139052
RNASE3	0.49592	0.56225	1.79055	9.72e-06
RNASEH2A	0.165304	0.964096	1.63081	0.182357
RNASEH2B	-0.0355899	1	1.74639	0.311871
RNASEH2C	0.269955	0.804882	1.35605	0.434731
RNASEL	0.40114	0.61125	3.81798	0.027374
RNASET2	0.00931924	1	-1.00189	0.987781
RNF213	-0.0724063	1	-1.06007	0.747527
RNH1	0.209271	0.904972	1.37909	0.320801
RNPEP	0.0600308	1	2.37802	0.0462353
RNPS1	-0.231159	0.869285	1.11228	0.734946
RO60	-0.186343	0.91169	1.76289	0.102481
ROBO3	-0.185855	0.920529	-1.75552	0.15164
ROCK1	-0.162619	0.91169	1.68106	0.0723025
RP2	-0.0692663	1	-1.25814	0.129215
RPA1	0.0533574	1	1.64529	0.20927
RPA2	0.13178	0.94851	1.65471	0.155477
RPA3	0.432707	0.514772	2.06035	0.148952
RPE	0.00111412	1	3.08476	0.0426647
RPL10	-0.265968	0.808787	1.04743	0.844175
RPL10A	-0.0860086	0.992203	-1.40071	8.01e-05
RPL11	-0.156947	0.915403	-1.14906	0.02831
RPL12	-0.136409	0.936104	-1.2486	0.00456754
RPL13	-0.24944	0.836167	-1.43819	1.53e-06
RPL13A	-0.339131	0.69021	-1.21257	7.49e-05
RPL14	-0.140086	0.931597	-1.30972	3.74e-07
RPL15	-0.13201	0.944383	-1.33434	0.0407028
RPL17	-0.0670019	1	-1.33691	2.33e-05
RPL18	-0.168324	0.91169	-1.17194	0.00201737
RPL19	-0.103359	0.971625	-1.21949	0.000553739
RPL21	-0.188877	0.91169	-1.17796	0.0526123
RPL22	-0.242767	0.845809	-1.13896	0.470443
RPL23	-0.384267	0.606821	-1.73576	1.22e-06
RPL23A	-0.131777	0.944502	-1.30002	6.45e-05
RPL24	-0.0941101	0.98116	-1.13405	0.109453
RPL27	-0.0419726	1	-1.3084	1.23e-06
RPL27A	-0.235189	0.862499	-1.26243	4.5e-05
RPL28	-0.0243695	1	-15.4388	0.22205
RPL3	-0.290057	0.793024	-1.12693	0.22155
RPL30	-0.175389	0.91169	-1.35292	6.59e-06
RPL31	-0.434528	0.494055	-1.38406	0.0115118
RPL32	-0.217339	0.89449	-1.17188	0.33704
RPL34	-0.255146	0.824329	1.08099	0.683457
RPL35	-0.0338203	1	-1.23977	0.0644953
RPL35A	-0.0934899	0.98116	1.13105	0.306301
RPL36	-0.109489	0.964096	-1.0608	0.513434
RPL38	-0.32312	0.723842	-1.19539	0.0577484
RPL4	-0.302308	0.766054	-1.07034	0.177788
RPL5	-0.245173	0.840167	-1.43062	0.0217698
RPL6	-0.207319	0.904844	-1.21136	0.00644896
RPL7	-0.169115	0.91169	-1.2828	0.0116745
RPL7A	-0.0341024	1	-1.38697	4.99e-08
RPL8	0.0143066	1	-1.95422	4.51e-05
RPL9	-0.128543	0.949228	-1.23188	0.231227
RPLP0	-0.35259	0.663415	-1.43551	2.02e-07
RPLP1	-0.182983	0.91169	-1.70076	0.000200391
RPLP2	-0.28479	0.797068	-1.13215	0.000769685
RPN1	-0.0679525	1	-1.42791	0.000327156
RPN2	0.175599	0.91169	-1.69767	1.47e-05
RPRD1B	-0.295249	0.790171	-1.0506	0.713037
RPRD2	-0.225096	0.88353	-1.38306	0.214435
RPS10	0.159618	0.915403	1.04577	0.681954
RPS11	-0.440629	0.483414	-1.06667	0.311181
RPS12	-0.152535	0.915403	-1.23607	0.0297949
RPS13	-0.257585	0.821894	-1.07694	0.395888
RPS14	-0.187222	0.91169	-1.14711	0.0340878
RPS15	-0.0759207	1	1.1387	0.532601
RPS15A	-0.139835	0.931685	-1.21486	0.0574115
RPS16	-0.262117	0.816899	-1.12932	0.0303974
RPS17	-0.325589	0.719305	-1.2007	0.00210511
RPS18	-0.227947	0.874617	-1.21658	0.0077475
RPS19	-0.153239	0.915403	-1.17746	0.0873104
RPS2	-0.192575	0.91169	-1.16072	0.0208551
RPS20	-0.53289	0.282832	-1.23176	0.000407596
RPS21	-0.227253	0.875938	-1.50301	2.15e-05
RPS23	-0.299926	0.770874	-1.28518	0.0654613
RPS24	-0.242413	0.846458	-1.03482	0.742705
RPS25	-0.11561	0.960123	-1.1439	0.0442451
RPS26	-0.277229	0.797068	-1.54046	8.58e-07
RPS27A	-0.147732	0.920518	1.09567	0.417549
RPS27L	0.484471	0.390077	-1.80169	8.82e-07
RPS28	-0.11034	0.964096	-1.3109	0.0192651
RPS3	-0.087308	0.989737	-1.18059	0.00190725
RPS3A	-0.256591	0.821894	-1.2148	0.0109863
RPS4X	-0.308914	0.75294	-1.1914	0.0098015
RPS4Y2	0.17203	1	-1.10653	0.218802
RPS5	-0.126816	0.953291	-1.16579	0.0186149
RPS6	-0.319206	0.732171	-1.15485	0.000282508
RPS6KA1	0.128892	0.953339	1.4587	0.190475
RPS6KA3	-0.0968344	0.98116	1.46102	0.120452
RPS6KA4	0.252683	0.836571	1.39889	0.131552
RPS7	-0.108063	0.964096	-1.13379	0.381257
RPS8	-0.315876	0.737993	-1.10901	0.0549903
RPS9	0.117875	0.960123	-1.07534	0.0205333
RPSA	0.0117963	1	-1.67989	2.6e-08
RRAGB	-0.152659	0.918749	-1.50239	0.432828
RRAGC	-0.204636	0.91169	1.10353	0.160435
RRAS	-0.00288203	1	-1.94715	0.143178
RRBP1	-0.00274862	1	-1.25542	0.0069876
RRP12	0.188397	0.91169	-13.511	0.0261618
RSL1D1	-0.29947	0.773123	-1.44469	0.420466
RSU1	-0.0634918	1	1.79674	0.0374234
RTCB	0.233346	0.870793	-1.01567	0.905437
RTF1	-0.116937	0.960123	1.22205	0.3506
RTN3	0.175963	0.91169	-1.00708	0.974189
RTN4	0.166673	0.91169	1.01095	0.868353
RTRAF	0.099049	0.980272	1.18703	0.309294
RUFY1	-0.0429826	1	-1.01361	0.941435
RUVBL1	0.298248	0.792094	-1.18224	0.0100488
RUVBL2	0.280294	0.79899	1.05508	0.627427
S100A10	0.486533	0.384423	-1.2905	0.113929
S100A11	0.443418	0.484282	-1.00115	0.989976
S100A12	0.360415	0.650876	3.90272	0.00691114
S100A4	0.428065	0.517471	1.69228	0.0521319
S100A6	0.353342	0.667465	1.08156	0.935369
S100A8	0.769434	0.0332185	2.17282	0.00263261
S100A9	0.545424	0.268149	2.28522	0.00125339
S100P	1.04934	0.00082596	5.14658	8.66e-05
SACM1L	-0.108344	0.966142	-1.51779	0.0859253
SAE1	-0.11826	0.960123	-2.60812	0.164057
SAFB	-0.130349	0.948437	-1.21767	0.156145
SAMHD1	-0.0265862	1	1.33922	0.15812
SAMM50	0.0569258	1	-1.35232	0.0141606
SAP130	-0.117686	0.962203	-1.15262	0.478871
SAP18	0.190312	0.91169	-1.92875	0.0317552
SAR1A	0.0343418	1	6.95332	0.0110195
SARNP	0.379571	0.628686	1.04318	0.739449
SARS	0.025922	1	1.72116	0.0443843
SART1	0.128759	0.954272	1.39896	0.0747267
SART3	-0.204886	0.91169	-1.14615	0.386533
SASH3	-0.122376	0.959051	1.09894	0.486253
SCAF4	-0.202997	0.91169	-1.44829	4.07e-05
SCAMP2	0.250433	0.839731	-1.25879	0.0397148
SCAMP3	0.039919	1	-1.32709	0.0402372
SCARB2	-0.187213	0.91169	-1.31942	0.0137486
SCCPDH	-0.071826	1	-1.00637	0.97385
SCFD1	-0.0318478	1	1.04641	0.473444
SCP2	0.110831	0.964096	-1.115	0.21519
SCPEP1	0.24679	0.84177	-1.0965	0.450569
SCRIB	0.00879997	1	1.36847	0.641552
SCRN1	-0.87976	0.00862497	1.22301	0.418988
SCYL2	-0.0761565	1	1.21141	0.340724
SDCBP	0.0221389	1	-1.02752	0.849587
SDHA	-0.0442144	1	-1.58353	4.73e-06
SDHB	0.117712	0.960123	-1.60896	7.49e-05
SEC11A	-0.22168	0.886378	-1.26584	0.0560297
SEC11C	0.393604	0.599142	-2.61526	0.0451658
SEC13	-0.0818204	0.996637	1.0578	0.608233
SEC22B	0.0621209	1	1.32017	0.0240694
SEC23A	-0.11255	0.964096	-1.51855	0.42303
SEC23B	0.165897	0.91169	-1.4293	0.49285
SEC23IP	0.125928	0.95859	1.47159	0.382173
[truncated: 509 more rows]
