# Supplementary material for: Monocyte biomarkers define sargramostim treatment outcomes for Parkinson's disease
Source: Clin Transl Med. 2022 Jul 8;12(7):e958. doi: 10.1002/ctm2.958 (PMC9270000; doi:10.1002/ctm2.958)
Supplement: Supplementary file 15 — Supporting Information [file CTM2-12-e958-s003.xls]

## Sheet: Proteomics_Unique
Gene_name	Fold-Change(6 months vs. baseline)	p-value(6 months vs. baseline)
ACTBL2	1.18675	0.68051
ACTC1	1.97197	0.0334163
AFP	-1.24057	0.0764874
AHSG	1.75745	0.185748
APOB	-1.38305	0.00732325
APOC3	-1.79965	0.0120289
BAP18	1.65437	0.0524449
BARGIN	1.14764	0.505126
C7	-1.30968	0.0918313
CPN1	2.56018	0.124931
CRISP3	32.418	3.96e-05
CYRIA	3.33632	0.0451232
CYRIB	2.26952	0.0057202
DEFA1	7.03671	0.0149493
DENND10P1	-1.08961	0.853859
F9	-1.63294	0.00580994
FGA	-1.31085	0.138683
FGB	-4.95901	0.00406897
FGG	-2.20952	0.00472934
GC	-1.42939	0.00320676
GPX1	-1.1454	0.298689
HARS1	1.41342	0.00070778
HIDE1	-1.3151	0.0114449
HIST1H2BA	1.02301	0.965347
HIST2H2BC	-1.34222	0.00613592
HLA-DRB3	1.01332	0.982125
HLA-DRB4	1.0889	0.89659
HLA-H	-1.02683	0.909679
HSP90B2P	1.11422	0.659129
KRT14	-1.29551	0.620361
KRT16	-1.47913	0.460894
KRT6B	-1.48004	0.225063
KRT82	-3.17169	0.259355
KRT9	-1.93858	0.000326644
LPA	1.11494	0.808197
LUM	-1.34763	0.0270799
MIDEAS	1.43759	0.5065
NBPF7	3.88801	0.131
OLFM4	50.7743	2.42e-06
PAH	1.36333	0.579439
PGK2	1.80477	0.0164014
PHOX2B	-4.9163	0.0965382
POSTN	-1.23515	0.0709111
POTEI	1.55428	0.313122
POTEKP	2.25017	0.215001
PRSS1	-1.46355	0.0634284
SERPINA3	1.17285	0.379312
SERPINA4	-1.62532	0.0269629
SERPINA5	-1.49972	0.0237883
SERPINA7	-1.30867	0.0227604
SMAP	1.05542	0.876777
SNRPGP15	1.7398	0.00550906
SUMO1P1	-1.20339	0.0015531

## Sheet: scRNA-seq_Unique
Gene_name	Fold-Change(6 months vs. baseline)	p-value(6 months vs. baseline)
2022-03-01	-0.11948	0.960123
2022-03-02	1.00034	0.127873
2022-03-03	-0.290075	0.840728
2022-03-05	-0.0274609	1
2022-03-06	-0.266123	0.810825
2022-03-07	-0.0551243	1
2022-03-08	-0.414617	0.561877
2022-03-09	-0.253317	0.851774
2022-03-10	0.528174	0.950304
2022-12-01	0.269328	0.91169
A1BG-AS1	0.429478	0.566188
A1CF	-1.1499	0.91169
A2M-AS1	-0.298149	0.84282
A2ML1	-0.564935	0.986297
A2ML1-AS2	0.850102	1
A3GALT2	2.17203	0.831741
A4GALT	1.17203	0.373652
A4GNT	0.850102	1
AAAS	0.108553	0.972039
AACS	0.360755	0.705875
AADAT	-0.149898	1
AAGAB	-0.179357	0.91169
AAMDC	0.697112	0.0821901
AAMP	-0.143775	0.928615
AANAT	-0.265375	0.991099
AAR2	0.0783226	1
AARD	0.587068	0.925896
AARSD1	-0.161003	0.915403
AASDH	0.25561	0.839731
AASDHPPT	0.207719	0.910475
AASS	0.188904	0.929664
AATBC	0.255756	0.839731
AATF	-0.0666941	1
AATK	0.295469	0.797068
ABALON	0.372055	0.881909
ABAT	0.429296	0.536116
ABCA1	0.529395	0.302905
ABCA10	-0.237361	0.935446
ABCA12	-1.1499	0.91169
ABCA13	-0.00305639	1
ABCA2	-0.201313	0.91169
ABCA3	-0.0983675	1
ABCA5	0.123593	0.964096
ABCA6	1.40592	5.94e-05
ABCA7	0.231157	0.877599
ABCA8	1.8501	0.821894
ABCA9	0.44914	0.797068
ABCA9-AS1	-0.149898	1
ABCB1	-1.2806	0.0282101
ABCB10	-0.2125	0.903252
ABCB11	-0.619383	0.868052
ABCB4	-0.626945	0.523018
ABCB5	-0.149898	1
ABCB6	0.670396	0.282834
ABCB8	0.0071571	1
ABCB9	0.118504	0.975884
ABCC1	-0.175156	0.91169
ABCC10	-0.000170675	1
ABCC11	0.0980297	1
ABCC2	-0.0974304	1
ABCC3	0.536694	0.305634
ABCC4	0.0355756	1
ABCC5	0.182653	0.91169
ABCC6	-0.0665532	1
ABCC8	1.43506	0.931059
ABCD1	0.105374	0.974514
ABCD2	-0.7254	0.328318
ABCD4	0.0358309	1
ABCF3	-0.163585	0.914439
ABCG1	0.984752	0.00211028
ABCG2	-0.149898	1
ABCG4	0.850102	1
ABCG8	-1.08278	0.525488
ABHD1	0.800062	0.172844
ABHD12	0.0241832	1
ABHD12B	0.435065	0.920529
ABHD13	-0.0517753	1
ABHD14A	0.428462	0.545681
ABHD14B	0.0506212	1
ABHD15	-0.144777	0.935065
ABHD15-AS1	-0.886863	0.868052
ABHD16A	0.0419355	1
ABHD16B	2.43506	0.494982
ABHD17A	0.226823	0.881316
ABHD17B	-0.271304	0.816622
ABHD17C	-0.856361	0.0355115
ABHD18	-0.0115015	1
ABHD2	0.0593341	1
ABHD3	0.0648796	1
ABHD4	0.335909	0.748482
ABHD5	0.372184	0.641801
ABHD6	-0.0185812	1
ABHD8	0.234745	0.876662
ABI2	-0.376548	0.642016
ABI3	-0.172283	0.91169
ABI3BP	0.587068	0.91169
ABITRAM	-0.138305	0.937798
ABL1	-0.239922	0.861441
ABL2	0.423246	0.545674
ABLIM1	-0.710567	0.120342
ABLIM2	0.0200272	1
ABLIM3	0.850102	0.91169
ABO	-0.622268	0.388464
ABRA	0.435065	1
ABRAXAS1	-0.187551	0.91169
ABRAXAS2	-0.0840827	0.996637
ABT1	0.0523632	1
ABTB1	0.220511	0.89449
ABTB2	0.499718	0.591371
AC000032.1	-0.256813	0.964096
AC000035.1	0.850102	1
AC000058.1	0.850102	1
AC000065.1	-1.63532	0.690282
AC000065.2	-0.793754	0.877462
AC000068.1	-0.0296035	1
AC000068.2	-0.412932	1
AC000068.3	-0.664471	0.91169
AC000072.1	1.43506	0.915403
AC000085.1	-1.1499	0.91169
AC000120.1	0.158225	1
AC000123.1	0.850102	1
AC000403.1	0.0251889	1
AC001226.1	0.101641	1
AC002044.1	-0.519132	0.91169
AC002059.1	-0.319823	0.93496
AC002069.2	-1.1499	0.91169
AC002070.1	0.149663	1
AC002091.1	0.217834	0.915403
AC002091.2	-0.136309	0.952932
AC002094.2	-0.564935	0.909321
AC002094.4	-0.356349	0.91169
AC002115.1	0.615637	0.902979
AC002116.2	-0.173357	0.964096
AC002128.1	0.698099	0.919432
AC002128.2	-0.149898	1
AC002306.1	-0.777929	0.797068
AC002310.1	0.565851	0.449673
AC002310.2	-0.0388665	1
AC002347.1	0.550542	0.935446
AC002351.1	0.850102	1
AC002368.1	-1.1499	0.91169
AC002377.1	1.43506	0.915403
AC002378.1	-0.886863	0.91169
AC002383.1	0.850102	1
AC002398.1	0.435065	1
AC002401.1	-0.471826	0.996637
AC002401.3	0.850102	1
AC002401.4	1.43506	0.915403
AC002407.1	-1.1499	0.91169
AC002429.2	-1.73486	0.797068
AC002451.1	0.283062	0.82262
AC002454.1	-0.471826	0.731325
AC002456.1	-0.418641	0.567068
AC002458.1	-1.95725	0.62619
AC002460.2	0.528174	0.974514
AC002463.1	-0.73486	0.960123
AC002464.1	1.14133	0.00791903
AC002467.1	0.251954	0.862675
AC002470.1	0.165717	0.929852
AC002472.1	0.850102	1
AC002480.1	-0.149898	1
AC002480.2	-0.0344206	1
AC002511.1	-0.50137	0.815313
AC002511.2	1.62771	0.176237
AC002519.1	-0.73486	0.966142
AC002542.6	-0.149898	1
AC002550.1	0.17203	1
AC002550.2	0.335529	0.987897
AC002551.1	-0.0718953	1
AC002553.1	-0.728434	0.355607
AC002553.2	-0.325975	0.797068
AC002558.2	-0.850337	0.793024
AC002558.3	0.103707	0.98116
AC003005.2	-0.149898	1
AC003035.1	-0.850337	0.793024
AC003043.1	0.850102	1
AC003043.2	-1.54723	0.000798419
AC003070.1	-0.528409	0.91169
AC003070.2	0.850102	0.964096
AC003077.1	-0.471826	0.996637
AC003086.1	0.26514	1
AC003092.1	0.113137	1
AC003093.1	0.120191	1
AC003101.1	0.26514	1
AC003101.2	0.729808	0.269679
AC003102.1	-0.1098	0.970829
AC003666.1	-0.149898	1
AC003681.1	-0.393379	0.614708
AC003956.1	-0.886863	0.877462
AC003958.2	-1.1499	0.91169
AC003965.1	0.657457	0.693947
AC003975.1	-0.73486	0.960123
AC003986.2	0.850102	1
AC003991.1	1.50813	3.2e-05
AC003991.2	-0.260081	0.915403
AC004000.1	0.40953	0.869373
AC004034.1	-0.301901	1
AC004039.1	-0.886863	0.91169
AC004047.1	0.850102	1
AC004053.1	0.965579	0.75363
AC004067.1	-1.11142	0.266793
AC004069.1	0.437182	0.549135
AC004076.2	0.0427473	1
AC004083.1	-1.1499	0.902979
AC004112.1	0.850102	1
AC004130.2	1.74319	7.25e-08
AC004148.1	0.440172	0.632947
AC004156.1	-0.316548	0.91169
AC004158.1	0.00210532	1
AC004160.1	0.850102	0.961059
AC004217.1	0.850102	0.964096
AC004221.1	-1.1499	0.91169
AC004223.2	-0.149898	0.982969
AC004223.4	-0.44688	0.821894
AC004231.1	-1.1499	0.902979
AC004232.1	0.26514	1
AC004233.1	0.587068	1
AC004233.2	0.717652	0.514994
AC004233.3	1.21267	0.573548
AC004241.1	0.134482	0.956618
AC004241.2	0.335529	0.999849
AC004241.3	0.00372541	1
AC004241.4	-1.1499	0.91169
AC004253.1	-1.47183	0.793024
AC004257.1	-0.886863	0.868052
AC004263.1	2.43506	0.567031
AC004263.2	-0.451553	0.841777
AC004264.1	0.0724946	1
AC004381.1	-0.356349	1
AC004408.1	-1.1499	0.902979
AC004448.2	1.17203	0.91169
AC004449.1	-1.73486	0.797068
AC004461.2	-0.206481	1
AC004466.1	0.376171	0.91169
AC004466.2	-1.0759	0.602667
AC004466.3	-2.31982	0.59659
AC004471.1	-0.886863	0.91169
AC004471.2	-0.149898	1
AC004477.1	0.126163	0.987897
AC004477.3	-0.927505	0.876458
AC004490.1	-0.0827836	1
AC004492.1	-0.655133	0.468189
AC004494.1	-0.172618	0.975435
AC004522.3	0.850102	0.964096
AC004522.4	-0.536921	0.91169
AC004522.5	0.125737	1
AC004528.1	-0.471826	0.91169
AC004528.2	-0.817322	0.631859
AC004540.1	0.922859	0.0157766
AC004540.2	0.0724946	1
AC004542.1	-0.342543	1
AC004542.2	-0.680412	0.751814
AC004551.1	-1.1499	0.91169
AC004554.2	0.76764	0.505558
AC004556.3	0.20385	0.91169
AC004584.1	-1.73486	0.776383
AC004584.3	0.210984	0.960123
AC004585.1	-0.37938	0.91169
AC004593.1	-0.439404	0.97549
AC004593.2	-1.21403	0.00068903
AC004593.3	0.396071	0.793768
AC004596.1	-0.149898	1
AC004637.1	1.43506	0.915403
AC004672.2	0.435065	1
AC004674.1	1.8501	0.853298
AC004687.1	-0.408006	0.56225
AC004687.3	-1.1499	0.797068
AC004702.1	0.435065	1
AC004704.1	-1.1499	0.91169
AC004706.1	0.435065	1
AC004706.3	0.182678	0.962161
AC004707.1	-0.73486	0.974514
AC004765.1	-1.1499	0.765813
AC004771.1	0.335529	0.885259
AC004771.2	0.587068	0.91169
AC004771.3	-0.248582	0.91169
AC004771.4	-0.149898	0.977589
AC004771.5	0.502179	0.840839
AC004775.1	-0.412932	0.931597
AC004797.1	-0.5245	0.49892
AC004801.3	-0.471826	0.972552
AC004801.4	0.850102	1
AC004801.6	-0.442079	0.79899
AC004803.1	-0.171702	0.931597
AC004812.2	0.105662	0.981944
AC004816.1	0.0427473	1
AC004816.2	-0.564935	0.98116
AC004817.1	-1.1499	0.91169
AC004817.3	-1.00385	0.00143242
AC004817.4	-0.149898	1
AC004817.5	0.478133	0.918749
AC004825.2	-0.224752	0.902979
AC004825.3	-0.82797	0.282443
AC004828.2	0.850102	1
AC004832.4	-1.2874	0.688003
AC004832.5	-0.512468	0.96194
AC004832.6	-1.20575	0.164535
AC004834.1	-0.787328	0.797068
AC004835.1	0.435065	1
AC004837.2	0.0724946	1
AC004837.3	0.528174	0.94851
AC004837.4	-0.132347	0.952603
AC004839.2	0.124277	0.988107
AC004846.1	0.675016	0.169394
AC004846.2	-0.215557	0.91169
AC004847.1	-0.334529	0.711672
AC004854.2	-0.581609	0.203647
AC004862.1	-1.1499	0.91169
AC004865.2	0.884591	0.00873741
AC004877.1	-0.957253	0.915403
AC004882.3	-0.342543	1
AC004884.2	0.550542	0.96344
AC004889.1	-0.244757	0.91169
AC004893.3	-0.779948	0.443859
AC004895.1	-1.22029	0.586799
AC004900.1	-2.31982	0.285661
AC004908.1	-0.73486	0.964096
AC004908.2	-0.191545	0.91169
AC004908.3	-0.439404	0.91169
AC004917.1	-0.412932	1
AC004918.1	1.84275	2.7e-10
AC004918.4	1.71404	0.000770377
AC004921.1	0.26514	0.868052
AC004921.2	-0.287401	0.959441
AC004923.4	0.657457	0.91169
AC004938.2	-0.149898	0.945642
AC004941.1	-0.149898	1
AC004943.1	0.17203	1
AC004943.2	-0.072682	1
AC004943.3	0.435065	1
AC004947.3	0.26514	1
AC004948.1	0.297561	1
AC004949.1	-0.149898	1
AC004951.1	-0.246933	0.861078
AC004973.1	0.17203	1
AC004974.1	-0.4554	0.687814
AC004982.1	-0.460238	0.91169
AC004982.2	-0.362383	0.729005
AC004988.1	0.850102	0.909321
AC004990.1	0.478133	0.91169
AC004994.1	-1.1499	0.91169
AC005005.3	0.807034	0.628686
AC005005.4	-0.323927	0.91169
AC005009.2	0.850102	0.974777
AC005013.1	-1.1499	0.91169
AC005014.2	-0.0388665	1
AC005014.4	0.850102	1
AC005021.1	-1.1499	0.91169
AC005034.2	0.850102	1
AC005034.3	-1.1499	0.91169
AC005034.4	0.435065	1
AC005034.5	-0.0503621	1
AC005034.6	-0.482473	0.832899
AC005037.1	-0.296739	0.902209
AC005040.2	0.850102	1
AC005041.3	-0.149898	1
AC005041.4	-0.519132	0.91169
AC005041.5	-0.0359416	1
AC005046.1	-0.0243669	1
AC005050.1	-0.149898	1
AC005050.3	-0.467513	0.556219
AC005052.2	0.712599	0.666909
AC005062.1	-1.06417	0.198354
AC005070.3	0.285177	0.821894
AC005071.1	-1.37229	0.304814
AC005072.1	-0.184147	0.91272
AC005076.1	-0.0571406	1
AC005081.1	1.48482	0.164535
AC005082.1	0.236614	0.899012
AC005082.2	-0.635325	0.935987
AC005083.1	0.846864	0.0406056
AC005086.2	-0.82797	0.91169
AC005089.1	-0.430006	0.915403
AC005091.1	-0.0344206	1
AC005096.1	-0.223898	1
AC005100.2	-0.149898	1
AC005104.3	-1.73486	0.523779
AC005154.3	0.502179	0.791129
AC005154.4	-1.1499	0.91169
AC005162.1	-0.564935	0.98116
AC005162.2	-1.1499	0.91169
AC005162.3	-0.161486	0.957046
AC005165.3	-0.886863	0.91169
AC005180.1	1.02003	0.819793
AC005197.1	0.850102	1
AC005220.1	0.506148	0.797068
AC005224.1	0.850102	1
AC005224.2	-0.481574	0.56704
AC005224.3	-0.702831	0.192574
AC005225.2	0.504967	0.737918
AC005225.3	0.850102	1
AC005229.4	-0.184308	0.91204
AC005229.5	-0.149898	1
AC005234.2	0.850102	1
AC005237.1	-0.886863	0.868052
AC005252.4	-2.95725	0.274778
AC005253.1	-0.193693	0.91169
AC005253.2	0.17203	1
AC005258.2	1.72457	0.471619
AC005261.1	-0.365001	0.658056
AC005261.2	0.315766	0.940211
AC005261.3	0.850102	1
AC005262.2	-1.1499	0.91169
AC005264.1	-0.470282	0.450101
AC005277.1	-0.149898	1
AC005280.1	0.386282	0.686664
AC005280.2	-0.0143495	1
AC005281.1	0.26514	1
AC005288.1	0.307784	0.902979
AC005291.1	-0.73486	0.964096
AC005293.1	-0.471826	0.996637
AC005304.1	-2.47183	0.560597
AC005304.2	-0.149898	1
AC005304.3	0.850102	0.915403
AC005306.1	-0.0990934	0.996637
AC005307.1	0.0200272	1
AC005324.1	-1.1499	0.91169
AC005324.5	1.43506	0.928041
AC005329.1	-0.471826	0.792094
AC005329.2	0.17203	1
AC005329.3	0.435065	0.91169
AC005330.1	-0.149898	1
AC005332.1	-0.554611	0.275486
AC005332.2	0.0105669	1
AC005332.3	-0.332275	0.815029
AC005332.4	-0.717037	0.07989
AC005332.5	-0.353912	0.839731
AC005332.6	-0.27365	0.814379
AC005332.7	-1.1499	0.685171
AC005339.1	0.380617	0.91169
AC005342.1	0.335529	1
AC005342.2	1.37366	0.326155
AC005343.1	-0.642938	0.69021
AC005343.4	0.587068	0.988107
AC005355.1	-0.793754	0.652786
AC005358.2	-0.528409	0.932882
AC005363.2	-0.0429826	1
AC005381.1	1.8501	0.821894
AC005383.1	-1.1499	0.91169
AC005391.1	-0.528409	0.91169
AC005392.2	-0.73486	0.44037
AC005393.1	0.850102	0.964096
AC005394.1	0.435065	1
AC005400.1	0.357062	0.915403
AC005410.2	-0.149898	1
AC005476.2	-0.172981	0.965686
AC005479.1	2.8501	0.282832
AC005479.2	-0.301901	1
AC005480.1	-0.0739489	1
AC005481.1	-1.73486	0.650062
AC005486.1	-1.1499	0.91169
AC005487.1	0.850102	1
AC005495.2	-1.1499	0.91169
AC005498.2	0.17941	0.979671
AC005498.3	0.502179	0.902979
AC005519.1	-0.430006	0.94851
AC005520.2	0.0997501	0.989135
AC005520.3	0.02802	1
AC005520.5	-0.0468043	1
AC005523.1	0.908996	0.6138
AC005523.2	-0.0221038	1
AC005529.1	0.850102	1
AC005532.1	-0.564935	0.91169
AC005534.1	-0.403282	0.678575
AC005537.1	-2.47183	0.484282
AC005538.3	0.850102	1
AC005540.1	-0.73486	0.577023
AC005544.1	1.8501	0.821894
AC005546.1	-0.149898	1
AC005548.1	0.850102	1
AC005549.1	-0.149898	1
AC005562.1	-0.0460243	1
AC005580.1	0.113137	1
AC005586.1	1.11314	0.705875
AC005586.2	-0.957253	0.89449
AC005592.2	0.850102	1
AC005594.1	-0.471826	0.996637
AC005606.1	0.698099	0.915403
AC005606.2	-1.34254	0.425165
AC005614.1	-0.490935	0.823437
AC005616.1	0.602175	0.797068
AC005618.1	0.435065	1
AC005618.4	0.335529	0.987897
AC005625.1	0.435065	1
AC005632.3	0.169875	0.91169
AC005632.6	-0.389568	0.691327
AC005670.1	-0.82797	0.892407
AC005670.3	-0.251169	0.840808
AC005674.1	-0.997895	0.832899
AC005674.2	-0.278222	0.818775
AC005682.2	-0.0624349	1
AC005692.2	0.850102	1
AC005692.3	-1.1499	0.91169
AC005695.1	0.850102	1
AC005695.2	1.33553	0.53895
AC005695.3	0.517527	0.712036
AC005696.1	0.13021	1
AC005696.2	-0.635325	0.882863
AC005696.3	0.850102	1
AC005696.4	0.528174	0.83298
AC005697.2	-0.0123943	1
AC005699.1	1.17203	0.91169
AC005703.3	1.07249	0.91169
AC005703.4	-1.1499	0.91169
AC005722.3	0.850102	0.996637
AC005726.1	0.101064	0.989451
AC005726.2	-0.812863	0.751814
AC005726.3	-0.1067	0.983085
AC005726.4	0.587068	0.988107
AC005726.5	0.120191	0.997168
AC005730.2	1.43506	0.79899
AC005730.3	-0.287401	0.954871
AC005736.1	-0.33047	0.91169
AC005736.2	0.850102	1
AC005740.3	-1.1499	0.91169
AC005740.4	-0.73486	0.816622
AC005740.5	0.850102	0.79899
AC005746.1	1.07249	0.868052
AC005746.3	-1.1499	0.91169
AC005757.1	-2.1499	0.642016
AC005759.1	0.0427473	1
AC005775.1	1.65746	0.422641
AC005776.2	-0.149898	1
AC005785.1	-0.0771414	1
AC005786.2	-1.12481	0.221511
AC005786.3	-1.20879	0.374467
AC005790.1	0.435065	1
AC005803.1	-0.82797	0.770874
AC005808.1	0.850102	0.964096
AC005821.1	1.43506	0.839731
AC005821.2	-1.73486	0.797068
AC005828.1	0.435065	1
AC005828.3	-0.957253	0.89449
AC005832.1	0.850102	1
AC005833.2	-0.0624349	1
AC005837.1	-0.162954	0.964096
AC005837.4	-0.564935	0.992754
AC005838.2	0.39236	0.763534
AC005840.2	-0.489748	0.711672
AC005840.4	-0.362891	0.91169
AC005841.1	0.26514	1
AC005842.1	-1.35501	0.0425294
AC005845.1	-0.635325	0.935987
AC005856.1	0.108414	1
AC005865.2	-0.564935	0.98116
AC005884.1	1.43506	0.935987
AC005899.1	-0.149898	1
AC005899.5	0.203739	1
AC005899.6	0.587068	0.650062
AC005899.7	-0.680412	0.751814
AC005899.8	0.595173	0.529583
AC005906.2	-1.47183	0.797068
AC005911.1	0.473033	0.761359
AC005914.1	0.160442	0.999214
AC005920.1	-0.45802	0.81295
AC005920.2	-0.301901	1
AC005920.3	0.26514	1
AC005920.4	-1.2279	0.623622
AC005921.2	-0.0778865	1
AC005921.4	0.212672	1
AC005944.1	0.0415283	1
AC005954.1	-0.564935	0.98116
AC005954.2	1.17203	0.748482
AC005962.1	0.154957	1
AC005962.2	-0.47039	0.579734
AC005972.3	-0.680412	0.863581
AC005998.1	-0.149898	1
AC006001.2	-0.266091	0.844758
AC006003.1	-1.1499	0.91169
AC006004.1	-0.73486	0.915403
AC006008.1	0.118035	1
AC006017.1	-0.19054	0.955222
AC006027.1	-0.412932	0.902979
AC006033.2	0.675424	0.214234
AC006040.1	0.756993	0.91169
AC006041.2	-1.1499	0.91169
AC006042.2	-0.149898	1
AC006042.4	0.788702	0.725672
AC006043.1	0.587068	0.988107
AC006058.1	2.17203	0.687814
AC006058.3	1.43506	0.915403
AC006059.1	-0.0352404	1
AC006059.4	-0.564935	0.98116
AC006059.5	-0.218611	0.960123
AC006062.1	-1.47183	0.793024
AC006063.3	-0.73486	0.960123
AC006064.1	-0.454752	0.91169
AC006064.2	0.0239701	1
AC006064.3	-0.412932	0.859481
AC006064.4	-0.552812	0.315925
AC006064.5	-0.389568	0.875938
AC006076.1	0.435065	1
AC006111.2	0.212672	1
AC006111.3	-0.412932	1
AC006115.2	0.13021	1
AC006116.10	0.26514	1
AC006116.11	-0.73486	0.960123
AC006116.5	-0.390906	0.91169
AC006116.6	1.8501	0.878025
AC006116.8	-0.222829	0.91169
AC006116.9	0.850102	1
AC006130.1	-0.149898	1
AC006130.3	0.435065	1
AC006141.1	-0.42897	0.57672
AC006144.2	1.43506	0.926734
AC006145.1	-1.73486	0.871653
AC006146.1	1.17203	0.91169
AC006148.1	0.435065	1
AC006157.1	-0.319157	0.798884
AC006160.1	-0.183845	0.958924
AC006205.2	0.26514	1
AC006207.1	0.502179	0.915403
AC006213.1	0.352603	0.91169
AC006213.2	0.285039	0.91169
AC006213.3	0.850102	0.909321
AC006213.4	2.02003	0.461822
AC006213.5	1.8501	0.821894
AC006213.7	0.435065	1
AC006230.1	-0.430006	0.765813
AC006237.1	-2.1499	0.642016
AC006238.1	-0.0974304	1
AC006238.2	0.587068	0.988107
AC006252.1	-0.0758972	1
AC006262.1	-2.60933	0.135658
AC006262.2	0.850102	1
AC006273.1	0.435065	0.964096
AC006296.3	-0.149898	1
AC006299.1	-0.90197	0.530724
AC006305.1	0.26514	1
AC006305.3	-1.1499	0.91169
AC006329.1	0.390671	0.994502
AC006333.1	-1.73486	0.797068
AC006333.2	0.151432	0.921312
AC006364.1	2.43506	0.770104
AC006369.1	-1.17686	0.00584598
AC006372.1	-0.485947	0.727502
AC006372.3	0.26514	1
AC006387.1	-0.313397	0.935987
AC006427.2	-0.149898	1
AC006435.1	-0.635325	0.648594
AC006435.2	-0.121883	1
AC006435.3	0.113137	1
AC006441.1	-0.635325	0.935987
AC006441.3	-0.875723	0.4134
AC006441.4	-1.1499	0.902979
AC006449.2	0.38713	0.839731
AC006449.3	-1.41293	0.58445
AC006449.5	0.76764	0.821894
AC006449.6	0.308216	0.776412
AC006460.1	0.850102	0.964096
AC006460.2	0.298814	0.815446
AC006480.2	-0.211038	0.91169
AC006482.1	-0.23236	1
AC006483.2	-0.985922	0.0248236
AC006504.1	-0.439404	0.91169
AC006504.5	0.290675	0.839731
AC006504.7	-0.0674356	1
AC006511.4	-0.149898	1
AC006511.6	-0.240096	0.960123
AC006517.2	-0.931718	0.172704
AC006525.1	-1.1499	0.91169
AC006538.1	0.390671	0.98116
AC006538.3	-1.24943	0.594007
AC006538.4	-0.149898	1
AC006547.1	-0.82797	0.719701
AC006547.2	0.243766	0.938579
AC006547.3	-0.10954	0.996923
AC006557.3	0.850102	1
AC006566.1	1.43506	0.79899
AC006581.1	-1.1499	0.91169
AC006581.2	-0.412932	0.964096
AC006942.1	0.151566	0.960123
AC006946.2	0.850102	0.862873
AC006946.3	0.657457	0.931059
AC006947.1	-1.1499	0.902979
AC006960.2	-0.149898	1
AC006960.3	0.283062	0.960123
AC006974.2	-0.149898	1
AC006994.2	0.44747	0.545674
AC007001.1	-0.149898	1
AC007009.1	-0.0344206	1
AC007014.1	-1.05474	0.100499
AC007014.2	-0.0177942	1
AC007029.1	0.0427473	1
AC007032.1	-0.117239	0.960123
AC007036.1	1.15127	0.0855975
AC007036.2	-0.07513	1
AC007036.3	0.149663	1
AC007036.5	-0.149898	1
AC007038.1	-0.0857674	1
AC007038.2	-0.066842	1
AC007040.1	1.8501	0.821894
AC007064.2	0.0980297	1
AC007066.2	-0.440348	0.696736
AC007066.3	0.0775127	1
AC007098.1	-0.771386	0.79899
AC007100.1	0.850102	1
AC007106.1	0.435065	1
AC007106.2	-0.310362	0.915403
AC007114.1	-0.030509	1
AC007114.2	-0.407056	0.711873
AC007126.1	0.113137	1
AC007130.1	0.850102	1
AC007132.1	1.8501	0.821894
AC007159.1	-1.1499	0.91169
AC007163.1	1.02003	0.704128
AC007182.1	0.970854	0.0859665
AC007192.2	-0.439404	0.91169
AC007193.1	-0.615561	0.793768
AC007193.3	0.435065	1
AC007216.1	0.638598	0.89449
AC007216.2	-0.465925	0.797068
AC007216.3	-0.428614	0.690487
AC007216.4	-0.478521	0.617903
AC007218.3	-0.149898	1
AC007220.1	1.15822	0.0401797
AC007240.3	0.457785	0.797068
AC007244.1	-0.265375	1
AC007250.1	-0.542215	0.903553
AC007255.1	0.0200272	1
AC007262.2	0.271742	0.91169
AC007271.1	0.528174	0.94851
AC007272.1	0.657457	0.926734
AC007277.1	-0.149898	1
AC007278.1	-0.533226	0.902979
AC007278.2	-0.73486	0.919388
AC007279.2	-0.59047	0.89611
AC007283.1	-1.1499	0.91169
AC007285.1	-0.231999	0.91169
AC007285.2	-1.1499	0.902979
AC007292.1	0.284505	0.915403
AC007292.2	0.0557773	1
AC007292.3	-0.149898	1
AC007298.1	-0.751348	0.216628
AC007298.2	-0.927505	0.456558
AC007308.1	0.850102	0.915403
AC007314.1	-1.1499	0.91169
AC007317.1	-1.1499	0.91169
AC007319.1	0.0724946	1
AC007325.1	-0.439404	0.98116
AC007325.4	0.679432	0.173358
AC007326.5	-1.31982	0.395246
AC007327.2	-0.635325	0.935987
AC007333.2	-1.1499	0.902979
AC007336.1	-0.27328	0.852241
AC007336.2	1.04275	0.715136
AC007342.1	-0.265375	0.915403
AC007342.4	-1.02437	0.705875
AC007342.5	-1.80701	0.0458837
AC007349.1	0.850102	0.964096
AC007349.2	-1.1499	0.91169
AC007349.3	-1.1499	0.424705
AC007349.4	-0.497821	0.91169
AC007362.1	-0.149898	1
AC007364.1	-0.475884	0.723376
AC007365.1	0.115484	0.977097
AC007368.1	-0.149898	1
AC007370.1	-1.1499	0.91169
AC007370.2	-0.73486	0.988107
AC007376.2	-1.73486	0.305572
AC007378.1	-0.0186532	1
AC007381.1	-0.305848	0.859773
AC007381.2	-0.0674356	1
AC007383.2	0.00100779	1
AC007383.3	-0.149898	1
AC007384.1	-0.0568456	1
AC007387.2	-0.412932	1
AC007389.1	-0.186424	0.97585
AC007389.3	-0.149898	1
AC007389.5	-0.149898	1
AC007390.2	-0.191239	0.915403
AC007391.1	-0.149898	1
AC007391.2	-0.623829	0.876282
AC007391.3	-1.1499	0.91169
AC007402.1	-1.1499	0.91169
AC007402.2	0.850102	1
AC007405.1	-0.37229	1
AC007405.2	1.07249	0.868052
AC007405.3	0.125737	1
AC007405.4	-1.1499	0.91169
AC007406.2	-1.73486	0.797068
AC007406.3	-0.149898	1
AC007406.5	-0.0445448	1
AC007431.1	1.8501	0.867438
AC007431.2	0.435065	1
AC007448.3	-1.1499	0.91169
AC007448.4	-0.0847136	1
AC007448.5	0.423837	0.821894
AC007493.2	-1.1499	0.902979
AC007494.2	0.435065	1
AC007495.1	-1.73486	0.797068
AC007496.1	-0.564935	0.98116
AC007496.2	-0.149898	1
AC007497.1	-1.73486	0.797068
AC007497.2	-0.73486	0.988107
AC007528.1	0.811628	0.574723
AC007529.2	1.58707	0.580702
AC007533.1	-0.777929	0.793024
AC007541.1	-0.349207	0.926734
AC007546.1	0.0536356	1
AC007552.2	0.850102	1
AC007556.1	0.435065	1
AC007557.3	0.850102	1
AC007566.1	0.0684478	1
AC007569.1	0.0905352	1
AC007570.1	0.776102	0.80013
AC007598.1	-0.872364	0.539982
AC007598.2	1.07249	0.872235
AC007599.2	-0.0624349	1
AC007601.1	0.113137	1
AC007603.1	0.850102	0.964096
AC007608.1	0.113137	1
AC007608.2	0.435065	1
AC007608.3	-0.429052	0.751814
AC007610.1	0.364675	0.964096
AC007610.2	-1.1499	0.91169
AC007610.5	-0.886863	0.765813
AC007611.1	0.304668	0.797068
AC007613.1	-0.420565	0.543202
AC007614.1	-0.342543	1
AC007619.1	0.335529	1
AC007620.2	-0.33556	0.793024
AC007620.3	0.657457	0.91169
AC007622.2	0.0911103	1
AC007637.1	-0.536921	0.91169
AC007638.1	-0.149898	1
AC007638.2	-0.149898	1
AC007649.1	0.850102	1
AC007652.2	-0.149898	1
AC007655.1	-1.1499	0.91169
AC007655.2	0.113137	1
AC007663.2	1.07249	0.868052
AC007663.3	0.776102	0.366762
AC007663.4	0.309534	0.974514
AC007666.1	0.987606	0.795085
AC007666.2	0.850102	0.964096
AC007679.1	0.26514	1
AC007681.1	-1.47183	0.793024
AC007682.1	-1.73486	0.650062
AC007684.2	-0.915433	0.0637694
AC007686.2	0.850102	1
AC007686.3	-0.252078	0.857712
AC007686.4	-0.762276	0.0889121
AC007687.1	-1.1499	0.797068
AC007688.3	-1.1499	0.91169
AC007695.1	-1.31982	0.705875
AC007728.1	-1.56494	0.641439
AC007728.2	-0.216125	0.902979
AC007728.3	-0.238707	0.91169
AC007731.2	0.203739	0.920105
AC007731.3	-1.1499	0.915403
AC007731.5	-0.149898	1
AC007743.1	1.26514	0.791129
AC007749.2	-0.149898	1
AC007773.1	-0.0315031	1
AC007780.1	-0.0186532	1
AC007785.1	-0.73486	0.960123
AC007785.3	-0.856167	0.567031
AC007786.1	-0.149898	0.988107
AC007786.2	0.850102	1
AC007795.1	-1.1499	0.91169
AC007823.1	-0.512468	1
AC007834.1	-2.1499	0.642016
AC007876.1	0.26514	1
AC007877.1	0.0554211	1
AC007878.1	-0.226713	0.91169
AC007879.2	-0.149898	1
AC007879.3	0.691404	0.44493
AC007879.4	-0.149898	1
AC007879.5	-1.1499	0.91169
AC007880.1	0.00210532	1
AC007881.2	-0.306017	0.896149
AC007881.3	-0.479997	0.458711
AC007881.4	-0.149898	1
AC007906.1	-0.82797	0.91169
AC007906.2	1.43506	0.79899
AC007920.2	0.26514	1
AC007922.1	6.34196	2.72e-26
AC007922.2	0.435065	0.988107
AC007922.3	0.850102	1
AC007922.4	3.65746	0.0248236
AC007923.4	0.850102	1
AC007938.1	-1.1499	0.91169
AC007938.2	-0.675967	0.711534
AC007938.3	-0.564935	0.98116
AC007950.1	0.698099	0.91169
AC007950.2	-0.307335	0.786329
AC007952.2	0.113137	1
AC007952.4	-0.103604	0.971512
AC007952.5	-1.37229	0.751814
AC007952.6	-1.06744	0.599721
AC007952.7	-0.149898	1
AC007953.1	-0.149898	1
AC007991.2	-0.73486	0.915403
AC007991.3	-0.149898	1
AC007991.4	-0.73486	0.960123
AC007993.3	-0.275429	0.915403
AC007996.1	-0.275429	0.960123
AC007998.3	1.07249	0.687814
AC007998.4	-0.0806351	1
AC008011.2	-0.149898	1
AC008014.1	-0.168951	0.914816
AC008026.3	-0.489384	0.641225
AC008033.3	-1.8661	0.211043
AC008035.1	0.589511	0.491769
AC008040.1	-0.0385367	1
AC008055.2	0.850102	1
AC008056.1	-1.1499	0.91169
AC008056.2	-1.1499	0.91169
AC008056.3	-0.319823	1
AC008060.1	0.850102	1
AC008063.1	-0.342543	1
AC008073.1	-0.149898	1
AC008074.2	0.152382	0.928881
AC008079.1	-0.357703	0.892022
AC008080.1	-0.73486	0.954912
AC008080.2	-1.1499	0.91169
AC008080.4	0.850102	1
AC008083.3	-0.484317	0.896512
AC008083.4	-0.73486	0.960123
AC008088.1	-0.521867	0.91169
AC008105.1	-0.73486	0.438993
AC008105.3	-0.397057	0.590808
AC008114.1	1.04275	0.75727
AC008115.1	-1.02437	0.797068
AC008115.2	0.850102	1
AC008115.3	-0.219066	0.902979
AC008115.4	-0.449458	0.925347
AC008119.1	-0.652398	0.849985
AC008121.2	0.724571	0.892577
AC008121.3	0.850102	1
AC008124.1	-0.0646853	1
AC008147.2	-0.149898	1
AC008149.1	0.149663	1
AC008149.2	-0.719753	0.468189
AC008170.1	0.850102	1
AC008264.2	-0.362442	0.843609
AC008267.5	0.0282153	1
AC008269.1	0.574737	0.421734
AC008273.1	0.949638	0.718624
AC008277.1	0.212672	1
AC008278.1	-1.1499	0.91169
AC008280.3	0.146495	0.991655
AC008378.1	-0.0884972	1
AC008391.1	1.43506	0.915403
AC008393.1	-0.301901	0.900904
AC008395.1	-0.578741	0.792128
AC008397.1	-1.31982	0.705875
AC008403.2	-1.1499	0.902979
AC008403.3	-0.73486	0.821894
AC008406.2	-1.73486	0.797068
AC008406.3	0.850102	1
AC008429.1	-0.389725	0.797068
AC008429.3	-0.0795084	1
AC008434.1	-0.512468	0.974514
AC008438.1	0.5346	0.792094
AC008438.2	0.26514	1
AC008440.1	0.122454	0.963866
AC008440.2	-0.0126788	1
AC008443.1	0.157785	0.926734
AC008443.2	0.17203	1
AC008443.3	-1.1499	0.902979
AC008443.4	1.43506	0.915403
AC008443.5	0.0988232	0.992768
AC008443.6	0.198026	0.964096
AC008443.8	-1.1499	0.658954
AC008443.9	-2.47183	0.587319
AC008453.2	0.435065	1
AC008459.1	0.850102	1
AC008462.1	0.487532	0.934174
AC008467.1	-0.135959	0.966142
AC008494.3	0.202855	0.91169
AC008496.2	-1.73486	0.800792
AC008496.3	1.8501	0.821894
AC008505.1	-2.1499	0.642016
AC008507.2	0.850102	1
AC008507.4	0.26514	1
AC008507.5	-1.73486	0.830156
AC008514.1	0.850102	1
AC008517.1	0.435065	1
AC008522.1	-0.90889	0.760038
AC008525.1	-0.149898	1
AC008532.1	-0.239396	0.91169
AC008534.1	-1.47183	0.793024
AC008537.2	-1.1499	0.839731
AC008537.4	-0.464006	0.820407
AC008543.1	-0.301901	1
AC008543.3	0.850102	1
AC008543.5	0.435065	1
AC008549.2	-0.00550787	1
AC008551.1	0.587068	0.91169
AC008555.1	-0.149898	1
AC008555.2	-0.664471	0.931059
AC008555.4	-0.452082	0.644916
AC008555.5	-1.1499	0.91169
AC008567.3	-1.1499	0.91169
AC008568.1	1.17203	0.91169
AC008569.1	-0.338932	0.91169
AC008569.2	-0.354718	0.839731
AC008581.1	-1.24943	0.513019
AC008588.1	0.435065	1
AC008592.1	-1.3019	0.556219
AC008592.2	0.435065	1
AC008592.4	-0.121883	1
AC008608.2	-0.552935	0.354374
AC008609.1	-0.82797	0.91169
AC008610.1	0.0345268	1
AC008619.1	-0.149898	1
AC008622.2	-0.396058	0.877158
AC008625.1	0.290675	0.97585
AC008629.1	0.811628	0.602414
AC008632.1	-1.73486	0.80013
AC008635.1	0.0427473	1
AC008649.1	-3.47183	0.0548484
AC008649.2	-1.91543	0.182047
AC008655.2	0.26514	0.996637
AC008659.1	0.435065	1
AC008667.2	1.43506	0.931059
AC008667.3	0.528174	0.954272
AC008667.4	-0.149898	1
AC008674.1	-1.23736	0.480729
AC008676.1	-0.919285	0.221229
AC008679.1	-0.73486	0.968684
AC008686.1	-0.0243669	1
AC008687.4	-0.149898	1
AC008691.1	0.143833	1
AC008696.2	0.364675	0.964096
AC008708.2	0.435065	1
AC008731.1	-0.149898	1
AC008734.2	-0.512468	0.964096
AC008735.1	0.486936	0.602414
AC008735.2	-0.647983	0.202812
AC008735.3	-0.73486	0.964096
AC008735.4	-0.533226	0.838708
AC008736.1	0.0893685	0.998158
AC008737.1	0.850102	0.964096
AC008738.1	-0.149898	1
AC008738.2	-0.886863	0.686274
AC008738.3	-0.564935	0.805707
AC008738.4	-0.149898	1
AC008738.5	-0.0429826	1
AC008738.6	-0.73486	0.960123
AC008741.1	-0.149898	1
AC008742.1	-1.1499	0.91169
AC008747.1	0.290675	0.988107
AC008750.1	0.850102	0.91169
AC008750.2	-0.762875	0.678575
AC008750.3	0.850102	1
AC008750.4	0.850102	1
AC008750.5	1.17203	0.748482
AC008750.7	0.26514	1
AC008751.3	-0.149898	1
AC008752.1	-0.149898	1
AC008752.2	-0.149898	1
AC008753.2	-0.256813	0.996637
AC008753.3	0.153494	0.997395
AC008758.2	-1.1499	0.91169
AC008759.2	0.850102	0.964096
AC008759.3	-1.03442	0.525488
AC008760.1	-0.73486	0.960123
AC008760.2	-1.20435	0.341843
AC008761.1	-0.412932	1
AC008761.2	1.8501	0.821894
AC008763.1	-0.471826	0.900904
AC008764.2	-0.301901	1
AC008764.3	-0.214028	0.985899
AC008764.6	-0.23236	0.964096
AC008764.7	-0.160624	0.920844
AC008764.8	-0.407696	0.602414
AC008766.1	0.850102	1
AC008770.3	0.26514	1
AC008771.1	-0.0614468	1
AC008780.1	0.850102	1
AC008781.1	-0.149898	1
AC008781.2	0.247438	0.918749
AC008798.2	0.850102	0.91169
AC008798.3	-1.1499	0.91169
AC008799.2	-0.249433	1
AC008825.1	-1.1499	0.91169
AC008840.1	-0.73486	0.970794
AC008870.2	-0.259522	0.91169
AC008870.3	-1.1499	0.91169
AC008875.1	-0.366709	0.902979
AC008875.2	0.15708	0.952713
AC008875.3	-0.309348	0.761359
AC008878.4	-0.564935	0.98116
AC008883.3	0.0385473	1
AC008892.1	-0.256813	1
AC008894.1	-0.149898	1
AC008894.2	-0.479466	0.635916
AC008897.2	-0.123426	0.991651
AC008897.3	0.474593	0.902979
AC008906.1	-0.0316717	1
AC008906.2	-0.516026	0.62619
AC008914.1	-0.223898	0.960998
AC008915.1	-0.0884972	1
AC008915.2	0.24242	0.872006
AC008937.1	-0.635325	0.942194
AC008937.2	-0.238707	0.925593
AC008937.3	-0.192333	0.955253
AC008938.1	1.43506	0.915403
AC008945.1	0.850102	1
AC008945.2	1.8501	0.842511
AC008946.1	0.743187	0.488383
AC008957.1	0.00112523	1
AC008957.2	0.850102	1
AC008964.1	-0.315908	0.91169
AC008966.1	0.101641	1
AC008966.2	-1.56494	0.373554
AC008969.1	-0.345622	0.766047
AC008972.1	0.435065	1
AC008972.2	0.168632	0.960123
AC008982.2	-0.277188	0.821894
AC009005.1	0.316508	0.792094
AC009019.1	-0.73486	0.960123
AC009019.2	0.850102	1
AC009021.1	0.0517361	1
AC009021.2	1.17203	0.960123
AC009032.1	0.113137	0.98379
AC009034.1	1.26514	0.91169
AC009041.1	-0.938394	0.318058
AC009041.2	-1.44363	0.0258187
AC009041.4	0.00210532	1
AC009053.2	-0.104194	0.975109
AC009053.3	0.657457	0.935987
AC009054.1	0.0427473	1
AC009054.2	0.0254693	1
AC009055.2	0.850102	1
AC009060.1	-0.677958	0.222205
AC009061.1	-0.149898	1
AC009061.2	0.000800732	1
AC009063.2	0.195877	0.960123
AC009063.3	0.502179	0.915403
AC009065.1	0.113137	1
AC009065.2	0.850102	0.886007
AC009065.3	-0.635325	0.955253
AC009065.4	-0.23613	0.907394
AC009065.5	-0.449458	0.953285
AC009065.6	0.850102	0.964096
AC009065.7	-1.37229	0.901042
AC009065.8	-1.73486	0.173358
AC009075.1	0.435065	1
AC009087.1	-0.886863	0.925593
AC009088.1	-0.588522	0.316633
AC009088.2	-1.02437	0.797068
AC009088.3	-0.0429826	1
AC009090.1	0.528174	0.94851
AC009090.2	-0.149898	1
AC009090.3	-1.1499	0.91169
AC009090.6	-0.343778	0.811185
AC009093.1	-0.129434	0.979877
AC009093.2	0.0678594	1
AC009093.4	0.553709	0.71915
AC009093.5	0.597715	0.484282
AC009093.6	0.270091	0.839731
AC009095.1	-1.54845	0.305572
AC009097.2	-1.1499	0.91169
AC009097.3	-0.73486	0.915403
AC009097.4	0.850102	0.909321
AC009102.1	-1.1499	0.91169
AC009102.2	-0.73486	0.97213
AC009107.2	-0.106946	0.974514
AC009108.3	0.13021	1
AC009113.1	-0.00117727	1
AC009118.1	-1.1499	0.91169
AC009118.2	0.255741	0.91169
AC009118.3	-0.323434	0.83298
AC009119.1	-0.210524	0.91169
AC009119.2	-0.149898	1
AC009120.2	-0.0483329	1
AC009120.3	-0.564935	0.988107
AC009120.4	-0.275429	0.996486
AC009120.5	-0.281142	0.915403
AC009121.2	-0.149898	1
AC009121.3	0.850102	0.91169
AC009123.1	-1.2279	0.44493
AC009126.1	0.00830227	1
AC009127.1	0.335529	1
AC009133.1	-0.230969	0.909321
AC009133.2	0.218253	0.915403
AC009133.3	-0.387356	0.686274
AC009133.4	-0.0758972	1
AC009137.1	0.435065	1
AC009137.2	-0.23236	0.960655
AC009139.1	0.850102	1
AC009139.2	0.0427473	1
AC009141.1	0.435065	0.964096
AC009145.1	0.0980297	1
AC009145.2	0.850102	0.737825
AC009145.3	-0.886863	0.91169
AC009148.1	0.280737	0.937798
AC009152.1	-0.0567884	1
AC009152.3	-0.37229	0.941078
AC009152.6	-0.310362	0.968833
AC009158.1	-1.1499	0.91169
AC009159.1	-0.73486	0.960123
AC009159.2	-0.73486	0.915403
AC009159.3	0.0200272	1
AC009163.1	-1.1499	0.91169
AC009163.4	-0.419084	0.862891
AC009163.6	0.850102	0.974514
AC009163.7	0.39759	0.797068
AC009171.2	0.364675	0.964096
AC009185.1	-0.471826	0.996637
AC009226.1	0.761566	0.473842
AC009227.1	-1.1499	0.91169
AC009228.1	-0.319823	0.913877
AC009229.2	-0.564935	0.983085
AC009229.3	0.435065	1
AC009236.1	0.435065	1
AC009237.14	-0.342543	1
AC009242.1	-0.597357	0.91169
AC009244.2	0.435065	0.920529
AC009248.2	0.26514	0.996637
AC009264.1	0.435065	1
AC009268.2	-0.0503621	1
AC009269.2	-0.149898	1
AC009269.3	2.17203	0.687814
AC009269.4	0.850102	1
AC009269.5	0.435065	1
AC009271.1	-0.73486	0.915403
AC009271.2	-0.149898	1
AC009275.1	0.587068	0.920105
AC009283.1	0.222761	0.915403
AC009292.1	0.26514	1
AC009299.3	0.0229388	1
AC009303.2	-0.588019	0.743094
AC009303.3	1.43506	0.915403
AC009309.1	0.0210884	1
AC009312.1	1.43506	0.915403
AC009313.1	-0.37229	1
AC009315.1	0.0845675	1
AC009318.1	-0.0849423	1
AC009318.2	0.182678	1
AC009318.3	-0.43108	0.750533
AC009318.4	0.154957	1
AC009365.3	0.435065	1
AC009365.4	0.850102	1
AC009403.1	0.602252	0.222133
AC009403.2	-0.0718953	1
AC009404.1	-0.525495	0.414427
AC009407.1	0.850102	1
AC009413.2	-1.1499	0.91169
AC009432.2	-0.37229	1
AC009434.1	-0.73486	0.960123
AC009464.1	-0.539844	0.797068
AC009478.1	0.850102	1
AC009480.1	0.335529	1
AC009486.1	1.8501	0.821894
AC009486.2	0.113137	1
AC009495.1	0.17203	1
AC009495.2	-0.886863	0.91169
AC009495.3	-0.274077	0.91169
AC009501.3	-0.412932	0.957046
AC009506.1	0.494612	0.398128
AC009509.1	-0.149898	1
AC009511.1	0.435065	1
AC009511.2	-0.471826	0.996637
AC009522.1	0.0338142	1
AC009533.3	-1.1499	0.91169
AC009533.4	1.43506	0.915403
AC009542.1	0.133895	0.98116
AC009549.1	-0.149898	1
AC009554.1	-0.37229	1
AC009554.2	-0.342543	1
AC009560.1	0.0200272	1
AC009560.3	0.17203	1
AC009560.4	0.615637	0.902979
AC009570.1	0.315065	0.827293
AC009570.2	1.6866	0.13944
AC009630.1	-0.133219	0.964096
AC009630.2	-0.162954	0.930003
AC009630.3	-0.73486	0.816622
AC009630.4	0.359116	0.91169
AC009646.2	-0.886863	0.91169
AC009682.1	0.26514	1
AC009686.1	-0.149898	1
AC009686.2	-1.1499	0.797068
AC009690.2	-0.0123943	1
AC009704.2	-0.281688	0.902979
AC009704.3	-0.37229	1
AC009716.1	-0.149898	1
AC009731.1	-0.564935	0.98116
AC009743.1	1.8501	0.821894
AC009754.1	-0.507945	0.678497
AC009754.2	-0.149898	1
AC009779.2	0.0610767	1
AC009779.5	-0.149898	1
AC009802.1	0.0200272	1
AC009812.1	-0.16891	0.915403
AC009812.3	-0.0758972	1
AC009812.4	-0.582857	0.722883
AC009831.1	-0.619617	0.257861
AC009831.3	-0.525407	0.5637
AC009879.4	0.550542	0.89449
AC009884.1	-1.73486	0.797068
AC009902.2	-1.24943	0.513019
AC009902.3	0.17203	1
AC009908.1	-0.759951	0.463093
AC009948.2	0.427869	0.687814
AC009948.3	0.0748892	1
AC009950.1	0.0775463	1
AC009951.5	-0.445354	0.91169
AC009951.6	0.217233	0.902979
AC009955.2	-0.73486	0.915403
AC009955.3	-1.73486	0.797068
AC009955.4	-1.1499	0.91169
AC009961.1	0.17077	0.915403
AC009961.4	-0.221521	0.902979
AC009962.1	-0.287057	0.821894
AC009971.1	0.850102	1
AC009974.1	0.707144	0.443859
AC009974.2	0.550542	0.922355
AC009975.2	-1.2874	0.666909
AC009996.1	-0.415242	0.657749
AC010082.1	-0.281142	0.957046
AC010092.1	-1.1499	0.91169
AC010096.1	1.8501	0.821894
AC010132.4	0.309534	0.988107
AC010136.1	0.850102	0.79899
AC010148.1	-0.635325	0.943176
AC010149.1	-0.73486	0.98116
AC010163.1	-0.957253	0.89449
AC010163.3	-1.1499	0.91169
AC010168.1	-1.88686	0.593124
AC010168.2	-0.0288824	1
AC010173.1	-0.502505	0.373064
AC010175.1	0.609094	0.877247
AC010186.1	-0.299645	0.91169
AC010186.3	0.357062	0.737825
AC010198.1	0.587068	0.915403
AC010198.2	0.609094	0.859925
AC010201.1	-1.1499	0.91169
AC010201.2	0.657457	0.926734
AC010201.3	-0.149898	1
AC010203.2	0.680177	0.900904
AC010205.1	0.850102	0.91169
AC010210.1	0.20025	0.91169
AC010226.1	-0.000295458	1
AC010240.3	-0.190162	0.928654
AC010245.1	0.167584	0.964096
AC010245.2	-0.319823	0.91169
AC010247.1	-0.52215	0.350799
AC010247.2	-0.729789	0.103829
AC010260.1	-0.149898	1
AC010261.2	-0.149898	1
AC010267.1	-2.47183	0.484282
AC010271.1	-0.149898	1
AC010271.2	-0.471826	0.91169
AC010273.2	-0.186424	0.968715
AC010273.3	-1.1499	0.839731
AC010280.2	-0.149898	1
AC010285.1	-0.73486	0.960123
AC010285.3	-0.412932	0.931597
AC010307.3	-0.149898	1
AC010319.3	-1.09331	0.497296
AC010319.4	-0.508352	0.785654
AC010320.1	-0.23236	1
AC010320.2	0.850102	0.857923
AC010320.3	0.435065	1
AC010325.1	-0.801974	0.896512
AC010325.2	-0.635325	0.935987
AC010326.3	-0.0503621	1
AC010327.4	-2.1499	0.642016
AC010327.5	-0.627945	0.766054
AC010327.7	-0.412932	0.806943
AC010327.8	-0.397208	0.775618
AC010328.1	1.43506	0.915403
AC010329.1	-0.957253	0.89449
AC010331.1	0.23323	0.91169
AC010332.3	0.335529	1
AC010333.1	-0.149898	1
AC010333.2	-1.1499	0.91169
AC010335.1	-0.497821	0.91169
AC010336.1	-0.149898	1
AC010336.2	0.850102	0.91169
AC010336.3	-1.1499	0.91169
AC010336.4	0.657457	0.926734
AC010336.5	-0.73486	0.960123
AC010336.6	-0.342543	0.915403
AC010336.8	-0.418387	0.785177
AC010343.3	-0.149898	1
AC010359.2	0.470254	0.795085
AC010359.3	-0.374887	0.650062
AC010378.2	-0.73486	0.960123
AC010401.1	0.364675	0.926734
AC010401.2	-0.73486	0.960123
AC010420.1	0.850102	1
AC010422.1	-2.1499	0.642016
AC010422.2	0.435065	0.91169
AC010422.4	0.212672	1
AC010422.7	-0.635325	0.91169
AC010442.1	-0.564935	0.9553
AC010463.3	-0.439404	0.909321
AC010476.2	-1.95725	0.525488
AC010487.2	-0.0806351	1
AC010491.1	-0.841488	0.0505925
AC010491.2	-0.957253	0.89449
AC010494.1	0.17203	1
AC010501.2	0.554646	0.77797
AC010503.1	0.435065	1
AC010503.2	-1.1499	0.91169
AC010503.4	-1.1499	0.91169
AC010504.1	1.07249	0.868052
AC010519.1	-0.471826	0.966912
AC010525.1	-0.613845	0.71792
AC010530.1	0.139609	1
AC010531.3	-0.433691	0.793024
AC010531.4	-1.1499	0.91169
AC010531.5	0.113137	1
AC010531.6	0.324033	0.902979
AC010531.7	2.43506	0.545674
AC010536.1	-0.0624349	1
AC010536.2	-0.777929	0.868052
AC010536.3	-0.412932	1
AC010538.1	0.29262	0.91169
AC010542.2	0.633478	0.367989
AC010542.4	-0.217642	0.915403
AC010542.5	-0.149898	1
AC010547.1	-0.915433	0.797068
AC010595.1	-1.1499	0.91169
AC010609.1	-1.73486	0.797068
AC010615.2	-1.12075	0.277878
AC010618.2	-0.149898	1
AC010618.3	-0.102257	0.985845
AC010623.1	0.357062	0.960123
AC010624.1	-0.402285	0.865299
AC010624.3	-0.509794	0.681184
AC010624.5	0.332254	0.880217
AC010632.1	-0.564935	0.98116
AC010632.2	0.657457	0.476002
AC010641.2	0.513067	0.91169
AC010642.2	0.350722	0.681285
AC010643.1	-0.564935	0.909321
AC010654.1	0.0406241	1
AC010680.1	1.8501	0.821894
AC010680.2	0.390671	0.791388
AC010680.3	0.524526	0.590856
AC010680.4	0.598563	0.58583
AC010680.5	-1.1499	0.91169
AC010719.1	-0.149898	1
AC010727.1	-1.43001	0.348174
AC010735.1	-2.47183	0.484282
AC010735.2	-0.149898	1
AC010737.1	0.850102	1
AC010745.2	0.435065	1
AC010745.5	0.587068	0.988107
AC010746.2	0.0724946	1
AC010754.1	-1.3019	0.453533
AC010761.1	0.00707157	1
AC010761.2	-0.0123943	1
AC010761.3	-0.73486	0.952952
AC010761.4	2.8501	0.282832
AC010761.5	-0.149898	1
AC010768.1	-1.1499	0.839731
AC010768.2	0.850102	0.964096
AC010789.2	-0.0123943	1
AC010809.1	0.435065	0.944905
AC010809.2	-0.44268	0.768716
AC010809.3	-1.37229	0.751814
AC010834.2	0.13021	1
AC010834.3	1.43506	0.833379
AC010864.1	-0.14058	0.943332
AC010880.1	0.850102	1
AC010883.1	0.113137	0.980784
AC010883.2	0.0705672	1
AC010883.3	-0.239495	0.872235
AC010884.1	0.850102	1
AC010884.2	0.850102	1
AC010889.1	0.0399268	1
AC010889.2	0.154957	1
AC010894.2	0.175773	0.935987
AC010894.3	0.762639	0.436208
AC010894.4	-0.205393	0.95859
AC010896.1	0.307784	0.902209
AC010904.2	-0.564935	1
AC010907.2	-0.635325	0.935987
AC010913.1	0.502179	0.91169
AC010931.2	-0.00550787	1
AC010967.1	0.850102	1
AC010969.1	-0.886863	0.91169
AC010969.2	-0.231622	0.902979
AC010973.1	-0.635325	0.935987
AC010973.2	-0.0718953	1
AC010975.1	-0.471826	0.996637
AC010976.1	-0.564935	0.897212
AC010976.2	0.17203	1
AC010978.1	-0.73486	0.91169
AC010980.1	1.96558	0.224111
AC010996.1	-0.390906	0.941479
AC010997.2	1.17203	0.91169
AC010997.4	0.850102	0.885259
AC010997.5	0.62771	0.79899
AC010998.2	-0.753969	0.652573
AC010999.1	0.435065	1
AC010999.2	-0.242016	0.913624
AC011005.1	-0.149898	1
AC011008.1	1.43506	0.915403
AC011043.1	-0.149898	1
AC011092.2	-1.56494	0.641439
AC011092.3	0.850102	0.909321
AC011120.1	0.657457	0.926734
AC011124.2	0.17203	1
AC011139.1	-1.17036	0.588808
AC011195.2	-0.149898	1
AC011228.2	1.8501	0.821894
AC011246.1	-0.149898	1
AC011247.1	-0.73486	0.96344
AC011287.1	0.502179	0.902979
AC011290.1	-2.1499	0.642016
AC011298.1	-1.1499	0.91169
AC011306.1	0.435065	1
AC011313.1	-1.73486	0.79899
AC011317.1	0.287508	0.91169
AC011322.1	-0.0186532	1
AC011330.2	-0.420545	0.797068
AC011337.1	0.829344	0.453533
AC011346.1	-0.0111337	1
AC011351.1	0.850102	1
AC011363.1	2.43506	0.545674
AC011365.1	0.850102	1
AC011370.1	-0.149898	1
AC011373.1	1.43506	0.915403
AC011374.1	0.949638	0.79899
AC011374.2	-0.0249712	1
AC011374.3	0.850102	1
AC011377.1	-1.43001	0.374467
AC011379.1	0.0738772	1
AC011379.2	-0.0274138	1
AC011388.1	-1.56494	0.641439
AC011396.3	0.850102	1
AC011405.1	0.281818	0.920529
AC011416.3	-0.430006	0.920849
AC011442.1	0.850102	1
AC011443.1	-1.34254	0.579076
AC011444.1	0.136406	1
AC011444.2	-0.148137	0.931059
AC011444.3	-1.73486	0.799243
AC011445.1	-1.1499	0.91169
AC011445.2	-0.00506825	1
AC011446.1	-0.244535	0.915403
AC011446.2	-0.393067	0.62619
AC011446.3	-0.161125	0.930066
AC011447.3	-0.449458	0.687182
AC011450.1	-0.119201	1
AC011451.1	0.352603	0.960123
AC011451.3	-0.471826	0.996637
AC011451.4	-0.73486	0.960123
AC011453.1	-1.1499	0.856525
AC011455.1	-0.149898	1
AC011455.6	-0.521867	0.91169
AC011461.1	-0.149898	1
AC011462.2	-0.564935	0.996637
AC011462.3	-0.149898	1
AC011462.4	-0.149898	1
AC011462.5	-0.458308	0.484282
AC011466.1	0.908996	0.63907
AC011466.2	-0.149898	1
AC011466.3	-1.1499	0.91169
AC011468.1	0.315766	0.944905
AC011468.5	-0.215861	0.91169
AC011471.2	0.435065	0.915466
AC011472.1	0.435065	1
AC011472.2	0.413322	0.560865
AC011472.3	-0.638874	0.16452
AC011472.4	0.113137	1
AC011474.1	-1.1499	0.91169
AC011476.3	-0.0652855	1
AC011477.2	-0.0567884	1
AC011477.9	-1.1499	0.91169
AC011479.2	-0.886863	0.743614
AC011479.3	0.566309	0.849985
AC011479.4	0.17203	0.974514
AC011481.1	0.17203	1
AC011481.2	-0.334322	0.878025
AC011484.1	-0.214028	0.985899
AC011491.2	-0.793754	0.862828
AC011491.3	0.435065	1
AC011495.2	0.191139	1
AC011497.1	-1.1499	0.91169
AC011498.1	0.290293	0.91169
AC011498.2	-2.47183	0.376619
AC011498.3	0.335529	0.922392
AC011498.6	-0.0718953	1
AC011500.3	-1.1499	0.91169
AC011503.1	0.26514	1
AC011503.2	-2.85034	0.0592439
AC011505.1	-1.1499	0.91169
AC011509.1	0.850102	1
AC011509.2	-0.564935	0.98116
AC011509.3	-0.73486	0.960123
AC011511.2	0.198026	1
AC011511.3	0.26514	1
AC011511.5	0.113137	0.992204
AC011518.1	0.850102	1
AC011525.1	-1.1499	0.91169
AC011586.1	0.587068	0.988107
AC011591.1	1.43506	0.919432
AC011593.1	0.850102	1
AC011603.2	-0.0583852	1
AC011611.3	0.0635059	1
AC011611.4	0.116748	0.974514
AC011625.1	-1.1499	0.91169
AC011632.1	0.435065	1
AC011676.1	0.284505	0.96344
AC011676.2	-0.564935	0.960092
AC011676.3	-0.73486	0.960123
AC011726.2	-0.37229	0.951312
AC011726.3	0.550542	0.929169
AC011731.1	-1.04298	0.202954
AC011751.1	0.435065	1
AC011752.1	-1.1499	0.902979
AC011753.2	1.30261	0.394017
AC011773.1	-0.149898	1
AC011773.3	-0.155212	0.937804
AC011773.4	-0.486933	0.743107
AC011815.1	0.0464994	1
AC011815.2	0.965579	0.75363
AC011816.2	-0.214028	0.996637
AC011825.2	-0.73486	0.922355
AC011825.4	-0.129287	0.980272
AC011893.1	0.145558	1
AC011899.2	0.000263972	1
AC011899.3	-0.196861	0.91169
AC011899.4	0.850102	1
AC011912.1	-1.09986	0.00491873
AC011921.1	0.321408	0.902979
AC011933.2	-0.174374	0.915403
AC011933.3	0.850102	0.91169
AC011933.4	-0.149898	1
AC011939.2	0.488725	0.417406
AC011939.3	-0.278222	0.915403
AC011944.1	0.652163	0.580897
AC011978.2	-0.442788	0.587561
AC011990.1	2.3526	0.0953946
AC011997.1	-0.512468	0.960123
AC011997.2	-1.52841	0.484282
AC012020.1	-0.68333	0.311978
AC012038.1	1.43506	0.954677
AC012063.1	-0.760855	0.182585
AC012065.3	0.315766	0.928127
AC012065.4	0.276367	0.935987
AC012066.2	-0.430006	0.915403
AC012073.1	0.502179	0.937798
AC012074.1	-0.597357	0.900904
AC012076.1	-0.406838	0.594646
AC012078.2	-0.149898	1
AC012081.2	-0.886863	0.91169
AC012085.2	-1.73486	0.797068
AC012087.2	-1.73486	0.797068
AC012100.2	-2.47183	0.484282
AC012101.1	-1.1499	0.91169
AC012101.2	-0.149898	1
AC012103.1	-1.1499	0.91169
AC012123.1	1.26514	0.791129
AC012146.1	-0.210464	0.91169
AC012150.1	0.24902	0.91169
AC012150.2	0.720042	0.58445
AC012157.2	-0.275429	0.960123
AC012170.2	0.435065	1
AC012173.1	-0.0718953	1
AC012174.1	-1.1499	0.91169
AC012181.1	-0.332551	0.712802
AC012181.2	-0.607887	0.435944
AC012184.1	0.0724946	1
AC012184.3	-0.222502	0.91169
AC012184.4	-0.512468	0.862499
AC012186.2	-0.536921	0.868052
AC012213.1	0.850102	1
AC012213.2	0.528174	0.94851
AC012213.3	-1.31982	0.705875
AC012236.1	0.987606	0.144786
AC012254.1	0.435065	1
AC012254.3	-0.564935	0.91169
AC012291.2	-0.215486	0.977589
AC012291.3	-0.109025	0.98116
AC012301.1	-0.149898	1
AC012301.2	0.435065	1
AC012306.2	0.164253	0.915403
AC012306.3	-0.149898	0.980272
AC012307.1	-0.149898	1
AC012309.2	1.43506	0.915403
AC012313.1	-0.358006	0.902979
AC012313.2	-0.270192	0.964096
AC012313.5	0.212672	1
AC012313.6	0.928105	0.706892
AC012313.7	-0.30462	0.915403
AC012313.8	-0.520266	0.766054
AC012313.9	1.43506	0.79899
AC012325.1	0.528174	0.94851
AC012349.1	-0.850337	0.91169
AC012358.1	0.26514	1
AC012358.3	-0.348678	0.839475
AC012360.1	0.0763781	1
AC012360.2	0.343142	0.91169
AC012360.3	-0.0808239	1
AC012363.1	0.435065	1
AC012366.1	-1.1499	0.91169
AC012368.1	-0.238677	0.863181
AC012368.2	0.513067	0.846212
AC012370.1	-0.166386	0.960123
AC012370.2	-1.1499	0.91169
AC012378.2	-1.1499	0.91169
AC012379.2	-1.1499	0.902979
AC012414.5	-0.454752	0.915403
AC012417.1	0.850102	1
AC012435.3	0.435065	0.960123
AC012442.1	1.65746	0.371606
AC012442.2	-0.149898	1
AC012443.2	-0.2279	1
AC012447.1	-0.680412	0.663415
AC012456.1	-1.1499	0.91169
AC012459.1	1.75699	0.377841
AC012464.2	-0.376174	0.872504
AC012464.3	0.435065	1
AC012467.2	-0.344714	0.839731
AC012470.1	1.43506	0.921028
AC012485.1	0.380617	0.91169
AC012485.2	0.850102	1
AC012485.3	-0.0366198	1
AC012507.1	-0.149898	1
AC012507.3	0.850102	1
AC012508.1	-0.82797	0.91169
AC012508.2	-0.73486	0.960123
AC012508.3	-1.1499	0.91169
AC012510.1	-0.258604	0.91169
AC012511.1	0.181308	0.994609
AC012533.1	-1.1499	0.91169
AC012555.1	1.07249	0.868052
AC012555.2	-0.149898	1
AC012557.1	-0.503535	0.896149
AC012557.2	-0.306867	0.9075
AC012560.1	0.850102	1
AC012568.1	-0.609329	0.915403
AC012588.1	0.850102	1
AC012603.1	0.418386	0.879322
AC012615.1	-0.6737	0.0980588
AC012615.2	-0.381713	0.731596
AC012615.3	0.26514	1
AC012615.4	-0.0123943	1
AC012615.5	-0.697386	0.878043
AC012615.6	-0.149898	1
AC012629.2	-0.886863	0.91169
AC012636.1	-0.0285915	1
AC012640.1	-0.252991	0.91169
AC012640.2	-0.215106	0.902979
AC012640.3	-1.1499	0.91169
AC012640.4	-0.545656	0.362909
AC012645.1	-0.0910041	1
AC012645.2	-0.195701	0.979877
AC012645.3	0.216409	0.91169
AC012645.4	-0.342543	1
AC012653.2	0.435065	1
AC012668.1	-0.73486	0.960123
AC012668.2	-1.1499	0.91169
AC012668.3	-0.412932	0.896262
AC012673.1	0.309534	0.915403
AC012676.1	-0.215486	0.960123
AC012676.3	-0.149898	1
AC012676.4	-1.52841	0.643108
AC013264.1	-0.70329	0.412681
AC013270.1	-0.0142427	1
AC013286.1	0.435065	1
AC013356.2	-0.149898	1
AC013356.3	-0.564935	0.98116
AC013356.4	-1.1499	0.91169
AC013391.2	1.43506	0.915403
AC013400.1	-0.12259	0.964096
AC013402.1	0.850102	1
AC013402.3	-0.886863	0.91169
AC013403.2	-1.20052	0.266793
AC013439.2	0.850102	1
AC013448.1	-1.73486	0.650062
AC013451.2	0.550542	0.922355
AC013452.2	-1.73486	0.797068
AC013457.1	-1.1499	0.902979
AC013460.1	0.850102	0.91169
AC013468.1	0.0911103	1
AC013470.2	0.435065	1
AC013472.1	-0.73486	0.960123
AC013472.3	-0.0567884	1
AC013476.1	-0.287401	0.984599
AC013549.4	1.43506	0.931685
AC013553.4	-1.73486	0.797068
AC013564.1	-1.6474	0.0182427
AC013565.1	2.43506	0.625459
AC013565.3	0.0329663	1
AC013643.2	-1.1499	0.91169
AC013644.1	1.17203	0.91169
AC013652.1	0.403495	0.790156
AC013652.2	-2.95725	0.222205
AC013714.1	1.43506	0.915403
AC013726.1	-0.361402	0.922355
AC013731.1	0.222071	0.977941
AC015522.1	-1.1499	0.91169
AC015563.1	1.8501	0.821894
AC015574.1	-2.47183	0.484282
AC015660.1	-0.208791	0.991515
AC015660.2	-1.1499	0.91169
AC015660.5	-2.37229	0.00586189
AC015674.1	-0.149898	1
AC015688.6	0.698099	0.797068
AC015712.1	-0.275429	0.960123
AC015712.2	-0.555154	0.630642
AC015726.1	0.118035	0.996637
AC015726.2	-0.149898	1
AC015727.1	-0.0884972	1
AC015795.1	0.212672	1
AC015802.1	-0.957253	0.89449
AC015802.3	0.850102	1
AC015802.4	0.247438	0.926734
AC015802.5	-1.1499	0.91169
AC015802.6	-0.163195	0.915403
AC015802.7	-1.1499	0.91169
AC015813.1	-0.363279	0.684152
AC015813.3	-0.149898	1
AC015818.2	-0.73486	0.969039
AC015818.7	-0.149898	1
AC015819.1	0.550542	0.656648
AC015819.2	-0.235014	0.91169
AC015845.2	1.17203	0.91169
AC015849.1	-1.95725	0.610786
AC015849.2	-0.886863	0.915388
AC015849.3	-0.706291	0.561979
AC015849.4	0.380617	0.992203
AC015853.1	-1.73486	0.795069
AC015853.2	0.335529	1
AC015853.3	-0.149898	1
AC015871.1	0.408016	0.58443
AC015871.4	0.0435194	1
AC015871.7	-0.227172	0.886769
AC015878.2	-0.149898	1
AC015908.2	-1.47183	0.793024
AC015909.2	-0.149898	1
AC015909.3	0.850102	1
AC015911.2	0.00210532	1
AC015911.3	1.22861	0.75363
AC015911.6	-0.73486	0.91169
AC015912.1	-0.564935	0.98116
AC015912.3	0.795122	0.025284
AC015917.2	-0.197992	0.954143
AC015921.1	0.154957	1
AC015922.2	-1.73486	0.797068
AC015922.3	1.61091	0.00925818
AC015923.1	1.43506	0.915403
AC015936.1	-0.265375	0.996637
AC015961.1	-0.73486	0.960123
AC015961.2	-0.777929	0.793024
AC015967.1	-0.180925	0.9553
AC015969.1	0.587068	0.988107
AC015971.1	-0.357493	0.865806
AC015982.2	0.191602	0.91169
AC015987.1	-0.445354	0.793024
AC016026.2	0.0377292	1
AC016027.1	-0.13413	0.996637
AC016027.2	-0.801974	0.896512
AC016027.3	-1.47183	0.902979
AC016042.1	0.324033	0.954871
AC016044.1	-1.1499	0.91169
AC016065.1	0.272663	0.83232
AC016074.2	0.39759	0.965715
AC016134.1	-0.149898	1
AC016168.2	-0.149898	1
AC016168.4	0.724571	0.908701
AC016245.1	-0.635325	0.956361
AC016245.2	0.0306745	1
AC016252.1	0.850102	1
AC016266.1	0.850102	1
AC016292.1	0.850102	1
AC016355.1	0.302091	0.902979
AC016383.2	-0.73486	0.960123
AC016394.1	0.217834	0.926734
AC016394.2	-0.643342	0.202954
AC016396.2	-1.1499	0.91169
AC016405.1	0.0200272	1
AC016405.2	-0.102592	1
AC016405.3	-0.185347	0.915403
AC016526.2	0.435065	1
AC016526.4	-0.73486	0.960123
AC016542.1	-0.177379	0.98116
AC016549.1	-0.412932	1
AC016571.1	-0.597357	0.900904
AC016573.1	1.8501	0.821894
AC016575.1	-0.44512	0.545674
AC016575.2	-1.35635	0.202299
AC016583.2	0.294887	0.912138
AC016586.1	-0.326776	0.9553
AC016588.1	1.8501	0.58445
AC016588.2	0.123667	0.992602
AC016590.1	-0.564935	0.9553
AC016590.2	-2.1499	0.642016
AC016590.3	0.26514	1
AC016596.1	0.180346	0.91169
AC016597.1	0.364675	0.940491
AC016597.2	-1.73486	0.650062
AC016598.1	0.850102	1
AC016598.2	1.43506	0.915403
AC016629.2	-0.149898	1
AC016644.1	-3.1499	0.142968
AC016683.1	-0.149898	1
AC016687.2	-1.1499	0.91169
AC016700.3	-0.2279	1
AC016705.2	-1.1499	0.91169
AC016717.2	-1.1499	0.91169
AC016722.1	-1.1499	0.902979
AC016722.2	-1.06744	0.599721
AC016723.1	-1.1499	0.91169
AC016727.1	-0.408368	0.592945
AC016727.3	0.113137	1
AC016735.1	0.850102	1
AC016737.1	-0.275429	0.986297
AC016737.2	0.0234338	1
AC016738.1	-1.1499	0.29318
AC016738.2	-2.1499	0.648715
AC016743.1	1.8501	0.386953
AC016745.1	0.994492	0.37852
AC016745.2	0.62771	0.438993
AC016747.1	0.391336	0.630642
AC016747.2	-0.564935	0.98116
AC016747.3	1.43506	0.678525
AC016766.1	0.850102	1
AC016769.6	-1.1499	0.91169
AC016773.1	-0.43343	0.64983
AC016813.1	0.634374	0.792094
AC016816.1	-1.1499	0.91169
AC016821.1	-0.697386	0.837752
AC016831.1	-0.133477	0.94559
AC016831.5	0.0874842	0.993209
AC016831.6	-0.149898	1
AC016831.7	-0.286611	0.80013
AC016866.1	1.8501	0.58445
AC016866.2	-1.1499	0.91169
AC016876.1	0.134983	0.958322
AC016876.3	-0.275429	0.960123
AC016877.1	-0.37229	1
AC016877.3	0.850102	1
AC016888.1	0.850102	0.857923
AC016907.2	-0.521867	0.736221
AC016910.1	0.850102	1
AC016924.1	-0.412932	1
AC016949.1	-0.536802	0.301973
AC016957.2	-0.0895973	1
AC016995.1	-1.73486	0.797068
AC016999.1	1.26514	0.791129
AC017002.1	0.318489	0.909321
AC017002.2	1.17203	0.748482
AC017002.3	0.763326	0.0991082
AC017002.5	0.587068	1
AC017002.6	0.657457	0.91169
AC017006.1	-1.1499	0.91169
AC017006.2	0.850102	1
AC017015.2	-2.47183	0.484282
AC017028.1	-0.326776	0.960123
AC017028.2	0.113137	1
AC017050.1	-1.59047	0.62619
AC017071.1	-1.01424	0.141019
AC017074.1	0.743187	0.839731
AC017076.1	1.43506	0.919451
AC017083.1	0.229073	0.890074
AC017083.2	-0.744641	0.374467
AC017100.1	-0.294288	0.91169
AC017101.1	-0.73486	0.960123
AC017104.1	-0.135684	0.988107
AC017104.3	-1.1499	0.839731
AC017104.6	-0.957253	0.91169
AC017116.1	-0.310362	0.996254
AC018362.1	-0.0339045	1
AC018362.2	0.724571	0.91169
AC018398.1	-0.149898	1
AC018410.1	-0.756555	0.402253
AC018410.2	-0.73486	0.969093
AC018413.1	0.185588	0.915403
AC018445.5	-0.208791	0.991515
AC018445.6	-1.1499	0.854871
AC018450.1	-0.927505	0.364851
AC018462.1	0.17203	1
AC018511.2	-0.73486	0.960123
AC018511.5	-0.149898	1
AC018521.2	-0.111424	1
AC018521.3	0.850102	1
AC018521.4	0.850102	0.857923
AC018521.5	0.304762	0.781855
AC018521.6	0.850102	1
AC018521.7	0.113137	1
AC018529.1	-1.1499	0.908313
AC018529.2	-0.239149	0.868052
AC018552.3	1.43506	0.915403
AC018553.1	-1.1499	0.91169
AC018553.3	-1.1499	0.91169
AC018557.1	-0.864143	0.169334
AC018557.2	-0.238434	0.915403
AC018557.3	-0.997895	0.832899
AC018607.1	-0.094449	0.989388
AC018628.2	-1.1499	0.590856
AC018635.2	0.850102	1
AC018638.6	-0.460238	0.91169
AC018638.7	-0.536253	0.57436
AC018643.1	-1.63532	0.559878
AC018645.3	-0.287401	0.91169
[truncated: 23,356 more rows]
